# Supplementary material for: Dynamic multi-omics and mechanistic modeling approach uncovers novel mechanisms of kidney fibrosis progression
Source: Mol Syst Biol. 2025 Jun 5;21(8):1030–65. doi: 10.1038/s44320-025-00116-2 (PMC12322177; doi:10.1038/s44320-025-00116-2)
Supplement: Supplementary file 2 — Table EV2 [file 44320_2025_116_MOESM2_ESM.xlsx]

## Sheet: data
Table EV1: qPCR primer sequences and information
Gene	Gene symbol of target
Primer name	primer name
Sigma number	manufacturer catalogue number
Primer sequence 5‘-3‘	primer sequence
Gene	Primer name	Sigma number	Primer sequence 5‘-3‘
GAPDH	GAPDH_F	8820603596-000010	CATGAGAAGTATGACAACAGCCT
GAPDH_R		8820603596-000020	AGTCCTTCCACGATACCAAAGT
E2F1	E2F1_F1	8820713358-000310	ACGTGACGTGTCAGGACCT
E2F1_R1		8820713358-000320	GATCGGGCCTTGTTTGCTCTT
SMAD1	SMAD1_F1	8820713358-000430	CTCATGTCATTTACTGCCGTGT
SMAD1_R1		8820713358-000440	TATTCGCTGTGTCTTGGAACC
HNF4G	HNF4G_F2	8820713358-000370	TTGCAGGTTCAGTCGGCAAT
HNF4G_R2		8820713358-000380	TTTCATTCCCGCTCTAAAACACT
FLI1	FLI_F1	8820713358-000390	CCAACGAGAGGAGAGTCATCG
FLI_R1		8820713358-000400	TTCCGTGTTGTAGAGGGTGGT
NR4A1	NR4A1_F1	8820755574-000010	GGACAACGCTTCATGCCAGCAT
NR4A1_R1		8820755574-000020	CCTTGTTAGCCAGGCAGATGTAC
BHLHE40	BHLHE40_F1	8820713358-000190	GACGGGGAATAAAGCGGAGC
BHLHE40_R1		8820713358-000200	CCGGTCACGTCTCTTTTTCTC
SERPINE1	SERPINE1_F1	8820713358-000070	AGTGGACTTTTCAGAGGTGGA
SERPINE1_R1		8820713358-000080	GCCGTTGAAGTAGAGGGCATT
SPHK1	SPHK1_F2	8820713358-000130	GGCTGCTGTCACCCATGAA
SPHK1_R2		8820713358-000140	TCACTCTCTAGGTCCACATCAG
ID3	ID3_F	8820713358-000150	GAGAGGCACTCAGCTTAGCC
ID3_R		8820713358-000160	TCCTTTTGTCGTTGGAGATGAC
ID2	ID2_F	8820713358-000170	AGTCCCGTGAGGTCCGTTAG
ID2_R		8820713358-000180	AGTCGTTCATGTTGTATAGCAGG
SMAD7	SMAD7_F2	8820713358-000250	GGACAGCTCAATTCGGACAAC
SMAD7_R2		8820713358-000260	GTACACCCACACACCATCCAC
IGFBP3	IGFBP3_F1	8820713358-000270	AGAGCACAGATACCCAGAACT
IGFBP3_R1		8820713358-000280	GGTGATTCAGTGTGTCTTCCATT
COL1A1	collagenI–FW	8812680987 0030	CAGCCGCTTCACCTACAGC
collagenI_Rev		8812680987 0040	TTTTGTATTCAATCACTGTCTTG
COL1A2	COL1A2_F4	8820713358-000050	GAGCGGTAACAAGGGTGAGC
COL1A2_R4		8820713358-000060	CTTCCCCATTAGGGCCTCTC
