# Supplementary material for: Dynamic multi-omics and mechanistic modeling approach uncovers novel mechanisms of kidney fibrosis progression
Source: Mol Syst Biol. 2025 Jun 5;21(8):1030–65. doi: 10.1038/s44320-025-00116-2 (PMC12322177; doi:10.1038/s44320-025-00116-2)
Supplement: Supplementary file 4 — Dataset EV1 [file 44320_2025_116_MOESM4_ESM.xlsx]

## Sheet: legend
Dataset EV1: differential expression results for different omics
modality	omics modality
feature_id	idenitifier per Gene, Protein or Phosphosite
time	TGFb treatment duration
logFC	limma log2 fold-change
adj.P.Val	limma BH corrected p-value

## Sheet: data
modality	feature_id	time	logFC	adj.P.Val
rna	TGFBI	12h	2.91232	6.38283e-21
rna	PMEPA1	12h	2.38266	9.58299e-16
rna	LMCD1	12h	1.57881	4.02175e-15
rna	NOX4	12h	2.37074	4.02175e-15
rna	ID3	12h	3.38341	1.54002e-14
rna	ADGRG1	12h	1.86992	1.66277e-14
rna	C1orf115	12h	-1.75119	2.86137e-14
rna	ACOX3	12h	1.43406	3.50064e-14
rna	LIMK2	12h	0.865092	4.34218e-13
rna	LDLRAD4	12h	3.64164	4.34218e-13
rna	DCBLD1	12h	0.817158	7.30433e-13
rna	TPM1	12h	1.4691	8.58494e-13
rna	CDH11	12h	2.14248	8.77779e-13
rna	CACHD1	12h	1.62843	8.77779e-13
rna	MFAP2	12h	2.11151	1.00324e-12
rna	MSC-AS1	12h	1.52748	1.02025e-12
rna	SPECC1	12h	0.808427	1.18195e-12
rna	MMP2	12h	1.2344	1.25427e-12
rna	SLC29A1	12h	1.17144	4.12658e-12
rna	GALNT2	12h	0.79789	4.12658e-12
rna	ADAM12	12h	1.62181	4.12658e-12
rna	GDF6	12h	2.7928	4.92828e-12
rna	FSTL3	12h	1.56837	4.92828e-12
rna	PPP1R13L	12h	1.04943	7.03501e-12
rna	CXXC5	12h	0.678539	1.30175e-11
rna	MEST	12h	-1.37176	1.35139e-11
rna	ID1	12h	3.36243	1.40755e-11
rna	PHLDB1	12h	0.780952	1.9485e-11
rna	NCF2	12h	1.15289	1.9485e-11
rna	TNS1	12h	1.02491	2.12242e-11
rna	PCDH9	12h	1.53456	2.12242e-11
rna	ATP1B1	12h	0.888791	2.20238e-11
rna	IGF1R	12h	0.801164	2.47121e-11
rna	MSC	12h	2.2727	2.95213e-11
rna	COL5A1	12h	1.25344	3.41041e-11
rna	PTK7	12h	0.880779	3.41041e-11
rna	KLF10	12h	1.22894	3.56726e-11
rna	PFKP	12h	0.851751	4.59207e-11
rna	BMP4	12h	-1.65841	7.08353e-11
rna	RAC2	12h	-0.755541	7.30508e-11
rna	PLXDC2	12h	1.44239	7.30508e-11
rna	ITGA11	12h	1.75353	7.38349e-11
rna	CDH2	12h	0.629285	7.38349e-11
rna	AMIGO2	12h	1.54778	7.70172e-11
rna	TNC	12h	1.89668	9.40728e-11
rna	MFSD1	12h	0.540662	9.57492e-11
rna	SPDL1	12h	0.880105	1.10111e-10
rna	VMP1	12h	0.666465	1.15856e-10
rna	FZD1	12h	-0.841584	1.21626e-10
rna	SERPINE1	12h	2.25796	1.28912e-10
rna	NRP2	12h	1.06216	1.36922e-10
rna	SFRP2	12h	3.31007	1.5529e-10
rna	LRRN4CL	12h	-1.26017	1.75742e-10
rna	SEPTIN8	12h	0.8209	1.78636e-10
rna	MAL	12h	-2.47132	2.23807e-10
rna	CBLN2	12h	1.51735	2.63968e-10
rna	DCDC2	12h	-1.41998	3.41667e-10
rna	SMAD7	12h	1.21008	3.41667e-10
rna	TGFB1	12h	0.999704	3.47271e-10
rna	SYTL2	12h	-0.83605	3.77157e-10
rna	LRP4	12h	1.17977	4.14739e-10
rna	COL16A1	12h	1.90817	4.53628e-10
rna	DIS3L	12h	-0.812566	5.49779e-10
rna	SAMD11	12h	3.04825	6.60473e-10
rna	STK32B	12h	-1.09361	6.99772e-10
rna	NIPAL4	12h	2.7092	7.87876e-10
rna	KCNIP3	12h	-1.63351	8.37663e-10
rna	NREP	12h	0.936145	8.37663e-10
rna	LOC124906525	12h	0.936145	8.37663e-10
rna	HTRA1	12h	1.25006	1.02194e-09
rna	PID1	12h	1.1454	1.39598e-09
rna	CTDSPL	12h	-0.512792	1.47687e-09
rna	DOCK2	12h	1.54172	1.49867e-09
rna	DAPK1	12h	-0.768726	1.55979e-09
rna	FBLIM1	12h	0.855326	1.55979e-09
rna	SRC	12h	0.583509	1.60364e-09
rna	EPHB2	12h	1.0366	1.79501e-09
rna	ZNF365	12h	1.68816	1.91354e-09
rna	COL4A4	12h	2.61581	1.96117e-09
rna	P4HA3	12h	1.39747	1.96117e-09
rna	KIF26B	12h	1.55642	1.96117e-09
rna	MCCC1	12h	-0.594949	1.9709e-09
rna	GALNT16	12h	2.25783	1.9709e-09
rna	GDF5	12h	-1.404	2.28039e-09
rna	TFPI2	12h	1.19683	2.85636e-09
rna	RAB11FIP1	12h	-0.671286	2.98225e-09
rna	ARHGEF40	12h	0.976583	3.15507e-09
rna	LTBP2	12h	1.7053	3.16995e-09
rna	NEDD9	12h	1.24258	3.16995e-09
rna	SKIL	12h	1.02769	3.60563e-09
rna	VDR	12h	1.41134	3.71763e-09
rna	PC	12h	-0.858107	3.71763e-09
rna	ZNF395	12h	-0.85628	4.15196e-09
rna	CHST3	12h	0.880834	4.31877e-09
rna	B4GALT1	12h	0.727791	4.58549e-09
rna	PLXND1	12h	0.682354	4.99307e-09
rna	FOXP1	12h	0.719783	5.03166e-09
rna	MARCKS	12h	0.684774	5.03166e-09
rna	ABTB3	12h	1.70144	5.09515e-09
rna	KLF7	12h	1.07455	5.15423e-09
rna	ITGA5	12h	0.626888	5.35082e-09
rna	STK38L	12h	1.21512	5.89926e-09
rna	SPTBN2	12h	0.864839	5.89926e-09
rna	RGCC	12h	-2.55703	5.89926e-09
rna	APBA1	12h	0.75024	6.1122e-09
rna	JADE1	12h	0.669627	6.32648e-09
rna	HLF	12h	-3.8087	6.37967e-09
rna	ITGB6	12h	2.24118	6.49153e-09
rna	FUT8	12h	0.737058	7.55916e-09
rna	PADI2	12h	1.78151	8.52694e-09
rna	LRIG1	12h	-0.8442	8.76279e-09
rna	ALDH3B1	12h	-0.927481	8.76279e-09
rna	PHLDA1	12h	-1.14949	9.67234e-09
rna	CA3	12h	1.98136	9.91118e-09
rna	SCX	12h	1.37021	1.01471e-08
rna	RAB38	12h	-1.22586	1.02658e-08
rna	DPYSL3	12h	0.941565	1.02831e-08
rna	LTBP3	12h	0.803377	1.03527e-08
rna	AMZ1	12h	1.18416	1.06142e-08
rna	HPSE	12h	-1.13523	1.06558e-08
rna	CSPG4	12h	1.32625	1.06637e-08
rna	CCNY	12h	0.410191	1.07827e-08
rna	CABLES1	12h	-0.749635	1.11752e-08
rna	SECTM1	12h	-1.99369	1.25991e-08
rna	GALNT10	12h	1.00654	1.25991e-08
rna	GADD45B	12h	1.14665	1.30783e-08
rna	PLEKHO1	12h	0.683802	1.47857e-08
rna	MMP14	12h	0.661829	1.4822e-08
rna	LINC01583	12h	2.67062	1.65051e-08
rna	IRF2BPL	12h	0.764139	1.65726e-08
rna	FOXS1	12h	4.34761	1.66774e-08
rna	AMIGO1	12h	-1.04835	1.71605e-08
rna	CERCAM	12h	0.566923	1.84063e-08
rna	LPCAT2	12h	1.12805	1.86545e-08
rna	IL11	12h	1.90811	1.90512e-08
rna	MXRA5	12h	1.84628	2.15952e-08
rna	MEGF6	12h	1.344	2.21003e-08
rna	NT5DC2	12h	0.664146	2.24563e-08
rna	JUNB	12h	1.3255	2.33648e-08
rna	HES6	12h	2.46196	2.33648e-08
rna	VIM	12h	0.47891	2.3864e-08
rna	COL1A1	12h	0.862833	2.42162e-08
rna	HES1	12h	1.6715	2.44178e-08
rna	COL4A1	12h	1.68888	2.47378e-08
rna	CPA4	12h	-2.04386	2.48121e-08
rna	CREB3L1	12h	0.586772	2.67772e-08
rna	BHLHE40	12h	1.01404	2.91202e-08
rna	FN3K	12h	-0.987288	2.95365e-08
rna	PTPRQ	12h	-2.17991	3.01974e-08
rna	MRC2	12h	0.88784	3.01974e-08
rna	SALL4	12h	1.13636	3.09851e-08
rna	PAX8	12h	-0.764199	3.10382e-08
rna	WBP1L	12h	0.427224	3.31853e-08
rna	CYP17A1-AS1	12h	0.427224	3.31853e-08
rna	TGFB1I1	12h	0.584471	3.31853e-08
rna	SPOCD1	12h	1.523	3.38952e-08
rna	SLC35D1	12h	0.818477	3.4311e-08
rna	FOXA1	12h	-1.11066	3.44935e-08
rna	PELI2	12h	0.816186	3.53303e-08
rna	ANKRD34B	12h	2.20683	3.57098e-08
rna	HIC1	12h	1.37793	3.57098e-08
rna	HMGB3	12h	0.64844	3.62519e-08
rna	ACKR3	12h	1.15167	4.24823e-08
rna	RBMS1	12h	0.536479	4.26139e-08
rna	SPHK1	12h	1.42685	4.26454e-08
rna	CDCP1	12h	-0.883281	4.57068e-08
rna	FNBP1	12h	-0.742325	4.64846e-08
rna	CRIP2	12h	0.927183	5.23537e-08
rna	CELSR1	12h	0.769464	5.70564e-08
rna	VASP	12h	0.575865	5.70564e-08
rna	PDLIM7	12h	0.864643	5.97426e-08
rna	ARFGAP1	12h	0.679192	6.12004e-08
rna	ADAM19	12h	1.02991	6.24284e-08
rna	DENND2A	12h	-0.841895	6.60884e-08
rna	ACTC1	12h	3.59654	7.30949e-08
rna	UGCG	12h	-0.962312	7.53897e-08
rna	KLHL13	12h	-1.1662	7.56898e-08
rna	LIMD1	12h	-0.568957	7.56898e-08
rna	SNTB1	12h	-0.907836	8.00674e-08
rna	HK2	12h	-1.02396	8.39006e-08
rna	PTX3	12h	-1.93101	8.68506e-08
rna	GXYLT2	12h	1.26382	8.99593e-08
rna	TPM4	12h	0.646064	9.58312e-08
rna	BASP1	12h	0.461487	1.07793e-07
rna	ABCA7	12h	-0.919007	1.08145e-07
rna	THSD4	12h	-0.746883	1.10292e-07
rna	HSBP1L1	12h	-0.871617	1.10292e-07
rna	DCLK2	12h	0.961456	1.10939e-07
rna	PLEKHA6	12h	-0.724667	1.10939e-07
rna	SERPINE2	12h	0.982719	1.15348e-07
rna	DSE	12h	0.493664	1.16552e-07
rna	CDK18	12h	-0.963936	1.16937e-07
rna	MINDY1	12h	-0.624023	1.18583e-07
rna	FLNA	12h	0.651111	1.20768e-07
rna	ATOSB	12h	0.568191	1.24765e-07
rna	CAP1	12h	0.496484	1.46277e-07
rna	P3H1	12h	0.412434	1.46277e-07
rna	PKD1L2	12h	-1.94995	1.4708e-07
rna	FAM107A	12h	-2.81224	1.55593e-07
rna	CRISPLD2	12h	1.27045	1.55593e-07
rna	SAMD10	12h	-1.19479	1.61263e-07
rna	SYNE3	12h	-1.37829	1.61806e-07
rna	POMT2	12h	0.557861	1.67463e-07
rna	SGCG	12h	2.41136	1.70516e-07
rna	CAVIN2	12h	-0.896147	1.86114e-07
rna	TSPAN13	12h	0.936716	1.91403e-07
rna	KLF5	12h	-0.564233	1.941e-07
rna	S1PR1	12h	-1.4947	2.02021e-07
rna	CLIC3	12h	1.19118	2.04417e-07
rna	SERTAD4	12h	0.874579	2.05071e-07
rna	DACT1	12h	1.15788	2.09013e-07
rna	RBM47	12h	-1.03397	2.27895e-07
rna	KCND2	12h	-2.30525	2.31506e-07
rna	ERMP1	12h	-0.819324	2.31506e-07
rna	SSBP3	12h	0.591001	2.33001e-07
rna	LRRC8A	12h	0.567396	2.39272e-07
rna	SLC4A2	12h	0.397837	2.40085e-07
rna	INHBA	12h	0.99575	2.40256e-07
rna	HOXA11	12h	0.608425	2.57121e-07
rna	IER3	12h	1.15809	2.58931e-07
rna	CYTH1	12h	1.1893	2.59254e-07
rna	SYTL5	12h	1.67887	2.59254e-07
rna	AVPI1	12h	-0.84392	2.59254e-07
rna	SLC46A3	12h	0.863954	2.62524e-07
rna	CUL9	12h	-0.537614	2.65434e-07
rna	TSKU	12h	0.780569	2.65749e-07
rna	CGB8	12h	3.3261	2.82073e-07
rna	ADAMTSL1	12h	-0.783027	2.88894e-07
rna	MRAS	12h	0.443574	3.12125e-07
rna	SRGN	12h	-0.657254	3.13387e-07
rna	DEPTOR	12h	-0.980219	3.3601e-07
rna	LRATD2	12h	1.07566	3.7599e-07
rna	ANXA5	12h	0.355004	3.80626e-07
rna	LRRC20	12h	-0.731904	3.84437e-07
rna	OLFML2B	12h	0.920841	3.88588e-07
rna	NABP1	12h	-0.632395	3.97089e-07
rna	CAMK2N1	12h	-0.831437	3.97089e-07
rna	ARHGAP24	12h	-0.85919	3.98101e-07
rna	NKILA	12h	1.19338	4.02111e-07
rna	SMIM10	12h	-1.11755	4.02111e-07
rna	ACTN1	12h	0.682784	4.24928e-07
rna	SFRP1	12h	-0.789093	4.38903e-07
rna	IGFBP3	12h	2.36337	4.38903e-07
rna	WFS1	12h	-0.63923	4.53919e-07
rna	PDE1A	12h	-2.30559	4.67288e-07
rna	LOC339260	12h	1.23528	4.70243e-07
rna	CCDC144NL-AS1	12h	1.23528	4.70243e-07
rna	DPF3	12h	-1.37417	4.88514e-07
rna	GPR162	12h	-0.973482	4.91924e-07
rna	GSTM4	12h	-1.10246	5.01432e-07
rna	ST3GAL4	12h	0.618778	5.06935e-07
rna	ANKLE2	12h	0.476893	5.07693e-07
rna	SHISAL1	12h	1.93596	5.07693e-07
rna	CPA3	12h	-1.42367	5.17714e-07
rna	F2RL2	12h	-0.675408	5.17714e-07
rna	ELK3	12h	0.585554	5.17714e-07
rna	PLPP4	12h	1.18724	5.17714e-07
rna	PTK2B	12h	-1.05615	5.52346e-07
rna	FLJ16779	12h	3.11252	5.76113e-07
rna	NLRP1	12h	0.695733	5.95208e-07
rna	PLA2R1	12h	0.987089	5.95329e-07
rna	DLX2	12h	1.20873	6.13627e-07
rna	KDELR3	12h	0.596489	6.18736e-07
rna	WNT2B	12h	-1.81717	6.18736e-07
rna	LINC02593	12h	2.3526	6.33295e-07
rna	TRIB1	12h	1.04679	6.46624e-07
rna	AEBP1	12h	0.727202	6.47029e-07
rna	IFFO2	12h	1.01322	6.73975e-07
rna	GPRC5A	12h	-0.542472	6.73975e-07
rna	GJA1	12h	0.794145	6.81749e-07
rna	ENAH	12h	0.768163	6.96937e-07
rna	SETDB2	12h	-0.674381	7.00037e-07
rna	NUAK1	12h	0.840245	7.01708e-07
rna	LIMK1	12h	0.635297	7.04956e-07
rna	CSF1R	12h	3.02282	7.08399e-07
rna	GLIPR2	12h	0.680434	7.10524e-07
rna	KIF5A	12h	1.04186	7.21055e-07
rna	RHOF	12h	-0.555477	7.21055e-07
rna	FGFRL1	12h	0.434444	7.39873e-07
rna	SLC10A3	12h	0.679965	7.53076e-07
rna	SGK1	12h	1.70353	7.7849e-07
rna	SLC17A9	12h	0.908724	8.01299e-07
rna	ADGRB2	12h	0.611578	8.08889e-07
rna	SEMA3A	12h	-0.946577	8.22593e-07
rna	SSC5D	12h	0.771963	8.29979e-07
rna	LIMS1	12h	0.578109	8.47379e-07
rna	MAPKAPK3	12h	-0.710591	8.57399e-07
rna	TCF4	12h	0.595035	8.6446e-07
rna	COL4A2	12h	0.952969	8.6446e-07
rna	FURIN	12h	0.742899	8.6446e-07
rna	IGFN1	12h	-2.17273	8.92119e-07
rna	TSPAN4	12h	-0.709052	9.10819e-07
rna	ACTA2	12h	1.52929	9.28711e-07
rna	TSHZ3	12h	0.574521	9.49344e-07
rna	HOMER2	12h	0.504481	9.77976e-07
rna	LCNL1	12h	-2.01062	1.0485e-06
rna	FHL3	12h	0.533794	1.05107e-06
rna	TMEM268	12h	0.704119	1.07035e-06
rna	ATP6V0E2	12h	-0.662837	1.09128e-06
rna	RIN1	12h	-0.980201	1.11314e-06
rna	MAL2	12h	-1.01147	1.13615e-06
rna	KCNK2	12h	-1.38351	1.16849e-06
rna	SERPINB1	12h	-0.560519	1.17302e-06
rna	FAM167A	12h	-1.35291	1.21621e-06
rna	UBTD1	12h	0.79727	1.22158e-06
rna	POSTN	12h	2.7213	1.2299e-06
rna	IVNS1ABP	12h	0.476598	1.29688e-06
rna	BACH2	12h	0.682284	1.30098e-06
rna	SYNGR1	12h	-0.909622	1.30098e-06
rna	NOL4L	12h	0.563155	1.38313e-06
rna	LOX	12h	0.874624	1.41439e-06
rna	ST6GAL2	12h	1.03887	1.48315e-06
rna	SNAI1	12h	1.51365	1.5725e-06
rna	ZCCHC24	12h	0.544048	1.5725e-06
rna	PRICKLE1	12h	-0.593896	1.58901e-06
rna	YIPF5	12h	0.428093	1.603e-06
rna	LAD1	12h	-1.8378	1.68206e-06
rna	SRRD	12h	0.506839	1.68206e-06
rna	ANOS1	12h	2.17705	1.75452e-06
rna	NPTN	12h	0.377253	1.7937e-06
rna	PPM1H	12h	-0.636237	1.8208e-06
rna	GNAS	12h	0.257848	1.8208e-06
rna	GOLT1A	12h	-2.61961	1.827e-06
rna	WHRN	12h	0.836984	1.83804e-06
rna	ARMC9	12h	-0.677876	1.98792e-06
rna	LZTS3	12h	-0.484187	2.08965e-06
rna	PNMA1	12h	0.40485	2.0937e-06
rna	ITGB8	12h	-1.1701	2.18008e-06
rna	BNC2	12h	-0.602651	2.18902e-06
rna	APBB2	12h	0.679917	2.21529e-06
rna	COL7A1	12h	0.948531	2.21529e-06
rna	HOXA10	12h	0.467381	2.26626e-06
rna	GALT	12h	-0.627488	2.40166e-06
rna	BGN	12h	0.6837	2.40969e-06
rna	ARHGAP6	12h	-1.3111	2.42461e-06
rna	SNX30	12h	0.662832	2.42471e-06
rna	DNMT3B	12h	0.83138	2.42471e-06
rna	NRG2	12h	-2.4851	2.42471e-06
rna	OLFM2	12h	2.074	2.43664e-06
rna	BCOR	12h	0.883121	2.43664e-06
rna	HPS1	12h	-0.394523	2.43664e-06
rna	PLOD1	12h	0.413604	2.53876e-06
rna	CITED2	12h	-0.805648	2.53876e-06
rna	MLXIP	12h	0.515776	2.54616e-06
rna	BMP1	12h	0.422619	2.62527e-06
rna	SPSB1	12h	0.901606	2.68012e-06
rna	COL4A3	12h	2.73663	2.7007e-06
rna	ADAMTS16	12h	0.831437	2.71821e-06
rna	RRAD	12h	0.958273	2.73189e-06
rna	PXDC1	12h	0.64049	2.77449e-06
rna	SAMD12	12h	-0.864803	2.79945e-06
rna	CLTCL1	12h	0.69447	2.86011e-06
rna	CTHRC1	12h	0.607021	2.89911e-06
rna	LFNG	12h	0.827198	2.98101e-06
rna	TEAD3	12h	0.458532	3.01018e-06
rna	LINC02861	12h	-1.24721	3.08657e-06
rna	PAX6	12h	0.52293	3.23182e-06
rna	TMCO4	12h	-0.576621	3.23182e-06
rna	NDST1	12h	0.495034	3.34235e-06
rna	SEMA3E	12h	-0.92652	3.34564e-06
rna	DNAJB5	12h	0.554894	3.38051e-06
rna	TAGLN2	12h	0.532284	3.51066e-06
rna	MYOZ1	12h	2.965	3.72673e-06
rna	CHRM3	12h	-1.37057	3.76507e-06
rna	MAP7D2	12h	-0.675061	3.76507e-06
rna	NEDD4L	12h	-0.432867	3.8378e-06
rna	SRF	12h	0.597645	3.87874e-06
rna	ALDH6A1	12h	-0.745833	3.87874e-06
rna	CALD1	12h	0.699407	3.97914e-06
rna	ANXA1	12h	-0.383713	3.97914e-06
rna	STARD5	12h	-1.65194	4.05073e-06
rna	SEMA3C	12h	0.84797	4.14129e-06
rna	ATP13A2	12h	0.627646	4.16217e-06
rna	RNF150	12h	0.931572	4.23808e-06
rna	DGKI	12h	0.70253	4.27071e-06
rna	PLEK2	12h	0.866269	4.28569e-06
rna	OAF	12h	-0.786401	4.28569e-06
rna	FLOT2	12h	-0.4568	4.45116e-06
rna	CORO6	12h	1.07696	4.45116e-06
rna	MAP2K6	12h	-1.33576	4.53674e-06
rna	RALA	12h	0.439571	4.5522e-06
rna	LRIG3	12h	0.703007	4.60162e-06
rna	SLC7A14	12h	-3.01902	4.64709e-06
rna	CRB2	12h	-1.11433	4.67391e-06
rna	SPARC	12h	0.702565	4.76978e-06
rna	TCP11L1	12h	0.673549	4.90732e-06
rna	GLT8D2	12h	-0.668043	4.96466e-06
rna	C11orf87	12h	-2.51619	4.99661e-06
rna	DAGLA	12h	-0.445831	5.05432e-06
rna	GPRIN3	12h	2.41888	5.05432e-06
rna	ACTG1	12h	0.604689	5.08262e-06
rna	LINC01711	12h	2.72732	5.31844e-06
rna	PTGDS	12h	-1.55356	5.35535e-06
rna	CEMIP	12h	1.08206	5.54052e-06
rna	DIXDC1	12h	0.824738	5.59065e-06
rna	ICOSLG	12h	-1.97706	5.6548e-06
rna	LOC102723996	12h	-1.9836	5.66477e-06
rna	NR3C2	12h	-1.07781	5.67669e-06
rna	MMP11	12h	0.956654	5.77914e-06
rna	ABLIM3	12h	0.714293	5.80438e-06
rna	THBS2	12h	0.568036	5.8897e-06
rna	DHRS13	12h	-1.05628	5.98305e-06
rna	APLN	12h	-1.39296	6.65222e-06
rna	FBN1	12h	1.09271	6.93837e-06
rna	RNF121	12h	0.419106	6.97559e-06
rna	TAGLN	12h	0.99971	7.18833e-06
rna	ASS1	12h	1.43691	7.25473e-06
rna	TSEN54	12h	-0.499192	7.317e-06
rna	COL6A3	12h	2.24493	7.44115e-06
rna	PDGFD	12h	-1.23707	7.45149e-06
rna	SLCO4A1	12h	-2.72518	7.57517e-06
rna	RAB27B	12h	-1.29796	7.63762e-06
rna	CNTNAP1	12h	-0.674707	7.65767e-06
rna	PDIA5	12h	0.4384	7.65767e-06
rna	UCN2	12h	0.985922	7.98734e-06
rna	PGM5	12h	-0.898223	8.32791e-06
rna	EVI2A	12h	-1.65956	8.40732e-06
rna	MSN	12h	0.437075	8.52198e-06
rna	TOP6BL	12h	0.591038	8.89158e-06
rna	GLB1	12h	0.287748	9.53755e-06
rna	TERT	12h	-1.18512	9.53755e-06
rna	PRKG1	12h	-1.39425	9.55426e-06
rna	ARF4	12h	0.370736	9.55426e-06
rna	PIEZO1	12h	0.545956	9.70585e-06
rna	ULK1	12h	0.466489	1.04914e-05
rna	ABCA3	12h	-0.547243	1.06106e-05
rna	ARSG	12h	-0.873612	1.06111e-05
rna	RAB2A	12h	0.333632	1.08206e-05
rna	PICALM	12h	0.438322	1.08593e-05
rna	FAM117A	12h	-0.566591	1.10739e-05
rna	ICAM1	12h	-0.70576	1.16686e-05
rna	THADA	12h	0.425684	1.16686e-05
rna	FAM221A	12h	-0.731567	1.16686e-05
rna	SETBP1	12h	-0.667494	1.23643e-05
rna	SIRPA	12h	0.688818	1.26148e-05
rna	MITF	12h	-0.845628	1.26256e-05
rna	ZBED2	12h	-2.70979	1.27714e-05
rna	FRMD6	12h	0.70276	1.28977e-05
rna	SLC35F2	12h	0.498634	1.33924e-05
rna	NGFR	12h	-1.04446	1.36046e-05
rna	GLI2	12h	0.589997	1.36046e-05
rna	GCAT	12h	-0.794459	1.36046e-05
rna	MTUS1	12h	-1.01369	1.36899e-05
rna	SDC3	12h	0.510705	1.38061e-05
rna	LIF	12h	0.543251	1.38061e-05
rna	SPOCK1	12h	0.806737	1.3914e-05
rna	SLFNL1-AS1	12h	1.5799	1.3914e-05
rna	FIBCD1	12h	1.43327	1.3914e-05
rna	LRRC15	12h	3.16253	1.39793e-05
rna	ITGB5	12h	0.487631	1.44641e-05
rna	PDGFC	12h	0.431488	1.46187e-05
rna	TMEM165	12h	0.355118	1.46187e-05
rna	SLC16A6	12h	-1.85045	1.46187e-05
rna	PKP1	12h	1.71052	1.49949e-05
rna	RGS4	12h	-1.4036	1.50822e-05
rna	RFLNA	12h	1.12533	1.56928e-05
rna	ZNF664-RFLNA	12h	1.12533	1.56928e-05
rna	FJX1	12h	-0.747481	1.56973e-05
rna	LINC00294	12h	0.574686	1.58824e-05
rna	ABCB8	12h	0.397877	1.60263e-05
rna	ZNF281	12h	0.691465	1.65423e-05
rna	RERG	12h	-1.62514	1.69633e-05
rna	RHPN1	12h	-0.993101	1.71405e-05
rna	ACTR3	12h	0.41691	1.72991e-05
rna	SDC4	12h	-0.531036	1.74028e-05
rna	GYG2	12h	-0.769037	1.74773e-05
rna	GLT8D1	12h	0.290698	1.74773e-05
rna	TEX2	12h	0.410424	1.82113e-05
rna	MYORG	12h	0.919299	1.82229e-05
rna	CAMK2B	12h	-1.47133	1.82229e-05
rna	TGFBR3	12h	-0.95284	1.87141e-05
rna	PGM2L1	12h	0.904686	1.88993e-05
rna	FN1	12h	0.73495	1.90933e-05
rna	TRAC	12h	2.29665	1.90933e-05
rna	CSRNP1	12h	0.629655	1.90933e-05
rna	THEM6	12h	-0.828865	1.90933e-05
rna	PLPP3	12h	-1.01493	1.90933e-05
rna	CEBPD	12h	-1.01719	1.9124e-05
rna	ARHGAP29	12h	-0.600759	1.93097e-05
rna	LOC105378858	12h	-0.600759	1.93097e-05
rna	SH2D5	12h	-1.1562	1.95004e-05
rna	KIF3C	12h	0.65896	2.0156e-05
rna	PXDN	12h	0.461831	2.02373e-05
rna	MYO18A	12h	-0.583433	2.07846e-05
rna	B4GAT1	12h	-0.547467	2.07944e-05
rna	EFHD2	12h	-0.397792	2.0803e-05
rna	MAF	12h	0.602114	2.10597e-05
rna	PARD6B	12h	-1.01297	2.13175e-05
rna	STOM	12h	-0.320177	2.19811e-05
rna	EFHD1	12h	1.27545	2.22785e-05
rna	PODNL1	12h	1.10866	2.22804e-05
rna	FERMT2	12h	0.486919	2.22876e-05
rna	PTPDC1	12h	0.621924	2.26711e-05
rna	HSD3B7	12h	-0.495915	2.26711e-05
rna	METTL21A	12h	-0.503006	2.27687e-05
rna	NPR1	12h	-1.2993	2.30535e-05
rna	STEAP3	12h	0.646317	2.30535e-05
rna	PKP2	12h	-0.654456	2.30535e-05
rna	LXN	12h	0.694473	2.34722e-05
rna	MTMR3	12h	0.288383	2.35142e-05
rna	LAMA3	12h	-0.703357	2.36051e-05
rna	ACTN4	12h	0.433629	2.36596e-05
rna	FAM110B	12h	-0.78937	2.36693e-05
rna	ADAMTS16-DT	12h	2.41773	2.38884e-05
rna	PFKL	12h	-0.398326	2.39205e-05
rna	GNG11	12h	0.535953	2.45325e-05
rna	FOXRED2	12h	-0.60569	2.53879e-05
rna	MANSC1	12h	-0.587354	2.54329e-05
rna	SNX25	12h	0.424477	2.58237e-05
rna	P4HA2	12h	0.7043	2.60867e-05
rna	CBX7	12h	-0.572185	2.61588e-05
rna	DENND3	12h	-0.450175	2.64228e-05
rna	DSTN	12h	0.464917	2.64228e-05
rna	MICAL1	12h	0.498928	2.6597e-05
rna	PFKFB3	12h	0.560016	2.6696e-05
rna	PAWR	12h	0.545933	2.73885e-05
rna	PPARGC1A	12h	-1.49329	2.76461e-05
rna	SLC22A18	12h	-0.725946	2.76461e-05
rna	SCCPDH	12h	-0.310145	2.81779e-05
rna	SMCO4	12h	0.713068	2.8515e-05
rna	CNN2	12h	0.433805	2.86453e-05
rna	LETM2	12h	-0.727009	2.95108e-05
rna	SSBP2	12h	-0.454211	2.95108e-05
rna	TMCC1	12h	0.435802	2.95277e-05
rna	GMIP	12h	0.488633	2.99527e-05
rna	LRRN4	12h	-1.07463	3.01895e-05
rna	GPC4	12h	0.67953	3.11013e-05
rna	MAGED1	12h	0.311098	3.11013e-05
rna	AK4	12h	-0.552961	3.15031e-05
rna	ARRB2	12h	-0.564485	3.22636e-05
rna	IGFBP7	12h	0.608174	3.24891e-05
rna	RCL1	12h	0.497677	3.25235e-05
rna	SPIDR	12h	-0.262637	3.25306e-05
rna	MAP3K4	12h	0.393668	3.31393e-05
rna	TMEM217	12h	0.909558	3.35833e-05
rna	GPRC5B	12h	0.986567	3.36844e-05
rna	TACSTD2	12h	-0.630677	3.36844e-05
rna	FOXO1	12h	0.689011	3.45443e-05
rna	BAIAP2L2	12h	-1.87931	3.47877e-05
rna	IDH2	12h	0.440255	3.4804e-05
rna	NBPF3	12h	-0.542454	3.4804e-05
rna	PLEKHG4B	12h	1.79106	3.48891e-05
rna	LANCL2	12h	0.565984	3.55411e-05
rna	XBP1	12h	0.542415	3.59624e-05
rna	DOCK4	12h	0.915145	3.6063e-05
rna	ITGB1	12h	0.598998	3.75375e-05
rna	KDELR2	12h	0.359111	3.75375e-05
rna	PCDH7	12h	1.06404	3.75375e-05
rna	DENND2B	12h	0.315557	3.75375e-05
rna	MYLK2	12h	1.86192	3.75375e-05
rna	TPBG	12h	-0.395654	3.90515e-05
rna	COL27A1	12h	0.671349	3.90515e-05
rna	ILK	12h	0.371373	3.90515e-05
rna	LRRC7	12h	-1.32209	3.9083e-05
rna	ITGAV	12h	0.925578	3.98484e-05
rna	CALU	12h	0.38684	3.994e-05
rna	FHDC1	12h	-0.933312	4.00807e-05
rna	SLC9A9	12h	-1.19804	4.02288e-05
rna	AP1S3	12h	-0.890165	4.16413e-05
rna	SERINC2	12h	0.759023	4.16844e-05
rna	EEIG1	12h	0.448654	4.19549e-05
rna	CCDC85B	12h	-0.624333	4.22384e-05
rna	TBL1X	12h	-0.508065	4.23368e-05
rna	CUL4B	12h	-0.450213	4.23368e-05
rna	NKAIN4	12h	2.88448	4.24874e-05
rna	PGRMC2	12h	0.478911	4.26431e-05
rna	PGF	12h	1.49131	4.28956e-05
rna	PCID2	12h	-0.289011	4.33646e-05
rna	PALLD	12h	0.518378	4.38548e-05
rna	TLR2	12h	-1.24611	4.39191e-05
rna	SMURF1	12h	0.318167	4.54823e-05
rna	MLYCD	12h	-0.641286	4.54823e-05
rna	PTPRG	12h	-0.517967	4.57412e-05
rna	KIF21A	12h	0.420276	4.58864e-05
rna	ELF3	12h	-1.27995	4.64699e-05
rna	ACLY	12h	0.550621	4.66087e-05
rna	SBK2	12h	-1.06544	4.66087e-05
rna	TRAF5	12h	0.57988	4.69138e-05
rna	MAGED2	12h	0.349911	4.69138e-05
rna	ZNF697	12h	0.844338	4.70586e-05
rna	TRPC4	12h	0.666691	4.71419e-05
rna	POLR3D	12h	0.439489	4.75678e-05
rna	RASGRP3	12h	-0.638573	4.75877e-05
rna	SC5D	12h	0.601827	4.8047e-05
rna	HCAR1	12h	-1.60615	4.81574e-05
rna	AMPD2	12h	0.352902	4.81855e-05
rna	ACP6	12h	-0.521196	4.83596e-05
rna	KLHL29	12h	-0.601835	4.88199e-05
rna	ADGRL4	12h	0.612321	4.88199e-05
rna	FMN2	12h	-0.565515	4.99153e-05
rna	RSU1	12h	0.451031	4.99153e-05
rna	PDE4D	12h	0.829818	4.99866e-05
rna	ALDH3A2	12h	-0.399149	5.03642e-05
rna	HRH1	12h	0.444977	5.19363e-05
rna	FLVCR2	12h	-1.49115	5.19363e-05
rna	MIEF2	12h	-0.570934	5.19363e-05
rna	OSBPL9	12h	0.293277	5.19363e-05
rna	MN1	12h	0.97508	5.20744e-05
rna	PDGFRB	12h	0.512702	5.20746e-05
rna	HMOX1	12h	0.803991	5.21371e-05
rna	CCDC50	12h	0.357267	5.22159e-05
rna	DEUP1	12h	1.84395	5.23211e-05
rna	SNX24	12h	0.445275	5.23211e-05
rna	CHST11	12h	1.13272	5.24458e-05
rna	TLL1	12h	1.17103	5.35176e-05
rna	PFKM	12h	-0.305583	5.35176e-05
rna	KCNIP1	12h	-0.612483	5.39803e-05
rna	JADE2	12h	-0.554379	5.50473e-05
rna	FYN	12h	-0.434932	5.63434e-05
rna	HDGFL3	12h	0.245378	5.67478e-05
rna	PIK3CD-AS2	12h	-0.87125	5.77923e-05
rna	LACTB2	12h	-0.49246	5.81163e-05
rna	ZSWIM4	12h	0.759043	5.84683e-05
rna	CDC42SE1	12h	0.328947	6.11928e-05
rna	AUTS2	12h	0.614424	6.16189e-05
rna	SLC18B1	12h	-0.5834	6.18794e-05
rna	GLIPR1	12h	0.623832	6.29887e-05
rna	PCDH10	12h	1.21097	6.32381e-05
rna	SLC7A2	12h	-1.17847	6.32381e-05
rna	CYP1B1	12h	-1.12318	6.38145e-05
rna	EVA1A	12h	0.627646	6.38964e-05
rna	CHST9	12h	-1.65274	6.40458e-05
rna	PITPNM1	12h	0.426131	6.45215e-05
rna	ABHD4	12h	0.480317	6.55341e-05
rna	MMP19	12h	-0.670872	6.74988e-05
rna	CLDN11	12h	-1.47124	6.74988e-05
rna	CDC42EP1	12h	0.45722	6.8436e-05
rna	CSRP1	12h	0.614105	6.8436e-05
rna	C1orf198	12h	0.726619	6.8436e-05
rna	GREM1	12h	1.42851	6.8507e-05
rna	BMPR1B	12h	1.07878	6.85419e-05
rna	ZBTB47	12h	0.342238	6.87355e-05
rna	RARA	12h	0.562931	6.90153e-05
rna	ARPC5	12h	0.373586	6.99865e-05
rna	IGSF8	12h	-0.430021	7.01089e-05
rna	SNAI2	12h	0.972897	7.0146e-05
rna	RNF207	12h	-0.930323	7.15036e-05
rna	FOXP1-DT	12h	1.3325	7.30626e-05
rna	THUMPD2	12h	0.410698	7.49453e-05
rna	PPP1R13B	12h	-0.636213	7.71579e-05
rna	KRT7	12h	0.972547	7.9091e-05
rna	SGSM2	12h	-0.403827	7.94154e-05
rna	PSEN2	12h	-0.524697	7.94154e-05
rna	IQUB	12h	-1.01488	7.94154e-05
rna	MOK	12h	-0.648418	7.95476e-05
rna	CKB	12h	-0.728571	8.01282e-05
rna	CHRNA5	12h	0.496537	8.0708e-05
rna	ERBB3	12h	-0.89366	8.3021e-05
rna	SLC19A2	12h	0.558483	8.34526e-05
rna	TULP4	12h	0.566932	8.65475e-05
rna	ARHGAP32	12h	0.737822	8.70899e-05
rna	HOXA3	12h	0.699704	8.70899e-05
rna	PDP1	12h	-0.462737	8.7704e-05
rna	SLC47A2	12h	-1.79207	8.92935e-05
rna	MEX3B	12h	0.898198	8.97398e-05
rna	DMTN	12h	-0.40002	9.09209e-05
rna	BMPR2	12h	0.707397	9.09615e-05
rna	PWWP2A	12h	0.349109	9.1387e-05
rna	GRB10	12h	0.529885	9.19951e-05
rna	MID1	12h	-0.497714	9.34143e-05
rna	INAVA	12h	0.501194	9.51848e-05
rna	RASGRF2	12h	2.27235	9.64214e-05
rna	WDR1	12h	0.37254	9.64214e-05
rna	CCNH	12h	-0.329957	9.64214e-05
rna	RND2	12h	-1.42764	9.84882e-05
rna	CRY1	12h	0.389674	9.87344e-05
rna	MYH9	12h	0.469883	9.95865e-05
rna	ARMCX1	12h	-0.398092	9.99007e-05
rna	BIRC3	12h	-1.15213	9.99274e-05
rna	MIR181A2HG	12h	0.99617	0.000100122
rna	CTPS1	12h	0.543341	0.000100122
rna	SMAD3	12h	-0.451968	0.000103722
rna	PTPN1	12h	-0.23313	0.000103941
rna	HDHD5	12h	-0.501861	0.000104451
rna	ST8SIA1	12h	-1.06535	0.00010463
rna	URGCP	12h	-0.407863	0.000106256
rna	ADI1	12h	-0.360504	0.000107471
rna	ICA1L	12h	-1.18469	0.000108609
rna	P2RY2	12h	1.21322	0.00011104
rna	NADK2	12h	0.401161	0.00011104
rna	CKAP4	12h	0.321342	0.000111162
rna	TUBB4A	12h	-0.823259	0.000117533
rna	ANXA6	12h	0.425113	0.000118525
rna	GHDC	12h	-0.517218	0.000119016
rna	COL1A2	12h	1.75771	0.000119589
rna	HOXA7	12h	0.379552	0.000119766
rna	ADORA1	12h	-0.707322	0.000119846
rna	LINC01629	12h	2.19786	0.000120819
rna	CYGB	12h	-1.07767	0.000122083
rna	HSPB1	12h	0.576056	0.000122414
rna	MICAL2	12h	0.733569	0.000122414
rna	CRHBP	12h	-2.07862	0.000122857
rna	PLPP5	12h	0.29893	0.000124746
rna	MAP3K4-AS1	12h	0.935349	0.000126441
rna	DLC1	12h	0.524887	0.000128327
rna	DYNLT3	12h	0.377618	0.000133231
rna	HS3ST3A1	12h	0.991212	0.000133233
rna	MSRB3	12h	0.503387	0.000133912
rna	HMCN1	12h	0.979253	0.000135101
rna	SLC47A1	12h	-1.73888	0.000136864
rna	DYNC1I1	12h	1.32043	0.000136878
rna	ALDH5A1	12h	-0.817082	0.000138341
rna	SMTN	12h	0.55024	0.000143023
rna	GSAP	12h	-0.686386	0.000147455
rna	MYL9	12h	0.521844	0.000150424
rna	GRIN2D	12h	0.759324	0.000150424
rna	RFLNB	12h	0.786938	0.000150972
rna	PTPRE	12h	0.441108	0.000151926
rna	MATN3	12h	0.87321	0.000152235
rna	SLC25A27	12h	-0.752502	0.000153745
rna	FAM124A	12h	-1.13769	0.000153745
rna	NMT2	12h	-0.463464	0.000156028
rna	AREL1	12h	0.325817	0.000160267
rna	KIAA1217	12h	-0.605733	0.000161849
rna	TUBA4A	12h	0.782053	0.000161849
rna	BET1L	12h	0.22797	0.000161849
rna	HIF1A	12h	0.417227	0.000163608
rna	ADAMTS2	12h	0.898404	0.000163608
rna	CLGN	12h	-0.412455	0.000163908
rna	UACA	12h	0.535315	0.000167804
rna	SSH3	12h	-0.379609	0.00016937
rna	ARHGAP1	12h	0.283535	0.000169689
rna	DNER	12h	0.888006	0.000170201
rna	NTM	12h	0.637771	0.000171582
rna	PPL	12h	-1.12117	0.000171582
rna	GPRASP1	12h	-0.629065	0.000171582
rna	TMED3	12h	0.355523	0.00017228
rna	ACADSB	12h	-0.613598	0.00017228
rna	GDF7	12h	1.28936	0.00017228
rna	DPP4	12h	-1.15307	0.00017344
rna	SHMT1	12h	-0.453033	0.000173809
rna	SEC61A1	12h	0.26541	0.000174396
rna	IL7R	12h	1.03559	0.000177122
rna	CD9	12h	-0.497463	0.0001779
rna	SLC39A1	12h	-0.242712	0.000181232
rna	TYSND1	12h	-0.559667	0.000182209
rna	POFUT2	12h	0.280216	0.000182584
rna	DDX1	12h	0.286029	0.000184232
rna	SGPL1	12h	0.362881	0.000184708
rna	RMI2	12h	-0.497216	0.000184708
rna	ATP6V1G1	12h	0.264805	0.000184823
rna	FBLN7	12h	-0.459038	0.000187193
rna	MTMR2	12h	0.417087	0.000189517
rna	FAM20C	12h	0.943448	0.000190109
rna	PDLIM4	12h	0.45097	0.000190493
rna	CRLF1	12h	2.25841	0.00019167
rna	RFTN1	12h	0.459933	0.000191906
rna	PARD3B	12h	-0.730878	0.000194256
rna	PDGFRL	12h	-0.803046	0.000195092
rna	PKIB	12h	-0.541995	0.000195743
rna	ITPRIPL2	12h	0.44948	0.000196312
rna	KCNAB2	12h	-0.674704	0.000196451
rna	ZDHHC23	12h	-1.14602	0.000196556
rna	ZNF48	12h	0.4274	0.000196942
rna	TMEM87B	12h	0.3779	0.00019751
rna	KBTBD11	12h	0.823215	0.000200075
rna	BMAL1	12h	0.437259	0.000202822
rna	CYB5A	12h	-0.519317	0.000203051
rna	ZNF620	12h	-0.756707	0.000203705
rna	IGFBP4	12h	-0.723447	0.000206203
rna	PLEKHG4	12h	-0.587857	0.000206534
rna	TOM1	12h	0.380183	0.000207564
rna	NCS1	12h	0.387698	0.000208606
rna	COL4A6	12h	-0.712907	0.000213725
rna	TEAD2	12h	0.324054	0.000213775
rna	RAB17	12h	-2.13964	0.000216766
rna	GOLIM4	12h	0.426445	0.000219785
rna	TBL2	12h	0.326016	0.000222375
rna	NBEAP2	12h	0.599206	0.000225008
rna	P2RX7	12h	-1.04735	0.000225529
rna	IER5L	12h	0.671411	0.000225675
rna	DUSP5	12h	-0.740591	0.000227319
rna	HIBADH	12h	-0.297758	0.000227319
rna	SMAD6	12h	0.767368	0.000227319
rna	LOC105371730	12h	-1.34822	0.000228427
rna	RUNX1	12h	0.444872	0.000228763
rna	LOC100506403	12h	0.444872	0.000228763
rna	HDLBP	12h	0.230907	0.000229845
rna	ERF	12h	0.382827	0.000229845
rna	ITPK1	12h	-0.367939	0.000229903
rna	ZBED3	12h	-0.49539	0.000232153
rna	TNFAIP8L3	12h	2.24817	0.000232153
rna	CLEC16A	12h	-0.25379	0.000232153
rna	LOC130494219	12h	-1.06655	0.000233858
rna	ADAM11	12h	-0.908988	0.000240033
rna	CAND2	12h	-0.341735	0.000241027
rna	CFH	12h	-0.474262	0.000241027
rna	LINC02762	12h	-0.540555	0.000241027
rna	HACD2	12h	0.373346	0.000241027
rna	FNBP1L	12h	0.641165	0.000241027
rna	ZC3H12A	12h	0.553261	0.000241027
rna	MIAT	12h	1.36827	0.000245554
rna	YKT6	12h	0.328776	0.000247297
rna	PRRT3	12h	-0.554765	0.000247297
rna	ACTB	12h	0.45041	0.000250783
rna	NCAM1	12h	-1.08222	0.000251837
rna	PGPEP1	12h	-0.653552	0.000252852
rna	ELOVL2	12h	-0.617224	0.000253468
rna	CCDC24	12h	-0.703101	0.000254971
rna	PRSS23	12h	0.595172	0.000256673
rna	HOXA-AS3	12h	0.739195	0.000260026
rna	AOPEP	12h	0.393848	0.000262835
rna	RUNX1T1	12h	0.590035	0.000262835
rna	PLPPR2	12h	0.364923	0.000262835
rna	TSPAN2	12h	0.531044	0.000267597
rna	HSPA12A	12h	0.494015	0.000269323
rna	PGM3	12h	0.278197	0.000270315
rna	IL17RD	12h	0.815944	0.000278736
rna	FAXDC2	12h	-0.728654	0.000281942
rna	ZYX	12h	0.342209	0.000284921
rna	RRBP1	12h	0.352031	0.000289728
rna	CLDN16	12h	-1.04195	0.0002915
rna	DYSF	12h	0.639864	0.000293576
rna	ATXN1	12h	0.399614	0.00029694
rna	SOX4	12h	0.569146	0.000297109
rna	CXCL1	12h	-1.23868	0.000299058
rna	CREB3L2	12h	0.410727	0.000301561
rna	LHX4	12h	-1.384	0.000304137
rna	MYOSLID	12h	1.22022	0.000305428
rna	TMT1B	12h	-2.10179	0.000305814
rna	ACTBL2	12h	1.55832	0.00030675
rna	LINC00862	12h	2.03024	0.000307572
rna	ANKRD34A	12h	-0.887171	0.000310714
rna	ABCG2	12h	-1.02042	0.000313499
rna	PRKAB2	12h	0.564205	0.000316202
rna	UBAP2	12h	0.265648	0.00031758
rna	GPX7	12h	0.459293	0.000322258
rna	SALL2	12h	-0.469994	0.000322887
rna	SYT8	12h	2.40859	0.000326876
rna	SLC1A1	12h	-0.654878	0.000334394
rna	DRAXIN	12h	1.33293	0.000338228
rna	NTN4	12h	-0.715987	0.000339315
rna	S100A11	12h	0.338064	0.000339315
rna	GSE1	12h	-0.4883	0.000340058
rna	AMOT	12h	-0.551892	0.000341889
rna	MRTFA	12h	0.242648	0.000343676
rna	WNT5B	12h	0.615778	0.000347213
rna	CFB	12h	-1.50116	0.000350869
rna	JAM2	12h	0.630833	0.000352253
rna	PDLIM5	12h	0.45552	0.000354245
rna	NSUN7	12h	-0.695314	0.000355823
rna	STK32A	12h	2.2364	0.000357489
rna	AIFM2	12h	-0.452187	0.000357942
rna	FAM114A1	12h	0.433478	0.000357943
rna	TNFAIP2	12h	-0.498063	0.000357943
rna	SH2D2A	12h	1.22686	0.000365015
rna	SLITRK5	12h	-0.675346	0.000368539
rna	CNTN1	12h	0.560114	0.000368539
rna	PARD6A	12h	-1.13976	0.000369689
rna	FNDC3B	12h	0.613744	0.000370352
rna	CNN1	12h	0.720918	0.000370352
rna	KALRN	12h	0.420501	0.00037309
rna	DEPDC7	12h	0.52052	0.000378984
rna	TMEM237	12h	0.353924	0.00039018
rna	NEXN	12h	0.535386	0.00039018
rna	CCN3	12h	-0.583356	0.000399525
rna	PPP2R2B	12h	-1.05838	0.000399984
rna	SLC37A3	12h	-0.345336	0.000399994
rna	CYP4V2	12h	-0.700517	0.000400929
rna	RASL10B	12h	-0.608416	0.000402756
rna	RILPL2	12h	-0.379239	0.000405564
rna	MGLL	12h	-0.444369	0.000410682
rna	GPA33	12h	1.65429	0.000411066
rna	SLC12A9	12h	-0.352755	0.000415491
rna	RUSC2	12h	0.376072	0.0004159
rna	DIP2C	12h	0.394473	0.000416917
rna	NPR3	12h	-1.37878	0.000421635
rna	ITGB4	12h	-0.437852	0.000422717
rna	CDR2	12h	0.399347	0.000424516
rna	FRMPD4	12h	-0.948506	0.000425489
rna	OSBP2	12h	-0.900363	0.00042667
rna	LDB3	12h	1.89118	0.000427828
rna	CXCL6	12h	-1.70259	0.000427989
rna	MPP1	12h	-0.49913	0.000429006
rna	UBL4A	12h	0.341179	0.00043911
rna	SHROOM4	12h	0.88678	0.000440116
rna	SOCS2	12h	-0.775031	0.000441255
rna	RSAD1	12h	-0.402689	0.000441255
rna	TOP1MT	12h	-0.491552	0.000443187
rna	CAPN2	12h	0.317726	0.000444157
rna	MYADM	12h	0.575967	0.000446645
rna	TPST1	12h	0.501861	0.000446645
rna	AGFG2	12h	-0.627837	0.000462582
rna	PLCB3	12h	0.408462	0.000464075
rna	NEIL1	12h	-0.821084	0.000466692
rna	LINC01111	12h	-1.11367	0.000468077
rna	PODXL	12h	0.650817	0.000473108
rna	PSD4	12h	0.85311	0.000489653
rna	LOXL4	12h	0.424949	0.000494021
rna	PLP2	12h	0.368085	0.000495468
rna	NR6A1	12h	-1.23642	0.000495468
rna	E2F7	12h	0.569825	0.000495468
rna	IGFBP6	12h	-0.474268	0.0004984
rna	ARHGAP4	12h	-0.520727	0.000499705
rna	KRT19	12h	-0.749514	0.000503037
rna	LRRC59	12h	0.349694	0.000512383
rna	SCARF2	12h	0.552741	0.000516627
rna	BDH1	12h	-0.555605	0.000516627
rna	ASB13	12h	-0.527882	0.000517772
rna	APCDD1L	12h	1.19621	0.000526032
rna	PIM3	12h	-0.539491	0.000534197
rna	PTPN21	12h	0.425052	0.000538578
rna	TNFAIP8L1	12h	-0.467131	0.000540273
rna	KCTD11	12h	0.471165	0.000540273
rna	PRRC1	12h	0.358864	0.000547506
rna	CD14	12h	-1.08261	0.000551318
rna	TUFT1	12h	0.422874	0.000555562
rna	TOB1	12h	-0.358177	0.000555687
rna	SOWAHD	12h	-1.43972	0.000555687
rna	SH3BP5L	12h	0.312704	0.000555687
rna	TRIM13	12h	0.262729	0.000555687
rna	VAV2	12h	0.402453	0.000564856
rna	JPH1	12h	-0.973664	0.000575883
rna	TMEM178B	12h	-0.652697	0.000578083
rna	MYO7B	12h	1.56039	0.000580973
rna	PLEKHH1	12h	-0.876402	0.000584018
rna	NBEAL2	12h	-0.428965	0.000585314
rna	ALPP	12h	-2.0497	0.000590252
rna	ZDHHC17	12h	0.405902	0.000602068
rna	URB1	12h	0.383632	0.000607806
rna	SEMA4G	12h	-0.60938	0.000608405
rna	GYPC	12h	-0.691196	0.000609725
rna	BAHCC1	12h	-0.574438	0.000621118
rna	PDGFB	12h	1.34748	0.000636023
rna	SERPINH1	12h	0.314348	0.000639131
rna	DUSP6	12h	-0.695191	0.000641401
rna	CCDC198	12h	-1.036	0.000642052
rna	FOXO4	12h	-0.308296	0.000643695
rna	LINC02615	12h	0.997705	0.000644228
rna	PVR	12h	0.374873	0.000644228
rna	GNA12	12h	0.215765	0.000651093
rna	DPY19L2	12h	-0.543645	0.000651093
rna	CDKN1C	12h	-0.69465	0.000651878
rna	FMNL2	12h	0.522043	0.000659716
rna	ATP6V0A1	12h	-0.241319	0.000673305
rna	LMO4	12h	0.335655	0.000673305
rna	SLC44A5	12h	-1.23515	0.000682117
rna	NDEL1	12h	0.258509	0.000682398
rna	TMEM25	12h	-0.278796	0.000691249
rna	KANK1	12h	0.565713	0.000695761
rna	KCNK3	12h	1.14126	0.000698666
rna	JPT2	12h	0.23771	0.00070062
rna	ERFE	12h	1.36319	0.000703154
rna	CDK5	12h	0.464449	0.000704693
rna	TRIM32	12h	0.472713	0.000714556
rna	POLR1G	12h	0.510808	0.000718613
rna	PRICKLE2	12h	0.484048	0.000718757
rna	BCL2	12h	-0.589688	0.000719153
rna	GLP2R	12h	1.01359	0.000749894
rna	TM4SF1	12h	-0.233774	0.000749894
rna	ITGB1-DT	12h	0.892617	0.000750744
rna	SIAH2	12h	0.40236	0.000762184
rna	AHNAK2	12h	0.652142	0.000763838
rna	EDN1	12h	1.46161	0.000767537
rna	RTL8C	12h	0.356741	0.000768093
rna	APBB1IP	12h	-0.251476	0.000773223
rna	OSTC	12h	0.273985	0.000776587
rna	ID4	12h	1.72373	0.000776587
rna	HECW1	12h	-0.696572	0.000776829
rna	DTNA	12h	-0.35242	0.000776829
rna	WLS	12h	-0.196473	0.000778773
rna	TPST2	12h	0.401563	0.000778874
rna	TMC7	12h	0.908645	0.0008078
rna	MAP3K2	12h	0.536355	0.000811666
rna	EDIL3-DT	12h	0.468718	0.000824452
rna	SEC13	12h	0.297294	0.00082857
rna	PLEKHG2	12h	0.334562	0.000829675
rna	DOK6	12h	0.821489	0.000847163
rna	LOC124907880	12h	1.60283	0.000853588
rna	EVL	12h	0.358107	0.000853846
rna	PEA15	12h	0.296019	0.00086435
rna	CD55	12h	-0.492772	0.000878308
rna	SLC16A5	12h	-0.492578	0.000882119
rna	RASL11B	12h	1.71015	0.00090505
rna	PTPN22	12h	-0.988631	0.000917231
rna	PDE4B	12h	-1.25497	0.000931797
rna	PROC	12h	2.08392	0.000935791
rna	TNNT2	12h	-1.47396	0.000944554
rna	CLDN3	12h	-1.66784	0.000951277
rna	STC1	12h	1.11011	0.000961709
rna	LTA4H	12h	-0.270233	0.000962591
rna	IL1RAP	12h	0.482128	0.000965737
rna	PRR7	12h	-1.01273	0.000965737
rna	HHIP	12h	1.36516	0.000972961
rna	GSTO2	12h	-0.623684	0.000980419
rna	KTN1	12h	0.255841	0.000985798
rna	CELSR2	12h	0.47718	0.000998826
rna	NAV1	12h	0.456614	0.000998835
rna	RPS6KL1	12h	-1.35879	0.000998835
rna	PPP1R9A	12h	-0.579478	0.00100028
rna	UQCC1	12h	-0.22037	0.00100185
rna	KLHL3	12h	-0.781147	0.00100185
rna	CIART	12h	-0.834847	0.00101344
rna	KDM7A	12h	0.785829	0.00101513
rna	JAG1	12h	0.697364	0.00101513
rna	ST6GAL1	12h	0.598443	0.00104031
rna	NFIB	12h	-0.326738	0.00104045
rna	PLXNA3	12h	0.363957	0.00104083
rna	MYO9B	12h	0.240813	0.00104585
rna	PTP4A1	12h	0.403452	0.00104609
rna	SLC38A5	12h	0.6071	0.00105031
rna	TGIF1	12h	0.276763	0.00105228
rna	LHFPL6	12h	-0.358424	0.0010552
rna	UNC5C	12h	2.03441	0.00106907
rna	BNIP3	12h	-0.443592	0.00107884
rna	SKP2	12h	-0.403416	0.00108356
rna	CD151	12h	0.337011	0.0010841
rna	SLC7A6	12h	0.479164	0.00108955
rna	NXPH4	12h	0.864261	0.00109673
rna	DPY19L1	12h	0.393901	0.00109907
rna	IGSF3	12h	0.73666	0.00110423
rna	TTYH3	12h	0.317615	0.00110423
rna	QDPR	12h	-0.407379	0.00110473
rna	UBALD1	12h	0.340991	0.00111325
rna	BLOC1S2	12h	0.425837	0.00111688
rna	CASP1	12h	-0.703688	0.00112119
rna	C5orf46	12h	1.97281	0.00112217
rna	SSR1	12h	0.245908	0.0011318
rna	MFAP4	12h	1.96047	0.00113271
rna	RNF144B	12h	-0.560351	0.00113332
rna	PAG1	12h	-0.689249	0.00113332
rna	GOLGA2	12h	0.209089	0.00114005
rna	FCSK	12h	-0.370251	0.0011526
rna	AKR1B1	12h	-0.437268	0.00116264
rna	ARHGDIB	12h	0.871062	0.00116359
rna	ASB9	12h	-1.00449	0.00116801
rna	PLS3	12h	0.292443	0.00117086
rna	TLCD4	12h	0.509412	0.00117273
rna	RAB23	12h	0.359202	0.00117476
rna	PER3	12h	-0.570165	0.00117718
rna	CDKN1B	12h	-0.28669	0.00117719
rna	TCEAL1	12h	-0.303572	0.00117723
rna	COLGALT1	12h	0.244787	0.00120523
rna	MATN2	12h	-0.286061	0.00120808
rna	P3H4	12h	0.566524	0.00121052
rna	SFTA1P	12h	-0.735615	0.00121754
rna	ADAMTSL3	12h	0.451075	0.00122877
rna	TNFRSF11A	12h	-0.515854	0.00123872
rna	MIR22HG	12h	0.541166	0.0012511
rna	SPTLC3	12h	-0.517297	0.00125184
rna	TMEM140	12h	-0.630779	0.00125387
rna	HAPLN3	12h	0.616364	0.00126695
rna	UBASH3B	12h	0.490628	0.00127597
rna	LINGO2	12h	1.09458	0.00127597
rna	MARCKSL1	12h	0.310051	0.00127597
rna	DELEC1	12h	1.56348	0.00127781
rna	PDXK	12h	0.448123	0.00127896
rna	ZFHX4-AS1	12h	-1.06898	0.00129389
rna	ARCN1	12h	0.293124	0.00129895
rna	SLC2A1	12h	0.284181	0.00129982
rna	ADAM8	12h	-0.78432	0.00130336
rna	NCBP3	12h	0.281116	0.00132944
rna	RFX5	12h	-0.22167	0.00133633
rna	PTPRK	12h	0.396975	0.00133925
rna	GPRASP2	12h	-0.401249	0.00133925
rna	ARMCX5-GPRASP2	12h	-0.401249	0.00133925
rna	FAM177A1	12h	0.320704	0.00133925
rna	LOC101927178	12h	0.320704	0.00133925
rna	FNDC1	12h	1.02711	0.00135
rna	RAMP1	12h	1.36191	0.00136047
rna	VCAM1	12h	-1.33973	0.00137118
rna	ALDH18A1	12h	0.187506	0.00137659
rna	C19orf73	12h	-1.56212	0.00137659
rna	CDCA7L	12h	-0.275427	0.00137892
rna	NTNG1	12h	-0.830581	0.00138036
rna	CCIN	12h	0.900362	0.00143241
rna	AK5	12h	-0.936791	0.00143845
rna	SRI	12h	0.2618	0.00143876
rna	PIK3CG	12h	-0.774473	0.00144896
rna	RNF123	12h	-0.183346	0.00146882
rna	ZXDB	12h	-0.466307	0.00147452
rna	BTBD19	12h	0.650918	0.00147885
rna	VSIR	12h	-1.3988	0.00148815
rna	CEP250	12h	-0.322463	0.00149572
rna	CLSTN3	12h	-0.286475	0.00150693
rna	TNFSF15	12h	1.81455	0.00150693
rna	PPP1R26	12h	-0.368548	0.00151748
rna	TAGLN3	12h	-1.00583	0.00152421
rna	EPHA3	12h	1.90704	0.00152543
rna	MAFK	12h	0.426776	0.00153968
rna	ACP5	12h	-1.7284	0.00154584
rna	ATP2B1-AS1	12h	-0.975574	0.00156317
rna	ACTA2-AS1	12h	1.57285	0.00157622
rna	FCGRT	12h	-0.370743	0.00157622
rna	DDAH2	12h	0.398093	0.00157622
rna	GPNMB	12h	-0.672412	0.00163314
rna	SPHK2	12h	-0.344046	0.00164835
rna	VTCN1	12h	-1.49857	0.00166638
rna	HOXB-AS3	12h	-1.42512	0.00167617
rna	TREX2	12h	-1.11283	0.0016864
rna	CNNM1	12h	-1.24667	0.0016864
rna	NIPA2	12h	0.215318	0.00169132
rna	HIVEP1	12h	0.461043	0.00174309
rna	CDR2L	12h	0.537248	0.00174354
rna	IKZF2	12h	-0.568315	0.00175825
rna	GNB1	12h	0.186429	0.00176136
rna	MBOAT2	12h	0.358648	0.00176154
rna	SAMD1	12h	0.368931	0.00176154
rna	CA11	12h	-0.916423	0.00177466
rna	BCL9L	12h	0.351977	0.00177466
rna	CHDH	12h	-1.06147	0.00177487
rna	OBSL1	12h	-0.340488	0.00178807
rna	HDAC2	12h	0.19001	0.00178807
rna	LOC102724428	12h	0.8817	0.00179788
rna	KAT2B	12h	-0.476785	0.00179845
rna	TTC6	12h	-1.1759	0.00180082
rna	ZC3H7B	12h	-0.244547	0.00181921
rna	LIPE	12h	-0.781612	0.00181921
rna	NFATC4	12h	0.333504	0.00182692
rna	NPAS4	12h	1.5673	0.00183387
rna	FMNL3	12h	0.420074	0.00184007
rna	COPG1	12h	0.220208	0.00184299
rna	LINC02274	12h	-2.01864	0.00185553
rna	PPP1CB	12h	0.229673	0.00188221
rna	MRPS6	12h	-0.321112	0.00188708
rna	USB1	12h	0.193695	0.00188708
rna	EHD1	12h	-0.46313	0.00188708
rna	DGLUCY	12h	-0.328246	0.00188708
rna	ADAL	12h	-0.469518	0.00188708
rna	THBS1	12h	0.76719	0.00189512
rna	CDH6	12h	0.774106	0.00191715
rna	NR2F1	12h	-0.532006	0.00192751
rna	NOXA1	12h	-1.15809	0.00194351
rna	ANXA11	12h	-0.253952	0.0019451
rna	CCDC93	12h	0.311822	0.00194822
rna	MTHFD1L	12h	0.297084	0.0019555
rna	TRAPPC9	12h	-0.32157	0.0019555
rna	DGAT1	12h	0.407825	0.0019668
rna	HK2-DT	12h	-1.06265	0.00196914
rna	GOPC	12h	0.441121	0.00197142
rna	PNMA8A	12h	-0.294334	0.00197497
rna	NCOR2	12h	0.431375	0.00198365
rna	MTMR11	12h	0.358246	0.00200688
rna	ADAMTSL4	12h	-0.75909	0.00201018
rna	TFEB	12h	0.419937	0.00202445
rna	KDM1A	12h	0.189023	0.00204623
rna	BEX2	12h	-0.942216	0.0020511
rna	TES	12h	0.361704	0.0020511
rna	DGKD	12h	0.290029	0.00205219
rna	TMEM229B	12h	-1.12766	0.00205907
rna	RNASET2	12h	-0.650089	0.00206316
rna	RNFT2	12h	-0.681131	0.00207621
rna	ADAMTS7	12h	0.617138	0.00209665
rna	MACIR	12h	-0.387715	0.00209792
rna	KRT15	12h	-1.43018	0.00209887
rna	ARSI	12h	0.690089	0.00211666
rna	UBL3	12h	0.33293	0.00212364
rna	DIRAS3	12h	-1.11736	0.0021368
rna	RIPOR3	12h	-2.25141	0.00215422
rna	GPRACR	12h	1.81905	0.00215953
rna	SLC45A3	12h	0.580159	0.00217728
rna	SLC25A22	12h	-0.442698	0.00218858
rna	IRF2-DT	12h	-1.10098	0.0021933
rna	LIN52	12h	-0.281522	0.00220183
rna	HAGHL	12h	-0.661905	0.00220183
rna	BBOF1	12h	0.703893	0.00222988
rna	TMEM175	12h	-0.455454	0.00222988
rna	DBN1	12h	0.244547	0.00224775
rna	PPP1R3C	12h	-0.682654	0.00226121
rna	MAPRE2	12h	-0.30777	0.00227174
rna	PLEKHA1	12h	0.428353	0.00227847
rna	CHSY3	12h	1.06501	0.00230045
rna	TLCD5	12h	-0.258254	0.00230677
rna	NAV2	12h	0.406293	0.00230677
rna	PPP1R3B	12h	0.610048	0.00230677
rna	NRP1	12h	-0.489116	0.00231734
rna	PLCE1-AS1	12h	-1.12872	0.00232903
rna	DDIT4L	12h	-1.12913	0.0023375
rna	PRMT6	12h	-0.294958	0.00234767
rna	CDK6	12h	-0.400277	0.00235655
rna	C1R	12h	-0.372658	0.002359
rna	PPP1R14B	12h	0.426524	0.00236965
rna	PLCH2	12h	1.5158	0.00237436
rna	MBNL1-AS1	12h	0.429969	0.00237652
rna	GGA2	12h	-0.292639	0.00238074
rna	LUZP1	12h	0.362369	0.00238527
rna	PLOD2	12h	0.433703	0.0024045
rna	RCN3	12h	0.404113	0.00240923
rna	PYROXD2	12h	-0.392731	0.00241212
rna	EFR3B	12h	1.91196	0.00241812
rna	LSM11	12h	0.321621	0.00242093
rna	IL17RB	12h	-1.31934	0.00242093
rna	MCRIP2	12h	-0.582871	0.00242093
rna	IL18	12h	-0.360078	0.002433
rna	REEP6	12h	-0.723518	0.00243532
rna	ALDH1B1	12h	0.423941	0.00243532
rna	IL17RE	12h	-0.802077	0.00244366
rna	P2RX6	12h	-0.834074	0.0024642
rna	MYOCD	12h	2.30443	0.00247489
rna	CAT	12h	-0.324761	0.00247677
rna	FGF12	12h	-0.44423	0.00247839
rna	CSNK1G2	12h	0.253752	0.00249462
rna	FGF9	12h	-1.30255	0.00251281
rna	TNFRSF12A	12h	0.379625	0.00254295
rna	IRF2	12h	-0.28207	0.00255475
rna	LMOD1	12h	0.649417	0.00256151
rna	NPTX1	12h	-1.2335	0.00256784
rna	FSCN1	12h	0.499593	0.00258931
rna	SCAP	12h	-0.249288	0.00259395
rna	UBE2D4	12h	-0.422197	0.00259486
rna	AOX1	12h	-0.566327	0.00261707
rna	TRIP10	12h	0.262704	0.00263233
rna	SPATA20	12h	-0.404209	0.00264841
rna	SLC4A11	12h	-0.464862	0.00265248
rna	LARGE2	12h	0.900707	0.00265833
rna	CMTM3	12h	0.455598	0.00266399
rna	PGAP4	12h	-0.344087	0.00267204
rna	ATXN7L1	12h	-0.494743	0.0026978
rna	TMTC1	12h	-0.612557	0.00271581
rna	ADCY9	12h	-0.427337	0.0027211
rna	TFPI	12h	-0.40788	0.00273078
rna	P4HTM	12h	-0.318864	0.0027349
rna	FBLN5	12h	1.08999	0.0027349
rna	MEIS2	12h	-0.290209	0.00274678
rna	AIG1	12h	-0.378035	0.00274678
rna	MYOM3	12h	2.35269	0.00274791
rna	OSR2	12h	-0.804708	0.00276032
rna	EHMT2	12h	-0.246516	0.00276304
rna	CBX6	12h	-0.257486	0.00276945
rna	LAYN	12h	-0.422475	0.0027984
rna	PRRX2	12h	1.42121	0.0027984
rna	PRR36	12h	-0.949598	0.00282008
rna	MICALL2	12h	0.469865	0.00283871
rna	KDM5B	12h	0.308684	0.00283871
rna	SERP2	12h	-0.719254	0.00284504
rna	RBMXL1	12h	-0.268669	0.0028708
rna	LARGE1	12h	0.586194	0.0028708
rna	UBE2F	12h	0.507758	0.0028708
rna	ERCC6L2-AS1	12h	-0.474975	0.00287492
rna	GYG1	12h	-0.296282	0.00287732
rna	GLS2	12h	-0.623398	0.00288436
rna	PITPNM3	12h	0.458366	0.00290908
rna	WNT7B	12h	-1.03192	0.00292816
rna	SCG5	12h	1.51857	0.00295379
rna	TFAP2A	12h	-0.354243	0.00295633
rna	SPOUT1	12h	-0.324692	0.00297401
rna	KAZN	12h	-0.314568	0.00297401
rna	PAPLN	12h	-0.802586	0.00301597
rna	PCED1B	12h	0.817264	0.00304273
rna	GFPT1	12h	0.313454	0.00304273
rna	ZPLD1	12h	1.36028	0.00305543
rna	PRELID3A	12h	0.585516	0.00306408
rna	ITGB3	12h	0.676533	0.00306408
rna	MAPK10	12h	-0.787644	0.00306681
rna	SURF4	12h	0.219536	0.00306862
rna	ENO3	12h	0.442588	0.00317105
rna	PPP1R3G	12h	-0.709786	0.00317681
rna	SLIT3	12h	0.6153	0.00318563
rna	FAP	12h	1.69972	0.00319026
rna	ARPC2	12h	0.24826	0.00320209
rna	ADGRA2	12h	1.05373	0.00321253
rna	DKK2	12h	-1.36129	0.00323712
rna	KCTD10	12h	0.271073	0.00328086
rna	RTKN2	12h	0.600936	0.00328422
rna	BEND6	12h	0.411338	0.00330565
rna	MTMR4	12h	-0.273199	0.00332274
rna	TSPAN5	12h	0.259578	0.00332274
rna	LOC388282	12h	0.779275	0.00332651
rna	PDXDC1	12h	0.203107	0.00333113
rna	TMT1A	12h	-0.968309	0.00333276
rna	ARAP3	12h	0.361677	0.00334338
rna	ADORA2B	12h	-0.847925	0.00334338
rna	ITPRIP	12h	0.354853	0.00334338
rna	LRRC32	12h	0.620817	0.00334338
rna	RHOB	12h	0.299354	0.00334338
rna	SH3GLB2	12h	-0.252791	0.00334359
rna	ARL2	12h	-0.322607	0.00335296
rna	CGB7	12h	1.61648	0.00338208
rna	ERICH5	12h	-1.19505	0.0033826
rna	FHIP1A	12h	-1.02945	0.00340178
rna	VGLL4	12h	0.31697	0.00340361
rna	PPP1R18	12h	0.198201	0.00340522
rna	LOC107987457	12h	0.198201	0.00340522
rna	DAGLB	12h	-0.384578	0.00344616
rna	TRIP11	12h	0.48746	0.00344616
rna	PLK3	12h	0.492448	0.00346697
rna	CTIF	12h	0.286376	0.00350195
rna	ABHD11	12h	-0.45545	0.00350195
rna	MPHOSPH10	12h	0.246867	0.00350195
rna	FRY	12h	0.363462	0.00350235
rna	ZNF93	12h	0.75793	0.00350566
rna	CTC1	12h	-0.347161	0.00350566
rna	TRERF1	12h	-0.467578	0.00350888
rna	CMTM7	12h	-0.467294	0.00357082
rna	COL9A2	12h	0.656772	0.0035758
rna	SLC8A1	12h	-0.642231	0.00362384
rna	SART3	12h	-0.200737	0.00370087
rna	LRRC45	12h	-0.533046	0.0037048
rna	OPLAH	12h	-0.537533	0.0037048
rna	POR	12h	-0.28604	0.00373017
rna	BTN3A2	12h	-0.339151	0.0037318
rna	TMEM214	12h	0.225649	0.0037318
rna	TRIM17	12h	-1.21732	0.00374441
rna	INPPL1	12h	0.229087	0.00374671
rna	BCR	12h	0.255761	0.00375516
rna	AKT3	12h	0.337595	0.00375818
rna	GPC6	12h	-0.566132	0.00377412
rna	RAPGEF3	12h	-0.614724	0.00377419
rna	PRECSIT	12h	-0.416159	0.00380632
rna	TMEM161A	12h	-0.359024	0.00382111
rna	GOLT1B	12h	0.365645	0.00383472
rna	YWHAG	12h	0.233	0.0038727
rna	RASA1	12h	0.411348	0.00388488
rna	TEF	12h	-0.385809	0.00389198
rna	RASSF2	12h	0.583947	0.00389997
rna	PAFAH1B1	12h	0.167874	0.00391177
rna	EML5	12h	-0.460156	0.00392079
rna	ZNF330	12h	-0.234103	0.00393044
rna	PLCB1	12h	-1.27627	0.00395527
rna	LOC105372522	12h	-1.27627	0.00395527
rna	MSL1	12h	0.206287	0.00395968
rna	SLC39A13	12h	0.278472	0.00396869
rna	NIBAN1	12h	-0.433007	0.00397005
rna	CTSZ	12h	0.369924	0.00398873
rna	SRP9	12h	0.213224	0.00399621
rna	MAN2A2	12h	-0.326491	0.00400161
rna	CORO2B	12h	0.76693	0.00400161
rna	TBC1D7	12h	0.352163	0.00409048
rna	TBC1D7-LOC100130357	12h	0.352163	0.00409048
rna	PPFIA1	12h	0.329293	0.00412551
rna	ADAMTS6	12h	0.531882	0.00418312
rna	PXMP4	12h	-0.389487	0.00418312
rna	KCND1	12h	-0.437328	0.00419886
rna	ANGPT1	12h	-0.851858	0.00425858
rna	DAD1	12h	0.336429	0.0042853
rna	TRIO	12h	0.341991	0.00428612
rna	YRDC	12h	0.356311	0.00428612
rna	PRR16	12h	-0.374437	0.00429267
rna	BRINP1	12h	-1.11116	0.00430519
rna	ACTR2	12h	0.3414	0.00430519
rna	LPAR4	12h	-0.891809	0.00433251
rna	KDELR1	12h	0.198588	0.00433282
rna	FAHD2A	12h	-0.448824	0.004339
rna	PFKFB4	12h	0.514931	0.00434228
rna	APAF1	12h	0.469092	0.00434788
rna	TMEM132A	12h	0.443122	0.00435608
rna	PARVB	12h	0.385343	0.00435608
rna	EHHADH	12h	-0.4588	0.00436192
rna	CD44	12h	0.310091	0.00436726
rna	GCHFR	12h	-0.730714	0.00436726
rna	BCAM	12h	-0.478409	0.00438732
rna	MXRA8	12h	0.236	0.00439118
rna	KANK4	12h	1.48451	0.00439358
rna	MINAR1	12h	0.870637	0.00439452
rna	DNAJC4	12h	-0.39864	0.00440822
rna	IGFBP7-AS1	12h	1.18672	0.004418
rna	GNAI1	12h	-0.242934	0.00441815
rna	MSRA	12h	-0.296773	0.00442014
rna	NRCAM	12h	-0.776352	0.00443431
rna	FKBP14	12h	0.401365	0.00443884
rna	TPRN	12h	-0.460785	0.00443942
rna	ISYNA1	12h	-0.318392	0.00446437
rna	UGP2	12h	0.23879	0.0044685
rna	ARFGEF3	12h	-0.556357	0.0045069
rna	LITATS1	12h	0.673763	0.00452054
rna	TMEM41A	12h	-0.248733	0.00452112
rna	CTNNA1	12h	0.185535	0.00452874
rna	KIAA2013	12h	0.2969	0.00452874
rna	C16orf87	12h	0.312597	0.0045557
rna	KANK2	12h	0.280184	0.00456006
rna	POLG2	12h	-0.371104	0.00456457
rna	RPL17P47	12h	-0.996765	0.00462054
rna	TSPAN1	12h	-0.956416	0.00462054
rna	CAMK1	12h	-0.333012	0.00462054
rna	ODAD2	12h	-0.266284	0.00462409
rna	PLPP1	12h	0.326552	0.00462409
rna	ATP10A	12h	0.936453	0.00466843
rna	CTSC	12h	-0.228649	0.00467646
rna	ATP8A2	12h	-0.645584	0.00467897
rna	MAP3K1	12h	-0.569137	0.00470282
rna	CD24	12h	-1.2171	0.00470282
rna	ACSS1	12h	-0.745031	0.00471214
rna	UFM1	12h	0.220984	0.00471711
rna	NFE2L1	12h	0.148275	0.00478532
rna	DTNBP1	12h	-0.320822	0.00478841
rna	CCDC106	12h	-0.324571	0.00482887
rna	NPM2	12h	-0.931719	0.00485149
rna	TMEM167A	12h	0.247942	0.00486369
rna	PATZ1	12h	-0.250453	0.00488623
rna	LIMS2	12h	0.418047	0.00490115
rna	NCOA4	12h	0.255763	0.00491175
rna	SLC7A1	12h	0.328477	0.00492557
rna	TBC1D2B	12h	0.463801	0.00492625
rna	HFE	12h	-0.340064	0.00495661
rna	DHTKD1	12h	-0.272783	0.004957
rna	C3orf18	12h	-0.655645	0.00497535
rna	NIBAN2	12h	0.384817	0.00498498
rna	MED21	12h	0.324507	0.00501291
rna	KIFC3	12h	0.303165	0.00502051
rna	SHISA2	12h	-0.659962	0.00502051
rna	SEMA6B	12h	-0.962654	0.00502051
rna	TBC1D16	12h	0.302382	0.00502051
rna	PIK3IP1	12h	0.553608	0.00502794
rna	DHRS1	12h	-0.31306	0.00503013
rna	GPR180	12h	0.31137	0.00503013
rna	PDE1C	12h	-0.449302	0.00508661
rna	CCDC78	12h	-0.584057	0.00513676
rna	KIAA0319L	12h	-0.158893	0.00518605
rna	CORO1B	12h	-0.250638	0.00518605
rna	FZD2	12h	0.262114	0.00518605
rna	XPR1	12h	0.422043	0.00520676
rna	NFRKB	12h	-0.221061	0.0052266
rna	SGK2	12h	-0.836153	0.00524353
rna	CSDC2	12h	0.812529	0.00524353
rna	ERGIC1	12h	-0.24824	0.00526101
rna	CMIP	12h	0.257098	0.005281
rna	PCCB	12h	-0.211221	0.00532359
rna	SLC22A5	12h	-0.422276	0.00533021
rna	ARID5A	12h	0.605777	0.00533021
rna	COG4	12h	-0.183553	0.00534185
rna	B4GALT2	12h	0.286253	0.00535004
rna	REPS2	12h	0.542725	0.00537915
rna	MAP1LC3C	12h	-1.09903	0.00537915
rna	CEP19	12h	-0.383959	0.0054037
rna	SLC29A2	12h	-0.82998	0.00541126
rna	CD63-AS1	12h	-0.439245	0.00541126
rna	ANXA2	12h	0.31067	0.00544475
rna	PM20D2	12h	-0.414955	0.00544475
rna	FNDC10	12h	-0.525044	0.00546012
rna	STK38	12h	0.273048	0.00547833
rna	OSGEPL1	12h	-0.433076	0.00548399
rna	CPLANE2	12h	-0.650013	0.00549597
rna	RIT1	12h	0.235352	0.00549597
rna	RHOT1	12h	-0.353894	0.00552278
rna	SDHB	12h	0.225264	0.0055293
rna	STXBP6	12h	-0.787151	0.00557512
rna	CMPK1	12h	0.217174	0.00557978
rna	ZNF623	12h	0.245647	0.00560016
rna	MXI1	12h	-0.454307	0.00564992
rna	NYAP2	12h	1.78891	0.00565724
rna	UNC119	12h	-0.390101	0.00565724
rna	ATP6V1B2	12h	0.231452	0.0056677
rna	MARCHF9	12h	-0.413512	0.00571694
rna	EDIL3	12h	0.490134	0.00573414
rna	BTN2A1	12h	0.219847	0.00574132
rna	IWS1	12h	0.192221	0.00574403
rna	SLC16A3	12h	0.364475	0.00577342
rna	VCL	12h	0.312699	0.00578166
rna	SERP1	12h	0.284533	0.00579861
rna	CDK15	12h	-0.473747	0.00581802
rna	KHNYN	12h	0.270045	0.00583372
rna	CXCL12	12h	1.16258	0.00585182
rna	TCN2	12h	-0.386409	0.00589979
rna	SH3KBP1	12h	0.249563	0.00590862
rna	CYB5D2	12h	-0.378951	0.00596173
rna	RTL6	12h	0.246158	0.00601045
rna	MARCHF4	12h	1.02883	0.00601045
rna	SEPTIN7	12h	0.185885	0.00601045
rna	KISS1R	12h	-1.8158	0.00602571
rna	CCN5	12h	-1.93035	0.00603766
rna	RNF220	12h	-0.194176	0.00603766
rna	DDR1	12h	0.260011	0.00605974
rna	MRPL4	12h	-0.302319	0.00605974
rna	KRT80	12h	0.321564	0.00606792
rna	ATG13	12h	0.20978	0.00620995
rna	FAH	12h	-0.37509	0.00621969
rna	CNTN5	12h	-0.821049	0.00624882
rna	DIPK1A	12h	0.47127	0.00624882
rna	RASSF10	12h	-0.617039	0.00624882
rna	TMEM263	12h	0.338805	0.00627151
rna	GORASP1	12h	0.221789	0.00627332
rna	PSD3	12h	0.543183	0.00629311
rna	SLC26A11	12h	-0.338124	0.00629458
rna	CD34	12h	-1.48402	0.00639243
rna	STC2	12h	-0.719546	0.00643639
rna	YWHAZ	12h	0.179225	0.00648723
rna	GGT7	12h	-0.351709	0.00649976
rna	TFAP2E	12h	-1.05078	0.00651302
rna	CCDC88B	12h	-0.869227	0.00660541
rna	SH3RF2	12h	-0.302853	0.00663469
rna	ZBTB3	12h	-0.732678	0.00664577
rna	HOXA4	12h	0.658087	0.00664577
rna	ZNF438	12h	-0.305361	0.00665281
rna	NIPAL2	12h	-0.388579	0.00665281
rna	ECHDC2	12h	-0.444472	0.00665281
rna	C16orf74	12h	-0.990309	0.00666709
rna	DISP2	12h	0.78993	0.00667133
rna	STT3B	12h	0.265683	0.00676792
rna	PLXNA1	12h	0.264657	0.00677581
rna	MKRN1	12h	-0.173442	0.00680426
rna	TMEM255B	12h	-0.518923	0.00682666
rna	CISD1	12h	-0.264601	0.00682666
rna	POLL	12h	-0.338338	0.00683338
rna	MGAT5	12h	-0.360053	0.00683338
rna	SACS	12h	0.556341	0.00690506
rna	LPAR5	12h	1.68907	0.00690506
rna	PPP1R14C	12h	1.05638	0.00691614
rna	LYRM7	12h	-0.379635	0.00691614
rna	ABL1	12h	0.237469	0.0069285
rna	HTATIP2	12h	-0.414372	0.00695205
rna	C15orf62	12h	-1.46611	0.00695739
rna	ITGA9-AS1	12h	-0.842687	0.00697797
rna	RIMOC1	12h	-0.291588	0.00700961
rna	SCAMP5	12h	-0.462311	0.00702974
rna	TRIB2	12h	-0.740804	0.00702974
rna	DOCK3	12h	-1.52078	0.00702974
rna	BMF	12h	1.03464	0.00703834
rna	HNRNPAB	12h	0.240298	0.00705276
rna	ZNF821	12h	0.427409	0.00705276
rna	TEC	12h	-0.592399	0.00706176
rna	DCAF11	12h	-0.247734	0.00706412
rna	MAP4	12h	0.132433	0.00707235
rna	LINC01508	12h	0.397576	0.00710831
rna	CHMP1B	12h	0.221445	0.00710831
rna	PWWP3A	12h	0.30679	0.00711018
rna	COPA	12h	0.24208	0.00711307
rna	SERINC5	12h	0.441673	0.007123
rna	INPP4B	12h	-0.553203	0.007123
rna	APEH	12h	-0.286875	0.00713956
rna	CLMN	12h	-0.509103	0.00719037
rna	NCKAP5	12h	-0.590334	0.00719037
rna	PGM1	12h	-0.201096	0.00719708
rna	CCBE1	12h	-0.527408	0.00726344
rna	DAPK3	12h	0.398503	0.00729433
rna	KCNS1	12h	-1.2737	0.00730758
rna	CAMKK1	12h	0.69295	0.00730862
rna	DCXR	12h	-0.376157	0.00733987
rna	PGAP2	12h	-0.457074	0.00735288
rna	ZNF76	12h	-0.29124	0.00735288
rna	C3orf52	12h	0.331867	0.00735288
rna	RTN2	12h	0.519886	0.00738334
rna	IGFL2-AS1	12h	0.971981	0.00742771
rna	AK3	12h	-0.214898	0.00747658
rna	ZFAND5	12h	0.174268	0.00757569
rna	IL31RA	12h	-0.436312	0.00757745
rna	ANAPC16	12h	-0.275412	0.00759737
rna	ZCCHC3	12h	-0.188575	0.00761569
rna	PNPLA2	12h	-0.281443	0.00763998
rna	CDON	12h	-0.836146	0.00772643
rna	HIVEP3	12h	0.646864	0.00772643
rna	ANTXR1	12h	0.369356	0.00777039
rna	SLC25A29	12h	-0.339821	0.00778327
rna	ETV1	12h	-0.591348	0.00778926
rna	GREB1L	12h	-0.393121	0.00779105
rna	FAM118A	12h	0.366816	0.00786476
rna	SLC41A2	12h	0.440448	0.0079134
rna	HOOK1	12h	-0.698793	0.00792464
rna	CCN2	12h	0.894281	0.00792464
rna	LOC93429	12h	1.38178	0.00792614
rna	SCRN2	12h	-0.30658	0.00796838
rna	LYPD1	12h	0.345243	0.00796838
rna	SELENOS	12h	0.288404	0.00797384
rna	SINHCAF	12h	0.263666	0.00800849
rna	TRPC4AP	12h	0.151563	0.00807292
rna	PDGFA	12h	0.698644	0.0081384
rna	GFPT2	12h	0.844796	0.00814839
rna	RBM43	12h	-0.496776	0.00815624
rna	MTHFR	12h	-0.349898	0.00819903
rna	CARD10	12h	-0.257185	0.00823894
rna	KSR1	12h	0.603255	0.00836143
rna	ORAI2	12h	0.219635	0.00838364
rna	GABPB1-IT1	12h	-0.453141	0.00838991
rna	PCBD1	12h	-0.33093	0.00839758
rna	NACC2	12h	0.325173	0.0084384
rna	PNP	12h	0.262307	0.0084384
rna	AGTPBP1	12h	-0.432069	0.00847706
rna	MAPK12	12h	-0.339954	0.00852208
rna	CLCN2	12h	-0.638258	0.00852208
rna	C16orf86	12h	-1.5852	0.00853355
rna	SLC26A2	12h	0.458973	0.00853452
rna	FGFR4	12h	0.359197	0.00853452
rna	HDDC3	12h	-0.391778	0.00853563
rna	ACSL5	12h	-0.638454	0.00858114
rna	SYNC	12h	0.266205	0.00858157
rna	FGFR1	12h	-0.198999	0.00860698
rna	PEX19	12h	-0.214424	0.00863278
rna	LIMD2	12h	0.433226	0.00863278
rna	UXS1	12h	-0.30155	0.00864194
rna	MIR130AHG	12h	-0.612001	0.00867426
rna	OPCML	12h	1.18663	0.00870848
rna	HMGN3	12h	-0.213674	0.00873265
rna	ITGA1	12h	0.536846	0.00873265
rna	ACTMAP	12h	-0.417264	0.00873383
rna	UGT8	12h	-0.382469	0.00876574
rna	MHENCR	12h	-0.819293	0.00886833
rna	NFKBIA	12h	0.327259	0.00887922
rna	MEIS3	12h	0.409709	0.008884
rna	BET1	12h	0.262356	0.008884
rna	SELENBP1	12h	-0.465928	0.008884
rna	MAPRE1	12h	0.22366	0.00891831
rna	MT1E	12h	-0.414362	0.0089493
rna	MECOM	12h	0.339666	0.00897696
rna	ACBD4	12h	-0.451518	0.00897696
rna	CREB5	12h	-0.403203	0.00904687
rna	MIDEAS	12h	-0.570208	0.00909378
rna	CYP2R1	12h	0.508574	0.00912667
rna	SEMA4B	12h	-0.405849	0.0091458
rna	TLR4	12h	0.392381	0.00922567
rna	CCR10	12h	-1.22286	0.00924419
rna	B3GALNT1	12h	-0.347619	0.00924503
rna	GASK1B	12h	0.516613	0.00925336
rna	ARNT2	12h	-0.707512	0.00925531
rna	SUN2	12h	0.257627	0.00930187
rna	SLITRK1	12h	-1.77255	0.00936152
rna	TAB1	12h	-0.251948	0.00944315
rna	SCYL1	12h	0.206105	0.00947891
rna	POMT1	12h	-0.226253	0.00951563
rna	SEC24D	12h	0.327789	0.00958001
rna	TMEM104	12h	0.204759	0.0096889
rna	PLEKHA7	12h	-0.312655	0.00969429
rna	GSTM2	12h	-1.25132	0.00974828
rna	CLN8	12h	0.337679	0.00977655
rna	MAFG	12h	0.250472	0.0098129
rna	CCL28	12h	0.582131	0.0098129
rna	MAP3K7CL	12h	0.399014	0.0098166
rna	ZMIZ1-AS1	12h	1.59009	0.00981969
rna	INTS13	12h	0.250794	0.00985004
rna	CTSV	12h	0.522332	0.00985917
rna	CASP4	12h	-0.247531	0.00987461
rna	GSX2	12h	-1.29824	0.00987516
rna	DEGS1	12h	0.232024	0.00987516
rna	MOB3C	12h	-0.277418	0.00987516
rna	RASGRF1	12h	-0.610984	0.00991377
rna	TLN1	12h	0.216009	0.00994668
rna	ANKRD33B	12h	-0.676096	0.00997359
rna	DPYD	12h	-0.375121	0.00999309
rna	COL6A2	12h	0.401758	0.0101651
rna	SPACA6	12h	0.422941	0.0101651
rna	RBM24	12h	0.318123	0.0101652
rna	EIF4G2	12h	0.201243	0.0101818
rna	SGSH	12h	-0.403266	0.0102442
rna	STING1	12h	-0.401294	0.0102442
rna	SRPRA	12h	0.126506	0.0102671
rna	PPIF	12h	-0.323619	0.010294
rna	SELENOM	12h	0.443189	0.0102996
rna	IQCH-AS1	12h	-0.477748	0.0103354
rna	ATG2A	12h	-0.270945	0.0103803
rna	RDH13	12h	-0.423668	0.0103906
rna	VLDLR	12h	0.390996	0.0104162
rna	PMP22	12h	0.273559	0.0104162
rna	ADAMTS14	12h	-0.989566	0.0104583
rna	CHFR	12h	0.201841	0.0105512
rna	TXNDC15	12h	0.254154	0.0105556
rna	AP1G2	12h	-0.260487	0.0106242
rna	SRP14	12h	0.215161	0.0106474
rna	FAM241B	12h	-1.56179	0.0106915
rna	TRIOBP	12h	-0.200185	0.0107162
rna	CLMP	12h	-0.311578	0.0107162
rna	CARMIL1	12h	-0.326064	0.0107682
rna	CNKSR2	12h	-0.532369	0.0108042
rna	VEGFA	12h	0.517355	0.0108258
rna	SIDT2	12h	0.28952	0.0108476
rna	AXL	12h	-0.217333	0.0108699
rna	KCMF1	12h	0.191798	0.0108861
rna	CBFB	12h	0.255223	0.0109004
rna	RPS6KA1	12h	-0.254404	0.0109104
rna	KIAA0513	12h	-0.281796	0.0109127
rna	MTARC2	12h	-0.448176	0.0109347
rna	PNMA2	12h	-0.458142	0.0110129
rna	AMDHD1	12h	-0.789415	0.011033
rna	UBP1	12h	0.216069	0.011033
rna	MGARP	12h	-1.04865	0.0110337
rna	ELFN2	12h	-0.318503	0.0110782
rna	GKAP1	12h	-0.566978	0.0110876
rna	LBH	12h	0.558842	0.0111099
rna	HAL	12h	-1.33443	0.0111099
rna	TSEN2	12h	-0.426712	0.0111605
rna	GALNT12	12h	-0.920933	0.0111897
rna	FHOD3	12h	0.27074	0.0111897
rna	STARD10	12h	0.56714	0.011201
rna	GLIS2	12h	0.329789	0.0112197
rna	TMPO	12h	0.296308	0.0112984
rna	IVD	12h	-0.21837	0.0113416
rna	NRBP1	12h	0.177757	0.0113865
rna	EXT1	12h	0.202131	0.0113897
rna	CHD5	12h	1.18568	0.0115204
rna	ARG2	12h	-0.429546	0.0115347
rna	GPX8	12h	0.275501	0.0115754
rna	CCDC149	12h	-0.340839	0.0115754
rna	VPS11	12h	-0.199721	0.0115906
rna	CSPG5	12h	0.892888	0.0116006
rna	PISD	12h	-0.232157	0.0116006
rna	CTSA	12h	-0.21651	0.0116099
rna	SLAIN1	12h	-0.668545	0.0116261
rna	COPB2	12h	0.214099	0.0116622
rna	CREG1	12h	-0.359111	0.0116622
rna	AGK	12h	-0.17926	0.0117676
rna	SPRYD3	12h	0.322738	0.0117959
rna	CCL2	12h	-0.943708	0.0117959
rna	SLC4A7	12h	0.470497	0.0118581
rna	PTTG1IP	12h	0.170726	0.0118637
rna	CHPF2	12h	0.23036	0.0118841
rna	LRRK2	12h	-0.640277	0.0119936
rna	PIK3R3	12h	-0.214206	0.0119953
rna	TCIRG1	12h	0.308294	0.0120606
rna	IL6R	12h	-1.13219	0.0121453
rna	PALM	12h	0.513481	0.0121488
rna	RNF122	12h	1.11821	0.0121488
rna	SKI	12h	0.246149	0.0121598
rna	GPAT3	12h	-1.54479	0.0122092
rna	ACOT11	12h	0.96935	0.0122268
rna	CAMSAP1	12h	0.231598	0.0122268
rna	SLC2A11	12h	-0.507628	0.0122268
rna	SPATA2L	12h	-0.431355	0.0122544
rna	MAPKBP1	12h	0.297255	0.0124939
rna	PIGS	12h	-0.337177	0.0124939
rna	UTP25	12h	0.283571	0.0125349
rna	MAP7D1	12h	0.221659	0.0125349
rna	SHANK2	12h	-0.484076	0.0126405
rna	FBXW2	12h	-0.180098	0.0126807
rna	GAS2L1	12h	0.338915	0.0126807
rna	CTXN1	12h	0.417161	0.0128263
rna	DIP2B	12h	0.45356	0.0128263
rna	SLC44A3	12h	-0.368793	0.0128381
rna	ABHD17C	12h	-0.371081	0.0128719
rna	ETS1	12h	0.427896	0.0128977
rna	JMJD6	12h	0.349035	0.0128977
rna	GNG5	12h	0.278722	0.012994
rna	SSR3	12h	0.287128	0.0130736
rna	PODN	12h	-0.919238	0.0131007
rna	ALK	12h	1.46356	0.0131007
rna	NAP1L1	12h	0.224233	0.0131585
rna	C9orf50	12h	-1.39273	0.0131585
rna	ZFAND2A-DT	12h	-0.691477	0.0131635
rna	RGMB	12h	-0.277402	0.0132544
rna	VRK3	12h	-0.236007	0.0132669
rna	COX15	12h	-0.207296	0.0132669
rna	FAM120C	12h	-0.358602	0.0132669
rna	BMP8B	12h	-0.901679	0.0132669
rna	WDR54	12h	-0.494761	0.0132823
rna	EFEMP1	12h	0.303159	0.0132985
rna	S100A16	12h	0.259846	0.0132985
rna	ITPKA	12h	-0.594448	0.0133175
rna	KIF17	12h	-0.791679	0.0133896
rna	LINC02925	12h	1.09305	0.013425
rna	RMND5B	12h	-0.24774	0.0134327
rna	RDH5	12h	-0.761617	0.0134327
rna	RNF167	12h	-0.20156	0.0134327
rna	NIPAL3	12h	-0.335164	0.0134378
rna	CDK6-AS1	12h	-1.03771	0.0134428
rna	TUBB6	12h	0.333745	0.0134776
rna	C5orf63	12h	-0.619171	0.0134853
rna	GSN	12h	0.253758	0.013496
rna	STOX1	12h	-1.02207	0.0136079
rna	TNFAIP6	12h	1.10104	0.0136276
rna	TMEM38A	12h	-0.683416	0.0136457
rna	BCAT2	12h	-0.32925	0.0136457
rna	DNAJC21	12h	0.1788	0.0136544
rna	ATP11A	12h	0.346495	0.0136544
rna	HK1	12h	0.224317	0.0136717
rna	C5	12h	-0.408251	0.013685
rna	PINK1	12h	0.211204	0.0137762
rna	LDHA	12h	0.289335	0.0137831
rna	TSPAN10	12h	-0.502139	0.0137921
rna	GLE1	12h	-0.176328	0.0138278
rna	PPP1R9B	12h	0.2345	0.0138278
rna	DAP	12h	0.196204	0.0138281
rna	KDM6B	12h	0.386459	0.0139862
rna	EPHB1	12h	-0.978469	0.0139984
rna	GOLPH3	12h	0.204761	0.0139984
rna	ZBTB5	12h	0.257084	0.0140072
rna	ASIC1	12h	-0.419344	0.0140348
rna	PPFIA4	12h	-0.460876	0.0140593
rna	CHST6	12h	1.24985	0.0140642
rna	SLC27A2	12h	-1.47551	0.0140674
rna	TDG	12h	0.30494	0.0140709
rna	SPTBN1	12h	-0.328865	0.0140709
rna	KHDRBS3	12h	0.373009	0.0141073
rna	DNM3	12h	0.619467	0.0141256
rna	NSUN5P1	12h	-0.44158	0.01419
rna	AP3S2	12h	-0.273613	0.0141927
rna	PDP2	12h	-0.342469	0.0142596
rna	THAP8	12h	-0.541816	0.0142596
rna	ECI2	12h	-0.264601	0.0142596
rna	AIFM3	12h	-0.817429	0.0142596
rna	GSTM3	12h	-0.266147	0.0143469
rna	SERPINB9	12h	-0.583236	0.0143469
rna	CRYZ	12h	-0.196023	0.0143909
rna	S1PR2	12h	0.44432	0.014507
rna	ZFTA	12h	0.302884	0.0146009
rna	HPCAL1	12h	-0.284855	0.014674
rna	SCML2	12h	-0.429309	0.0146868
rna	BMPER	12h	-0.934739	0.0146925
rna	EVI2B	12h	-1.35743	0.0147225
rna	COL13A1	12h	-0.942313	0.0147235
rna	CACNA2D3	12h	-1.3983	0.0147654
rna	LINC00472	12h	-0.516538	0.0147738
rna	SAV1	12h	-0.254552	0.0148032
rna	PEX13	12h	0.270705	0.0148179
rna	TSPOAP1-AS1	12h	0.536842	0.014836
rna	TIMP2	12h	0.151814	0.0148446
rna	B3GLCT	12h	0.242755	0.0148829
rna	GPR68	12h	1.36684	0.0149704
rna	PIK3R1	12h	-0.315488	0.0150049
rna	RSPRY1	12h	0.241601	0.0150049
rna	FOXP4	12h	0.22818	0.0151208
rna	TBC1D10A	12h	0.303844	0.0151208
rna	CD302	12h	-0.441539	0.0151616
rna	PRKCA	12h	-0.26866	0.0151616
rna	SH2B2	12h	-0.673877	0.0151811
rna	CDK2AP2	12h	0.346583	0.0151916
rna	FOXE1	12h	-0.379509	0.0152397
rna	IMPDH1	12h	0.261839	0.0152397
rna	TUB	12h	-0.574406	0.0152424
rna	SLC14A1	12h	-1.87191	0.0152424
rna	WASL-DT	12h	-0.538246	0.0152424
rna	ITGAE	12h	0.27118	0.0152457
rna	TMEM184A	12h	0.618331	0.015308
rna	PDLIM3	12h	0.485982	0.0153099
rna	LOC101929460	12h	1.8051	0.0153099
rna	NUDT16	12h	-0.194825	0.0153646
rna	SLC22A3	12h	1.2085	0.0154425
rna	ZBED5-AS1	12h	-0.396728	0.0154598
rna	PARP16	12h	-0.413901	0.015462
rna	MSLN	12h	-0.265984	0.0155611
rna	ALDH3A1	12h	-1.95101	0.0157019
rna	ARHGAP22	12h	0.460197	0.0157298
rna	MRPS27	12h	-0.162629	0.0157298
rna	FHL2	12h	0.41438	0.0157791
rna	MYEF2	12h	-0.280155	0.0157817
rna	ZNF592	12h	0.265569	0.0158051
rna	PRMT7	12h	-0.288675	0.0158051
rna	C8orf88	12h	0.363914	0.0158151
rna	PLAUR	12h	0.378502	0.0158672
rna	ALDH1A3	12h	-0.507391	0.0159444
rna	YIF1A	12h	0.288153	0.015963
rna	SLC39A7	12h	0.281268	0.0160173
rna	RASGEF1B	12h	1.19169	0.0160997
rna	SCP2	12h	-0.20739	0.0160997
rna	CERS1	12h	-0.807069	0.0161164
rna	DNAJC6	12h	-0.502547	0.0161164
rna	PSMD2	12h	0.28573	0.0161501
rna	BRME1	12h	-0.634173	0.0161681
rna	DUSP7	12h	0.331616	0.0161695
rna	POLR3G	12h	-0.450007	0.0161695
rna	RHOBTB1	12h	0.337671	0.0161695
rna	KCNJ12	12h	0.598272	0.0162053
rna	NCK2	12h	0.283169	0.0162203
rna	ANO4	12h	-1.21336	0.0163303
rna	ZRANB3	12h	-0.370132	0.0164021
rna	NDUFV2	12h	-1.30972	0.0164309
rna	PBX1	12h	0.397376	0.0164492
rna	NRGN	12h	-0.402272	0.0164517
rna	ACO1	12h	-0.291517	0.0164896
rna	STX1B	12h	-0.458336	0.0164984
rna	UCK1	12h	-0.282286	0.0164984
rna	BCL7A	12h	-0.250101	0.0165635
rna	CDS1	12h	0.766726	0.0166081
rna	SHISA8	12h	1.85397	0.0166734
rna	PEX11B	12h	-0.243028	0.0167373
rna	GCNT1	12h	-0.499511	0.0167441
rna	CRACR2A	12h	-0.464059	0.0167465
rna	MTA1-DT	12h	-0.612729	0.0167584
rna	TPD52L1	12h	-0.306038	0.0167584
rna	WSB2	12h	0.233032	0.016834
rna	RAB20	12h	-0.605664	0.016834
rna	CEP170B	12h	0.284769	0.0168572
rna	NID2	12h	-0.929627	0.0168877
rna	SARAF	12h	0.171126	0.0169265
rna	TBXA2R	12h	0.509582	0.0169757
rna	ARF1	12h	0.14334	0.0170631
rna	PSD2	12h	1.37856	0.0170823
rna	TMEM130	12h	-1.27662	0.0170823
rna	IKBKB	12h	-0.186775	0.0170823
rna	TUBB3	12h	0.928125	0.0170823
rna	MSI2	12h	-0.263486	0.017095
rna	VSTM2L	12h	1.21307	0.0170953
rna	LDAF1	12h	-0.509946	0.0172431
rna	RNF227	12h	-0.525589	0.0172555
rna	PLAAT3	12h	-0.244309	0.0172586
rna	OCLN	12h	-0.573633	0.0172836
rna	CSRP2	12h	0.354898	0.0173116
rna	FAM241A	12h	0.407031	0.0173116
rna	SCUBE3	12h	0.77223	0.0173116
rna	SPINT2	12h	-0.351387	0.0174062
rna	AXIN2	12h	-0.538631	0.017414
rna	PDCD1LG2	12h	0.459963	0.017414
rna	FHL1	12h	-0.212008	0.0174691
rna	PASK	12h	-0.361615	0.0175474
rna	NRM	12h	-0.240078	0.0175474
rna	GPR39	12h	-0.417749	0.0176162
rna	HKDC1	12h	-0.551043	0.0176173
rna	ADAMTS10	12h	0.46604	0.0177865
rna	STK39	12h	0.37016	0.0178517
rna	REXO5	12h	-0.473014	0.0178744
rna	IL13RA1	12h	0.223825	0.0179074
rna	TMBIM1	12h	0.245256	0.0179107
rna	CYP27C1	12h	1.06444	0.0179586
rna	NFATC2	12h	1.86765	0.0179925
rna	NYNRIN	12h	0.555197	0.0179946
rna	METRNL	12h	0.401557	0.0180284
rna	LINC01291	12h	-1.78653	0.0182018
rna	CCDC28A	12h	-0.319587	0.0184051
rna	HEBP1	12h	-0.237788	0.0185026
rna	PPARGC1B	12h	-0.703454	0.0185102
rna	MAP4K5	12h	0.311883	0.0185102
rna	SSTR5-AS1	12h	-1.39313	0.0185418
rna	CTSF	12h	-0.335414	0.0185655
rna	GJA3	12h	-1.00732	0.0186285
rna	MPZL1	12h	0.248156	0.0186484
rna	FKBP1A	12h	0.187057	0.0186563
rna	SLC48A1	12h	-0.357905	0.0186651
rna	ACSS3	12h	-0.560469	0.0186651
rna	CLIP4	12h	-0.235275	0.0187324
rna	EAPP	12h	0.318249	0.0187592
rna	CCDC92	12h	0.22962	0.0189454
rna	H2AJ	12h	-0.307561	0.0190133
rna	RALGPS1	12h	-0.589978	0.0190133
rna	TBPL1	12h	0.282186	0.0190882
rna	RALB	12h	0.176434	0.0190882
rna	ITGA7	12h	-0.339478	0.0190947
rna	LINC02541	12h	1.25222	0.0191017
rna	FOXD1	12h	0.329606	0.0191732
rna	HMCES	12h	-0.270857	0.0191732
rna	PACS1	12h	0.17434	0.0192088
rna	PYCR1	12h	0.463677	0.0192833
rna	KIRREL3	12h	-0.385671	0.0193265
rna	NTHL1	12h	-0.450476	0.0193265
rna	KLF15	12h	-1.608	0.0193265
rna	MST1	12h	-0.523262	0.0193334
rna	BCL6	12h	-0.374748	0.0193877
rna	RCCD1	12h	-0.200335	0.0193952
rna	DNAJC3	12h	0.311692	0.0193952
rna	GSTK1	12h	-0.190327	0.0194616
rna	ZNF398	12h	0.310796	0.0195021
rna	PCED1A	12h	-0.300313	0.0195439
rna	S1PR3	12h	0.578485	0.0195536
rna	ADGRF4	12h	1.0444	0.0195567
rna	PPIP5K1	12h	-0.312462	0.0195567
rna	BOP1	12h	0.27786	0.0195567
rna	REC8	12h	-0.356998	0.0195567
rna	RGS20	12h	-0.430066	0.0195699
rna	TLE3	12h	0.831743	0.0195941
rna	IFT140	12h	-0.341654	0.0196694
rna	TMEM139	12h	-0.336175	0.0197032
rna	MR1	12h	-0.236946	0.0197032
rna	TPM3	12h	0.198332	0.0198209
rna	KCNK6	12h	0.421101	0.0198493
rna	H6PD	12h	-0.315564	0.0198527
rna	COQ10A	12h	-0.310636	0.0198527
rna	STARD4-AS1	12h	0.841296	0.0198527
rna	BVES	12h	0.430223	0.0198693
rna	PTPN12	12h	0.202698	0.0198841
rna	ZNF738	12h	0.375088	0.0199251
rna	PPP1R12A	12h	0.221224	0.0199532
rna	GATA6	12h	-0.354103	0.0199603
rna	RAB26	12h	-0.661889	0.0200199
rna	SLC25A4	12h	0.267771	0.0201115
rna	ABHD12	12h	-0.220827	0.0201246
rna	SYTL4	12h	-0.265295	0.0201246
rna	ERAP2	12h	-0.25206	0.0201246
rna	MAFF	12h	-0.570204	0.0201872
rna	SLC35F3	12h	-0.57093	0.0202447
rna	MACROD1	12h	-0.365094	0.0202679
rna	NOTUM	12h	1.69857	0.0202679
rna	PLS1	12h	-0.429217	0.0202679
rna	STAT5B	12h	0.171688	0.0203706
rna	SMOX	12h	0.476318	0.0204185
rna	REEP5	12h	0.164711	0.0204776
rna	MT1F	12h	-1.28574	0.0204776
rna	ZNF668	12h	0.384811	0.0205837
rna	LRP10	12h	0.185424	0.0206637
rna	DIRC3	12h	-0.962799	0.0207475
rna	PPP1R3D	12h	-0.332326	0.020752
rna	ITSN1	12h	-0.254548	0.020752
rna	CXCL16	12h	-0.78294	0.0208653
rna	TSPYL4	12h	0.227297	0.020964
rna	RNF14	12h	0.157188	0.0209953
rna	C16orf96	12h	-1.42467	0.0209953
rna	AHRR	12h	-0.492717	0.0210217
rna	MIR4435-2HG	12h	-0.313161	0.0210315
rna	TOB1-AS1	12h	-1.1762	0.0211359
rna	FANCE	12h	-0.320891	0.0211359
rna	C10orf95-AS1	12h	-0.633403	0.0211622
rna	LINC00174	12h	-0.581212	0.0212619
rna	ABHD2	12h	0.42041	0.0213283
rna	CCDC32	12h	0.297372	0.0213283
rna	TTC39A	12h	-0.83119	0.0213889
rna	EEF1AKMT1	12h	0.32774	0.0214199
rna	CDK14	12h	0.209971	0.021469
rna	CC2D1A	12h	-0.243973	0.021552
rna	LAMB1	12h	0.247373	0.0215867
rna	HSPA5	12h	0.474302	0.0215867
rna	UBE2D3	12h	0.110071	0.0215966
rna	CLDN1	12h	-0.406675	0.0215966
rna	ZNF561	12h	0.591017	0.0216308
rna	MCCC2	12h	-0.229803	0.0216906
rna	PSME4	12h	0.270998	0.0217029
rna	ZNF597	12h	0.452593	0.0217525
rna	RINL	12h	-0.907021	0.0218013
rna	CERK	12h	0.295404	0.0218832
rna	EGLN1	12h	-0.226045	0.0218898
rna	TNFSF13	12h	-0.88591	0.0219622
rna	BTD	12h	-0.282346	0.0220513
rna	EEIG2	12h	0.447969	0.0220513
rna	CYBRD1	12h	-0.269488	0.0220698
rna	GBP1	12h	0.399655	0.0220709
rna	FZD8	12h	0.639755	0.022091
rna	TRIM6	12h	0.430782	0.022091
rna	PGBD5	12h	1.64173	0.022091
rna	RAB1A	12h	0.24826	0.0221748
rna	PPP4R2	12h	0.209112	0.0221981
rna	SLC41A3	12h	-0.211169	0.0222625
rna	BTBD9	12h	-0.239172	0.02234
rna	USH2A	12h	-1.48114	0.0223531
rna	PABPC1L	12h	-0.471582	0.0224196
rna	AMMECR1L	12h	0.227917	0.0224235
rna	HSD17B8	12h	-0.430068	0.0224645
rna	SLC25A19	12h	-0.338725	0.0225488
[truncated: 389,106+ more rows]
