# Supplementary material for: Dynamic multi-omics and mechanistic modeling approach uncovers novel mechanisms of kidney fibrosis progression
Source: Mol Syst Biol. 2025 Jun 5;21(8):1030–65. doi: 10.1038/s44320-025-00116-2 (PMC12322177; doi:10.1038/s44320-025-00116-2)
Supplement: Supplementary file 5 — Dataset EV2 [file 44320_2025_116_MOESM5_ESM.xlsx]

## Sheet: legend
Dataset EV2: pathway enrichment results
modality	omics modality
statistic	statistical method used for test
source	pathway name
condition	TGFb treatment duration
score	enrichment score
p_value	enriichment p-value

## Sheet: data
modality	statistic	source	condition	score	p_value
rna	norm_wmean	ALLOGRAFT_REJECTION	48h	-2.64482	0.02
rna	norm_wmean	ALLOGRAFT_REJECTION	96h	-1.92319	0.04
rna	norm_wmean	ANDROGEN_RESPONSE	12h	3.56492	0.02
rna	norm_wmean	ANGIOGENESIS	1h	2.69269	0.02
rna	norm_wmean	ANGIOGENESIS	48h	3.17895	0.02
rna	norm_wmean	ANGIOGENESIS	72h	3.70009	0.02
rna	norm_wmean	ANGIOGENESIS	96h	3.09288	0.02
rna	norm_wmean	APICAL_JUNCTION	12h	3.78323	0.04
rna	norm_wmean	APICAL_JUNCTION	24h	3.76629	0.04
rna	norm_wmean	APICAL_JUNCTION	48h	4.16917	0.02
rna	norm_wmean	APICAL_JUNCTION	72h	3.76839	0.02
rna	norm_wmean	APICAL_JUNCTION	96h	4.11081	0.02
rna	norm_wmean	APICAL_SURFACE	24h	-2.10044	0.02
rna	norm_wmean	APICAL_SURFACE	48h	-2.50162	0.02
rna	norm_wmean	APICAL_SURFACE	72h	-2.29172	0.04
rna	norm_wmean	APICAL_SURFACE	96h	-2.39072	0.02
rna	norm_wmean	BILE_ACID_METABOLISM	24h	-2.46314	0.02
rna	norm_wmean	CHOLESTEROL_HOMEOSTASIS	24h	-2.5431	0.02
rna	norm_wmean	CHOLESTEROL_HOMEOSTASIS	48h	-3.13169	0.02
rna	norm_wmean	CHOLESTEROL_HOMEOSTASIS	72h	-4.06838	0.02
rna	norm_wmean	CHOLESTEROL_HOMEOSTASIS	96h	-2.67831	0.02
rna	norm_wmean	COAGULATION	1h	2.57489	0.04
rna	norm_wmean	COMPLEMENT	48h	-2.29114	0.02
rna	norm_wmean	COMPLEMENT	72h	-1.97442	0.04
rna	norm_wmean	E2F_TARGETS	48h	-3.33382	0.02
rna	norm_wmean	E2F_TARGETS	72h	-3.53962	0.02
rna	norm_wmean	E2F_TARGETS	96h	-8.2663	0.02
rna	norm_wmean	EPITHELIAL_MESENCHYMAL_TRANSITION	12h	13.711	0.02
rna	norm_wmean	EPITHELIAL_MESENCHYMAL_TRANSITION	24h	14.7784	0.02
rna	norm_wmean	EPITHELIAL_MESENCHYMAL_TRANSITION	48h	15.2473	0.02
rna	norm_wmean	EPITHELIAL_MESENCHYMAL_TRANSITION	72h	17.0768	0.02
rna	norm_wmean	EPITHELIAL_MESENCHYMAL_TRANSITION	96h	15.113	0.02
rna	norm_wmean	ESTROGEN_RESPONSE_EARLY	1h	3.71573	0.02
rna	norm_wmean	ESTROGEN_RESPONSE_EARLY	24h	-2.85734	0.02
rna	norm_wmean	ESTROGEN_RESPONSE_EARLY	72h	-1.83339	0.04
rna	norm_wmean	ESTROGEN_RESPONSE_EARLY	96h	-2.61229	0.02
rna	norm_wmean	ESTROGEN_RESPONSE_LATE	72h	-2.29896	0.04
rna	norm_wmean	ESTROGEN_RESPONSE_LATE	96h	-3.05128	0.02
rna	norm_wmean	FATTY_ACID_METABOLISM	12h	-1.96543	0.04
rna	norm_wmean	FATTY_ACID_METABOLISM	48h	-2.97697	0.02
rna	norm_wmean	FATTY_ACID_METABOLISM	72h	-4.16033	0.02
rna	norm_wmean	G2M_CHECKPOINT	72h	-2.21112	0.02
rna	norm_wmean	G2M_CHECKPOINT	96h	-7.19229	0.02
rna	norm_wmean	HEDGEHOG_SIGNALING	12h	3.62656	0.02
rna	norm_wmean	HEDGEHOG_SIGNALING	1h	3.46165	0.02
rna	norm_wmean	HYPOXIA	12h	4.06761	0.02
rna	norm_wmean	HYPOXIA	1h	5.33998	0.02
rna	norm_wmean	HYPOXIA	48h	4.11767	0.02
rna	norm_wmean	HYPOXIA	72h	3.77336	0.02
rna	norm_wmean	HYPOXIA	96h	4.14831	0.02
rna	norm_wmean	IL6_JAK_STAT3_SIGNALING	48h	-2.50379	0.02
rna	norm_wmean	IL6_JAK_STAT3_SIGNALING	96h	-2.31004	0.02
rna	norm_wmean	INFLAMMATORY_RESPONSE	96h	-2.39459	0.02
rna	norm_wmean	INTERFERON_ALPHA_RESPONSE	0.08h	7.12747	0.02
rna	norm_wmean	INTERFERON_ALPHA_RESPONSE	12h	-3.50692	0.02
rna	norm_wmean	INTERFERON_ALPHA_RESPONSE	24h	-4.83867	0.02
rna	norm_wmean	INTERFERON_ALPHA_RESPONSE	48h	-10.004	0.02
rna	norm_wmean	INTERFERON_ALPHA_RESPONSE	72h	-9.62877	0.02
rna	norm_wmean	INTERFERON_ALPHA_RESPONSE	96h	-11.6724	0.02
rna	norm_wmean	INTERFERON_GAMMA_RESPONSE	0.08h	7.5008	0.02
rna	norm_wmean	INTERFERON_GAMMA_RESPONSE	12h	-3.70558	0.02
rna	norm_wmean	INTERFERON_GAMMA_RESPONSE	24h	-5.22018	0.02
rna	norm_wmean	INTERFERON_GAMMA_RESPONSE	48h	-10.0118	0.02
rna	norm_wmean	INTERFERON_GAMMA_RESPONSE	72h	-9.67719	0.02
rna	norm_wmean	INTERFERON_GAMMA_RESPONSE	96h	-12.0776	0.02
rna	norm_wmean	KRAS_SIGNALING_DN	1h	3.70381	0.02
rna	norm_wmean	MITOTIC_SPINDLE	96h	-4.24617	0.02
rna	norm_wmean	MYOGENESIS	0.08h	-2.14558	0.02
rna	norm_wmean	MYOGENESIS	12h	5.99154	0.02
rna	norm_wmean	MYOGENESIS	24h	4.35568	0.02
rna	norm_wmean	MYOGENESIS	48h	4.40987	0.02
rna	norm_wmean	MYOGENESIS	72h	3.90468	0.02
rna	norm_wmean	MYOGENESIS	96h	3.52968	0.02
rna	norm_wmean	NOTCH_SIGNALING	1h	2.74623	0.02
rna	norm_wmean	P53_PATHWAY	0.08h	-2.30365	0.02
rna	norm_wmean	P53_PATHWAY	48h	6.11551	0.02
rna	norm_wmean	P53_PATHWAY	72h	4.99039	0.02
rna	norm_wmean	P53_PATHWAY	96h	7.25958	0.02
rna	norm_wmean	PANCREAS_BETA_CELLS	12h	2.5013	0.02
rna	norm_wmean	SPERMATOGENESIS	96h	-2.00435	0.04
rna	norm_wmean	TGF_BETA_SIGNALING	12h	6.70566	0.02
rna	norm_wmean	TGF_BETA_SIGNALING	1h	14.0531	0.02
rna	norm_wmean	TGF_BETA_SIGNALING	24h	7.78839	0.02
rna	norm_wmean	TGF_BETA_SIGNALING	48h	6.70834	0.02
rna	norm_wmean	TGF_BETA_SIGNALING	72h	6.72454	0.02
rna	norm_wmean	TGF_BETA_SIGNALING	96h	5.53014	0.02
rna	norm_wmean	TNFA_SIGNALING_VIA_NFKB	1h	4.72483	0.02
rna	norm_wmean	XENOBIOTIC_METABOLISM	1h	2.60685	0.04
proteomics	norm_wmean	ADIPOGENESIS	48h	-2.72922	0.02
proteomics	norm_wmean	ADIPOGENESIS	72h	-3.07583	0.02
proteomics	norm_wmean	ADIPOGENESIS	96h	-2.81887	0.02
proteomics	norm_wmean	ANDROGEN_RESPONSE	12h	2.37565	0.04
proteomics	norm_wmean	ANGIOGENESIS	0.08h	4.36705	0.02
proteomics	norm_wmean	ANGIOGENESIS	12h	3.12817	0.02
proteomics	norm_wmean	ANGIOGENESIS	1h	3.12821	0.02
proteomics	norm_wmean	ANGIOGENESIS	24h	4.12188	0.02
proteomics	norm_wmean	ANGIOGENESIS	48h	4.957	0.02
proteomics	norm_wmean	ANGIOGENESIS	72h	5.25357	0.02
proteomics	norm_wmean	ANGIOGENESIS	96h	4.9171	0.02
proteomics	norm_wmean	APICAL_JUNCTION	12h	4.39814	0.02
proteomics	norm_wmean	APICAL_JUNCTION	24h	4.53676	0.02
proteomics	norm_wmean	APICAL_JUNCTION	48h	6.81125	0.02
proteomics	norm_wmean	APICAL_JUNCTION	72h	7.55804	0.02
proteomics	norm_wmean	APICAL_JUNCTION	96h	7.75359	0.02
proteomics	norm_wmean	APICAL_SURFACE	24h	-2.73023	0.02
proteomics	norm_wmean	APOPTOSIS	12h	2.8137	0.02
proteomics	norm_wmean	APOPTOSIS	1h	2.44223	0.02
proteomics	norm_wmean	APOPTOSIS	48h	3.00148	0.02
proteomics	norm_wmean	APOPTOSIS	72h	2.76246	0.02
proteomics	norm_wmean	APOPTOSIS	96h	4.01935	0.02
proteomics	norm_wmean	CHOLESTEROL_HOMEOSTASIS	12h	2.3067	0.04
proteomics	norm_wmean	CHOLESTEROL_HOMEOSTASIS	96h	-2.4202	0.04
proteomics	norm_wmean	COAGULATION	12h	5.85033	0.02
proteomics	norm_wmean	COAGULATION	24h	6.18936	0.02
proteomics	norm_wmean	COAGULATION	48h	8.42036	0.02
proteomics	norm_wmean	COAGULATION	72h	8.18177	0.02
proteomics	norm_wmean	COAGULATION	96h	7.57228	0.02
proteomics	norm_wmean	E2F_TARGETS	48h	-3.9099	0.02
proteomics	norm_wmean	E2F_TARGETS	72h	-4.75079	0.02
proteomics	norm_wmean	E2F_TARGETS	96h	-5.1581	0.02
proteomics	norm_wmean	EPITHELIAL_MESENCHYMAL_TRANSITION	0.08h	2.97538	0.02
proteomics	norm_wmean	EPITHELIAL_MESENCHYMAL_TRANSITION	12h	13.7137	0.02
proteomics	norm_wmean	EPITHELIAL_MESENCHYMAL_TRANSITION	1h	2.60145	0.02
proteomics	norm_wmean	EPITHELIAL_MESENCHYMAL_TRANSITION	24h	19.4855	0.02
proteomics	norm_wmean	EPITHELIAL_MESENCHYMAL_TRANSITION	48h	23.1349	0.02
proteomics	norm_wmean	EPITHELIAL_MESENCHYMAL_TRANSITION	72h	24.8959	0.02
proteomics	norm_wmean	EPITHELIAL_MESENCHYMAL_TRANSITION	96h	25.198	0.02
proteomics	norm_wmean	FATTY_ACID_METABOLISM	12h	-6.67635	0.02
proteomics	norm_wmean	FATTY_ACID_METABOLISM	24h	-3.2789	0.02
proteomics	norm_wmean	FATTY_ACID_METABOLISM	48h	-6.31987	0.02
proteomics	norm_wmean	FATTY_ACID_METABOLISM	72h	-4.80936	0.02
proteomics	norm_wmean	FATTY_ACID_METABOLISM	96h	-5.15592	0.02
proteomics	norm_wmean	GLYCOLYSIS	72h	2.49442	0.02
proteomics	norm_wmean	GLYCOLYSIS	96h	1.91064	0.04
proteomics	norm_wmean	HEDGEHOG_SIGNALING	12h	4.29974	0.02
proteomics	norm_wmean	HEDGEHOG_SIGNALING	24h	3.57875	0.02
proteomics	norm_wmean	HEDGEHOG_SIGNALING	48h	2.46445	0.02
proteomics	norm_wmean	HEME_METABOLISM	72h	-2.55933	0.02
proteomics	norm_wmean	HYPOXIA	12h	5.95443	0.02
proteomics	norm_wmean	HYPOXIA	24h	5.69275	0.02
proteomics	norm_wmean	HYPOXIA	48h	5.11859	0.02
proteomics	norm_wmean	HYPOXIA	72h	6.27479	0.02
proteomics	norm_wmean	HYPOXIA	96h	6.40599	0.02
proteomics	norm_wmean	INFLAMMATORY_RESPONSE	12h	2.47906	0.02
proteomics	norm_wmean	INTERFERON_ALPHA_RESPONSE	0.08h	3.85116	0.02
proteomics	norm_wmean	INTERFERON_ALPHA_RESPONSE	12h	-5.55988	0.02
proteomics	norm_wmean	INTERFERON_ALPHA_RESPONSE	24h	-3.62887	0.02
proteomics	norm_wmean	INTERFERON_ALPHA_RESPONSE	48h	-11.3279	0.02
proteomics	norm_wmean	INTERFERON_ALPHA_RESPONSE	72h	-15.8606	0.02
proteomics	norm_wmean	INTERFERON_ALPHA_RESPONSE	96h	-16.1399	0.02
proteomics	norm_wmean	INTERFERON_GAMMA_RESPONSE	0.08h	3.197	0.02
proteomics	norm_wmean	INTERFERON_GAMMA_RESPONSE	12h	-5.72121	0.02
proteomics	norm_wmean	INTERFERON_GAMMA_RESPONSE	1h	2.3009	0.04
proteomics	norm_wmean	INTERFERON_GAMMA_RESPONSE	24h	-4.23361	0.02
proteomics	norm_wmean	INTERFERON_GAMMA_RESPONSE	48h	-9.28003	0.02
proteomics	norm_wmean	INTERFERON_GAMMA_RESPONSE	72h	-14.4992	0.02
proteomics	norm_wmean	INTERFERON_GAMMA_RESPONSE	96h	-13.2942	0.02
proteomics	norm_wmean	KRAS_SIGNALING_UP	0.08h	2.48905	0.04
proteomics	norm_wmean	MITOTIC_SPINDLE	12h	2.4232	0.02
proteomics	norm_wmean	MYC_TARGETS_V1	1h	-2.1307	0.04
proteomics	norm_wmean	MYC_TARGETS_V1	24h	-2.74845	0.02
proteomics	norm_wmean	MYC_TARGETS_V1	48h	-3.2743	0.02
proteomics	norm_wmean	MYC_TARGETS_V2	0.08h	-2.48425	0.02
proteomics	norm_wmean	MYOGENESIS	12h	6.89617	0.02
proteomics	norm_wmean	MYOGENESIS	24h	6.66353	0.02
proteomics	norm_wmean	MYOGENESIS	48h	9.46178	0.02
proteomics	norm_wmean	MYOGENESIS	72h	9.55096	0.02
proteomics	norm_wmean	MYOGENESIS	96h	8.12072	0.02
proteomics	norm_wmean	OXIDATIVE_PHOSPHORYLATION	12h	-3.94432	0.02
proteomics	norm_wmean	OXIDATIVE_PHOSPHORYLATION	24h	-5.12959	0.02
proteomics	norm_wmean	OXIDATIVE_PHOSPHORYLATION	48h	-4.25248	0.02
proteomics	norm_wmean	OXIDATIVE_PHOSPHORYLATION	72h	-3.18564	0.04
proteomics	norm_wmean	OXIDATIVE_PHOSPHORYLATION	96h	-2.72251	0.04
proteomics	norm_wmean	P53_PATHWAY	96h	2.77208	0.02
proteomics	norm_wmean	TGF_BETA_SIGNALING	12h	8.84553	0.02
proteomics	norm_wmean	TGF_BETA_SIGNALING	24h	8.42707	0.02
proteomics	norm_wmean	TGF_BETA_SIGNALING	48h	7.32517	0.02
proteomics	norm_wmean	TGF_BETA_SIGNALING	72h	7.27568	0.02
proteomics	norm_wmean	TGF_BETA_SIGNALING	96h	6.35864	0.02
proteomics	norm_wmean	TNFA_SIGNALING_VIA_NFKB	12h	4.27309	0.02
proteomics	norm_wmean	TNFA_SIGNALING_VIA_NFKB	1h	3.39686	0.02
proteomics	norm_wmean	TNFA_SIGNALING_VIA_NFKB	24h	3.76412	0.02
proteomics	norm_wmean	TNFA_SIGNALING_VIA_NFKB	48h	2.87794	0.02
proteomics	norm_wmean	TNFA_SIGNALING_VIA_NFKB	72h	2.21224	0.04
proteomics	norm_wmean	TNFA_SIGNALING_VIA_NFKB	96h	2.37162	0.02
proteomics	norm_wmean	UV_RESPONSE_DN	12h	2.70248	0.02
proteomics	norm_wmean	UV_RESPONSE_DN	24h	2.82439	0.02
proteomics	norm_wmean	UV_RESPONSE_DN	48h	4.01227	0.02
proteomics	norm_wmean	UV_RESPONSE_DN	72h	3.87285	0.02
proteomics	norm_wmean	UV_RESPONSE_DN	96h	4.56855	0.02
input_phospho	norm_wmean	APICAL_JUNCTION	1h	2.36067	0.02
input_phospho	norm_wmean	APICAL_SURFACE	24h	2.43664	0.04
input_phospho	norm_wmean	EPITHELIAL_MESENCHYMAL_TRANSITION	0.08h	-2.95189	0.02
input_phospho	norm_wmean	ESTROGEN_RESPONSE_EARLY	96h	2.64223	0.02
input_phospho	norm_wmean	ESTROGEN_RESPONSE_LATE	96h	2.26643	0.02
input_phospho	norm_wmean	HEDGEHOG_SIGNALING	72h	2.91628	0.02
input_phospho	norm_wmean	IL2_STAT5_SIGNALING	0.08h	-2.4241	0.04
input_phospho	norm_wmean	IL6_JAK_STAT3_SIGNALING	96h	2.55111	0.02
input_phospho	norm_wmean	MITOTIC_SPINDLE	0.08h	-3.66341	0.02
input_phospho	norm_wmean	MITOTIC_SPINDLE	24h	-1.96166	0.04
input_phospho	norm_wmean	MYC_TARGETS_V1	48h	2.71501	0.02
input_phospho	norm_wmean	MYC_TARGETS_V1	72h	3.58722	0.02
input_phospho	norm_wmean	MYOGENESIS	72h	-2.6085	0.02
input_phospho	norm_wmean	PI3K_AKT_MTOR_SIGNALING	0.08h	2.77873	0.04
input_phospho	norm_wmean	UV_RESPONSE_DN	12h	2.30056	0.02
secretomics	norm_wmean	ALLOGRAFT_REJECTION	12h	2.24837	0.04
secretomics	norm_wmean	COAGULATION	24h	2.49511	0.02
secretomics	norm_wmean	COAGULATION	48h	2.36637	0.02
secretomics	norm_wmean	EPITHELIAL_MESENCHYMAL_TRANSITION	24h	2.67518	0.02
secretomics	norm_wmean	EPITHELIAL_MESENCHYMAL_TRANSITION	48h	2.90432	0.02
secretomics	norm_wmean	EPITHELIAL_MESENCHYMAL_TRANSITION	72h	3.29233	0.02
secretomics	norm_wmean	EPITHELIAL_MESENCHYMAL_TRANSITION	96h	2.89781	0.02
secretomics	norm_wmean	HYPOXIA	12h	2.51484	0.02
secretomics	norm_wmean	HYPOXIA	24h	3.08516	0.02
secretomics	norm_wmean	HYPOXIA	48h	2.42153	0.02
secretomics	norm_wmean	HYPOXIA	72h	2.17393	0.04
secretomics	norm_wmean	HYPOXIA	96h	2.21833	0.02
secretomics	norm_wmean	INFLAMMATORY_RESPONSE	12h	3.33686	0.02
secretomics	norm_wmean	INFLAMMATORY_RESPONSE	24h	3.04262	0.02
secretomics	norm_wmean	INFLAMMATORY_RESPONSE	48h	2.49814	0.02
secretomics	norm_wmean	INFLAMMATORY_RESPONSE	72h	2.18944	0.04
secretomics	norm_wmean	INFLAMMATORY_RESPONSE	96h	2.27103	0.02
secretomics	norm_wmean	MYOGENESIS	12h	2.35733	0.04
secretomics	norm_wmean	MYOGENESIS	48h	2.41647	0.02
secretomics	norm_wmean	MYOGENESIS	72h	2.27383	0.04
