# Supplementary material for: Dynamic multi-omics and mechanistic modeling approach uncovers novel mechanisms of kidney fibrosis progression
Source: Mol Syst Biol. 2025 Jun 5;21(8):1030–65. doi: 10.1038/s44320-025-00116-2 (PMC12322177; doi:10.1038/s44320-025-00116-2)
Supplement: Supplementary file 6 — Dataset EV3 [file 44320_2025_116_MOESM6_ESM.xlsx]

## Sheet: legend
Dataset EV3: enzyme activity enrichment results
enzyme_type	TF or Kinase, type of enzyme predicted
source	enzyme name
time	TGFb treatment duration
score	enrichment score
p_value	enrichment p-value

## Sheet: S3_enzyme_enrichment
enzyme_type	source	time	score	p_value
Transcription factor	SMAD4	12h	5.88613	4.04038e-09
Transcription factor	PAX6	12h	3.47166	0.00051876
Transcription factor	ETS2	12h	-3.46494	0.000531871
Transcription factor	SRF	12h	8.94441	4.18371e-19
Transcription factor	KLF1	12h	-3.08132	0.00206469
Transcription factor	EPAS1	12h	5.13316	2.88593e-07
Transcription factor	ATF6	12h	3.7855	0.000154015
Transcription factor	GLI1	12h	-3.38427	0.000715553
Transcription factor	KMT2A	12h	3.56818	0.00036062
Transcription factor	TEAD4	12h	3.67604	0.000237732
Transcription factor	FOSL2	12h	3.31926	0.000904778
Transcription factor	ONECUT1	12h	-3.17307	0.00151151
Transcription factor	ZBTB7A	12h	-3.44034	0.000582603
Transcription factor	SMAD5	12h	4.91333	9.0516e-07
Transcription factor	BHLHE22	12h	3.20478	0.00135457
Transcription factor	KLF9	12h	3.50484	0.000458263
Transcription factor	LHX2	12h	-3.01269	0.00259391
Transcription factor	SOX11	12h	3.29424	0.000989247
Transcription factor	SMAD4	1h	8.55294	1.31829e-17
Transcription factor	E2F1	1h	3.1355	0.00171906
Transcription factor	STAT4	1h	-3.03335	0.00242284
Transcription factor	RARA	1h	4.38823	1.15079e-05
Transcription factor	EGR1	1h	5.41442	6.24612e-08
Transcription factor	ATF3	1h	-3.84561	0.000120764
Transcription factor	NR5A1	1h	-3.22678	0.00125469
Transcription factor	FLI1	1h	3.03731	0.00239119
Transcription factor	HIF1A	1h	-3.08196	0.00206029
Transcription factor	TFAP2A	1h	-3.43412	0.000596127
Transcription factor	EPAS1	1h	5.64887	1.64527e-08
Transcription factor	SMAD1	1h	4.45159	8.58704e-06
Transcription factor	KLF4	1h	-3.01658	0.00256086
Transcription factor	FOXO4	1h	-3.95734	7.6148e-05
Transcription factor	NR4A1	1h	3.53336	0.000411589
Transcription factor	NR2F2	1h	-3.26242	0.0011072
Transcription factor	FOXL2	1h	4.03306	5.53362e-05
Transcription factor	KMT2A	1h	9.37277	8.08649e-21
Transcription factor	HIC1	1h	-3.05001	0.00229244
Transcription factor	BHLHE40	1h	6.65383	2.95768e-11
Transcription factor	FOSL2	1h	3.93585	8.32894e-05
Transcription factor	SMAD5	1h	12.7527	4.75379e-37
Transcription factor	FOXK2	1h	-3.36693	0.00076208
Transcription factor	MNT	1h	3.44504	0.000572589
Transcription factor	THAP1	1h	3.10109	0.00193177
Transcription factor	ZKSCAN1	1h	3.35882	0.000784776
Transcription factor	SMAD4	24h	5.82714	5.75773e-09
Transcription factor	TP53	24h	3.56332	0.00036736
Transcription factor	ETS1	24h	3.47911	0.000504548
Transcription factor	PAX6	24h	4.09862	4.17877e-05
Transcription factor	NFKB1	24h	3.11993	0.00181246
Transcription factor	ATF4	24h	-3.5752	0.000351092
Transcription factor	SRF	24h	8.85735	9.12798e-19
Transcription factor	RFX1	24h	3.35367	0.000799504
Transcription factor	SREBF1	24h	-3.21761	0.00129544
Transcription factor	KLF1	24h	-3.24842	0.0011631
Transcription factor	EPAS1	24h	4.49928	6.87132e-06
Transcription factor	ATF6	24h	4.52606	6.05692e-06
Transcription factor	RFX5	24h	-3.17764	0.00148789
Transcription factor	GLI1	24h	-4.40784	1.05154e-05
Transcription factor	KMT2A	24h	3.44007	0.000583186
Transcription factor	TEAD4	24h	3.19133	0.00141922
Transcription factor	SMAD5	24h	5.28776	1.25611e-07
Transcription factor	KLF9	24h	3.98127	6.88799e-05
Transcription factor	SMAD4	48h	4.63103	3.66992e-06
Transcription factor	TP53	48h	6.34502	2.28968e-10
Transcription factor	ETS1	48h	3.05366	0.00226474
Transcription factor	PAX6	48h	4.39468	1.11722e-05
Transcription factor	ATF4	48h	-3.44286	0.000577214
Transcription factor	SRF	48h	8.97468	3.18424e-19
Transcription factor	TP63	48h	3.08649	0.00202917
Transcription factor	PAX8	48h	-3.70837	0.000209377
Transcription factor	EPAS1	48h	4.44532	8.84102e-06
Transcription factor	ATF6	48h	3.33158	0.000865691
Transcription factor	ELF3	48h	-3.09557	0.00196809
Transcription factor	FOXA1	48h	-3.56897	0.000359541
Transcription factor	STAT2	48h	-5.83011	5.65641e-09
Transcription factor	RFX5	48h	-3.19357	0.00140822
Transcription factor	GLI1	48h	-4.92991	8.31731e-07
Transcription factor	TEAD4	48h	3.40159	0.000671745
Transcription factor	HNF4G	48h	-3.09027	0.00200349
Transcription factor	ONECUT1	48h	-3.21331	0.00131499
Transcription factor	SMAD5	48h	5.27267	1.36378e-07
Transcription factor	BHLHE22	48h	3.65415	0.000258944
Transcription factor	KLF9	48h	3.12431	0.00178573
Transcription factor	LHX2	48h	-3.45652	0.000548766
Transcription factor	SOX11	48h	3.15637	0.0016007
Transcription factor	TP53	0.08h	-3.42603	0.000614163
Transcription factor	STAT4	0.08h	-3.37209	0.000747939
Transcription factor	STAT2	0.08h	5.04034	4.70271e-07
Transcription factor	MYC	72h	-3.4977	0.000470697
Transcription factor	SMAD4	72h	4.3118	1.62998e-05
Transcription factor	TP53	72h	6.82085	9.40722e-12
Transcription factor	ETS1	72h	3.60074	0.000318372
Transcription factor	PAX6	72h	4.64079	3.50113e-06
Transcription factor	E2F4	72h	-3.94362	8.06384e-05
Transcription factor	REL	72h	-3.0194	0.00253715
Transcription factor	SRF	72h	7.48027	7.84036e-14
Transcription factor	TP63	72h	3.18423	0.00145447
Transcription factor	PAX8	72h	-3.51216	0.00044582
Transcription factor	EPAS1	72h	4.0167	5.93151e-05
Transcription factor	STAT2	72h	-4.74026	2.1547e-06
Transcription factor	RFX5	72h	-3.51681	0.000438104
Transcription factor	GLI1	72h	-4.48374	7.39061e-06
Transcription factor	KMT2A	72h	3.04489	0.00233181
Transcription factor	TEAD4	72h	3.28793	0.00101165
Transcription factor	HNF4G	72h	-3.09327	0.00198338
Transcription factor	SMAD5	72h	5.14954	2.64534e-07
Transcription factor	BHLHE22	72h	3.75354	0.000175035
Transcription factor	KLF9	72h	3.06489	0.00218149
Transcription factor	LHX2	72h	-3.23083	0.00123707
Transcription factor	SOX11	72h	3.63533	0.000278587
Transcription factor	SMAD4	96h	3.01074	0.00261058
Transcription factor	TP53	96h	7.71075	1.33155e-14
Transcription factor	E2F1	96h	-3.0539	0.00226299
Transcription factor	ETS1	96h	3.5253	0.000424299
Transcription factor	PAX6	96h	3.84444	0.00012134
Transcription factor	E2F4	96h	-7.9202	2.54196e-15
Transcription factor	SRF	96h	6.17625	6.73891e-10
Transcription factor	PAX8	96h	-3.96062	7.51113e-05
Transcription factor	EPAS1	96h	3.66718	0.000246116
Transcription factor	FOXA1	96h	-4.32028	1.56862e-05
Transcription factor	FOXM1	96h	-4.94234	7.80506e-07
Transcription factor	STAT2	96h	-5.64768	1.65668e-08
Transcription factor	GLI1	96h	-4.24104	2.23864e-05
Transcription factor	TEAD4	96h	3.92154	8.83887e-05
Transcription factor	ONECUT1	96h	-3.46014	0.000541433
Transcription factor	SMAD5	96h	4.35204	1.35794e-05
Transcription factor	LHX2	96h	-3.17108	0.00152187
Transcription factor	SOX11	96h	3.17498	0.0015016
