# Supplementary material for: Dynamic multi-omics and mechanistic modeling approach uncovers novel mechanisms of kidney fibrosis progression
Source: Mol Syst Biol. 2025 Jun 5;21(8):1030–65. doi: 10.1038/s44320-025-00116-2 (PMC12322177; doi:10.1038/s44320-025-00116-2)
Supplement: Supplementary file 8 — Dataset EV5 [file 44320_2025_116_MOESM8_ESM.xlsx]

## Sheet: legend
Dataset EV5: network nodetable
network	network identifier, early or late
node	node protein identifier
value	predicted activity
score	logFC or enzyme activity score
type	type of node

## Sheet: data
network	node	value	score	type
early	YAP1	1		PKN
early	STAT4	-1	-3.37209	TF
early	EPAS1	1	5.64887	TF
early	ETS2	-1	-3.46494	TF
early	HDAC1	1		PKN
early	PRKD1	1	3.7235	Kinase/ phosphatase
early	MAPK1	1		PKN
early	KLF9	1	3.50484	TF
early	PRKG1	1	3.99343	Kinase/ phosphatase
early	PLK3	-1	-3.69939	Kinase/ phosphatase
early	CHEK1	-1	-3.57261	Kinase/ phosphatase
early	EGR1	1	5.41442	TF
early	CDKN1A	1		PKN
early	CSNK2A1	1	4.24407	Kinase/ phosphatase
early	MAP2K1	1	4.19766	Kinase/ phosphatase
early	TGFB1	1		PKN
early	UHMK1	-1	-3.09825	Kinase/ phosphatase
early	TFAP2A	-1	-3.43412	TF
early	PAX6	1	3.47166	TF
early	AR	1		PKN
early	HIC1	-1	-3.05001	TF
early	IGF1R	-1		PKN
early	ABL1	1		PKN
early	AURKB	-1	-3.2421	Kinase/ phosphatase
early	RHOA	-1		PKN
early	SMAD5	1	12.7527	TF
early	NR2F2	-1	-3.26242	TF
early	JUN	-1		PKN
early	ATF3	-1	-3.84561	TF
early	FOSL2	1	3.93585	TF
early	RPS6KA3	1	3.03403	Kinase/ phosphatase
early	MNT	1	3.44504	TF
early	ATF6	1	3.7855	TF
early	BHLHE40	1	6.65383	TF
early	RPS6KA1	1	4.3406	Kinase/ phosphatase
early	PIK3CA	-1		PKN
early	APEX1	1		PKN
early	STAT2	1	5.04034	TF
early	GLI1	-1	-3.38427	TF
early	RAF1	-1	-3.09387	Kinase/ phosphatase
early	KMT2A	1	9.37277	TF
early	FOXM1	-1		PKN
early	E2F3	-1		PKN
early	MAPKAPK2	1	8.19818	Kinase/ phosphatase
early	HIF1A	-1	-3.08196	TF
early	SIRT1	-1		PKN
early	STAT5A	1		PKN
early	RPS6KB1	1	5.1216	Kinase/ phosphatase
early	TEAD4	1	3.67604	TF
early	SMAD1	1	4.45159	TF
early	AKT1	1	4.88778	Kinase/ phosphatase
early	KLF4	-1	-3.01658	TF
early	NR3C1	1		PKN
early	PPP2CB	-1	-3.52918	Kinase/ phosphatase
early	E2F1	1	3.1355	TF
early	SMAD4	1	8.55294	TF
early	JAK1	-1		PKN
early	FOXO4	-1	-3.95734	TF
early	FOXL2	1	4.03306	TF
early	TP53	-1	-3.42603	TF
early	RARA	1	4.38823	TF
early	ROCK1	-1	-3.32283	Kinase/ phosphatase
early	CDK3	-1	-3.06511	Kinase/ phosphatase
early	NR4A1	1	3.53336	TF
early	PRKCZ	-1	-3.09589	Kinase/ phosphatase
early	UBE2I	1		PKN
early	AKT3	1	3.36877	Kinase/ phosphatase
early	SET	1		PKN
early	RELA	1		PKN
early	ROCK2	-1	-9.4875	Kinase/ phosphatase
early	FLI1	1	3.03731	TF
early	CDK1	-1		PKN
early	ZBTB7A	-1	-3.44034	TF
early	SRF	1	8.94441	TF
early	FOXK2	-1	-3.36693	TF
early	SMARCA4	-1		PKN
early	_s	1		PKN
early	_pert_C1	1		PKN
early	_meas_C1	1		PKN
early	_t	1		PKN
early	STAT4	-1	-3.37209	TF
early	HSPG2	1	1.11517	Secreted proteins
early	EPAS1	1	5.64887	TF
early	JUP	1	2.63191	Secreted proteins
early	ECM1	1	0.646975	Secreted proteins
early	ETS2	-1	-3.46494	TF
early	CSPG4	1	0.628308	Secreted proteins
early	IGFBP7	1	1.38007	Secreted proteins
early	ADAM12	1	1.90333	Secreted proteins
early	PRKD1	1	3.7235	Kinase/ phosphatase
early	KLF9	1	3.50484	TF
early	PRKG1	1	3.99343	Kinase/ phosphatase
early	CREB1	1		PKN
early	BCL6	-1		PKN
early	PLK3	-1	-3.69939	Kinase/ phosphatase
early	CHEK1	-1	-3.57261	Kinase/ phosphatase
early	GREM2	-1		PKN
early	EGR1	1	5.41442	TF
early	STAT1	1		PKN
early	CDKN1A	1		PKN
early	CSNK2A1	1	4.24407	Kinase/ phosphatase
early	GDF6	1	1.40494	Secreted proteins
early	MAP2K1	1	4.19766	Kinase/ phosphatase
early	TGFB1	1		PKN
early	FN1	1	1.98553	Secreted proteins
early	E2F5	1		PKN
early	UHMK1	-1	-3.09825	Kinase/ phosphatase
early	TFAP2A	-1	-3.43412	TF
early	ADGRG1	1	2.0427	Secreted proteins
early	PAX6	1	3.47166	TF
early	HIC1	-1	-3.05001	TF
early	NOTCH1	1		PKN
early	COL5A1	1	1.70832	Secreted proteins
early	CTSV	1	0.607363	Secreted proteins
early	TAGLN	1	1.65672	Secreted proteins
early	AURKB	-1	-3.2421	Kinase/ phosphatase
early	HTRA1	1	0.643213	Secreted proteins
early	IGFBP3	1	2.48381	Secreted proteins
early	SMAD5	1	12.7527	TF
early	AMIGO2	1	2.37956	Secreted proteins
early	NR2F2	-1	-3.26242	TF
early	ATF3	-1	-3.84561	TF
early	FOSL2	1	3.93585	TF
early	RPS6KA3	1	3.03403	Kinase/ phosphatase
early	MNT	1	3.44504	TF
early	ATF6	1	3.7855	TF
early	NFATC4	1		PKN
early	SFRP2	1	2.16465	Secreted proteins
early	BHLHE40	1	6.65383	TF
early	RPS6KA1	1	4.3406	Kinase/ phosphatase
early	SPARC	1	1.20929	Secreted proteins
early	MMP2	1	1.70579	Secreted proteins
early	VIM	1	0.614103	Secreted proteins
early	LTBP4	1	0.596148	Secreted proteins
early	STAT2	1	5.04034	TF
early	GLI1	-1	-3.38427	TF
early	RAF1	-1	-3.09387	Kinase/ phosphatase
early	SIN3A	-1		PKN
early	ADAM19	1	0.6531	Secreted proteins
early	KMT2A	1	9.37277	TF
early	MYC	1		PKN
early	POSTN	1	1.01145	Secreted proteins
early	PRKG2	1	3.55933	Kinase/ phosphatase
early	MAPKAPK2	1	8.19818	Kinase/ phosphatase
early	HIF1A	-1	-3.08196	TF
early	ITGA11	1	2.85983	Secreted proteins
early	SERPINE1	1	1.70499	Secreted proteins
early	RPS6KB1	1	5.1216	Kinase/ phosphatase
early	TEAD4	1	3.67604	TF
early	SMAD1	1	4.45159	TF
early	ITGB1	1	0.978228	Secreted proteins
early	AKT1	1	4.88778	Kinase/ phosphatase
early	CTNNB1	-1		PKN
early	KLF4	-1	-3.01658	TF
early	IL11	1	1.66938	Secreted proteins
early	RB1	1		PKN
early	PPP2CB	-1	-3.52918	Kinase/ phosphatase
early	TGFBI	1	3.19261	Secreted proteins
early	TNC	1	2.76064	Secreted proteins
early	SMAD3	1		PKN
early	E2F1	1	3.1355	TF
early	SMAD4	1	8.55294	TF
early	BGN	1	2.00133	Secreted proteins
early	FOXO4	-1	-3.95734	TF
early	FOXL2	1	4.03306	TF
early	TP53	-1	-3.42603	TF
early	RARA	1	4.38823	TF
early	GDF5	-1	-1.36146	Secreted proteins
early	LGALS1	-1	-0.734546	Secreted proteins
early	ROCK1	-1	-3.32283	Kinase/ phosphatase
early	CDK3	-1	-3.06511	Kinase/ phosphatase
early	CSTB	1	0.705241	Secreted proteins
early	FBN1	1	2.15522	Secreted proteins
early	FOS	1		PKN
early	NR4A1	1	3.53336	TF
early	PRKCZ	-1	-3.09589	Kinase/ phosphatase
early	CCN2	1	1.25014	Secreted proteins
early	AKT3	1	3.36877	Kinase/ phosphatase
early	LOXL2	1	0.796276	Secreted proteins
early	SERPINE2	1	1.62618	Secreted proteins
early	RELA	1		PKN
early	MMP14	1	1.24636	Secreted proteins
early	ROCK2	-1	-9.4875	Kinase/ phosphatase
early	GREM1	1	1.21661	Secreted proteins
early	INHBA	1	0.745946	Secreted proteins
early	COL1A1	1	1.82142	Secreted proteins
early	FLI1	1	3.03731	TF
early	MMP11	1	0.63109	Secreted proteins
early	ID3	1		PKN
early	SP1	1		PKN
early	CSNK2A2	1	4.37511	Kinase/ phosphatase
early	ZBTB7A	-1	-3.44034	TF
early	SRF	1	8.94441	TF
early	FOXK2	-1	-3.36693	TF
early	_s	1		PKN
early	_pert_C1	1		PKN
early	_meas_C1	1		PKN
early	_t	1		PKN
late	YAP1	1		PKN
late	MAP3K8	1	3.57768	Kinase/ phosphatase
late	HSPG2	1	1.11517	Secreted proteins
late	EPAS1	1	4.49928	TF
late	FZD5	-1		PKN
late	EGFR	1		PKN
late	ADAM12	1	1.90333	Secreted proteins
late	MAPK1	1	4.38987	Kinase/ phosphatase
late	KLF9	1	3.98127	TF
late	CSNK2A1	1	3.52633	Kinase/ phosphatase
late	GDF6	1	1.72875	Secreted proteins
late	MAPK3	-1		PKN
late	MAP2K1	1	3.21088	Kinase/ phosphatase
late	TGFB1	1		PKN
late	FN1	1	1.98553	Secreted proteins
late	E2F4	-1	-7.9202	TF
late	ADGRG1	1	2.0427	Secreted proteins
late	PAX6	1	4.64079	TF
late	AR	1		PKN
late	NFKB2	1		PKN
late	CDK6	-1	-3.33701	Kinase/ phosphatase
late	COL5A1	1	1.70832	Secreted proteins
late	ABL1	1	3.95485	Kinase/ phosphatase
late	TAGLN	1	1.65672	Secreted proteins
late	REL	-1	-3.0194	TF
late	ACVR1	1		PKN
late	RHOA	1		PKN
late	IGFBP3	1	2.48381	Secreted proteins
late	SMAD5	1	5.28776	TF
late	ATF6	1	4.52606	TF
late	SFRP2	1	3.5635	Secreted proteins
late	TRIM28	1		PKN
late	RPS6KA1	-1	-3.10725	Kinase/ phosphatase
late	PLAT	-1		PKN
late	STAT5B	-1		PKN
late	SPARC	1	1.20929	Secreted proteins
late	MMP2	1	1.70579	Secreted proteins
late	SRC	1	3.72996	Kinase/ phosphatase
late	PIK3CA	1		PKN
late	ATF4	-1	-3.5752	TF
late	STAT3	-1		PKN
late	STAT2	-1	-5.83011	TF
late	PRKACA	-1	-3.07779	Kinase/ phosphatase
late	GLI1	-1	-4.92991	TF
late	RAF1	-1	-3.16487	Kinase/ phosphatase
late	KMT2A	1	3.44007	TF
late	FOXM1	-1	-4.94234	TF
late	MYC	-1	-3.4977	TF
late	MAPKAPK2	1	3.4415	Kinase/ phosphatase
late	ITGA11	1	2.85983	Secreted proteins
late	SERPINE1	1	1.67134	Secreted proteins
late	PPP2CA	-1	-4.56435	Kinase/ phosphatase
late	RNF14	-1		PKN
late	TEAD4	1	3.92154	TF
late	ITGB1	1	0.978228	Secreted proteins
late	AKT1	-1	-3.0812	Kinase/ phosphatase
late	PTK2	1	6.63095	Kinase/ phosphatase
late	CTNNB1	1		PKN
late	PTPRG	-1	-4.99528	Kinase/ phosphatase
late	IL11	1	1.49389	Secreted proteins
late	ITGA2	1		PKN
late	NR3C1	1		PKN
late	CTCF	-1		PKN
late	NFKB1	1	3.11993	TF
late	TNC	1	2.76064	Secreted proteins
late	BMPR1A	1		PKN
late	RFX5	-1	-3.51681	TF
late	PRKACB	1		PKN
late	E2F1	-1	-3.0539	TF
late	SMAD4	1	5.82714	TF
late	MET	1	3.50562	Kinase/ phosphatase
late	CIITA	-1		PKN
late	SREBF1	-1	-3.21761	TF
late	TP53	1	7.71075	TF
late	GDF5	-1	-1.42592	Secreted proteins
late	ROCK1	-1	-3.93283	Kinase/ phosphatase
late	ETS1	1	3.60074	TF
late	FBN1	1	2.15522	Secreted proteins
late	PRKCZ	-1	-4.05169	Kinase/ phosphatase
late	PLK1	-1		PKN
late	PAX8	-1	-3.96062	TF
late	PDGFD	-1		PKN
late	CCN2	1	1.25014	Secreted proteins
late	SERPINE2	1	1.62618	Secreted proteins
late	PDK1	-1	-3.35154	Kinase/ phosphatase
late	MMP14	1	1.79823	Secreted proteins
late	ROCK2	-1	-6.2865	Kinase/ phosphatase
late	GREM1	1	1.12025	Secreted proteins
late	INHBA	1	1.29311	Secreted proteins
late	COL1A1	1	1.82142	Secreted proteins
late	SP1	1		PKN
late	ELF3	-1	-3.09557	TF
late	IL6ST	1		PKN
late	FOXA1	-1	-4.32028	TF
late	SRF	1	8.97468	TF
late	_s	1		PKN
late	_pert_C1	1		PKN
late	_meas_C1	1		PKN
late	_t	1		PKN
late	MAP3K8	1	3.57768	Kinase/ phosphatase
late	HSPG2	1	1.11517	Secreted proteins
late	EPAS1	1	4.49928	TF
late	JUP	1	2.63191	Secreted proteins
late	SOX9	-1		PKN
late	ETS2	1		PKN
late	CSPG4	1	0.878205	Secreted proteins
late	IGFBP7	1	1.38007	Secreted proteins
late	ADAM12	1	1.90333	Secreted proteins
late	MAPK1	1	4.38987	Kinase/ phosphatase
late	KLF9	1	3.98127	TF
late	COL11A1	1	0.802681	Secreted proteins
late	PIK3R1	-1		PKN
late	GREM2	-1		PKN
late	EGR1	1		PKN
late	STAT1	1		PKN
late	LAMB1	1	0.657169	Secreted proteins
late	SFRP1	-1	-0.90704	Secreted proteins
late	CSNK2A1	1	3.52633	Kinase/ phosphatase
late	GATA6	1		PKN
late	GDF6	1	1.72875	Secreted proteins
late	NR4A2	-1		PKN
late	MAP2K1	1	3.21088	Kinase/ phosphatase
late	FN1	1	1.98553	Secreted proteins
late	E2F4	-1	-7.9202	TF
late	E2F5	1		PKN
late	TFAP2A	1		PKN
late	ADGRG1	1	2.0427	Secreted proteins
late	ATF1	1		PKN
late	PAX6	1	4.64079	TF
late	CDK6	-1	-3.33701	Kinase/ phosphatase
late	COL5A1	1	1.70832	Secreted proteins
late	IGFBP4	-1	-0.690687	Secreted proteins
late	ABL1	1	3.95485	Kinase/ phosphatase
late	TAGLN	1	1.65672	Secreted proteins
late	REL	-1	-3.0194	TF
late	HMCN1	1	1.08838	Secreted proteins
late	MATN3	1	0.853227	Secreted proteins
late	PDGFC	1	0.615798	Secreted proteins
late	HTRA1	1	1.32026	Secreted proteins
late	IGFBP3	1	2.48381	Secreted proteins
late	SMAD5	1	5.28776	TF
late	HDLBP	1		PKN
late	AMIGO2	1	2.37956	Secreted proteins
late	LAMA3	-1	-0.721492	Secreted proteins
late	ATF6	1	4.52606	TF
late	C1QTNF5	1	0.937278	Secreted proteins
late	SFRP2	1	3.5635	Secreted proteins
late	RPS6KA1	-1	-3.10725	Kinase/ phosphatase
late	SPARC	1	1.20929	Secreted proteins
late	MMP2	1	1.70579	Secreted proteins
late	VIM	1	0.614103	Secreted proteins
late	SRC	1	3.72996	Kinase/ phosphatase
late	LTBP4	1	0.612969	Secreted proteins
late	ATF4	-1	-3.5752	TF
late	STAT3	1		PKN
late	STAT2	-1	-5.83011	TF
late	GPC4	1	0.585312	Secreted proteins
late	PRKACA	-1	-3.07779	Kinase/ phosphatase
late	VCAN	1	0.638334	Secreted proteins
late	GLI1	-1	-4.92991	TF
late	RAF1	-1	-3.16487	Kinase/ phosphatase
late	ADAM19	1	0.915809	Secreted proteins
late	KMT2A	1	3.44007	TF
late	FOXM1	-1	-4.94234	TF
late	MYC	-1	-3.4977	TF
late	POSTN	1	2.78479	Secreted proteins
late	MAPKAPK2	1	3.4415	Kinase/ phosphatase
late	COL1A2	-1	-0.896572	Secreted proteins
late	ITGA11	1	2.85983	Secreted proteins
late	JUNB	1		PKN
late	SPP1	-1	-0.825407	Secreted proteins
late	COL7A1	1	0.995187	Secreted proteins
late	SERPINE1	1	1.67134	Secreted proteins
late	PPP2CA	-1	-4.56435	Kinase/ phosphatase
late	TEAD4	1	3.92154	TF
late	ITGB1	1	0.978228	Secreted proteins
late	RFX1	1	3.35367	TF
late	AKT1	-1	-3.0812	Kinase/ phosphatase
late	PTK2	1	6.63095	Kinase/ phosphatase
late	CTNNB1	-1		PKN
late	KLF4	-1		PKN
late	PTPRG	-1	-4.99528	Kinase/ phosphatase
late	IL11	1	1.49389	Secreted proteins
late	HNF4G	-1	-3.09327	TF
late	CTCF	1		PKN
late	TGFBI	1	3.19261	Secreted proteins
late	NFKB1	1	3.11993	TF
late	TNC	1	2.76064	Secreted proteins
late	RFX5	-1	-3.51681	TF
late	SDC4	-1	-0.93364	Secreted proteins
late	E2F1	-1	-3.0539	TF
late	SMAD4	1	5.82714	TF
late	MET	1	3.50562	Kinase/ phosphatase
late	CIITA	-1		PKN
late	RBPJ	1		PKN
late	SREBF1	-1	-3.21761	TF
late	BGN	1	2.00133	Secreted proteins
late	ANXA1	-1	-0.644078	Secreted proteins
late	TP53	1	7.71075	TF
late	ADAMTS7	1	1.16421	Secreted proteins
late	GDF5	-1	-1.42592	Secreted proteins
late	LGALS1	-1	-0.600502	Secreted proteins
late	ROCK1	-1	-3.93283	Kinase/ phosphatase
late	YBX1	-1		PKN
late	ETS1	1	3.60074	TF
late	FBN1	1	2.15522	Secreted proteins
late	PRKCZ	-1	-4.05169	Kinase/ phosphatase
late	PAX8	-1	-3.96062	TF
late	SEMA3C	1	1.10832	Secreted proteins
late	CCN2	1	1.25014	Secreted proteins
late	COL4A1	1	1.03039	Secreted proteins
late	MAPK8	1		PKN
late	LTBP3	1	0.756756	Secreted proteins
late	S100A6	-1	-0.808014	Secreted proteins
late	GDF15	1	0.694233	Secreted proteins
late	LOXL2	1	0.796276	Secreted proteins
late	SERPINE2	1	1.62618	Secreted proteins
late	SRGN	-1	-1.19234	Secreted proteins
late	PDK1	-1	-3.35154	Kinase/ phosphatase
late	RELA	1		PKN
late	S100A11	1	0.815921	Secreted proteins
late	MMP14	1	1.79823	Secreted proteins
late	ROCK2	-1	-6.2865	Kinase/ phosphatase
late	COL2A1	-1		PKN
late	GREM1	1	1.12025	Secreted proteins
late	CREBBP	-1		PKN
late	INHBA	1	1.29311	Secreted proteins
late	COL1A1	1	1.82142	Secreted proteins
late	COL4A2	1	1.20039	Secreted proteins
late	RUNX1	-1		PKN
late	MMP11	1	1.17895	Secreted proteins
late	NFE2L2	1		PKN
late	AGT	-1		PKN
late	ID3	1		PKN
late	SP1	1		PKN
late	ELF3	-1	-3.09557	TF
late	CSNK2A2	1	4.29387	Kinase/ phosphatase
late	LAMC1	1	0.605537	Secreted proteins
late	PXDN	1	0.749325	Secreted proteins
late	FOXA1	-1	-4.32028	TF
late	THBS1	1	0.654311	Secreted proteins
late	SRF	1	8.97468	TF
late	_s	1		PKN
late	_pert_C1	1		PKN
late	_meas_C1	1		PKN
late	_t	1		PKN
