# Supplementary material for: Dynamic multi-omics and mechanistic modeling approach uncovers novel mechanisms of kidney fibrosis progression
Source: Mol Syst Biol. 2025 Jun 5;21(8):1030–65. doi: 10.1038/s44320-025-00116-2 (PMC12322177; doi:10.1038/s44320-025-00116-2)
Supplement: Supplementary file 9 — Dataset EV6 [file 44320_2025_116_MOESM9_ESM.xlsx]

## Sheet: legend
Dataset EV7: imaging results
Count_Nuclei
well
position
FileName_Nuclei
ImageNumber
ImageQuality_PowerLogLogSlope_Collagen
ImageQuality_PowerLogLogSlope_Nuclei
Intensity_TotalArea_Collagen
Intensity_TotalIntensity_Collagen
Metadata_Date
Metadata_Experiment
Metadata_PosNum
Metadata_Well
Metadata_Year
PathName_Collagen
PathName_Nuclei
plate
time
condition
replicates
Intensity_TotalIntensity_Collagen_x65535
Col1_bg_corrected_65535
Col1_bg_and_unspecificAB_corrected_65535
intensity_diff_nNuclei_65535
Col1_per_cell

## Sheet: data
Count_Nuclei	well	position	FileName_Nuclei	ImageNumber	ImageQuality_PowerLogLogSlope_Collagen	ImageQuality_PowerLogLogSlope_Nuclei	Intensity_TotalArea_Collagen	Intensity_TotalIntensity_Collagen	Metadata_Date	Metadata_Experiment	Metadata_PosNum	Metadata_Well	Metadata_Year	PathName_Collagen	PathName_Nuclei	plate	time	condition	replicates	Intensity_TotalIntensity_Collagen_x65535	Col1_bg_corrected_65535	Col1_bg_and_unspecificAB_corrected_65535	intensity_diff_nNuclei_65535	Col1_per_cell
139	A1	P001	NT22-004-14032022-Col1-A--A1--A1--W0001--P001--T00001--Z001--C01.ome.tif	1	-0.326746	-1.67587	4665600	28416.7	NT22-004-14032022-Col1-A	NT22_004_MolDev_ColI	1	W0001--A1--A1	NT22_004	/g/pepperkok/tuechler/Experiments_2022/NT22_004/NT22_004_MolDev_ColI/NT22-004-14032022-Col1-A/W0001--A1--A1/P001--A1--A1	/g/pepperkok/tuechler/Experiments_2022/NT22_004/NT22_004_MolDev_ColI/NT22-004-14032022-Col1-A/W0001--A1--A1/P001--A1--A1	A	96h	ctrl	rep 1	1.86229e+09	8.35858e+08	6.02578e+08	4.33509e+06	3.73817e+06
174	A1	P002	NT22-004-14032022-Col1-A--A1--A1--W0001--P002--T00001--Z001--C01.ome.tif	2	-0.450243	-1.75867	4665600	29994.1	NT22-004-14032022-Col1-A	NT22_004_MolDev_ColI	2	W0001--A1--A1	NT22_004	/g/pepperkok/tuechler/Experiments_2022/NT22_004/NT22_004_MolDev_ColI/NT22-004-14032022-Col1-A/W0001--A1--A1/P002--A1--A1	/g/pepperkok/tuechler/Experiments_2022/NT22_004/NT22_004_MolDev_ColI/NT22-004-14032022-Col1-A/W0001--A1--A1/P002--A1--A1	A	96h	ctrl	rep 1	1.96566e+09	9.3923e+08	7.0595e+08	4.05719e+06	3.46026e+06
161	A1	P003	NT22-004-14032022-Col1-A--A1--A1--W0001--P003--T00001--Z001--C01.ome.tif	3	-0.322467	-1.77562	4665600	28087	NT22-004-14032022-Col1-A	NT22_004_MolDev_ColI	3	W0001--A1--A1	NT22_004	/g/pepperkok/tuechler/Experiments_2022/NT22_004/NT22_004_MolDev_ColI/NT22-004-14032022-Col1-A/W0001--A1--A1/P003--A1--A1	/g/pepperkok/tuechler/Experiments_2022/NT22_004/NT22_004_MolDev_ColI/NT22-004-14032022-Col1-A/W0001--A1--A1/P003--A1--A1	A	96h	ctrl	rep 1	1.84068e+09	8.14249e+08	5.80969e+08	3.6085e+06	3.01158e+06
170	A1	P004	NT22-004-14032022-Col1-A--A1--A1--W0001--P004--T00001--Z001--C01.ome.tif	4	-0.365329	-1.82448	4665600	29405.7	NT22-004-14032022-Col1-A	NT22_004_MolDev_ColI	4	W0001--A1--A1	NT22_004	/g/pepperkok/tuechler/Experiments_2022/NT22_004/NT22_004_MolDev_ColI/NT22-004-14032022-Col1-A/W0001--A1--A1/P004--A1--A1	/g/pepperkok/tuechler/Experiments_2022/NT22_004/NT22_004_MolDev_ColI/NT22-004-14032022-Col1-A/W0001--A1--A1/P004--A1--A1	A	96h	ctrl	rep 1	1.9271e+09	9.0067e+08	6.6739e+08	3.92582e+06	3.32889e+06
183	A1	P005	NT22-004-14032022-Col1-A--A1--A1--W0001--P005--T00001--Z001--C01.ome.tif	5	-0.255659	-1.76747	4665600	30023.6	NT22-004-14032022-Col1-A	NT22_004_MolDev_ColI	5	W0001--A1--A1	NT22_004	/g/pepperkok/tuechler/Experiments_2022/NT22_004/NT22_004_MolDev_ColI/NT22-004-14032022-Col1-A/W0001--A1--A1/P005--A1--A1	/g/pepperkok/tuechler/Experiments_2022/NT22_004/NT22_004_MolDev_ColI/NT22-004-14032022-Col1-A/W0001--A1--A1/P005--A1--A1	A	96h	ctrl	rep 1	1.9676e+09	9.41168e+08	7.07888e+08	3.86824e+06	3.27131e+06
189	A1	P006	NT22-004-14032022-Col1-A--A1--A1--W0001--P006--T00001--Z001--C01.ome.tif	6	-0.468369	-1.76071	4665600	31669.8	NT22-004-14032022-Col1-A	NT22_004_MolDev_ColI	6	W0001--A1--A1	NT22_004	/g/pepperkok/tuechler/Experiments_2022/NT22_004/NT22_004_MolDev_ColI/NT22-004-14032022-Col1-A/W0001--A1--A1/P006--A1--A1	/g/pepperkok/tuechler/Experiments_2022/NT22_004/NT22_004_MolDev_ColI/NT22-004-14032022-Col1-A/W0001--A1--A1/P006--A1--A1	A	96h	ctrl	rep 1	2.07548e+09	1.04905e+09	8.15769e+08	4.31624e+06	3.71931e+06
174	A1	P007	NT22-004-14032022-Col1-A--A1--A1--W0001--P007--T00001--Z001--C01.ome.tif	7	-0.255718	-1.78705	4665600	28874.3	NT22-004-14032022-Col1-A	NT22_004_MolDev_ColI	7	W0001--A1--A1	NT22_004	/g/pepperkok/tuechler/Experiments_2022/NT22_004/NT22_004_MolDev_ColI/NT22-004-14032022-Col1-A/W0001--A1--A1/P007--A1--A1	/g/pepperkok/tuechler/Experiments_2022/NT22_004/NT22_004_MolDev_ColI/NT22-004-14032022-Col1-A/W0001--A1--A1/P007--A1--A1	A	96h	ctrl	rep 1	1.89228e+09	8.65848e+08	6.32568e+08	3.63545e+06	3.03852e+06
207	A1	P008	NT22-004-14032022-Col1-A--A1--A1--W0001--P008--T00001--Z001--C01.ome.tif	8	-0.210625	-1.73024	4665600	28505.1	NT22-004-14032022-Col1-A	NT22_004_MolDev_ColI	8	W0001--A1--A1	NT22_004	/g/pepperkok/tuechler/Experiments_2022/NT22_004/NT22_004_MolDev_ColI/NT22-004-14032022-Col1-A/W0001--A1--A1/P008--A1--A1	/g/pepperkok/tuechler/Experiments_2022/NT22_004/NT22_004_MolDev_ColI/NT22-004-14032022-Col1-A/W0001--A1--A1/P008--A1--A1	A	96h	ctrl	rep 1	1.86808e+09	8.41651e+08	6.08371e+08	2.93899e+06	2.34207e+06
223	A1	P009	NT22-004-14032022-Col1-A--A1--A1--W0001--P009--T00001--Z001--C01.ome.tif	9	-0.562436	-1.74873	4665600	29980.7	NT22-004-14032022-Col1-A	NT22_004_MolDev_ColI	9	W0001--A1--A1	NT22_004	/g/pepperkok/tuechler/Experiments_2022/NT22_004/NT22_004_MolDev_ColI/NT22-004-14032022-Col1-A/W0001--A1--A1/P009--A1--A1	/g/pepperkok/tuechler/Experiments_2022/NT22_004/NT22_004_MolDev_ColI/NT22-004-14032022-Col1-A/W0001--A1--A1/P009--A1--A1	A	96h	ctrl	rep 1	1.96478e+09	9.38352e+08	7.05072e+08	3.16176e+06	2.56483e+06
161	A1	P010	NT22-004-14032022-Col1-A--A1--A1--W0001--P010--T00001--Z001--C01.ome.tif	10	-0.63353	-1.732	4665600	27411.2	NT22-004-14032022-Col1-A	NT22_004_MolDev_ColI	10	W0001--A1--A1	NT22_004	/g/pepperkok/tuechler/Experiments_2022/NT22_004/NT22_004_MolDev_ColI/NT22-004-14032022-Col1-A/W0001--A1--A1/P010--A1--A1	/g/pepperkok/tuechler/Experiments_2022/NT22_004/NT22_004_MolDev_ColI/NT22-004-14032022-Col1-A/W0001--A1--A1/P010--A1--A1	A	96h	ctrl	rep 1	1.79639e+09	7.69962e+08	5.36682e+08	3.33343e+06	2.7365e+06
195	A1	P011	NT22-004-14032022-Col1-A--A1--A1--W0001--P011--T00001--Z001--C01.ome.tif	11	-0.647686	-1.75402	4665600	31047	NT22-004-14032022-Col1-A	NT22_004_MolDev_ColI	11	W0001--A1--A1	NT22_004	/g/pepperkok/tuechler/Experiments_2022/NT22_004/NT22_004_MolDev_ColI/NT22-004-14032022-Col1-A/W0001--A1--A1/P011--A1--A1	/g/pepperkok/tuechler/Experiments_2022/NT22_004/NT22_004_MolDev_ColI/NT22-004-14032022-Col1-A/W0001--A1--A1/P011--A1--A1	A	96h	ctrl	rep 1	2.03467e+09	1.00824e+09	7.74955e+08	3.97413e+06	3.3772e+06
181	A1	P012	NT22-004-14032022-Col1-A--A1--A1--W0001--P012--T00001--Z001--C01.ome.tif	12	-0.41495	-1.68186	4665600	31129.6	NT22-004-14032022-Col1-A	NT22_004_MolDev_ColI	12	W0001--A1--A1	NT22_004	/g/pepperkok/tuechler/Experiments_2022/NT22_004/NT22_004_MolDev_ColI/NT22-004-14032022-Col1-A/W0001--A1--A1/P012--A1--A1	/g/pepperkok/tuechler/Experiments_2022/NT22_004/NT22_004_MolDev_ColI/NT22-004-14032022-Col1-A/W0001--A1--A1/P012--A1--A1	A	96h	ctrl	rep 1	2.04008e+09	1.01365e+09	7.80368e+08	4.31142e+06	3.7145e+06
177	A1	P013	NT22-004-14032022-Col1-A--A1--A1--W0001--P013--T00001--Z001--C01.ome.tif	13	-1.2128	-1.78562	4665600	28597.5	NT22-004-14032022-Col1-A	NT22_004_MolDev_ColI	13	W0001--A1--A1	NT22_004	/g/pepperkok/tuechler/Experiments_2022/NT22_004/NT22_004_MolDev_ColI/NT22-004-14032022-Col1-A/W0001--A1--A1/P013--A1--A1	/g/pepperkok/tuechler/Experiments_2022/NT22_004/NT22_004_MolDev_ColI/NT22-004-14032022-Col1-A/W0001--A1--A1/P013--A1--A1	A	96h	ctrl	rep 1	1.87414e+09	8.47705e+08	6.14425e+08	3.47133e+06	2.8744e+06
208	A1	P014	NT22-004-14032022-Col1-A--A1--A1--W0001--P014--T00001--Z001--C01.ome.tif	14	-0.666003	-1.75306	4665600	29539.4	NT22-004-14032022-Col1-A	NT22_004_MolDev_ColI	14	W0001--A1--A1	NT22_004	/g/pepperkok/tuechler/Experiments_2022/NT22_004/NT22_004_MolDev_ColI/NT22-004-14032022-Col1-A/W0001--A1--A1/P014--A1--A1	/g/pepperkok/tuechler/Experiments_2022/NT22_004/NT22_004_MolDev_ColI/NT22-004-14032022-Col1-A/W0001--A1--A1/P014--A1--A1	A	96h	ctrl	rep 1	1.93586e+09	9.09433e+08	6.76153e+08	3.25074e+06	2.65381e+06
211	A1	P015	NT22-004-14032022-Col1-A--A1--A1--W0001--P015--T00001--Z001--C01.ome.tif	15	-0.319435	-1.78947	4665600	28527.5	NT22-004-14032022-Col1-A	NT22_004_MolDev_ColI	15	W0001--A1--A1	NT22_004	/g/pepperkok/tuechler/Experiments_2022/NT22_004/NT22_004_MolDev_ColI/NT22-004-14032022-Col1-A/W0001--A1--A1/P015--A1--A1	/g/pepperkok/tuechler/Experiments_2022/NT22_004/NT22_004_MolDev_ColI/NT22-004-14032022-Col1-A/W0001--A1--A1/P015--A1--A1	A	96h	ctrl	rep 1	1.86955e+09	8.4312e+08	6.0984e+08	2.89024e+06	2.29331e+06
176	A1	P016	NT22-004-14032022-Col1-A--A1--A1--W0001--P016--T00001--Z001--C01.ome.tif	16	-0.465042	-1.77617	4665600	29381.8	NT22-004-14032022-Col1-A	NT22_004_MolDev_ColI	16	W0001--A1--A1	NT22_004	/g/pepperkok/tuechler/Experiments_2022/NT22_004/NT22_004_MolDev_ColI/NT22-004-14032022-Col1-A/W0001--A1--A1/P016--A1--A1	/g/pepperkok/tuechler/Experiments_2022/NT22_004/NT22_004_MolDev_ColI/NT22-004-14032022-Col1-A/W0001--A1--A1/P016--A1--A1	A	96h	ctrl	rep 1	1925536263	899104263	665824263	3.78309e+06	3.18617e+06
187	A1	P017	NT22-004-14032022-Col1-A--A1--A1--W0001--P017--T00001--Z001--C01.ome.tif	17	-0.357968	-1.73507	4665600	29034.8	NT22-004-14032022-Col1-A	NT22_004_MolDev_ColI	17	W0001--A1--A1	NT22_004	/g/pepperkok/tuechler/Experiments_2022/NT22_004/NT22_004_MolDev_ColI/NT22-004-14032022-Col1-A/W0001--A1--A1/P017--A1--A1	/g/pepperkok/tuechler/Experiments_2022/NT22_004/NT22_004_MolDev_ColI/NT22-004-14032022-Col1-A/W0001--A1--A1/P017--A1--A1	A	96h	ctrl	rep 1	1.90279e+09	8.76362e+08	6.43082e+08	3.43894e+06	2.84202e+06
206	A1	P018	NT22-004-14032022-Col1-A--A1--A1--W0001--P018--T00001--Z001--C01.ome.tif	18	-0.388033	-1.66864	4665600	31508.1	NT22-004-14032022-Col1-A	NT22_004_MolDev_ColI	18	W0001--A1--A1	NT22_004	/g/pepperkok/tuechler/Experiments_2022/NT22_004/NT22_004_MolDev_ColI/NT22-004-14032022-Col1-A/W0001--A1--A1/P018--A1--A1	/g/pepperkok/tuechler/Experiments_2022/NT22_004/NT22_004_MolDev_ColI/NT22-004-14032022-Col1-A/W0001--A1--A1/P018--A1--A1	A	96h	ctrl	rep 1	2.06488e+09	1.03845e+09	8.0517e+08	3.90859e+06	3.31166e+06
194	A1	P019	NT22-004-14032022-Col1-A--A1--A1--W0001--P019--T00001--Z001--C01.ome.tif	19	-0.302817	-1.70951	4665600	29299.6	NT22-004-14032022-Col1-A	NT22_004_MolDev_ColI	19	W0001--A1--A1	NT22_004	/g/pepperkok/tuechler/Experiments_2022/NT22_004/NT22_004_MolDev_ColI/NT22-004-14032022-Col1-A/W0001--A1--A1/P019--A1--A1	/g/pepperkok/tuechler/Experiments_2022/NT22_004/NT22_004_MolDev_ColI/NT22-004-14032022-Col1-A/W0001--A1--A1/P019--A1--A1	A	96h	ctrl	rep 1	1.92015e+09	8.93717e+08	6.60437e+08	3.40432e+06	2.80739e+06
171	A1	P020	NT22-004-14032022-Col1-A--A1--A1--W0001--P020--T00001--Z001--C01.ome.tif	20	-0.55333	-1.906	4665600	27899.1	NT22-004-14032022-Col1-A	NT22_004_MolDev_ColI	20	W0001--A1--A1	NT22_004	/g/pepperkok/tuechler/Experiments_2022/NT22_004/NT22_004_MolDev_ColI/NT22-004-14032022-Col1-A/W0001--A1--A1/P020--A1--A1	/g/pepperkok/tuechler/Experiments_2022/NT22_004/NT22_004_MolDev_ColI/NT22-004-14032022-Col1-A/W0001--A1--A1/P020--A1--A1	A	96h	ctrl	rep 1	1.82837e+09	8.01937e+08	5.68657e+08	3.32548e+06	2.72855e+06
165	A1	P021	NT22-004-14032022-Col1-A--A1--A1--W0001--P021--T00001--Z001--C01.ome.tif	21	-0.521867	-1.78155	4665600	26644.7	NT22-004-14032022-Col1-A	NT22_004_MolDev_ColI	21	W0001--A1--A1	NT22_004	/g/pepperkok/tuechler/Experiments_2022/NT22_004/NT22_004_MolDev_ColI/NT22-004-14032022-Col1-A/W0001--A1--A1/P021--A1--A1	/g/pepperkok/tuechler/Experiments_2022/NT22_004/NT22_004_MolDev_ColI/NT22-004-14032022-Col1-A/W0001--A1--A1/P021--A1--A1	A	96h	ctrl	rep 1	1.74616e+09	7.19729e+08	4.86449e+08	2.94817e+06	2.35125e+06
150	A1	P022	NT22-004-14032022-Col1-A--A1--A1--W0001--P022--T00001--Z001--C01.ome.tif	22	-0.57813	-1.67535	4665600	29780	NT22-004-14032022-Col1-A	NT22_004_MolDev_ColI	22	W0001--A1--A1	NT22_004	/g/pepperkok/tuechler/Experiments_2022/NT22_004/NT22_004_MolDev_ColI/NT22-004-14032022-Col1-A/W0001--A1--A1/P022--A1--A1	/g/pepperkok/tuechler/Experiments_2022/NT22_004/NT22_004_MolDev_ColI/NT22-004-14032022-Col1-A/W0001--A1--A1/P022--A1--A1	A	96h	ctrl	rep 1	1.95163e+09	9.25198e+08	6.91918e+08	4.61279e+06	4.01586e+06
208	A1	P023	NT22-004-14032022-Col1-A--A1--A1--W0001--P023--T00001--Z001--C01.ome.tif	23	-0.525991	-1.73402	4665600	31052.3	NT22-004-14032022-Col1-A	NT22_004_MolDev_ColI	23	W0001--A1--A1	NT22_004	/g/pepperkok/tuechler/Experiments_2022/NT22_004/NT22_004_MolDev_ColI/NT22-004-14032022-Col1-A/W0001--A1--A1/P023--A1--A1	/g/pepperkok/tuechler/Experiments_2022/NT22_004/NT22_004_MolDev_ColI/NT22-004-14032022-Col1-A/W0001--A1--A1/P023--A1--A1	A	96h	ctrl	rep 1	2.03501e+09	1.00858e+09	7.75303e+08	3.72742e+06	3.13049e+06
207	A1	P024	NT22-004-14032022-Col1-A--A1--A1--W0001--P024--T00001--Z001--C01.ome.tif	24	-0.462452	-1.74877	4665600	31635.3	NT22-004-14032022-Col1-A	NT22_004_MolDev_ColI	24	W0001--A1--A1	NT22_004	/g/pepperkok/tuechler/Experiments_2022/NT22_004/NT22_004_MolDev_ColI/NT22-004-14032022-Col1-A/W0001--A1--A1/P024--A1--A1	/g/pepperkok/tuechler/Experiments_2022/NT22_004/NT22_004_MolDev_ColI/NT22-004-14032022-Col1-A/W0001--A1--A1/P024--A1--A1	A	96h	ctrl	rep 1	2.07322e+09	1.04678e+09	8.13505e+08	3.92998e+06	3.33305e+06
138	A1	P025	NT22-004-14032022-Col1-A--A1--A1--W0001--P025--T00001--Z001--C01.ome.tif	25	-0.457086	-1.73107	4665600	28634	NT22-004-14032022-Col1-A	NT22_004_MolDev_ColI	25	W0001--A1--A1	NT22_004	/g/pepperkok/tuechler/Experiments_2022/NT22_004/NT22_004_MolDev_ColI/NT22-004-14032022-Col1-A/W0001--A1--A1/P025--A1--A1	/g/pepperkok/tuechler/Experiments_2022/NT22_004/NT22_004_MolDev_ColI/NT22-004-14032022-Col1-A/W0001--A1--A1/P025--A1--A1	A	96h	ctrl	rep 1	1.87653e+09	8.501e+08	6.1682e+08	4.46971e+06	3.87278e+06
188	A1	P026	NT22-004-14032022-Col1-A--A1--A1--W0001--P026--T00001--Z001--C01.ome.tif	26	-0.422114	-1.75268	4665600	30234.4	NT22-004-14032022-Col1-A	NT22_004_MolDev_ColI	26	W0001--A1--A1	NT22_004	/g/pepperkok/tuechler/Experiments_2022/NT22_004/NT22_004_MolDev_ColI/NT22-004-14032022-Col1-A/W0001--A1--A1/P026--A1--A1	/g/pepperkok/tuechler/Experiments_2022/NT22_004/NT22_004_MolDev_ColI/NT22-004-14032022-Col1-A/W0001--A1--A1/P026--A1--A1	A	96h	ctrl	rep 1	1.98141e+09	9.54977e+08	7.21697e+08	3.83881e+06	3.24189e+06
153	A1	P027	NT22-004-14032022-Col1-A--A1--A1--W0001--P027--T00001--Z001--C01.ome.tif	27	-0.498919	-1.72943	4665600	28157	NT22-004-14032022-Col1-A	NT22_004_MolDev_ColI	27	W0001--A1--A1	NT22_004	/g/pepperkok/tuechler/Experiments_2022/NT22_004/NT22_004_MolDev_ColI/NT22-004-14032022-Col1-A/W0001--A1--A1/P027--A1--A1	/g/pepperkok/tuechler/Experiments_2022/NT22_004/NT22_004_MolDev_ColI/NT22-004-14032022-Col1-A/W0001--A1--A1/P027--A1--A1	A	96h	ctrl	rep 1	1.84527e+09	8.18835e+08	5.85555e+08	3.82716e+06	3.23023e+06
119	A1	P028	NT22-004-14032022-Col1-A--A1--A1--W0001--P028--T00001--Z001--C01.ome.tif	28	-0.65848	-1.76731	4665600	28728.6	NT22-004-14032022-Col1-A	NT22_004_MolDev_ColI	28	W0001--A1--A1	NT22_004	/g/pepperkok/tuechler/Experiments_2022/NT22_004/NT22_004_MolDev_ColI/NT22-004-14032022-Col1-A/W0001--A1--A1/P028--A1--A1	/g/pepperkok/tuechler/Experiments_2022/NT22_004/NT22_004_MolDev_ColI/NT22-004-14032022-Col1-A/W0001--A1--A1/P028--A1--A1	A	96h	ctrl	rep 1	1.88273e+09	8.56297e+08	6.23017e+08	5.23543e+06	4.63851e+06
162	A1	P029	NT22-004-14032022-Col1-A--A1--A1--W0001--P029--T00001--Z001--C01.ome.tif	29	-0.477756	-1.71905	4665600	32965.4	NT22-004-14032022-Col1-A	NT22_004_MolDev_ColI	29	W0001--A1--A1	NT22_004	/g/pepperkok/tuechler/Experiments_2022/NT22_004/NT22_004_MolDev_ColI/NT22-004-14032022-Col1-A/W0001--A1--A1/P029--A1--A1	/g/pepperkok/tuechler/Experiments_2022/NT22_004/NT22_004_MolDev_ColI/NT22-004-14032022-Col1-A/W0001--A1--A1/P029--A1--A1	A	96h	ctrl	rep 1	2.16039e+09	1.13396e+09	9.00675e+08	5.55972e+06	4.9628e+06
213	A1	P030	NT22-004-14032022-Col1-A--A1--A1--W0001--P030--T00001--Z001--C01.ome.tif	30	-0.456217	-1.70409	4665600	32761.8	NT22-004-14032022-Col1-A	NT22_004_MolDev_ColI	30	W0001--A1--A1	NT22_004	/g/pepperkok/tuechler/Experiments_2022/NT22_004/NT22_004_MolDev_ColI/NT22-004-14032022-Col1-A/W0001--A1--A1/P030--A1--A1	/g/pepperkok/tuechler/Experiments_2022/NT22_004/NT22_004_MolDev_ColI/NT22-004-14032022-Col1-A/W0001--A1--A1/P030--A1--A1	A	96h	ctrl	rep 1	2.14704e+09	1.12061e+09	8.87332e+08	4.16588e+06	3.56895e+06
194	A1	P031	NT22-004-14032022-Col1-A--A1--A1--W0001--P031--T00001--Z001--C01.ome.tif	31	-0.418031	-1.65611	4665600	30503.5	NT22-004-14032022-Col1-A	NT22_004_MolDev_ColI	31	W0001--A1--A1	NT22_004	/g/pepperkok/tuechler/Experiments_2022/NT22_004/NT22_004_MolDev_ColI/NT22-004-14032022-Col1-A/W0001--A1--A1/P031--A1--A1	/g/pepperkok/tuechler/Experiments_2022/NT22_004/NT22_004_MolDev_ColI/NT22-004-14032022-Col1-A/W0001--A1--A1/P031--A1--A1	A	96h	ctrl	rep 1	1.99905e+09	9.72616e+08	7.39336e+08	3.81101e+06	3.21408e+06
198	A1	P032	NT22-004-14032022-Col1-A--A1--A1--W0001--P032--T00001--Z001--C01.ome.tif	32	-0.480226	-1.85945	4665600	31148.8	NT22-004-14032022-Col1-A	NT22_004_MolDev_ColI	32	W0001--A1--A1	NT22_004	/g/pepperkok/tuechler/Experiments_2022/NT22_004/NT22_004_MolDev_ColI/NT22-004-14032022-Col1-A/W0001--A1--A1/P032--A1--A1	/g/pepperkok/tuechler/Experiments_2022/NT22_004/NT22_004_MolDev_ColI/NT22-004-14032022-Col1-A/W0001--A1--A1/P032--A1--A1	A	96h	ctrl	rep 1	2.04134e+09	1.01491e+09	7.81627e+08	3.94761e+06	3.35069e+06
211	A1	P033	NT22-004-14032022-Col1-A--A1--A1--W0001--P033--T00001--Z001--C01.ome.tif	33	-0.47974	-1.72842	4665600	30814.7	NT22-004-14032022-Col1-A	NT22_004_MolDev_ColI	33	W0001--A1--A1	NT22_004	/g/pepperkok/tuechler/Experiments_2022/NT22_004/NT22_004_MolDev_ColI/NT22-004-14032022-Col1-A/W0001--A1--A1/P033--A1--A1	/g/pepperkok/tuechler/Experiments_2022/NT22_004/NT22_004_MolDev_ColI/NT22-004-14032022-Col1-A/W0001--A1--A1/P033--A1--A1	A	96h	ctrl	rep 1	2.01944e+09	9.93006e+08	7.59726e+08	3.6006e+06	3.00367e+06
193	A1	P034	NT22-004-14032022-Col1-A--A1--A1--W0001--P034--T00001--Z001--C01.ome.tif	34	-0.533114	-1.73904	4665600	31433.2	NT22-004-14032022-Col1-A	NT22_004_MolDev_ColI	34	W0001--A1--A1	NT22_004	/g/pepperkok/tuechler/Experiments_2022/NT22_004/NT22_004_MolDev_ColI/NT22-004-14032022-Col1-A/W0001--A1--A1/P034--A1--A1	/g/pepperkok/tuechler/Experiments_2022/NT22_004/NT22_004_MolDev_ColI/NT22-004-14032022-Col1-A/W0001--A1--A1/P034--A1--A1	A	96h	ctrl	rep 1	2.05997e+09	1.03354e+09	8.00262e+08	4.14644e+06	3.54951e+06
157	A1	P035	NT22-004-14032022-Col1-A--A1--A1--W0001--P035--T00001--Z001--C01.ome.tif	35	-0.540255	-1.71193	4665600	31098.6	NT22-004-14032022-Col1-A	NT22_004_MolDev_ColI	35	W0001--A1--A1	NT22_004	/g/pepperkok/tuechler/Experiments_2022/NT22_004/NT22_004_MolDev_ColI/NT22-004-14032022-Col1-A/W0001--A1--A1/P035--A1--A1	/g/pepperkok/tuechler/Experiments_2022/NT22_004/NT22_004_MolDev_ColI/NT22-004-14032022-Col1-A/W0001--A1--A1/P035--A1--A1	A	96h	ctrl	rep 1	2.03805e+09	1.01162e+09	7.78336e+08	4.95756e+06	4.36063e+06
150	A1	P036	NT22-004-14032022-Col1-A--A1--A1--W0001--P036--T00001--Z001--C01.ome.tif	36	-0.742635	-1.77244	4665600	33702.9	NT22-004-14032022-Col1-A	NT22_004_MolDev_ColI	36	W0001--A1--A1	NT22_004	/g/pepperkok/tuechler/Experiments_2022/NT22_004/NT22_004_MolDev_ColI/NT22-004-14032022-Col1-A/W0001--A1--A1/P036--A1--A1	/g/pepperkok/tuechler/Experiments_2022/NT22_004/NT22_004_MolDev_ColI/NT22-004-14032022-Col1-A/W0001--A1--A1/P036--A1--A1	A	96h	ctrl	rep 1	2.20872e+09	1.18229e+09	9.49005e+08	6.3267e+06	5.72978e+06
220	A2	P001	NT22-004-14032022-Col1-A--A2--A2--W0002--P001--T00001--Z001--C01.ome.tif	37	-0.248412	-1.76697	4665600	31234.3	NT22-004-14032022-Col1-A	NT22_004_MolDev_ColI	1	W0002--A2--A2	NT22_004	/g/pepperkok/tuechler/Experiments_2022/NT22_004/NT22_004_MolDev_ColI/NT22-004-14032022-Col1-A/W0002--A2--A2/P001--A2--A2	/g/pepperkok/tuechler/Experiments_2022/NT22_004/NT22_004_MolDev_ColI/NT22-004-14032022-Col1-A/W0002--A2--A2/P001--A2--A2	A	72h	ctrl	rep 1	2.04694e+09	1.02051e+09	7.87227e+08	3.5783e+06	2.98138e+06
201	A2	P002	NT22-004-14032022-Col1-A--A2--A2--W0002--P002--T00001--Z001--C01.ome.tif	38	-0.483308	-1.77394	4665600	30437.5	NT22-004-14032022-Col1-A	NT22_004_MolDev_ColI	2	W0002--A2--A2	NT22_004	/g/pepperkok/tuechler/Experiments_2022/NT22_004/NT22_004_MolDev_ColI/NT22-004-14032022-Col1-A/W0002--A2--A2/P002--A2--A2	/g/pepperkok/tuechler/Experiments_2022/NT22_004/NT22_004_MolDev_ColI/NT22-004-14032022-Col1-A/W0002--A2--A2/P002--A2--A2	A	72h	ctrl	rep 1	1.99472e+09	9.68293e+08	7.35013e+08	3.65678e+06	3.05985e+06
188	A2	P003	NT22-004-14032022-Col1-A--A2--A2--W0002--P003--T00001--Z001--C01.ome.tif	39	-0.26687	-1.72477	4665600	30240.9	NT22-004-14032022-Col1-A	NT22_004_MolDev_ColI	3	W0002--A2--A2	NT22_004	/g/pepperkok/tuechler/Experiments_2022/NT22_004/NT22_004_MolDev_ColI/NT22-004-14032022-Col1-A/W0002--A2--A2/P003--A2--A2	/g/pepperkok/tuechler/Experiments_2022/NT22_004/NT22_004_MolDev_ColI/NT22-004-14032022-Col1-A/W0002--A2--A2/P003--A2--A2	A	72h	ctrl	rep 1	1.98184e+09	9.55406e+08	7.22126e+08	3.8411e+06	3.24417e+06
170	A2	P004	NT22-004-14032022-Col1-A--A2--A2--W0002--P004--T00001--Z001--C01.ome.tif	40	-0.41975	-1.72239	4665600	30867.6	NT22-004-14032022-Col1-A	NT22_004_MolDev_ColI	4	W0002--A2--A2	NT22_004	/g/pepperkok/tuechler/Experiments_2022/NT22_004/NT22_004_MolDev_ColI/NT22-004-14032022-Col1-A/W0002--A2--A2/P004--A2--A2	/g/pepperkok/tuechler/Experiments_2022/NT22_004/NT22_004_MolDev_ColI/NT22-004-14032022-Col1-A/W0002--A2--A2/P004--A2--A2	A	72h	ctrl	rep 1	2.02291e+09	9.96473e+08	7.63193e+08	4.48937e+06	3.89245e+06
220	A2	P005	NT22-004-14032022-Col1-A--A2--A2--W0002--P005--T00001--Z001--C01.ome.tif	41	-0.436208	-1.71542	4665600	33266.3	NT22-004-14032022-Col1-A	NT22_004_MolDev_ColI	5	W0002--A2--A2	NT22_004	/g/pepperkok/tuechler/Experiments_2022/NT22_004/NT22_004_MolDev_ColI/NT22-004-14032022-Col1-A/W0002--A2--A2/P005--A2--A2	/g/pepperkok/tuechler/Experiments_2022/NT22_004/NT22_004_MolDev_ColI/NT22-004-14032022-Col1-A/W0002--A2--A2/P005--A2--A2	A	72h	ctrl	rep 1	2.18011e+09	1.15368e+09	9.20396e+08	4.18362e+06	3.58669e+06
149	A2	P006	NT22-004-14032022-Col1-A--A2--A2--W0002--P006--T00001--Z001--C01.ome.tif	42	-0.406345	-1.77342	4665600	30676.9	NT22-004-14032022-Col1-A	NT22_004_MolDev_ColI	6	W0002--A2--A2	NT22_004	/g/pepperkok/tuechler/Experiments_2022/NT22_004/NT22_004_MolDev_ColI/NT22-004-14032022-Col1-A/W0002--A2--A2/P006--A2--A2	/g/pepperkok/tuechler/Experiments_2022/NT22_004/NT22_004_MolDev_ColI/NT22-004-14032022-Col1-A/W0002--A2--A2/P006--A2--A2	A	72h	ctrl	rep 1	2.01041e+09	9.83979e+08	7.50699e+08	5.03825e+06	4.44132e+06
204	A2	P007	NT22-004-14032022-Col1-A--A2--A2--W0002--P007--T00001--Z001--C01.ome.tif	43	-0.244947	-1.68661	4665600	31027.8	NT22-004-14032022-Col1-A	NT22_004_MolDev_ColI	7	W0002--A2--A2	NT22_004	/g/pepperkok/tuechler/Experiments_2022/NT22_004/NT22_004_MolDev_ColI/NT22-004-14032022-Col1-A/W0002--A2--A2/P007--A2--A2	/g/pepperkok/tuechler/Experiments_2022/NT22_004/NT22_004_MolDev_ColI/NT22-004-14032022-Col1-A/W0002--A2--A2/P007--A2--A2	A	72h	ctrl	rep 1	2.03341e+09	1.00698e+09	7.73697e+08	3.79263e+06	3.1957e+06
209	A2	P008	NT22-004-14032022-Col1-A--A2--A2--W0002--P008--T00001--Z001--C01.ome.tif	44	-0.431405	-1.6868	4665600	29904.8	NT22-004-14032022-Col1-A	NT22_004_MolDev_ColI	8	W0002--A2--A2	NT22_004	/g/pepperkok/tuechler/Experiments_2022/NT22_004/NT22_004_MolDev_ColI/NT22-004-14032022-Col1-A/W0002--A2--A2/P008--A2--A2	/g/pepperkok/tuechler/Experiments_2022/NT22_004/NT22_004_MolDev_ColI/NT22-004-14032022-Col1-A/W0002--A2--A2/P008--A2--A2	A	72h	ctrl	rep 1	1.95981e+09	9.33382e+08	7.00102e+08	3.34977e+06	2.75284e+06
160	A2	P009	NT22-004-14032022-Col1-A--A2--A2--W0002--P009--T00001--Z001--C01.ome.tif	45	-0.384521	-1.76469	4665600	28387.7	NT22-004-14032022-Col1-A	NT22_004_MolDev_ColI	9	W0002--A2--A2	NT22_004	/g/pepperkok/tuechler/Experiments_2022/NT22_004/NT22_004_MolDev_ColI/NT22-004-14032022-Col1-A/W0002--A2--A2/P009--A2--A2	/g/pepperkok/tuechler/Experiments_2022/NT22_004/NT22_004_MolDev_ColI/NT22-004-14032022-Col1-A/W0002--A2--A2/P009--A2--A2	A	72h	ctrl	rep 1	1.86039e+09	8.33959e+08	6.00679e+08	3.75424e+06	3.15732e+06
186	A2	P010	NT22-004-14032022-Col1-A--A2--A2--W0002--P010--T00001--Z001--C01.ome.tif	46	-0.388893	-1.82491	4665600	30156.7	NT22-004-14032022-Col1-A	NT22_004_MolDev_ColI	10	W0002--A2--A2	NT22_004	/g/pepperkok/tuechler/Experiments_2022/NT22_004/NT22_004_MolDev_ColI/NT22-004-14032022-Col1-A/W0002--A2--A2/P010--A2--A2	/g/pepperkok/tuechler/Experiments_2022/NT22_004/NT22_004_MolDev_ColI/NT22-004-14032022-Col1-A/W0002--A2--A2/P010--A2--A2	A	72h	ctrl	rep 1	1.97632e+09	9.4989e+08	7.1661e+08	3.85274e+06	3.25582e+06
209	A2	P011	NT22-004-14032022-Col1-A--A2--A2--W0002--P011--T00001--Z001--C01.ome.tif	47	-0.392426	-1.71558	4665600	33106.3	NT22-004-14032022-Col1-A	NT22_004_MolDev_ColI	11	W0002--A2--A2	NT22_004	/g/pepperkok/tuechler/Experiments_2022/NT22_004/NT22_004_MolDev_ColI/NT22-004-14032022-Col1-A/W0002--A2--A2/P011--A2--A2	/g/pepperkok/tuechler/Experiments_2022/NT22_004/NT22_004_MolDev_ColI/NT22-004-14032022-Col1-A/W0002--A2--A2/P011--A2--A2	A	72h	ctrl	rep 1	2.16962e+09	1.14319e+09	9.09911e+08	4.35364e+06	3.75672e+06
175	A2	P012	NT22-004-14032022-Col1-A--A2--A2--W0002--P012--T00001--Z001--C01.ome.tif	48	-0.420916	-1.73631	4665600	32959.3	NT22-004-14032022-Col1-A	NT22_004_MolDev_ColI	12	W0002--A2--A2	NT22_004	/g/pepperkok/tuechler/Experiments_2022/NT22_004/NT22_004_MolDev_ColI/NT22-004-14032022-Col1-A/W0002--A2--A2/P012--A2--A2	/g/pepperkok/tuechler/Experiments_2022/NT22_004/NT22_004_MolDev_ColI/NT22-004-14032022-Col1-A/W0002--A2--A2/P012--A2--A2	A	72h	ctrl	rep 1	2.15999e+09	1.13356e+09	9.00275e+08	5.14443e+06	4.5475e+06
168	A2	P013	NT22-004-14032022-Col1-A--A2--A2--W0002--P013--T00001--Z001--C01.ome.tif	49	-0.513161	-1.74703	4665600	29527.8	NT22-004-14032022-Col1-A	NT22_004_MolDev_ColI	13	W0002--A2--A2	NT22_004	/g/pepperkok/tuechler/Experiments_2022/NT22_004/NT22_004_MolDev_ColI/NT22-004-14032022-Col1-A/W0002--A2--A2/P013--A2--A2	/g/pepperkok/tuechler/Experiments_2022/NT22_004/NT22_004_MolDev_ColI/NT22-004-14032022-Col1-A/W0002--A2--A2/P013--A2--A2	A	72h	ctrl	rep 1	1.9351e+09	9.08669e+08	6.75389e+08	4.02017e+06	3.42325e+06
188	A2	P014	NT22-004-14032022-Col1-A--A2--A2--W0002--P014--T00001--Z001--C01.ome.tif	50	-0.438002	-1.73903	4665600	29447.8	NT22-004-14032022-Col1-A	NT22_004_MolDev_ColI	14	W0002--A2--A2	NT22_004	/g/pepperkok/tuechler/Experiments_2022/NT22_004/NT22_004_MolDev_ColI/NT22-004-14032022-Col1-A/W0002--A2--A2/P014--A2--A2	/g/pepperkok/tuechler/Experiments_2022/NT22_004/NT22_004_MolDev_ColI/NT22-004-14032022-Col1-A/W0002--A2--A2/P014--A2--A2	A	72h	ctrl	rep 1	1929861573	903429573	670149573	3.56463e+06	2.9677e+06
158	A2	P015	NT22-004-14032022-Col1-A--A2--A2--W0002--P015--T00001--Z001--C01.ome.tif	51	-0.372864	-1.71555	4665600	28548.1	NT22-004-14032022-Col1-A	NT22_004_MolDev_ColI	15	W0002--A2--A2	NT22_004	/g/pepperkok/tuechler/Experiments_2022/NT22_004/NT22_004_MolDev_ColI/NT22-004-14032022-Col1-A/W0002--A2--A2/P015--A2--A2	/g/pepperkok/tuechler/Experiments_2022/NT22_004/NT22_004_MolDev_ColI/NT22-004-14032022-Col1-A/W0002--A2--A2/P015--A2--A2	A	72h	ctrl	rep 1	1.8709e+09	8.44466e+08	6.11186e+08	3.86826e+06	3.27134e+06
217	A2	P016	NT22-004-14032022-Col1-A--A2--A2--W0002--P016--T00001--Z001--C01.ome.tif	52	-0.415158	-1.72996	4665600	31919	NT22-004-14032022-Col1-A	NT22_004_MolDev_ColI	16	W0002--A2--A2	NT22_004	/g/pepperkok/tuechler/Experiments_2022/NT22_004/NT22_004_MolDev_ColI/NT22-004-14032022-Col1-A/W0002--A2--A2/P016--A2--A2	/g/pepperkok/tuechler/Experiments_2022/NT22_004/NT22_004_MolDev_ColI/NT22-004-14032022-Col1-A/W0002--A2--A2/P016--A2--A2	A	72h	ctrl	rep 1	2.09181e+09	1.06538e+09	8.32102e+08	3.83457e+06	3.23764e+06
210	A2	P017	NT22-004-14032022-Col1-A--A2--A2--W0002--P017--T00001--Z001--C01.ome.tif	53	-0.505127	-1.67004	4665600	33969.3	NT22-004-14032022-Col1-A	NT22_004_MolDev_ColI	17	W0002--A2--A2	NT22_004	/g/pepperkok/tuechler/Experiments_2022/NT22_004/NT22_004_MolDev_ColI/NT22-004-14032022-Col1-A/W0002--A2--A2/P017--A2--A2	/g/pepperkok/tuechler/Experiments_2022/NT22_004/NT22_004_MolDev_ColI/NT22-004-14032022-Col1-A/W0002--A2--A2/P017--A2--A2	A	72h	ctrl	rep 1	2.22618e+09	1.19975e+09	9.66468e+08	4.60223e+06	4.0053e+06
239	A2	P018	NT22-004-14032022-Col1-A--A2--A2--W0002--P018--T00001--Z001--C01.ome.tif	54	-0.319305	-1.72295	4665600	34452.9	NT22-004-14032022-Col1-A	NT22_004_MolDev_ColI	18	W0002--A2--A2	NT22_004	/g/pepperkok/tuechler/Experiments_2022/NT22_004/NT22_004_MolDev_ColI/NT22-004-14032022-Col1-A/W0002--A2--A2/P018--A2--A2	/g/pepperkok/tuechler/Experiments_2022/NT22_004/NT22_004_MolDev_ColI/NT22-004-14032022-Col1-A/W0002--A2--A2/P018--A2--A2	A	72h	ctrl	rep 1	2.25787e+09	1.23144e+09	9.98161e+08	4.1764e+06	3.57948e+06
195	A2	P019	NT22-004-14032022-Col1-A--A2--A2--W0002--P019--T00001--Z001--C01.ome.tif	55	-0.285993	-1.78833	4665600	31558.1	NT22-004-14032022-Col1-A	NT22_004_MolDev_ColI	19	W0002--A2--A2	NT22_004	/g/pepperkok/tuechler/Experiments_2022/NT22_004/NT22_004_MolDev_ColI/NT22-004-14032022-Col1-A/W0002--A2--A2/P019--A2--A2	/g/pepperkok/tuechler/Experiments_2022/NT22_004/NT22_004_MolDev_ColI/NT22-004-14032022-Col1-A/W0002--A2--A2/P019--A2--A2	A	72h	ctrl	rep 1	2.06816e+09	1.04173e+09	8.08445e+08	4.14587e+06	3.54895e+06
165	A2	P020	NT22-004-14032022-Col1-A--A2--A2--W0002--P020--T00001--Z001--C01.ome.tif	56	-0.422051	-1.79664	4665600	28159.1	NT22-004-14032022-Col1-A	NT22_004_MolDev_ColI	20	W0002--A2--A2	NT22_004	/g/pepperkok/tuechler/Experiments_2022/NT22_004/NT22_004_MolDev_ColI/NT22-004-14032022-Col1-A/W0002--A2--A2/P020--A2--A2	/g/pepperkok/tuechler/Experiments_2022/NT22_004/NT22_004_MolDev_ColI/NT22-004-14032022-Col1-A/W0002--A2--A2/P020--A2--A2	A	72h	ctrl	rep 1	1.84541e+09	8.18977e+08	5.85697e+08	3.54968e+06	2.95275e+06
164	A2	P021	NT22-004-14032022-Col1-A--A2--A2--W0002--P021--T00001--Z001--C01.ome.tif	57	-0.463699	-1.7062	4665600	29147.3	NT22-004-14032022-Col1-A	NT22_004_MolDev_ColI	21	W0002--A2--A2	NT22_004	/g/pepperkok/tuechler/Experiments_2022/NT22_004/NT22_004_MolDev_ColI/NT22-004-14032022-Col1-A/W0002--A2--A2/P021--A2--A2	/g/pepperkok/tuechler/Experiments_2022/NT22_004/NT22_004_MolDev_ColI/NT22-004-14032022-Col1-A/W0002--A2--A2/P021--A2--A2	A	72h	ctrl	rep 1	1.91017e+09	8.83736e+08	6.50456e+08	3.9662e+06	3.36927e+06
165	A2	P022	NT22-004-14032022-Col1-A--A2--A2--W0002--P022--T00001--Z001--C01.ome.tif	58	-0.470932	-1.77277	4665600	29134.1	NT22-004-14032022-Col1-A	NT22_004_MolDev_ColI	22	W0002--A2--A2	NT22_004	/g/pepperkok/tuechler/Experiments_2022/NT22_004/NT22_004_MolDev_ColI/NT22-004-14032022-Col1-A/W0002--A2--A2/P022--A2--A2	/g/pepperkok/tuechler/Experiments_2022/NT22_004/NT22_004_MolDev_ColI/NT22-004-14032022-Col1-A/W0002--A2--A2/P022--A2--A2	A	72h	ctrl	rep 1	1.9093e+09	8.82872e+08	6.49592e+08	3.93692e+06	3.33999e+06
215	A2	P023	NT22-004-14032022-Col1-A--A2--A2--W0002--P023--T00001--Z001--C01.ome.tif	59	-0.367839	-1.72631	4665600	33734.6	NT22-004-14032022-Col1-A	NT22_004_MolDev_ColI	23	W0002--A2--A2	NT22_004	/g/pepperkok/tuechler/Experiments_2022/NT22_004/NT22_004_MolDev_ColI/NT22-004-14032022-Col1-A/W0002--A2--A2/P023--A2--A2	/g/pepperkok/tuechler/Experiments_2022/NT22_004/NT22_004_MolDev_ColI/NT22-004-14032022-Col1-A/W0002--A2--A2/P023--A2--A2	A	72h	ctrl	rep 1	2.21079e+09	1.18436e+09	9.51082e+08	4.42364e+06	3.82671e+06
216	A2	P024	NT22-004-14032022-Col1-A--A2--A2--W0002--P024--T00001--Z001--C01.ome.tif	60	-0.360354	-1.76914	4665600	34635.6	NT22-004-14032022-Col1-A	NT22_004_MolDev_ColI	24	W0002--A2--A2	NT22_004	/g/pepperkok/tuechler/Experiments_2022/NT22_004/NT22_004_MolDev_ColI/NT22-004-14032022-Col1-A/W0002--A2--A2/P024--A2--A2	/g/pepperkok/tuechler/Experiments_2022/NT22_004/NT22_004_MolDev_ColI/NT22-004-14032022-Col1-A/W0002--A2--A2/P024--A2--A2	A	72h	ctrl	rep 1	2.26984e+09	1.24341e+09	1.01013e+09	4.67653e+06	4.07961e+06
154	A2	P025	NT22-004-14032022-Col1-A--A2--A2--W0002--P025--T00001--Z001--C01.ome.tif	61	-0.46564	-1.81098	4665600	29992.5	NT22-004-14032022-Col1-A	NT22_004_MolDev_ColI	25	W0002--A2--A2	NT22_004	/g/pepperkok/tuechler/Experiments_2022/NT22_004/NT22_004_MolDev_ColI/NT22-004-14032022-Col1-A/W0002--A2--A2/P025--A2--A2	/g/pepperkok/tuechler/Experiments_2022/NT22_004/NT22_004_MolDev_ColI/NT22-004-14032022-Col1-A/W0002--A2--A2/P025--A2--A2	A	72h	ctrl	rep 1	1.96556e+09	9.39124e+08	7.05844e+08	4.5834e+06	3.98647e+06
144	A2	P026	NT22-004-14032022-Col1-A--A2--A2--W0002--P026--T00001--Z001--C01.ome.tif	62	-0.886064	-1.79613	4665600	26867.5	NT22-004-14032022-Col1-A	NT22_004_MolDev_ColI	26	W0002--A2--A2	NT22_004	/g/pepperkok/tuechler/Experiments_2022/NT22_004/NT22_004_MolDev_ColI/NT22-004-14032022-Col1-A/W0002--A2--A2/P026--A2--A2	/g/pepperkok/tuechler/Experiments_2022/NT22_004/NT22_004_MolDev_ColI/NT22-004-14032022-Col1-A/W0002--A2--A2/P026--A2--A2	A	72h	ctrl	rep 1	1.76076e+09	7.3433e+08	5.0105e+08	3.47951e+06	2.88259e+06
137	A2	P027	NT22-004-14032022-Col1-A--A2--A2--W0002--P027--T00001--Z001--C01.ome.tif	63	-0.48526	-1.81054	4665600	27711.7	NT22-004-14032022-Col1-A	NT22_004_MolDev_ColI	27	W0002--A2--A2	NT22_004	/g/pepperkok/tuechler/Experiments_2022/NT22_004/NT22_004_MolDev_ColI/NT22-004-14032022-Col1-A/W0002--A2--A2/P027--A2--A2	/g/pepperkok/tuechler/Experiments_2022/NT22_004/NT22_004_MolDev_ColI/NT22-004-14032022-Col1-A/W0002--A2--A2/P027--A2--A2	A	72h	ctrl	rep 1	1.81608e+09	7.89653e+08	5.56373e+08	4.06112e+06	3.46419e+06
165	A2	P028	NT22-004-14032022-Col1-A--A2--A2--W0002--P028--T00001--Z001--C01.ome.tif	64	-0.655396	-1.90588	4665600	31469.3	NT22-004-14032022-Col1-A	NT22_004_MolDev_ColI	28	W0002--A2--A2	NT22_004	/g/pepperkok/tuechler/Experiments_2022/NT22_004/NT22_004_MolDev_ColI/NT22-004-14032022-Col1-A/W0002--A2--A2/P028--A2--A2	/g/pepperkok/tuechler/Experiments_2022/NT22_004/NT22_004_MolDev_ColI/NT22-004-14032022-Col1-A/W0002--A2--A2/P028--A2--A2	A	72h	ctrl	rep 1	2.06234e+09	1.03591e+09	8.02632e+08	4.86443e+06	4.26751e+06
227	A2	P029	NT22-004-14032022-Col1-A--A2--A2--W0002--P029--T00001--Z001--C01.ome.tif	65	-0.482744	-1.73449	4665600	35955.3	NT22-004-14032022-Col1-A	NT22_004_MolDev_ColI	29	W0002--A2--A2	NT22_004	/g/pepperkok/tuechler/Experiments_2022/NT22_004/NT22_004_MolDev_ColI/NT22-004-14032022-Col1-A/W0002--A2--A2/P029--A2--A2	/g/pepperkok/tuechler/Experiments_2022/NT22_004/NT22_004_MolDev_ColI/NT22-004-14032022-Col1-A/W0002--A2--A2/P029--A2--A2	A	72h	ctrl	rep 1	2.35633e+09	1.3299e+09	1.09662e+09	4.83091e+06	4.23399e+06
210	A2	P030	NT22-004-14032022-Col1-A--A2--A2--W0002--P030--T00001--Z001--C01.ome.tif	66	-0.453637	-1.68226	4665600	35949.5	NT22-004-14032022-Col1-A	NT22_004_MolDev_ColI	30	W0002--A2--A2	NT22_004	/g/pepperkok/tuechler/Experiments_2022/NT22_004/NT22_004_MolDev_ColI/NT22-004-14032022-Col1-A/W0002--A2--A2/P030--A2--A2	/g/pepperkok/tuechler/Experiments_2022/NT22_004/NT22_004_MolDev_ColI/NT22-004-14032022-Col1-A/W0002--A2--A2/P030--A2--A2	A	72h	ctrl	rep 1	2.35595e+09	1.32952e+09	1.09624e+09	5.22019e+06	4.62327e+06
223	A2	P031	NT22-004-14032022-Col1-A--A2--A2--W0002--P031--T00001--Z001--C01.ome.tif	67	-0.376065	-1.79933	4665600	32202	NT22-004-14032022-Col1-A	NT22_004_MolDev_ColI	31	W0002--A2--A2	NT22_004	/g/pepperkok/tuechler/Experiments_2022/NT22_004/NT22_004_MolDev_ColI/NT22-004-14032022-Col1-A/W0002--A2--A2/P031--A2--A2	/g/pepperkok/tuechler/Experiments_2022/NT22_004/NT22_004_MolDev_ColI/NT22-004-14032022-Col1-A/W0002--A2--A2/P031--A2--A2	A	72h	ctrl	rep 1	2.11036e+09	1.08393e+09	8.50647e+08	3.81456e+06	3.21763e+06
186	A2	P032	NT22-004-14032022-Col1-A--A2--A2--W0002--P032--T00001--Z001--C01.ome.tif	68	-0.802644	-1.73793	4665600	32003.8	NT22-004-14032022-Col1-A	NT22_004_MolDev_ColI	32	W0002--A2--A2	NT22_004	/g/pepperkok/tuechler/Experiments_2022/NT22_004/NT22_004_MolDev_ColI/NT22-004-14032022-Col1-A/W0002--A2--A2/P032--A2--A2	/g/pepperkok/tuechler/Experiments_2022/NT22_004/NT22_004_MolDev_ColI/NT22-004-14032022-Col1-A/W0002--A2--A2/P032--A2--A2	A	72h	ctrl	rep 1	2.09737e+09	1.07094e+09	8.37656e+08	4.50353e+06	3.9066e+06
210	A2	P033	NT22-004-14032022-Col1-A--A2--A2--W0002--P033--T00001--Z001--C01.ome.tif	69	-0.582632	-1.71349	4665600	32900.6	NT22-004-14032022-Col1-A	NT22_004_MolDev_ColI	33	W0002--A2--A2	NT22_004	/g/pepperkok/tuechler/Experiments_2022/NT22_004/NT22_004_MolDev_ColI/NT22-004-14032022-Col1-A/W0002--A2--A2/P033--A2--A2	/g/pepperkok/tuechler/Experiments_2022/NT22_004/NT22_004_MolDev_ColI/NT22-004-14032022-Col1-A/W0002--A2--A2/P033--A2--A2	A	72h	ctrl	rep 1	2.15614e+09	1.12971e+09	8.9643e+08	4.26872e+06	3.67179e+06
174	A2	P034	NT22-004-14032022-Col1-A--A2--A2--W0002--P034--T00001--Z001--C01.ome.tif	70	-0.461101	-1.77446	4665600	32221.9	NT22-004-14032022-Col1-A	NT22_004_MolDev_ColI	34	W0002--A2--A2	NT22_004	/g/pepperkok/tuechler/Experiments_2022/NT22_004/NT22_004_MolDev_ColI/NT22-004-14032022-Col1-A/W0002--A2--A2/P034--A2--A2	/g/pepperkok/tuechler/Experiments_2022/NT22_004/NT22_004_MolDev_ColI/NT22-004-14032022-Col1-A/W0002--A2--A2/P034--A2--A2	A	72h	ctrl	rep 1	2.11166e+09	1.08523e+09	8.51951e+08	4.89627e+06	4.29935e+06
209	A2	P035	NT22-004-14032022-Col1-A--A2--A2--W0002--P035--T00001--Z001--C01.ome.tif	71	-0.436161	-1.71415	4665600	33817	NT22-004-14032022-Col1-A	NT22_004_MolDev_ColI	35	W0002--A2--A2	NT22_004	/g/pepperkok/tuechler/Experiments_2022/NT22_004/NT22_004_MolDev_ColI/NT22-004-14032022-Col1-A/W0002--A2--A2/P035--A2--A2	/g/pepperkok/tuechler/Experiments_2022/NT22_004/NT22_004_MolDev_ColI/NT22-004-14032022-Col1-A/W0002--A2--A2/P035--A2--A2	A	72h	ctrl	rep 1	2.2162e+09	1.18977e+09	9.56488e+08	4.5765e+06	3.97957e+06
187	A2	P036	NT22-004-14032022-Col1-A--A2--A2--W0002--P036--T00001--Z001--C01.ome.tif	72	-0.443653	-1.77866	4665600	34480.4	NT22-004-14032022-Col1-A	NT22_004_MolDev_ColI	36	W0002--A2--A2	NT22_004	/g/pepperkok/tuechler/Experiments_2022/NT22_004/NT22_004_MolDev_ColI/NT22-004-14032022-Col1-A/W0002--A2--A2/P036--A2--A2	/g/pepperkok/tuechler/Experiments_2022/NT22_004/NT22_004_MolDev_ColI/NT22-004-14032022-Col1-A/W0002--A2--A2/P036--A2--A2	A	72h	ctrl	rep 1	2.25968e+09	1.23324e+09	9.99964e+08	5.3474e+06	4.75047e+06
241	A3	P001	NT22-004-14032022-Col1-A--A3--A3--W0003--P001--T00001--Z001--C01.ome.tif	73	-0.402165	-1.75013	4665600	33216.3	NT22-004-14032022-Col1-A	NT22_004_MolDev_ColI	1	W0003--A3--A3	NT22_004	/g/pepperkok/tuechler/Experiments_2022/NT22_004/NT22_004_MolDev_ColI/NT22-004-14032022-Col1-A/W0003--A3--A3/P001--A3--A3	/g/pepperkok/tuechler/Experiments_2022/NT22_004/NT22_004_MolDev_ColI/NT22-004-14032022-Col1-A/W0003--A3--A3/P001--A3--A3	A	48h	ctrl	rep 1	2.17683e+09	1.1504e+09	9.17118e+08	3.80547e+06	3.20854e+06
192	A3	P002	NT22-004-14032022-Col1-A--A3--A3--W0003--P002--T00001--Z001--C01.ome.tif	74	-0.819627	-1.71464	4665600	29968	NT22-004-14032022-Col1-A	NT22_004_MolDev_ColI	2	W0003--A3--A3	NT22_004	/g/pepperkok/tuechler/Experiments_2022/NT22_004/NT22_004_MolDev_ColI/NT22-004-14032022-Col1-A/W0003--A3--A3/P002--A3--A3	/g/pepperkok/tuechler/Experiments_2022/NT22_004/NT22_004_MolDev_ColI/NT22-004-14032022-Col1-A/W0003--A3--A3/P002--A3--A3	A	48h	ctrl	rep 1	1.96396e+09	9.37523e+08	7.04243e+08	3.66793e+06	3.07101e+06
209	A3	P003	NT22-004-14032022-Col1-A--A3--A3--W0003--P003--T00001--Z001--C01.ome.tif	75	-0.495073	-1.67979	4665600	29926.7	NT22-004-14032022-Col1-A	NT22_004_MolDev_ColI	3	W0003--A3--A3	NT22_004	/g/pepperkok/tuechler/Experiments_2022/NT22_004/NT22_004_MolDev_ColI/NT22-004-14032022-Col1-A/W0003--A3--A3/P003--A3--A3	/g/pepperkok/tuechler/Experiments_2022/NT22_004/NT22_004_MolDev_ColI/NT22-004-14032022-Col1-A/W0003--A3--A3/P003--A3--A3	A	48h	ctrl	rep 1	1.96124e+09	9.34811e+08	7.01531e+08	3.35661e+06	2.75968e+06
152	A3	P004	NT22-004-14032022-Col1-A--A3--A3--W0003--P004--T00001--Z001--C01.ome.tif	76	-0.514545	-1.78034	4665600	26571.3	NT22-004-14032022-Col1-A	NT22_004_MolDev_ColI	4	W0003--A3--A3	NT22_004	/g/pepperkok/tuechler/Experiments_2022/NT22_004/NT22_004_MolDev_ColI/NT22-004-14032022-Col1-A/W0003--A3--A3/P004--A3--A3	/g/pepperkok/tuechler/Experiments_2022/NT22_004/NT22_004_MolDev_ColI/NT22-004-14032022-Col1-A/W0003--A3--A3/P004--A3--A3	A	48h	ctrl	rep 1	1.74135e+09	7.14916e+08	4.81636e+08	3.16866e+06	2.57173e+06
169	A3	P005	NT22-004-14032022-Col1-A--A3--A3--W0003--P005--T00001--Z001--C01.ome.tif	77	-0.47782	-1.88811	4665600	28513.1	NT22-004-14032022-Col1-A	NT22_004_MolDev_ColI	5	W0003--A3--A3	NT22_004	/g/pepperkok/tuechler/Experiments_2022/NT22_004/NT22_004_MolDev_ColI/NT22-004-14032022-Col1-A/W0003--A3--A3/P005--A3--A3	/g/pepperkok/tuechler/Experiments_2022/NT22_004/NT22_004_MolDev_ColI/NT22-004-14032022-Col1-A/W0003--A3--A3/P005--A3--A3	A	48h	ctrl	rep 1	1.86861e+09	8.42176e+08	6.08896e+08	3.60293e+06	3.00601e+06
173	A3	P006	NT22-004-14032022-Col1-A--A3--A3--W0003--P006--T00001--Z001--C01.ome.tif	78	-0.45902	-1.78796	4665600	27545.5	NT22-004-14032022-Col1-A	NT22_004_MolDev_ColI	6	W0003--A3--A3	NT22_004	/g/pepperkok/tuechler/Experiments_2022/NT22_004/NT22_004_MolDev_ColI/NT22-004-14032022-Col1-A/W0003--A3--A3/P006--A3--A3	/g/pepperkok/tuechler/Experiments_2022/NT22_004/NT22_004_MolDev_ColI/NT22-004-14032022-Col1-A/W0003--A3--A3/P006--A3--A3	A	48h	ctrl	rep 1	1.80519e+09	7.78761e+08	5.45481e+08	3.15307e+06	2.55614e+06
162	A3	P007	NT22-004-14032022-Col1-A--A3--A3--W0003--P007--T00001--Z001--C01.ome.tif	79	-0.573337	-1.76267	4665600	28827.4	NT22-004-14032022-Col1-A	NT22_004_MolDev_ColI	7	W0003--A3--A3	NT22_004	/g/pepperkok/tuechler/Experiments_2022/NT22_004/NT22_004_MolDev_ColI/NT22-004-14032022-Col1-A/W0003--A3--A3/P007--A3--A3	/g/pepperkok/tuechler/Experiments_2022/NT22_004/NT22_004_MolDev_ColI/NT22-004-14032022-Col1-A/W0003--A3--A3/P007--A3--A3	A	48h	ctrl	rep 1	1.88921e+09	8.62773e+08	6.29493e+08	3.88576e+06	3.28883e+06
176	A3	P008	NT22-004-14032022-Col1-A--A3--A3--W0003--P008--T00001--Z001--C01.ome.tif	80	-0.576482	-1.8363	4665600	28395.7	NT22-004-14032022-Col1-A	NT22_004_MolDev_ColI	8	W0003--A3--A3	NT22_004	/g/pepperkok/tuechler/Experiments_2022/NT22_004/NT22_004_MolDev_ColI/NT22-004-14032022-Col1-A/W0003--A3--A3/P008--A3--A3	/g/pepperkok/tuechler/Experiments_2022/NT22_004/NT22_004_MolDev_ColI/NT22-004-14032022-Col1-A/W0003--A3--A3/P008--A3--A3	A	48h	ctrl	rep 1	1.86091e+09	8.34482e+08	6.01202e+08	3.41592e+06	2.81899e+06
180	A3	P009	NT22-004-14032022-Col1-A--A3--A3--W0003--P009--T00001--Z001--C01.ome.tif	81	-0.448474	-1.75824	4665600	27107.4	NT22-004-14032022-Col1-A	NT22_004_MolDev_ColI	9	W0003--A3--A3	NT22_004	/g/pepperkok/tuechler/Experiments_2022/NT22_004/NT22_004_MolDev_ColI/NT22-004-14032022-Col1-A/W0003--A3--A3/P009--A3--A3	/g/pepperkok/tuechler/Experiments_2022/NT22_004/NT22_004_MolDev_ColI/NT22-004-14032022-Col1-A/W0003--A3--A3/P009--A3--A3	A	48h	ctrl	rep 1	1.77648e+09	7.50049e+08	5.16769e+08	2.87094e+06	2.27401e+06
169	A3	P010	NT22-004-14032022-Col1-A--A3--A3--W0003--P010--T00001--Z001--C01.ome.tif	82	-0.465001	-1.73754	4665600	26795.5	NT22-004-14032022-Col1-A	NT22_004_MolDev_ColI	10	W0003--A3--A3	NT22_004	/g/pepperkok/tuechler/Experiments_2022/NT22_004/NT22_004_MolDev_ColI/NT22-004-14032022-Col1-A/W0003--A3--A3/P010--A3--A3	/g/pepperkok/tuechler/Experiments_2022/NT22_004/NT22_004_MolDev_ColI/NT22-004-14032022-Col1-A/W0003--A3--A3/P010--A3--A3	A	48h	ctrl	rep 1	1.75605e+09	7.29614e+08	4.96334e+08	2.93689e+06	2.33996e+06
198	A3	P011	NT22-004-14032022-Col1-A--A3--A3--W0003--P011--T00001--Z001--C01.ome.tif	83	-0.399998	-1.75971	4665600	31034.9	NT22-004-14032022-Col1-A	NT22_004_MolDev_ColI	11	W0003--A3--A3	NT22_004	/g/pepperkok/tuechler/Experiments_2022/NT22_004/NT22_004_MolDev_ColI/NT22-004-14032022-Col1-A/W0003--A3--A3/P011--A3--A3	/g/pepperkok/tuechler/Experiments_2022/NT22_004/NT22_004_MolDev_ColI/NT22-004-14032022-Col1-A/W0003--A3--A3/P011--A3--A3	A	48h	ctrl	rep 1	2.03387e+09	1.00744e+09	7.74158e+08	3.90989e+06	3.31296e+06
127	A3	P012	NT22-004-14032022-Col1-A--A3--A3--W0003--P012--T00001--Z001--C01.ome.tif	84	-0.466694	-1.84755	4665600	26543.2	NT22-004-14032022-Col1-A	NT22_004_MolDev_ColI	12	W0003--A3--A3	NT22_004	/g/pepperkok/tuechler/Experiments_2022/NT22_004/NT22_004_MolDev_ColI/NT22-004-14032022-Col1-A/W0003--A3--A3/P012--A3--A3	/g/pepperkok/tuechler/Experiments_2022/NT22_004/NT22_004_MolDev_ColI/NT22-004-14032022-Col1-A/W0003--A3--A3/P012--A3--A3	A	48h	ctrl	rep 1	1.73951e+09	7.13077e+08	4.79797e+08	3.77793e+06	3.181e+06
201	A3	P013	NT22-004-14032022-Col1-A--A3--A3--W0003--P013--T00001--Z001--C01.ome.tif	85	-0.357613	-1.78061	4665600	29191.3	NT22-004-14032022-Col1-A	NT22_004_MolDev_ColI	13	W0003--A3--A3	NT22_004	/g/pepperkok/tuechler/Experiments_2022/NT22_004/NT22_004_MolDev_ColI/NT22-004-14032022-Col1-A/W0003--A3--A3/P013--A3--A3	/g/pepperkok/tuechler/Experiments_2022/NT22_004/NT22_004_MolDev_ColI/NT22-004-14032022-Col1-A/W0003--A3--A3/P013--A3--A3	A	48h	ctrl	rep 1	1.91305e+09	8.86618e+08	6.53338e+08	3.25044e+06	2.65351e+06
242	A3	P014	NT22-004-14032022-Col1-A--A3--A3--W0003--P014--T00001--Z001--C01.ome.tif	86	-0.537177	-2.31046	4665600	29205.9	NT22-004-14032022-Col1-A	NT22_004_MolDev_ColI	14	W0003--A3--A3	NT22_004	/g/pepperkok/tuechler/Experiments_2022/NT22_004/NT22_004_MolDev_ColI/NT22-004-14032022-Col1-A/W0003--A3--A3/P014--A3--A3	/g/pepperkok/tuechler/Experiments_2022/NT22_004/NT22_004_MolDev_ColI/NT22-004-14032022-Col1-A/W0003--A3--A3/P014--A3--A3	A	48h	ctrl	rep 1	1.91401e+09	8.87578e+08	6.54298e+08	2.70371e+06	2.10679e+06
244	A3	P015	NT22-004-14032022-Col1-A--A3--A3--W0003--P015--T00001--Z001--C01.ome.tif	87	-0.368357	-1.68686	4665600	27866.9	NT22-004-14032022-Col1-A	NT22_004_MolDev_ColI	15	W0003--A3--A3	NT22_004	/g/pepperkok/tuechler/Experiments_2022/NT22_004/NT22_004_MolDev_ColI/NT22-004-14032022-Col1-A/W0003--A3--A3/P015--A3--A3	/g/pepperkok/tuechler/Experiments_2022/NT22_004/NT22_004_MolDev_ColI/NT22-004-14032022-Col1-A/W0003--A3--A3/P015--A3--A3	A	48h	ctrl	rep 1	1.82626e+09	7.99823e+08	5.66543e+08	2.3219e+06	1.72497e+06
209	A3	P016	NT22-004-14032022-Col1-A--A3--A3--W0003--P016--T00001--Z001--C01.ome.tif	88	-0.389073	-1.69082	4665600	28221.3	NT22-004-14032022-Col1-A	NT22_004_MolDev_ColI	16	W0003--A3--A3	NT22_004	/g/pepperkok/tuechler/Experiments_2022/NT22_004/NT22_004_MolDev_ColI/NT22-004-14032022-Col1-A/W0003--A3--A3/P016--A3--A3	/g/pepperkok/tuechler/Experiments_2022/NT22_004/NT22_004_MolDev_ColI/NT22-004-14032022-Col1-A/W0003--A3--A3/P016--A3--A3	A	48h	ctrl	rep 1	1.84949e+09	8.23054e+08	5.89774e+08	2.82189e+06	2.22496e+06
163	A3	P017	NT22-004-14032022-Col1-A--A3--A3--W0003--P017--T00001--Z001--C01.ome.tif	89	-0.499931	-1.79084	4665600	26769.6	NT22-004-14032022-Col1-A	NT22_004_MolDev_ColI	17	W0003--A3--A3	NT22_004	/g/pepperkok/tuechler/Experiments_2022/NT22_004/NT22_004_MolDev_ColI/NT22-004-14032022-Col1-A/W0003--A3--A3/P017--A3--A3	/g/pepperkok/tuechler/Experiments_2022/NT22_004/NT22_004_MolDev_ColI/NT22-004-14032022-Col1-A/W0003--A3--A3/P017--A3--A3	A	48h	ctrl	rep 1	1.75435e+09	7.27916e+08	4.94636e+08	3.03458e+06	2.43765e+06
193	A3	P018	NT22-004-14032022-Col1-A--A3--A3--W0003--P018--T00001--Z001--C01.ome.tif	90	-0.310596	-1.76252	4665600	28851.7	NT22-004-14032022-Col1-A	NT22_004_MolDev_ColI	18	W0003--A3--A3	NT22_004	/g/pepperkok/tuechler/Experiments_2022/NT22_004/NT22_004_MolDev_ColI/NT22-004-14032022-Col1-A/W0003--A3--A3/P018--A3--A3	/g/pepperkok/tuechler/Experiments_2022/NT22_004/NT22_004_MolDev_ColI/NT22-004-14032022-Col1-A/W0003--A3--A3/P018--A3--A3	A	48h	ctrl	rep 1	1.89079e+09	8.64361e+08	6.31081e+08	3.26985e+06	2.67292e+06
203	A3	P019	NT22-004-14032022-Col1-A--A3--A3--W0003--P019--T00001--Z001--C01.ome.tif	91	-0.406711	-1.84317	4665600	29339.3	NT22-004-14032022-Col1-A	NT22_004_MolDev_ColI	19	W0003--A3--A3	NT22_004	/g/pepperkok/tuechler/Experiments_2022/NT22_004/NT22_004_MolDev_ColI/NT22-004-14032022-Col1-A/W0003--A3--A3/P019--A3--A3	/g/pepperkok/tuechler/Experiments_2022/NT22_004/NT22_004_MolDev_ColI/NT22-004-14032022-Col1-A/W0003--A3--A3/P019--A3--A3	A	48h	ctrl	rep 1	1.92275e+09	8.96321e+08	6.63041e+08	3.26621e+06	2.66928e+06
232	A3	P020	NT22-004-14032022-Col1-A--A3--A3--W0003--P020--T00001--Z001--C01.ome.tif	92	-0.355686	-1.71933	4665600	27625.1	NT22-004-14032022-Col1-A	NT22_004_MolDev_ColI	20	W0003--A3--A3	NT22_004	/g/pepperkok/tuechler/Experiments_2022/NT22_004/NT22_004_MolDev_ColI/NT22-004-14032022-Col1-A/W0003--A3--A3/P020--A3--A3	/g/pepperkok/tuechler/Experiments_2022/NT22_004/NT22_004_MolDev_ColI/NT22-004-14032022-Col1-A/W0003--A3--A3/P020--A3--A3	A	48h	ctrl	rep 1	1.81041e+09	7.83979e+08	5.50699e+08	2.3737e+06	1.77678e+06
259	A3	P021	NT22-004-14032022-Col1-A--A3--A3--W0003--P021--T00001--Z001--C01.ome.tif	93	-0.417407	-1.7165	4665600	27907.5	NT22-004-14032022-Col1-A	NT22_004_MolDev_ColI	21	W0003--A3--A3	NT22_004	/g/pepperkok/tuechler/Experiments_2022/NT22_004/NT22_004_MolDev_ColI/NT22-004-14032022-Col1-A/W0003--A3--A3/P021--A3--A3	/g/pepperkok/tuechler/Experiments_2022/NT22_004/NT22_004_MolDev_ColI/NT22-004-14032022-Col1-A/W0003--A3--A3/P021--A3--A3	A	48h	ctrl	rep 1	1.82892e+09	8.02489e+08	5.69209e+08	2.19772e+06	1.60079e+06
212	A3	P022	NT22-004-14032022-Col1-A--A3--A3--W0003--P022--T00001--Z001--C01.ome.tif	94	-0.276228	-1.72098	4665600	28061.6	NT22-004-14032022-Col1-A	NT22_004_MolDev_ColI	22	W0003--A3--A3	NT22_004	/g/pepperkok/tuechler/Experiments_2022/NT22_004/NT22_004_MolDev_ColI/NT22-004-14032022-Col1-A/W0003--A3--A3/P022--A3--A3	/g/pepperkok/tuechler/Experiments_2022/NT22_004/NT22_004_MolDev_ColI/NT22-004-14032022-Col1-A/W0003--A3--A3/P022--A3--A3	A	48h	ctrl	rep 1	1.83902e+09	8.12585e+08	5.79305e+08	2.73257e+06	2.13565e+06
191	A3	P023	NT22-004-14032022-Col1-A--A3--A3--W0003--P023--T00001--Z001--C01.ome.tif	95	-0.453715	-1.80388	4665600	28498.8	NT22-004-14032022-Col1-A	NT22_004_MolDev_ColI	23	W0003--A3--A3	NT22_004	/g/pepperkok/tuechler/Experiments_2022/NT22_004/NT22_004_MolDev_ColI/NT22-004-14032022-Col1-A/W0003--A3--A3/P023--A3--A3	/g/pepperkok/tuechler/Experiments_2022/NT22_004/NT22_004_MolDev_ColI/NT22-004-14032022-Col1-A/W0003--A3--A3/P023--A3--A3	A	48h	ctrl	rep 1	1.86767e+09	8.41239e+08	6.07959e+08	3.18303e+06	2.58611e+06
255	A3	P024	NT22-004-14032022-Col1-A--A3--A3--W0003--P024--T00001--Z001--C01.ome.tif	96	-0.263907	-1.7108	4665600	30400.2	NT22-004-14032022-Col1-A	NT22_004_MolDev_ColI	24	W0003--A3--A3	NT22_004	/g/pepperkok/tuechler/Experiments_2022/NT22_004/NT22_004_MolDev_ColI/NT22-004-14032022-Col1-A/W0003--A3--A3/P024--A3--A3	/g/pepperkok/tuechler/Experiments_2022/NT22_004/NT22_004_MolDev_ColI/NT22-004-14032022-Col1-A/W0003--A3--A3/P024--A3--A3	A	48h	ctrl	rep 1	1.99228e+09	9.65844e+08	7.32564e+08	2.8728e+06	2.27587e+06
231	A3	P025	NT22-004-14032022-Col1-A--A3--A3--W0003--P025--T00001--Z001--C01.ome.tif	97	-0.376123	-1.74229	4665600	30346.2	NT22-004-14032022-Col1-A	NT22_004_MolDev_ColI	25	W0003--A3--A3	NT22_004	/g/pepperkok/tuechler/Experiments_2022/NT22_004/NT22_004_MolDev_ColI/NT22-004-14032022-Col1-A/W0003--A3--A3/P025--A3--A3	/g/pepperkok/tuechler/Experiments_2022/NT22_004/NT22_004_MolDev_ColI/NT22-004-14032022-Col1-A/W0003--A3--A3/P025--A3--A3	A	48h	ctrl	rep 1	1.98874e+09	9.62309e+08	7.29029e+08	3.15597e+06	2.55904e+06
152	A3	P026	NT22-004-14032022-Col1-A--A3--A3--W0003--P026--T00001--Z001--C01.ome.tif	98	-0.920048	-1.85688	4665600	28077.1	NT22-004-14032022-Col1-A	NT22_004_MolDev_ColI	26	W0003--A3--A3	NT22_004	/g/pepperkok/tuechler/Experiments_2022/NT22_004/NT22_004_MolDev_ColI/NT22-004-14032022-Col1-A/W0003--A3--A3/P026--A3--A3	/g/pepperkok/tuechler/Experiments_2022/NT22_004/NT22_004_MolDev_ColI/NT22-004-14032022-Col1-A/W0003--A3--A3/P026--A3--A3	A	48h	ctrl	rep 1	1.84004e+09	8.13603e+08	5.80323e+08	3.81792e+06	3.22099e+06
237	A3	P027	NT22-004-14032022-Col1-A--A3--A3--W0003--P027--T00001--Z001--C01.ome.tif	99	-0.396675	-1.77531	4665600	29608.5	NT22-004-14032022-Col1-A	NT22_004_MolDev_ColI	27	W0003--A3--A3	NT22_004	/g/pepperkok/tuechler/Experiments_2022/NT22_004/NT22_004_MolDev_ColI/NT22-004-14032022-Col1-A/W0003--A3--A3/P027--A3--A3	/g/pepperkok/tuechler/Experiments_2022/NT22_004/NT22_004_MolDev_ColI/NT22-004-14032022-Col1-A/W0003--A3--A3/P027--A3--A3	A	48h	ctrl	rep 1	1.94039e+09	9.13963e+08	6.80683e+08	2.87208e+06	2.27515e+06
238	A3	P028	NT22-004-14032022-Col1-A--A3--A3--W0003--P028--T00001--Z001--C01.ome.tif	100	-0.397296	-1.82356	4665600	29609.3	NT22-004-14032022-Col1-A	NT22_004_MolDev_ColI	28	W0003--A3--A3	NT22_004	/g/pepperkok/tuechler/Experiments_2022/NT22_004/NT22_004_MolDev_ColI/NT22-004-14032022-Col1-A/W0003--A3--A3/P028--A3--A3	/g/pepperkok/tuechler/Experiments_2022/NT22_004/NT22_004_MolDev_ColI/NT22-004-14032022-Col1-A/W0003--A3--A3/P028--A3--A3	A	48h	ctrl	rep 1	1.94044e+09	9.14012e+08	6.80732e+08	2.86022e+06	2.26329e+06
217	A3	P029	NT22-004-14032022-Col1-A--A3--A3--W0003--P029--T00001--Z001--C01.ome.tif	101	-0.277781	-1.73327	4665600	29927.3	NT22-004-14032022-Col1-A	NT22_004_MolDev_ColI	29	W0003--A3--A3	NT22_004	/g/pepperkok/tuechler/Experiments_2022/NT22_004/NT22_004_MolDev_ColI/NT22-004-14032022-Col1-A/W0003--A3--A3/P029--A3--A3	/g/pepperkok/tuechler/Experiments_2022/NT22_004/NT22_004_MolDev_ColI/NT22-004-14032022-Col1-A/W0003--A3--A3/P029--A3--A3	A	48h	ctrl	rep 1	1.96129e+09	9.34854e+08	7.01574e+08	3.23306e+06	2.63613e+06
189	A3	P030	NT22-004-14032022-Col1-A--A3--A3--W0003--P030--T00001--Z001--C01.ome.tif	102	-0.476559	-1.7837	4665600	29747.4	NT22-004-14032022-Col1-A	NT22_004_MolDev_ColI	30	W0003--A3--A3	NT22_004	/g/pepperkok/tuechler/Experiments_2022/NT22_004/NT22_004_MolDev_ColI/NT22-004-14032022-Col1-A/W0003--A3--A3/P030--A3--A3	/g/pepperkok/tuechler/Experiments_2022/NT22_004/NT22_004_MolDev_ColI/NT22-004-14032022-Col1-A/W0003--A3--A3/P030--A3--A3	A	48h	ctrl	rep 1	1.94949e+09	9.23063e+08	6.89783e+08	3.64964e+06	3.05272e+06
214	A3	P031	NT22-004-14032022-Col1-A--A3--A3--W0003--P031--T00001--Z001--C01.ome.tif	103	-0.362643	-1.75572	4665600	30650.6	NT22-004-14032022-Col1-A	NT22_004_MolDev_ColI	31	W0003--A3--A3	NT22_004	/g/pepperkok/tuechler/Experiments_2022/NT22_004/NT22_004_MolDev_ColI/NT22-004-14032022-Col1-A/W0003--A3--A3/P031--A3--A3	/g/pepperkok/tuechler/Experiments_2022/NT22_004/NT22_004_MolDev_ColI/NT22-004-14032022-Col1-A/W0003--A3--A3/P031--A3--A3	A	48h	ctrl	rep 1	2.00869e+09	9.82255e+08	7.48975e+08	3.49988e+06	2.90296e+06
223	A3	P032	NT22-004-14032022-Col1-A--A3--A3--W0003--P032--T00001--Z001--C01.ome.tif	104	-0.912046	-1.79694	4665600	29673.6	NT22-004-14032022-Col1-A	NT22_004_MolDev_ColI	32	W0003--A3--A3	NT22_004	/g/pepperkok/tuechler/Experiments_2022/NT22_004/NT22_004_MolDev_ColI/NT22-004-14032022-Col1-A/W0003--A3--A3/P032--A3--A3	/g/pepperkok/tuechler/Experiments_2022/NT22_004/NT22_004_MolDev_ColI/NT22-004-14032022-Col1-A/W0003--A3--A3/P032--A3--A3	A	48h	ctrl	rep 1	1.94466e+09	9.18227e+08	6.84947e+08	3.07151e+06	2.47458e+06
233	A3	P033	NT22-004-14032022-Col1-A--A3--A3--W0003--P033--T00001--Z001--C01.ome.tif	105	-0.381078	-1.71506	4665600	30167.1	NT22-004-14032022-Col1-A	NT22_004_MolDev_ColI	33	W0003--A3--A3	NT22_004	/g/pepperkok/tuechler/Experiments_2022/NT22_004/NT22_004_MolDev_ColI/NT22-004-14032022-Col1-A/W0003--A3--A3/P033--A3--A3	/g/pepperkok/tuechler/Experiments_2022/NT22_004/NT22_004_MolDev_ColI/NT22-004-14032022-Col1-A/W0003--A3--A3/P033--A3--A3	A	48h	ctrl	rep 1	1.977e+09	9.50567e+08	7.17287e+08	3.07849e+06	2.48156e+06
195	A3	P034	NT22-004-14032022-Col1-A--A3--A3--W0003--P034--T00001--Z001--C01.ome.tif	106	-0.504979	-1.83282	4665600	29719.8	NT22-004-14032022-Col1-A	NT22_004_MolDev_ColI	34	W0003--A3--A3	NT22_004	/g/pepperkok/tuechler/Experiments_2022/NT22_004/NT22_004_MolDev_ColI/NT22-004-14032022-Col1-A/W0003--A3--A3/P034--A3--A3	/g/pepperkok/tuechler/Experiments_2022/NT22_004/NT22_004_MolDev_ColI/NT22-004-14032022-Col1-A/W0003--A3--A3/P034--A3--A3	A	48h	ctrl	rep 1	1.94769e+09	9.21256e+08	6.87976e+08	3.52808e+06	2.93115e+06
204	A3	P035	NT22-004-14032022-Col1-A--A3--A3--W0003--P035--T00001--Z001--C01.ome.tif	107	-0.53766	-1.78534	4665600	31010.1	NT22-004-14032022-Col1-A	NT22_004_MolDev_ColI	35	W0003--A3--A3	NT22_004	/g/pepperkok/tuechler/Experiments_2022/NT22_004/NT22_004_MolDev_ColI/NT22-004-14032022-Col1-A/W0003--A3--A3/P035--A3--A3	/g/pepperkok/tuechler/Experiments_2022/NT22_004/NT22_004_MolDev_ColI/NT22-004-14032022-Col1-A/W0003--A3--A3/P035--A3--A3	A	48h	ctrl	rep 1	2.03225e+09	1.00581e+09	7.72535e+08	3.78694e+06	3.19001e+06
186	A3	P036	NT22-004-14032022-Col1-A--A3--A3--W0003--P036--T00001--Z001--C01.ome.tif	108	-0.420072	-1.70163	4665600	30390.5	NT22-004-14032022-Col1-A	NT22_004_MolDev_ColI	36	W0003--A3--A3	NT22_004	/g/pepperkok/tuechler/Experiments_2022/NT22_004/NT22_004_MolDev_ColI/NT22-004-14032022-Col1-A/W0003--A3--A3/P036--A3--A3	/g/pepperkok/tuechler/Experiments_2022/NT22_004/NT22_004_MolDev_ColI/NT22-004-14032022-Col1-A/W0003--A3--A3/P036--A3--A3	A	48h	ctrl	rep 1	1.99164e+09	9.65209e+08	7.31929e+08	3.9351e+06	3.33817e+06
277	A4	P001	NT22-004-14032022-Col1-A--A4--A4--W0004--P001--T00001--Z001--C01.ome.tif	109	-0.220209	-1.73285	4665600	32549.5	NT22-004-14032022-Col1-A	NT22_004_MolDev_ColI	1	W0004--A4--A4	NT22_004	/g/pepperkok/tuechler/Experiments_2022/NT22_004/NT22_004_MolDev_ColI/NT22-004-14032022-Col1-A/W0004--A4--A4/P001--A4--A4	/g/pepperkok/tuechler/Experiments_2022/NT22_004/NT22_004_MolDev_ColI/NT22-004-14032022-Col1-A/W0004--A4--A4/P001--A4--A4	A	24h	ctrl	rep 1	2.13313e+09	1.1067e+09	8.7342e+08	3.15314e+06	2.55621e+06
165	A4	P002	NT22-004-14032022-Col1-A--A4--A4--W0004--P002--T00001--Z001--C01.ome.tif	110	-0.538532	-1.78119	4665600	26739.6	NT22-004-14032022-Col1-A	NT22_004_MolDev_ColI	2	W0004--A4--A4	NT22_004	/g/pepperkok/tuechler/Experiments_2022/NT22_004/NT22_004_MolDev_ColI/NT22-004-14032022-Col1-A/W0004--A4--A4/P002--A4--A4	/g/pepperkok/tuechler/Experiments_2022/NT22_004/NT22_004_MolDev_ColI/NT22-004-14032022-Col1-A/W0004--A4--A4/P002--A4--A4	A	24h	ctrl	rep 1	1.75238e+09	7.25949e+08	4.92669e+08	2.98587e+06	2.38895e+06
265	A4	P003	NT22-004-14032022-Col1-A--A4--A4--W0004--P003--T00001--Z001--C01.ome.tif	111	-0.375493	-1.75212	4665600	31184.7	NT22-004-14032022-Col1-A	NT22_004_MolDev_ColI	3	W0004--A4--A4	NT22_004	/g/pepperkok/tuechler/Experiments_2022/NT22_004/NT22_004_MolDev_ColI/NT22-004-14032022-Col1-A/W0004--A4--A4/P003--A4--A4	/g/pepperkok/tuechler/Experiments_2022/NT22_004/NT22_004_MolDev_ColI/NT22-004-14032022-Col1-A/W0004--A4--A4/P003--A4--A4	A	24h	ctrl	rep 1	2.04369e+09	1.01726e+09	7.83976e+08	2.9584e+06	2.36147e+06
269	A4	P004	NT22-004-14032022-Col1-A--A4--A4--W0004--P004--T00001--Z001--C01.ome.tif	112	-0.374202	-1.73987	4665600	31798	NT22-004-14032022-Col1-A	NT22_004_MolDev_ColI	4	W0004--A4--A4	NT22_004	/g/pepperkok/tuechler/Experiments_2022/NT22_004/NT22_004_MolDev_ColI/NT22-004-14032022-Col1-A/W0004--A4--A4/P004--A4--A4	/g/pepperkok/tuechler/Experiments_2022/NT22_004/NT22_004_MolDev_ColI/NT22-004-14032022-Col1-A/W0004--A4--A4/P004--A4--A4	A	24h	ctrl	rep 1	2.08388e+09	1.05745e+09	8.24169e+08	3.06382e+06	2.4669e+06
201	A4	P005	NT22-004-14032022-Col1-A--A4--A4--W0004--P005--T00001--Z001--C01.ome.tif	113	-0.365889	-1.74963	4665600	29356.9	NT22-004-14032022-Col1-A	NT22_004_MolDev_ColI	5	W0004--A4--A4	NT22_004	/g/pepperkok/tuechler/Experiments_2022/NT22_004/NT22_004_MolDev_ColI/NT22-004-14032022-Col1-A/W0004--A4--A4/P005--A4--A4	/g/pepperkok/tuechler/Experiments_2022/NT22_004/NT22_004_MolDev_ColI/NT22-004-14032022-Col1-A/W0004--A4--A4/P005--A4--A4	A	24h	ctrl	rep 1	1.92391e+09	8.97475e+08	6.64195e+08	3.30445e+06	2.70753e+06
115	A4	P006	NT22-004-14032022-Col1-A--A4--A4--W0004--P006--T00001--Z001--C01.ome.tif	114	-0.565185	-1.85563	4665600	24093.7	NT22-004-14032022-Col1-A	NT22_004_MolDev_ColI	6	W0004--A4--A4	NT22_004	/g/pepperkok/tuechler/Experiments_2022/NT22_004/NT22_004_MolDev_ColI/NT22-004-14032022-Col1-A/W0004--A4--A4/P006--A4--A4	/g/pepperkok/tuechler/Experiments_2022/NT22_004/NT22_004_MolDev_ColI/NT22-004-14032022-Col1-A/W0004--A4--A4/P006--A4--A4	A	24h	ctrl	rep 1	1.57898e+09	5.52547e+08	3.19267e+08	2.77624e+06	2.17931e+06
264	A4	P007	NT22-004-14032022-Col1-A--A4--A4--W0004--P007--T00001--Z001--C01.ome.tif	115	-0.237012	-1.81293	4665600	31043.3	NT22-004-14032022-Col1-A	NT22_004_MolDev_ColI	7	W0004--A4--A4	NT22_004	/g/pepperkok/tuechler/Experiments_2022/NT22_004/NT22_004_MolDev_ColI/NT22-004-14032022-Col1-A/W0004--A4--A4/P007--A4--A4	/g/pepperkok/tuechler/Experiments_2022/NT22_004/NT22_004_MolDev_ColI/NT22-004-14032022-Col1-A/W0004--A4--A4/P007--A4--A4	A	24h	ctrl	rep 1	2.03442e+09	1.00799e+09	7.74711e+08	2.93451e+06	2.33758e+06
209	A4	P008	NT22-004-14032022-Col1-A--A4--A4--W0004--P008--T00001--Z001--C01.ome.tif	116	-0.270429	-1.75906	4665600	29899.9	NT22-004-14032022-Col1-A	NT22_004_MolDev_ColI	8	W0004--A4--A4	NT22_004	/g/pepperkok/tuechler/Experiments_2022/NT22_004/NT22_004_MolDev_ColI/NT22-004-14032022-Col1-A/W0004--A4--A4/P008--A4--A4	/g/pepperkok/tuechler/Experiments_2022/NT22_004/NT22_004_MolDev_ColI/NT22-004-14032022-Col1-A/W0004--A4--A4/P008--A4--A4	A	24h	ctrl	rep 1	1.95949e+09	9.33055e+08	6.99775e+08	3.34821e+06	2.75128e+06
243	A4	P009	NT22-004-14032022-Col1-A--A4--A4--W0004--P009--T00001--Z001--C01.ome.tif	117	-0.567977	-1.75184	4665600	30568.1	NT22-004-14032022-Col1-A	NT22_004_MolDev_ColI	9	W0004--A4--A4	NT22_004	/g/pepperkok/tuechler/Experiments_2022/NT22_004/NT22_004_MolDev_ColI/NT22-004-14032022-Col1-A/W0004--A4--A4/P009--A4--A4	/g/pepperkok/tuechler/Experiments_2022/NT22_004/NT22_004_MolDev_ColI/NT22-004-14032022-Col1-A/W0004--A4--A4/P009--A4--A4	A	24h	ctrl	rep 1	2.00328e+09	9.76846e+08	7.43566e+08	3.05994e+06	2.46302e+06
269	A4	P010	NT22-004-14032022-Col1-A--A4--A4--W0004--P010--T00001--Z001--C01.ome.tif	118	-0.384052	-1.75728	4665600	31167.1	NT22-004-14032022-Col1-A	NT22_004_MolDev_ColI	10	W0004--A4--A4	NT22_004	/g/pepperkok/tuechler/Experiments_2022/NT22_004/NT22_004_MolDev_ColI/NT22-004-14032022-Col1-A/W0004--A4--A4/P010--A4--A4	/g/pepperkok/tuechler/Experiments_2022/NT22_004/NT22_004_MolDev_ColI/NT22-004-14032022-Col1-A/W0004--A4--A4/P010--A4--A4	A	24h	ctrl	rep 1	2.04254e+09	1.01611e+09	7.82827e+08	2.91014e+06	2.31321e+06
225	A4	P011	NT22-004-14032022-Col1-A--A4--A4--W0004--P011--T00001--Z001--C01.ome.tif	119	-0.241882	-1.75257	4665600	29990.4	NT22-004-14032022-Col1-A	NT22_004_MolDev_ColI	11	W0004--A4--A4	NT22_004	/g/pepperkok/tuechler/Experiments_2022/NT22_004/NT22_004_MolDev_ColI/NT22-004-14032022-Col1-A/W0004--A4--A4/P011--A4--A4	/g/pepperkok/tuechler/Experiments_2022/NT22_004/NT22_004_MolDev_ColI/NT22-004-14032022-Col1-A/W0004--A4--A4/P011--A4--A4	A	24h	ctrl	rep 1	1.96542e+09	9.38987e+08	7.05707e+08	3.13648e+06	2.53955e+06
201	A4	P012	NT22-004-14032022-Col1-A--A4--A4--W0004--P012--T00001--Z001--C01.ome.tif	120	-0.336229	-1.75484	4665600	29223.3	NT22-004-14032022-Col1-A	NT22_004_MolDev_ColI	12	W0004--A4--A4	NT22_004	/g/pepperkok/tuechler/Experiments_2022/NT22_004/NT22_004_MolDev_ColI/NT22-004-14032022-Col1-A/W0004--A4--A4/P012--A4--A4	/g/pepperkok/tuechler/Experiments_2022/NT22_004/NT22_004_MolDev_ColI/NT22-004-14032022-Col1-A/W0004--A4--A4/P012--A4--A4	A	24h	ctrl	rep 1	1.91515e+09	8.8872e+08	6.5544e+08	3.26089e+06	2.66397e+06
266	A4	P013	NT22-004-14032022-Col1-A--A4--A4--W0004--P013--T00001--Z001--C01.ome.tif	121	-0.258166	-1.71644	4665600	31159.2	NT22-004-14032022-Col1-A	NT22_004_MolDev_ColI	13	W0004--A4--A4	NT22_004	/g/pepperkok/tuechler/Experiments_2022/NT22_004/NT22_004_MolDev_ColI/NT22-004-14032022-Col1-A/W0004--A4--A4/P013--A4--A4	/g/pepperkok/tuechler/Experiments_2022/NT22_004/NT22_004_MolDev_ColI/NT22-004-14032022-Col1-A/W0004--A4--A4/P013--A4--A4	A	24h	ctrl	rep 1	2.04202e+09	1.01559e+09	7.82309e+08	2.94101e+06	2.34409e+06
217	A4	P014	NT22-004-14032022-Col1-A--A4--A4--W0004--P014--T00001--Z001--C01.ome.tif	122	-1.09062	-1.89182	4665600	31022.6	NT22-004-14032022-Col1-A	NT22_004_MolDev_ColI	14	W0004--A4--A4	NT22_004	/g/pepperkok/tuechler/Experiments_2022/NT22_004/NT22_004_MolDev_ColI/NT22-004-14032022-Col1-A/W0004--A4--A4/P014--A4--A4	/g/pepperkok/tuechler/Experiments_2022/NT22_004/NT22_004_MolDev_ColI/NT22-004-14032022-Col1-A/W0004--A4--A4/P014--A4--A4	A	24h	ctrl	rep 1	2.03306e+09	1.00663e+09	7.73352e+08	3.56384e+06	2.96691e+06
201	A4	P015	NT22-004-14032022-Col1-A--A4--A4--W0004--P015--T00001--Z001--C01.ome.tif	123	-0.467249	-1.75926	4665600	28667.8	NT22-004-14032022-Col1-A	NT22_004_MolDev_ColI	15	W0004--A4--A4	NT22_004	/g/pepperkok/tuechler/Experiments_2022/NT22_004/NT22_004_MolDev_ColI/NT22-004-14032022-Col1-A/W0004--A4--A4/P015--A4--A4	/g/pepperkok/tuechler/Experiments_2022/NT22_004/NT22_004_MolDev_ColI/NT22-004-14032022-Col1-A/W0004--A4--A4/P015--A4--A4	A	24h	ctrl	rep 1	1.87874e+09	8.52313e+08	6.19033e+08	3.07977e+06	2.48284e+06
274	A4	P016	NT22-004-14032022-Col1-A--A4--A4--W0004--P016--T00001--Z001--C01.ome.tif	124	-0.27253	-1.78211	4665600	31887.7	NT22-004-14032022-Col1-A	NT22_004_MolDev_ColI	16	W0004--A4--A4	NT22_004	/g/pepperkok/tuechler/Experiments_2022/NT22_004/NT22_004_MolDev_ColI/NT22-004-14032022-Col1-A/W0004--A4--A4/P016--A4--A4	/g/pepperkok/tuechler/Experiments_2022/NT22_004/NT22_004_MolDev_ColI/NT22-004-14032022-Col1-A/W0004--A4--A4/P016--A4--A4	A	24h	ctrl	rep 1	2.08976e+09	1.06333e+09	8.3005e+08	3.02938e+06	2.43245e+06
228	A4	P017	NT22-004-14032022-Col1-A--A4--A4--W0004--P017--T00001--Z001--C01.ome.tif	125	-0.463091	-1.73135	4665600	31429.6	NT22-004-14032022-Col1-A	NT22_004_MolDev_ColI	17	W0004--A4--A4	NT22_004	/g/pepperkok/tuechler/Experiments_2022/NT22_004/NT22_004_MolDev_ColI/NT22-004-14032022-Col1-A/W0004--A4--A4/P017--A4--A4	/g/pepperkok/tuechler/Experiments_2022/NT22_004/NT22_004_MolDev_ColI/NT22-004-14032022-Col1-A/W0004--A4--A4/P017--A4--A4	A	24h	ctrl	rep 1	2.05974e+09	1.0333e+09	8.00024e+08	3.50888e+06	2.91195e+06
208	A4	P018	NT22-004-14032022-Col1-A--A4--A4--W0004--P018--T00001--Z001--C01.ome.tif	126	-0.315885	-1.75634	4665600	30989.4	NT22-004-14032022-Col1-A	NT22_004_MolDev_ColI	18	W0004--A4--A4	NT22_004	/g/pepperkok/tuechler/Experiments_2022/NT22_004/NT22_004_MolDev_ColI/NT22-004-14032022-Col1-A/W0004--A4--A4/P018--A4--A4	/g/pepperkok/tuechler/Experiments_2022/NT22_004/NT22_004_MolDev_ColI/NT22-004-14032022-Col1-A/W0004--A4--A4/P018--A4--A4	A	24h	ctrl	rep 1	2.03089e+09	1.00446e+09	7.71175e+08	3.70757e+06	3.11065e+06
228	A4	P019	NT22-004-14032022-Col1-A--A4--A4--W0004--P019--T00001--Z001--C01.ome.tif	127	-0.49998	-1.742	4665600	30322.4	NT22-004-14032022-Col1-A	NT22_004_MolDev_ColI	19	W0004--A4--A4	NT22_004	/g/pepperkok/tuechler/Experiments_2022/NT22_004/NT22_004_MolDev_ColI/NT22-004-14032022-Col1-A/W0004--A4--A4/P019--A4--A4	/g/pepperkok/tuechler/Experiments_2022/NT22_004/NT22_004_MolDev_ColI/NT22-004-14032022-Col1-A/W0004--A4--A4/P019--A4--A4	A	24h	ctrl	rep 1	1.98718e+09	9.60745e+08	7.27465e+08	3.19063e+06	2.59371e+06
247	A4	P020	NT22-004-14032022-Col1-A--A4--A4--W0004--P020--T00001--Z001--C01.ome.tif	128	-0.472155	-1.73481	4665600	31334.4	NT22-004-14032022-Col1-A	NT22_004_MolDev_ColI	20	W0004--A4--A4	NT22_004	/g/pepperkok/tuechler/Experiments_2022/NT22_004/NT22_004_MolDev_ColI/NT22-004-14032022-Col1-A/W0004--A4--A4/P020--A4--A4	/g/pepperkok/tuechler/Experiments_2022/NT22_004/NT22_004_MolDev_ColI/NT22-004-14032022-Col1-A/W0004--A4--A4/P020--A4--A4	A	24h	ctrl	rep 1	2.0535e+09	1.02707e+09	7.93787e+08	3.21371e+06	2.61679e+06
197	A4	P021	NT22-004-14032022-Col1-A--A4--A4--W0004--P021--T00001--Z001--C01.ome.tif	129	-0.544699	-1.81109	4665600	29201.4	NT22-004-14032022-Col1-A	NT22_004_MolDev_ColI	21	W0004--A4--A4	NT22_004	/g/pepperkok/tuechler/Experiments_2022/NT22_004/NT22_004_MolDev_ColI/NT22-004-14032022-Col1-A/W0004--A4--A4/P021--A4--A4	/g/pepperkok/tuechler/Experiments_2022/NT22_004/NT22_004_MolDev_ColI/NT22-004-14032022-Col1-A/W0004--A4--A4/P021--A4--A4	A	24h	ctrl	rep 1	1.91372e+09	8.87285e+08	6.54005e+08	3.31982e+06	2.72289e+06
228	A4	P022	NT22-004-14032022-Col1-A--A4--A4--W0004--P022--T00001--Z001--C01.ome.tif	130	-0.250242	-1.77375	4665600	30430.5	NT22-004-14032022-Col1-A	NT22_004_MolDev_ColI	22	W0004--A4--A4	NT22_004	/g/pepperkok/tuechler/Experiments_2022/NT22_004/NT22_004_MolDev_ColI/NT22-004-14032022-Col1-A/W0004--A4--A4/P022--A4--A4	/g/pepperkok/tuechler/Experiments_2022/NT22_004/NT22_004_MolDev_ColI/NT22-004-14032022-Col1-A/W0004--A4--A4/P022--A4--A4	A	24h	ctrl	rep 1	1.99426e+09	9.6783e+08	7.3455e+08	3.22171e+06	2.62478e+06
276	A4	P023	NT22-004-14032022-Col1-A--A4--A4--W0004--P023--T00001--Z001--C01.ome.tif	131	-0.369744	-1.73326	4665600	32834.9	NT22-004-14032022-Col1-A	NT22_004_MolDev_ColI	23	W0004--A4--A4	NT22_004	/g/pepperkok/tuechler/Experiments_2022/NT22_004/NT22_004_MolDev_ColI/NT22-004-14032022-Col1-A/W0004--A4--A4/P023--A4--A4	/g/pepperkok/tuechler/Experiments_2022/NT22_004/NT22_004_MolDev_ColI/NT22-004-14032022-Col1-A/W0004--A4--A4/P023--A4--A4	A	24h	ctrl	rep 1	2.15183e+09	1.1254e+09	8.92122e+08	3.23233e+06	2.6354e+06
273	A4	P024	NT22-004-14032022-Col1-A--A4--A4--W0004--P024--T00001--Z001--C01.ome.tif	132	-0.284421	-1.77551	4665600	33501.8	NT22-004-14032022-Col1-A	NT22_004_MolDev_ColI	24	W0004--A4--A4	NT22_004	/g/pepperkok/tuechler/Experiments_2022/NT22_004/NT22_004_MolDev_ColI/NT22-004-14032022-Col1-A/W0004--A4--A4/P024--A4--A4	/g/pepperkok/tuechler/Experiments_2022/NT22_004/NT22_004_MolDev_ColI/NT22-004-14032022-Col1-A/W0004--A4--A4/P024--A4--A4	A	24h	ctrl	rep 1	2.19554e+09	1.16911e+09	9.35827e+08	3.42794e+06	2.83101e+06
283	A4	P025	NT22-004-14032022-Col1-A--A4--A4--W0004--P025--T00001--Z001--C01.ome.tif	133	-0.229445	-1.78726	4665600	32752.7	NT22-004-14032022-Col1-A	NT22_004_MolDev_ColI	25	W0004--A4--A4	NT22_004	/g/pepperkok/tuechler/Experiments_2022/NT22_004/NT22_004_MolDev_ColI/NT22-004-14032022-Col1-A/W0004--A4--A4/P025--A4--A4	/g/pepperkok/tuechler/Experiments_2022/NT22_004/NT22_004_MolDev_ColI/NT22-004-14032022-Col1-A/W0004--A4--A4/P025--A4--A4	A	24h	ctrl	rep 1	2.14645e+09	1.12001e+09	8.86734e+08	3.13333e+06	2.53641e+06
252	A4	P026	NT22-004-14032022-Col1-A--A4--A4--W0004--P026--T00001--Z001--C01.ome.tif	134	-0.137045	-1.75043	4665600	31725.4	NT22-004-14032022-Col1-A	NT22_004_MolDev_ColI	26	W0004--A4--A4	NT22_004	/g/pepperkok/tuechler/Experiments_2022/NT22_004/NT22_004_MolDev_ColI/NT22-004-14032022-Col1-A/W0004--A4--A4/P026--A4--A4	/g/pepperkok/tuechler/Experiments_2022/NT22_004/NT22_004_MolDev_ColI/NT22-004-14032022-Col1-A/W0004--A4--A4/P026--A4--A4	A	24h	ctrl	rep 1	2.07912e+09	1.05269e+09	8.19412e+08	3.25164e+06	2.65471e+06
208	A4	P027	NT22-004-14032022-Col1-A--A4--A4--W0004--P027--T00001--Z001--C01.ome.tif	135	-1.02661	-1.69191	4665600	29639.2	NT22-004-14032022-Col1-A	NT22_004_MolDev_ColI	27	W0004--A4--A4	NT22_004	/g/pepperkok/tuechler/Experiments_2022/NT22_004/NT22_004_MolDev_ColI/NT22-004-14032022-Col1-A/W0004--A4--A4/P027--A4--A4	/g/pepperkok/tuechler/Experiments_2022/NT22_004/NT22_004_MolDev_ColI/NT22-004-14032022-Col1-A/W0004--A4--A4/P027--A4--A4	A	24h	ctrl	rep 1	1.9424e+09	9.1597e+08	6.8269e+08	3.28217e+06	2.68524e+06
229	A4	P028	NT22-004-14032022-Col1-A--A4--A4--W0004--P028--T00001--Z001--C01.ome.tif	136	-0.698086	-1.85528	4665600	31589.2	NT22-004-14032022-Col1-A	NT22_004_MolDev_ColI	28	W0004--A4--A4	NT22_004	/g/pepperkok/tuechler/Experiments_2022/NT22_004/NT22_004_MolDev_ColI/NT22-004-14032022-Col1-A/W0004--A4--A4/P028--A4--A4	/g/pepperkok/tuechler/Experiments_2022/NT22_004/NT22_004_MolDev_ColI/NT22-004-14032022-Col1-A/W0004--A4--A4/P028--A4--A4	A	24h	ctrl	rep 1	2.0702e+09	1.04377e+09	8.10489e+08	3.53926e+06	2.94233e+06
236	A4	P029	NT22-004-14032022-Col1-A--A4--A4--W0004--P029--T00001--Z001--C01.ome.tif	137	-0.278987	-1.69479	4665600	30475.6	NT22-004-14032022-Col1-A	NT22_004_MolDev_ColI	29	W0004--A4--A4	NT22_004	/g/pepperkok/tuechler/Experiments_2022/NT22_004/NT22_004_MolDev_ColI/NT22-004-14032022-Col1-A/W0004--A4--A4/P029--A4--A4	/g/pepperkok/tuechler/Experiments_2022/NT22_004/NT22_004_MolDev_ColI/NT22-004-14032022-Col1-A/W0004--A4--A4/P029--A4--A4	A	24h	ctrl	rep 1	1.99722e+09	9.70787e+08	7.37507e+08	3.12503e+06	2.5281e+06
223	A4	P030	NT22-004-14032022-Col1-A--A4--A4--W0004--P030--T00001--Z001--C01.ome.tif	138	-0.284327	-1.72929	4665600	31526.8	NT22-004-14032022-Col1-A	NT22_004_MolDev_ColI	30	W0004--A4--A4	NT22_004	/g/pepperkok/tuechler/Experiments_2022/NT22_004/NT22_004_MolDev_ColI/NT22-004-14032022-Col1-A/W0004--A4--A4/P030--A4--A4	/g/pepperkok/tuechler/Experiments_2022/NT22_004/NT22_004_MolDev_ColI/NT22-004-14032022-Col1-A/W0004--A4--A4/P030--A4--A4	A	24h	ctrl	rep 1	2066108838	1039676838	806396838	3.61613e+06	3.0192e+06
227	A4	P031	NT22-004-14032022-Col1-A--A4--A4--W0004--P031--T00001--Z001--C01.ome.tif	139	-0.383794	-1.77404	4665600	31708.5	NT22-004-14032022-Col1-A	NT22_004_MolDev_ColI	31	W0004--A4--A4	NT22_004	/g/pepperkok/tuechler/Experiments_2022/NT22_004/NT22_004_MolDev_ColI/NT22-004-14032022-Col1-A/W0004--A4--A4/P031--A4--A4	/g/pepperkok/tuechler/Experiments_2022/NT22_004/NT22_004_MolDev_ColI/NT22-004-14032022-Col1-A/W0004--A4--A4/P031--A4--A4	A	24h	ctrl	rep 1	2.07802e+09	1.05158e+09	8.18303e+08	3.60486e+06	3.00793e+06
238	A4	P032	NT22-004-14032022-Col1-A--A4--A4--W0004--P032--T00001--Z001--C01.ome.tif	140	-0.454621	-1.72707	4665600	31057	NT22-004-14032022-Col1-A	NT22_004_MolDev_ColI	32	W0004--A4--A4	NT22_004	/g/pepperkok/tuechler/Experiments_2022/NT22_004/NT22_004_MolDev_ColI/NT22-004-14032022-Col1-A/W0004--A4--A4/P032--A4--A4	/g/pepperkok/tuechler/Experiments_2022/NT22_004/NT22_004_MolDev_ColI/NT22-004-14032022-Col1-A/W0004--A4--A4/P032--A4--A4	A	24h	ctrl	rep 1	2.03532e+09	1.00889e+09	7.75612e+08	3.25887e+06	2.66195e+06
259	A4	P033	NT22-004-14032022-Col1-A--A4--A4--W0004--P033--T00001--Z001--C01.ome.tif	141	-0.629333	-1.84492	4665600	32271.8	NT22-004-14032022-Col1-A	NT22_004_MolDev_ColI	33	W0004--A4--A4	NT22_004	/g/pepperkok/tuechler/Experiments_2022/NT22_004/NT22_004_MolDev_ColI/NT22-004-14032022-Col1-A/W0004--A4--A4/P033--A4--A4	/g/pepperkok/tuechler/Experiments_2022/NT22_004/NT22_004_MolDev_ColI/NT22-004-14032022-Col1-A/W0004--A4--A4/P033--A4--A4	A	24h	ctrl	rep 1	2.11493e+09	1.0885e+09	8.55218e+08	3.302e+06	2.70507e+06
307	A4	P034	NT22-004-14032022-Col1-A--A4--A4--W0004--P034--T00001--Z001--C01.ome.tif	142	-0.305911	-1.78234	4665600	34199.7	NT22-004-14032022-Col1-A	NT22_004_MolDev_ColI	34	W0004--A4--A4	NT22_004	/g/pepperkok/tuechler/Experiments_2022/NT22_004/NT22_004_MolDev_ColI/NT22-004-14032022-Col1-A/W0004--A4--A4/P034--A4--A4	/g/pepperkok/tuechler/Experiments_2022/NT22_004/NT22_004_MolDev_ColI/NT22-004-14032022-Col1-A/W0004--A4--A4/P034--A4--A4	A	24h	ctrl	rep 1	2.24127e+09	1.21484e+09	9.81563e+08	3.19727e+06	2.60035e+06
258	A4	P035	NT22-004-14032022-Col1-A--A4--A4--W0004--P035--T00001--Z001--C01.ome.tif	143	-0.233429	-1.73507	4665600	32468.2	NT22-004-14032022-Col1-A	NT22_004_MolDev_ColI	35	W0004--A4--A4	NT22_004	/g/pepperkok/tuechler/Experiments_2022/NT22_004/NT22_004_MolDev_ColI/NT22-004-14032022-Col1-A/W0004--A4--A4/P035--A4--A4	/g/pepperkok/tuechler/Experiments_2022/NT22_004/NT22_004_MolDev_ColI/NT22-004-14032022-Col1-A/W0004--A4--A4/P035--A4--A4	A	24h	ctrl	rep 1	2.1278e+09	1.10137e+09	8.68092e+08	3.3647e+06	2.76777e+06
168	A4	P036	NT22-004-14032022-Col1-A--A4--A4--W0004--P036--T00001--Z001--C01.ome.tif	144	-0.434546	-1.78022	4665600	29720.7	NT22-004-14032022-Col1-A	NT22_004_MolDev_ColI	36	W0004--A4--A4	NT22_004	/g/pepperkok/tuechler/Experiments_2022/NT22_004/NT22_004_MolDev_ColI/NT22-004-14032022-Col1-A/W0004--A4--A4/P036--A4--A4	/g/pepperkok/tuechler/Experiments_2022/NT22_004/NT22_004_MolDev_ColI/NT22-004-14032022-Col1-A/W0004--A4--A4/P036--A4--A4	A	24h	ctrl	rep 1	1.94775e+09	9.21313e+08	6.88033e+08	4.09544e+06	3.49851e+06
300	A5	P001	NT22-004-14032022-Col1-A--A5--A5--W0005--P001--T00001--Z001--C01.ome.tif	145	-0.384045	-1.75452	4665600	33298.6	NT22-004-14032022-Col1-A	NT22_004_MolDev_ColI	1	W0005--A5--A5	NT22_004	/g/pepperkok/tuechler/Experiments_2022/NT22_004/NT22_004_MolDev_ColI/NT22-004-14032022-Col1-A/W0005--A5--A5/P001--A5--A5	/g/pepperkok/tuechler/Experiments_2022/NT22_004/NT22_004_MolDev_ColI/NT22-004-14032022-Col1-A/W0005--A5--A5/P001--A5--A5	A	12h	ctrl	rep 1	2.18222e+09	1.15579e+09	9.22509e+08	3.07503e+06	2.4781e+06
230	A5	P002	NT22-004-14032022-Col1-A--A5--A5--W0005--P002--T00001--Z001--C01.ome.tif	146	-0.247059	-1.78657	4665600	30933.5	NT22-004-14032022-Col1-A	NT22_004_MolDev_ColI	2	W0005--A5--A5	NT22_004	/g/pepperkok/tuechler/Experiments_2022/NT22_004/NT22_004_MolDev_ColI/NT22-004-14032022-Col1-A/W0005--A5--A5/P002--A5--A5	/g/pepperkok/tuechler/Experiments_2022/NT22_004/NT22_004_MolDev_ColI/NT22-004-14032022-Col1-A/W0005--A5--A5/P002--A5--A5	A	12h	ctrl	rep 1	2.02723e+09	1.00079e+09	7.67513e+08	3.33701e+06	2.74009e+06
207	A5	P003	NT22-004-14032022-Col1-A--A5--A5--W0005--P003--T00001--Z001--C01.ome.tif	147	-0.367903	-1.78976	4665600	31224.1	NT22-004-14032022-Col1-A	NT22_004_MolDev_ColI	3	W0005--A5--A5	NT22_004	/g/pepperkok/tuechler/Experiments_2022/NT22_004/NT22_004_MolDev_ColI/NT22-004-14032022-Col1-A/W0005--A5--A5/P003--A5--A5	/g/pepperkok/tuechler/Experiments_2022/NT22_004/NT22_004_MolDev_ColI/NT22-004-14032022-Col1-A/W0005--A5--A5/P003--A5--A5	A	12h	ctrl	rep 1	2.04627e+09	1.01984e+09	7.86557e+08	3.79979e+06	3.20286e+06
244	A5	P004	NT22-004-14032022-Col1-A--A5--A5--W0005--P004--T00001--Z001--C01.ome.tif	148	-0.427346	-1.75852	4665600	30209.2	NT22-004-14032022-Col1-A	NT22_004_MolDev_ColI	4	W0005--A5--A5	NT22_004	/g/pepperkok/tuechler/Experiments_2022/NT22_004/NT22_004_MolDev_ColI/NT22-004-14032022-Col1-A/W0005--A5--A5/P004--A5--A5	/g/pepperkok/tuechler/Experiments_2022/NT22_004/NT22_004_MolDev_ColI/NT22-004-14032022-Col1-A/W0005--A5--A5/P004--A5--A5	A	12h	ctrl	rep 1	1.97976e+09	9.53325e+08	7.20045e+08	2.951e+06	2.35408e+06
250	A5	P005	NT22-004-14032022-Col1-A--A5--A5--W0005--P005--T00001--Z001--C01.ome.tif	149	-0.334378	-1.70657	4665600	32021.1	NT22-004-14032022-Col1-A	NT22_004_MolDev_ColI	5	W0005--A5--A5	NT22_004	/g/pepperkok/tuechler/Experiments_2022/NT22_004/NT22_004_MolDev_ColI/NT22-004-14032022-Col1-A/W0005--A5--A5/P005--A5--A5	/g/pepperkok/tuechler/Experiments_2022/NT22_004/NT22_004_MolDev_ColI/NT22-004-14032022-Col1-A/W0005--A5--A5/P005--A5--A5	A	12h	ctrl	rep 1	2.0985e+09	1.07207e+09	8.3879e+08	3.35516e+06	2.75823e+06
289	A5	P006	NT22-004-14032022-Col1-A--A5--A5--W0005--P006--T00001--Z001--C01.ome.tif	150	-0.339433	-1.79271	4665600	32469.6	NT22-004-14032022-Col1-A	NT22_004_MolDev_ColI	6	W0005--A5--A5	NT22_004	/g/pepperkok/tuechler/Experiments_2022/NT22_004/NT22_004_MolDev_ColI/NT22-004-14032022-Col1-A/W0005--A5--A5/P006--A5--A5	/g/pepperkok/tuechler/Experiments_2022/NT22_004/NT22_004_MolDev_ColI/NT22-004-14032022-Col1-A/W0005--A5--A5/P006--A5--A5	A	12h	ctrl	rep 1	2.12789e+09	1.10146e+09	8.68182e+08	3.00409e+06	2.40716e+06
255	A5	P007	NT22-004-14032022-Col1-A--A5--A5--W0005--P007--T00001--Z001--C01.ome.tif	151	-0.360548	-1.70461	4665600	31294	NT22-004-14032022-Col1-A	NT22_004_MolDev_ColI	7	W0005--A5--A5	NT22_004	/g/pepperkok/tuechler/Experiments_2022/NT22_004/NT22_004_MolDev_ColI/NT22-004-14032022-Col1-A/W0005--A5--A5/P007--A5--A5	/g/pepperkok/tuechler/Experiments_2022/NT22_004/NT22_004_MolDev_ColI/NT22-004-14032022-Col1-A/W0005--A5--A5/P007--A5--A5	A	12h	ctrl	rep 1	2.05085e+09	1.02442e+09	7.91141e+08	3.10251e+06	2.50559e+06
192	A5	P008	NT22-004-14032022-Col1-A--A5--A5--W0005--P008--T00001--Z001--C01.ome.tif	152	-0.426297	-1.76756	4665600	28645.7	NT22-004-14032022-Col1-A	NT22_004_MolDev_ColI	8	W0005--A5--A5	NT22_004	/g/pepperkok/tuechler/Experiments_2022/NT22_004/NT22_004_MolDev_ColI/NT22-004-14032022-Col1-A/W0005--A5--A5/P008--A5--A5	/g/pepperkok/tuechler/Experiments_2022/NT22_004/NT22_004_MolDev_ColI/NT22-004-14032022-Col1-A/W0005--A5--A5/P008--A5--A5	A	12h	ctrl	rep 1	1.8773e+09	8.50866e+08	6.17586e+08	3.2166e+06	2.61967e+06
211	A5	P009	NT22-004-14032022-Col1-A--A5--A5--W0005--P009--T00001--Z001--C01.ome.tif	153	-0.523297	-1.76174	4665600	29556.3	NT22-004-14032022-Col1-A	NT22_004_MolDev_ColI	9	W0005--A5--A5	NT22_004	/g/pepperkok/tuechler/Experiments_2022/NT22_004/NT22_004_MolDev_ColI/NT22-004-14032022-Col1-A/W0005--A5--A5/P009--A5--A5	/g/pepperkok/tuechler/Experiments_2022/NT22_004/NT22_004_MolDev_ColI/NT22-004-14032022-Col1-A/W0005--A5--A5/P009--A5--A5	A	12h	ctrl	rep 1	1.93697e+09	9.10538e+08	6.77258e+08	3.20976e+06	2.61283e+06
221	A5	P010	NT22-004-14032022-Col1-A--A5--A5--W0005--P010--T00001--Z001--C01.ome.tif	154	-0.441886	-1.7908	4665600	29784.6	NT22-004-14032022-Col1-A	NT22_004_MolDev_ColI	10	W0005--A5--A5	NT22_004	/g/pepperkok/tuechler/Experiments_2022/NT22_004/NT22_004_MolDev_ColI/NT22-004-14032022-Col1-A/W0005--A5--A5/P010--A5--A5	/g/pepperkok/tuechler/Experiments_2022/NT22_004/NT22_004_MolDev_ColI/NT22-004-14032022-Col1-A/W0005--A5--A5/P010--A5--A5	A	12h	ctrl	rep 1	1.95193e+09	9.25499e+08	6.92219e+08	3.13221e+06	2.53529e+06
193	A5	P011	NT22-004-14032022-Col1-A--A5--A5--W0005--P011--T00001--Z001--C01.ome.tif	155	-0.367562	-1.79078	4665600	29541.4	NT22-004-14032022-Col1-A	NT22_004_MolDev_ColI	11	W0005--A5--A5	NT22_004	/g/pepperkok/tuechler/Experiments_2022/NT22_004/NT22_004_MolDev_ColI/NT22-004-14032022-Col1-A/W0005--A5--A5/P011--A5--A5	/g/pepperkok/tuechler/Experiments_2022/NT22_004/NT22_004_MolDev_ColI/NT22-004-14032022-Col1-A/W0005--A5--A5/P011--A5--A5	A	12h	ctrl	rep 1	1.936e+09	9.09564e+08	6.76284e+08	3.50406e+06	2.90714e+06
268	A5	P012	NT22-004-14032022-Col1-A--A5--A5--W0005--P012--T00001--Z001--C01.ome.tif	156	-0.46546	-1.78684	4665600	33606.1	NT22-004-14032022-Col1-A	NT22_004_MolDev_ColI	12	W0005--A5--A5	NT22_004	/g/pepperkok/tuechler/Experiments_2022/NT22_004/NT22_004_MolDev_ColI/NT22-004-14032022-Col1-A/W0005--A5--A5/P012--A5--A5	/g/pepperkok/tuechler/Experiments_2022/NT22_004/NT22_004_MolDev_ColI/NT22-004-14032022-Col1-A/W0005--A5--A5/P012--A5--A5	A	12h	ctrl	rep 1	2.20238e+09	1.17595e+09	9.42666e+08	3.51741e+06	2.92049e+06
193	A5	P013	NT22-004-14032022-Col1-A--A5--A5--W0005--P013--T00001--Z001--C01.ome.tif	157	-0.524496	-1.77053	4665600	28533.1	NT22-004-14032022-Col1-A	NT22_004_MolDev_ColI	13	W0005--A5--A5	NT22_004	/g/pepperkok/tuechler/Experiments_2022/NT22_004/NT22_004_MolDev_ColI/NT22-004-14032022-Col1-A/W0005--A5--A5/P013--A5--A5	/g/pepperkok/tuechler/Experiments_2022/NT22_004/NT22_004_MolDev_ColI/NT22-004-14032022-Col1-A/W0005--A5--A5/P013--A5--A5	A	12h	ctrl	rep 1	1.86992e+09	8.43484e+08	6.10204e+08	3.16168e+06	2.56475e+06
197	A5	P014	NT22-004-14032022-Col1-A--A5--A5--W0005--P014--T00001--Z001--C01.ome.tif	158	-0.50035	-1.67703	4665600	28549.1	NT22-004-14032022-Col1-A	NT22_004_MolDev_ColI	14	W0005--A5--A5	NT22_004	/g/pepperkok/tuechler/Experiments_2022/NT22_004/NT22_004_MolDev_ColI/NT22-004-14032022-Col1-A/W0005--A5--A5/P014--A5--A5	/g/pepperkok/tuechler/Experiments_2022/NT22_004/NT22_004_MolDev_ColI/NT22-004-14032022-Col1-A/W0005--A5--A5/P014--A5--A5	A	12h	ctrl	rep 1	1.87096e+09	8.4453e+08	6.1125e+08	3.10279e+06	2.50587e+06
185	A5	P015	NT22-004-14032022-Col1-A--A5--A5--W0005--P015--T00001--Z001--C01.ome.tif	159	-0.593203	-1.58441	4665600	28098.9	NT22-004-14032022-Col1-A	NT22_004_MolDev_ColI	15	W0005--A5--A5	NT22_004	/g/pepperkok/tuechler/Experiments_2022/NT22_004/NT22_004_MolDev_ColI/NT22-004-14032022-Col1-A/W0005--A5--A5/P015--A5--A5	/g/pepperkok/tuechler/Experiments_2022/NT22_004/NT22_004_MolDev_ColI/NT22-004-14032022-Col1-A/W0005--A5--A5/P015--A5--A5	A	12h	ctrl	rep 1	1.84146e+09	8.15027e+08	5.81747e+08	3.14458e+06	2.54765e+06
227	A5	P016	NT22-004-14032022-Col1-A--A5--A5--W0005--P016--T00001--Z001--C01.ome.tif	160	-0.35484	-1.77212	4665600	29985.7	NT22-004-14032022-Col1-A	NT22_004_MolDev_ColI	16	W0005--A5--A5	NT22_004	/g/pepperkok/tuechler/Experiments_2022/NT22_004/NT22_004_MolDev_ColI/NT22-004-14032022-Col1-A/W0005--A5--A5/P016--A5--A5	/g/pepperkok/tuechler/Experiments_2022/NT22_004/NT22_004_MolDev_ColI/NT22-004-14032022-Col1-A/W0005--A5--A5/P016--A5--A5	A	12h	ctrl	rep 1	1.96511e+09	9.38678e+08	7.05398e+08	3.10748e+06	2.51056e+06
253	A5	P017	NT22-004-14032022-Col1-A--A5--A5--W0005--P017--T00001--Z001--C01.ome.tif	161	-0.404564	-1.6865	4665600	30250	NT22-004-14032022-Col1-A	NT22_004_MolDev_ColI	17	W0005--A5--A5	NT22_004	/g/pepperkok/tuechler/Experiments_2022/NT22_004/NT22_004_MolDev_ColI/NT22-004-14032022-Col1-A/W0005--A5--A5/P017--A5--A5	/g/pepperkok/tuechler/Experiments_2022/NT22_004/NT22_004_MolDev_ColI/NT22-004-14032022-Col1-A/W0005--A5--A5/P017--A5--A5	A	12h	ctrl	rep 1	1.98243e+09	9.56e+08	7.2272e+08	2.8566e+06	2.25968e+06
279	A5	P018	NT22-004-14032022-Col1-A--A5--A5--W0005--P018--T00001--Z001--C01.ome.tif	162	-0.338767	-1.71633	4665600	31947.5	NT22-004-14032022-Col1-A	NT22_004_MolDev_ColI	18	W0005--A5--A5	NT22_004	/g/pepperkok/tuechler/Experiments_2022/NT22_004/NT22_004_MolDev_ColI/NT22-004-14032022-Col1-A/W0005--A5--A5/P018--A5--A5	/g/pepperkok/tuechler/Experiments_2022/NT22_004/NT22_004_MolDev_ColI/NT22-004-14032022-Col1-A/W0005--A5--A5/P018--A5--A5	A	12h	ctrl	rep 1	2.09368e+09	1.06725e+09	8.33969e+08	2.98914e+06	2.39221e+06
231	A5	P019	NT22-004-14032022-Col1-A--A5--A5--W0005--P019--T00001--Z001--C01.ome.tif	163	-0.487592	-1.7741	4665600	30600	NT22-004-14032022-Col1-A	NT22_004_MolDev_ColI	19	W0005--A5--A5	NT22_004	/g/pepperkok/tuechler/Experiments_2022/NT22_004/NT22_004_MolDev_ColI/NT22-004-14032022-Col1-A/W0005--A5--A5/P019--A5--A5	/g/pepperkok/tuechler/Experiments_2022/NT22_004/NT22_004_MolDev_ColI/NT22-004-14032022-Col1-A/W0005--A5--A5/P019--A5--A5	A	12h	ctrl	rep 1	2.00537e+09	9.78939e+08	7.45659e+08	3.22796e+06	2.63103e+06
175	A5	P020	NT22-004-14032022-Col1-A--A5--A5--W0005--P020--T00001--Z001--C01.ome.tif	164	-0.716648	-1.84829	4665600	28439.9	NT22-004-14032022-Col1-A	NT22_004_MolDev_ColI	20	W0005--A5--A5	NT22_004	/g/pepperkok/tuechler/Experiments_2022/NT22_004/NT22_004_MolDev_ColI/NT22-004-14032022-Col1-A/W0005--A5--A5/P020--A5--A5	/g/pepperkok/tuechler/Experiments_2022/NT22_004/NT22_004_MolDev_ColI/NT22-004-14032022-Col1-A/W0005--A5--A5/P020--A5--A5	A	12h	ctrl	rep 1	1.86381e+09	8.37375e+08	6.04095e+08	3.45197e+06	2.85504e+06
145	A5	P021	NT22-004-14032022-Col1-A--A5--A5--W0005--P021--T00001--Z001--C01.ome.tif	165	-0.767535	-1.90695	4665600	24491	NT22-004-14032022-Col1-A	NT22_004_MolDev_ColI	21	W0005--A5--A5	NT22_004	/g/pepperkok/tuechler/Experiments_2022/NT22_004/NT22_004_MolDev_ColI/NT22-004-14032022-Col1-A/W0005--A5--A5/P021--A5--A5	/g/pepperkok/tuechler/Experiments_2022/NT22_004/NT22_004_MolDev_ColI/NT22-004-14032022-Col1-A/W0005--A5--A5/P021--A5--A5	A	12h	ctrl	rep 1	1.60502e+09	5.78587e+08	3.45307e+08	2.38143e+06	1.7845e+06
212	A5	P022	NT22-004-14032022-Col1-A--A5--A5--W0005--P022--T00001--Z001--C01.ome.tif	166	-0.351114	-1.74064	4665600	29910.6	NT22-004-14032022-Col1-A	NT22_004_MolDev_ColI	22	W0005--A5--A5	NT22_004	/g/pepperkok/tuechler/Experiments_2022/NT22_004/NT22_004_MolDev_ColI/NT22-004-14032022-Col1-A/W0005--A5--A5/P022--A5--A5	/g/pepperkok/tuechler/Experiments_2022/NT22_004/NT22_004_MolDev_ColI/NT22-004-14032022-Col1-A/W0005--A5--A5/P022--A5--A5	A	12h	ctrl	rep 1	1.96019e+09	9.33758e+08	7.00478e+08	3.30414e+06	2.70721e+06
239	A5	P023	NT22-004-14032022-Col1-A--A5--A5--W0005--P023--T00001--Z001--C01.ome.tif	167	-0.222989	-1.72608	4665600	29719.1	NT22-004-14032022-Col1-A	NT22_004_MolDev_ColI	23	W0005--A5--A5	NT22_004	/g/pepperkok/tuechler/Experiments_2022/NT22_004/NT22_004_MolDev_ColI/NT22-004-14032022-Col1-A/W0005--A5--A5/P023--A5--A5	/g/pepperkok/tuechler/Experiments_2022/NT22_004/NT22_004_MolDev_ColI/NT22-004-14032022-Col1-A/W0005--A5--A5/P023--A5--A5	A	12h	ctrl	rep 1	1.94764e+09	9.21208e+08	6.87928e+08	2.87836e+06	2.28143e+06
306	A5	P024	NT22-004-14032022-Col1-A--A5--A5--W0005--P024--T00001--Z001--C01.ome.tif	168	-0.439064	-1.73622	4665600	32091.8	NT22-004-14032022-Col1-A	NT22_004_MolDev_ColI	24	W0005--A5--A5	NT22_004	/g/pepperkok/tuechler/Experiments_2022/NT22_004/NT22_004_MolDev_ColI/NT22-004-14032022-Col1-A/W0005--A5--A5/P024--A5--A5	/g/pepperkok/tuechler/Experiments_2022/NT22_004/NT22_004_MolDev_ColI/NT22-004-14032022-Col1-A/W0005--A5--A5/P024--A5--A5	A	12h	ctrl	rep 1	2.10314e+09	1.07671e+09	8.43425e+08	2.75629e+06	2.15936e+06
179	A5	P025	NT22-004-14032022-Col1-A--A5--A5--W0005--P025--T00001--Z001--C01.ome.tif	169	-0.40634	-1.85414	4665600	29199	NT22-004-14032022-Col1-A	NT22_004_MolDev_ColI	25	W0005--A5--A5	NT22_004	/g/pepperkok/tuechler/Experiments_2022/NT22_004/NT22_004_MolDev_ColI/NT22-004-14032022-Col1-A/W0005--A5--A5/P025--A5--A5	/g/pepperkok/tuechler/Experiments_2022/NT22_004/NT22_004_MolDev_ColI/NT22-004-14032022-Col1-A/W0005--A5--A5/P025--A5--A5	A	12h	ctrl	rep 1	1.91356e+09	8.87128e+08	6.53848e+08	3.65278e+06	3.05585e+06
161	A5	P026	NT22-004-14032022-Col1-A--A5--A5--W0005--P026--T00001--Z001--C01.ome.tif	170	-0.519877	-1.87328	4665600	28967.9	NT22-004-14032022-Col1-A	NT22_004_MolDev_ColI	26	W0005--A5--A5	NT22_004	/g/pepperkok/tuechler/Experiments_2022/NT22_004/NT22_004_MolDev_ColI/NT22-004-14032022-Col1-A/W0005--A5--A5/P026--A5--A5	/g/pepperkok/tuechler/Experiments_2022/NT22_004/NT22_004_MolDev_ColI/NT22-004-14032022-Col1-A/W0005--A5--A5/P026--A5--A5	A	12h	ctrl	rep 1	1.89841e+09	8.71982e+08	6.38702e+08	3.96709e+06	3.37017e+06
178	A5	P027	NT22-004-14032022-Col1-A--A5--A5--W0005--P027--T00001--Z001--C01.ome.tif	171	-0.414592	-1.78176	4665600	27963.8	NT22-004-14032022-Col1-A	NT22_004_MolDev_ColI	27	W0005--A5--A5	NT22_004	/g/pepperkok/tuechler/Experiments_2022/NT22_004/NT22_004_MolDev_ColI/NT22-004-14032022-Col1-A/W0005--A5--A5/P027--A5--A5	/g/pepperkok/tuechler/Experiments_2022/NT22_004/NT22_004_MolDev_ColI/NT22-004-14032022-Col1-A/W0005--A5--A5/P027--A5--A5	A	12h	ctrl	rep 1	1.83261e+09	8.06179e+08	5.72899e+08	3.21853e+06	2.6216e+06
219	A5	P028	NT22-004-14032022-Col1-A--A5--A5--W0005--P028--T00001--Z001--C01.ome.tif	172	-0.420768	-1.7666	4665600	29788.8	NT22-004-14032022-Col1-A	NT22_004_MolDev_ColI	28	W0005--A5--A5	NT22_004	/g/pepperkok/tuechler/Experiments_2022/NT22_004/NT22_004_MolDev_ColI/NT22-004-14032022-Col1-A/W0005--A5--A5/P028--A5--A5	/g/pepperkok/tuechler/Experiments_2022/NT22_004/NT22_004_MolDev_ColI/NT22-004-14032022-Col1-A/W0005--A5--A5/P028--A5--A5	A	12h	ctrl	rep 1	1.95221e+09	9.25775e+08	6.92495e+08	3.16208e+06	2.56515e+06
178	A5	P029	NT22-004-14032022-Col1-A--A5--A5--W0005--P029--T00001--Z001--C01.ome.tif	173	-0.637586	-1.78803	4665600	28121.4	NT22-004-14032022-Col1-A	NT22_004_MolDev_ColI	29	W0005--A5--A5	NT22_004	/g/pepperkok/tuechler/Experiments_2022/NT22_004/NT22_004_MolDev_ColI/NT22-004-14032022-Col1-A/W0005--A5--A5/P029--A5--A5	/g/pepperkok/tuechler/Experiments_2022/NT22_004/NT22_004_MolDev_ColI/NT22-004-14032022-Col1-A/W0005--A5--A5/P029--A5--A5	A	12h	ctrl	rep 1	1.84293e+09	8.16502e+08	5.83222e+08	3.27653e+06	2.6796e+06
266	A5	P030	NT22-004-14032022-Col1-A--A5--A5--W0005--P030--T00001--Z001--C01.ome.tif	174	-0.448271	-1.72487	4665600	32633.3	NT22-004-14032022-Col1-A	NT22_004_MolDev_ColI	30	W0005--A5--A5	NT22_004	/g/pepperkok/tuechler/Experiments_2022/NT22_004/NT22_004_MolDev_ColI/NT22-004-14032022-Col1-A/W0005--A5--A5/P030--A5--A5	/g/pepperkok/tuechler/Experiments_2022/NT22_004/NT22_004_MolDev_ColI/NT22-004-14032022-Col1-A/W0005--A5--A5/P030--A5--A5	A	12h	ctrl	rep 1	2.13862e+09	1.11219e+09	8.78912e+08	3.30418e+06	2.70726e+06
256	A5	P031	NT22-004-14032022-Col1-A--A5--A5--W0005--P031--T00001--Z001--C01.ome.tif	175	-0.273339	-1.75991	4665600	31499.7	NT22-004-14032022-Col1-A	NT22_004_MolDev_ColI	31	W0005--A5--A5	NT22_004	/g/pepperkok/tuechler/Experiments_2022/NT22_004/NT22_004_MolDev_ColI/NT22-004-14032022-Col1-A/W0005--A5--A5/P031--A5--A5	/g/pepperkok/tuechler/Experiments_2022/NT22_004/NT22_004_MolDev_ColI/NT22-004-14032022-Col1-A/W0005--A5--A5/P031--A5--A5	A	12h	ctrl	rep 1	2.06433e+09	1.0379e+09	8.04618e+08	3.14304e+06	2.54611e+06
254	A5	P032	NT22-004-14032022-Col1-A--A5--A5--W0005--P032--T00001--Z001--C01.ome.tif	176	-0.390416	-1.74154	4665600	30976.1	NT22-004-14032022-Col1-A	NT22_004_MolDev_ColI	32	W0005--A5--A5	NT22_004	/g/pepperkok/tuechler/Experiments_2022/NT22_004/NT22_004_MolDev_ColI/NT22-004-14032022-Col1-A/W0005--A5--A5/P032--A5--A5	/g/pepperkok/tuechler/Experiments_2022/NT22_004/NT22_004_MolDev_ColI/NT22-004-14032022-Col1-A/W0005--A5--A5/P032--A5--A5	A	12h	ctrl	rep 1	2.03002e+09	1.00359e+09	7.70307e+08	3.03271e+06	2.43578e+06
254	A5	P033	NT22-004-14032022-Col1-A--A5--A5--W0005--P033--T00001--Z001--C01.ome.tif	177	-0.388018	-1.76625	4665600	31561.1	NT22-004-14032022-Col1-A	NT22_004_MolDev_ColI	33	W0005--A5--A5	NT22_004	/g/pepperkok/tuechler/Experiments_2022/NT22_004/NT22_004_MolDev_ColI/NT22-004-14032022-Col1-A/W0005--A5--A5/P033--A5--A5	/g/pepperkok/tuechler/Experiments_2022/NT22_004/NT22_004_MolDev_ColI/NT22-004-14032022-Col1-A/W0005--A5--A5/P033--A5--A5	A	12h	ctrl	rep 1	2.06836e+09	1.04193e+09	8.08645e+08	3.18364e+06	2.58672e+06
247	A5	P034	NT22-004-14032022-Col1-A--A5--A5--W0005--P034--T00001--Z001--C01.ome.tif	178	-0.362858	-1.7494	4665600	31257.1	NT22-004-14032022-Col1-A	NT22_004_MolDev_ColI	34	W0005--A5--A5	NT22_004	/g/pepperkok/tuechler/Experiments_2022/NT22_004/NT22_004_MolDev_ColI/NT22-004-14032022-Col1-A/W0005--A5--A5/P034--A5--A5	/g/pepperkok/tuechler/Experiments_2022/NT22_004/NT22_004_MolDev_ColI/NT22-004-14032022-Col1-A/W0005--A5--A5/P034--A5--A5	A	12h	ctrl	rep 1	2.04843e+09	1.022e+09	7.88721e+08	3.1932e+06	2.59628e+06
265	A5	P035	NT22-004-14032022-Col1-A--A5--A5--W0005--P035--T00001--Z001--C01.ome.tif	179	-0.516828	-1.70278	4665600	32093	NT22-004-14032022-Col1-A	NT22_004_MolDev_ColI	35	W0005--A5--A5	NT22_004	/g/pepperkok/tuechler/Experiments_2022/NT22_004/NT22_004_MolDev_ColI/NT22-004-14032022-Col1-A/W0005--A5--A5/P035--A5--A5	/g/pepperkok/tuechler/Experiments_2022/NT22_004/NT22_004_MolDev_ColI/NT22-004-14032022-Col1-A/W0005--A5--A5/P035--A5--A5	A	12h	ctrl	rep 1	2.10321e+09	1.07678e+09	8.43501e+08	3.18302e+06	2.5861e+06
259	A5	P036	NT22-004-14032022-Col1-A--A5--A5--W0005--P036--T00001--Z001--C01.ome.tif	180	-0.317913	-1.74385	4665600	31446.3	NT22-004-14032022-Col1-A	NT22_004_MolDev_ColI	36	W0005--A5--A5	NT22_004	/g/pepperkok/tuechler/Experiments_2022/NT22_004/NT22_004_MolDev_ColI/NT22-004-14032022-Col1-A/W0005--A5--A5/P036--A5--A5	/g/pepperkok/tuechler/Experiments_2022/NT22_004/NT22_004_MolDev_ColI/NT22-004-14032022-Col1-A/W0005--A5--A5/P036--A5--A5	A	12h	ctrl	rep 1	2.06083e+09	1.0344e+09	8.01123e+08	3.09314e+06	2.49621e+06
222	A6	P001	NT22-004-14032022-Col1-A--A6--A6--W0006--P001--T00001--Z001--C01.ome.tif	181	-0.560141	-1.77352	4665600	30579.1	NT22-004-14032022-Col1-A	NT22_004_MolDev_ColI	1	W0006--A6--A6	NT22_004	/g/pepperkok/tuechler/Experiments_2022/NT22_004/NT22_004_MolDev_ColI/NT22-004-14032022-Col1-A/W0006--A6--A6/P001--A6--A6	/g/pepperkok/tuechler/Experiments_2022/NT22_004/NT22_004_MolDev_ColI/NT22-004-14032022-Col1-A/W0006--A6--A6/P001--A6--A6	A	0h	ctrl	rep 1	2.004e+09	9.77568e+08	7.44288e+08	3.35265e+06	2.75572e+06
168	A6	P002	NT22-004-14032022-Col1-A--A6--A6--W0006--P002--T00001--Z001--C01.ome.tif	182	-0.541574	-1.77546	4665600	27941.3	NT22-004-14032022-Col1-A	NT22_004_MolDev_ColI	2	W0006--A6--A6	NT22_004	/g/pepperkok/tuechler/Experiments_2022/NT22_004/NT22_004_MolDev_ColI/NT22-004-14032022-Col1-A/W0006--A6--A6/P002--A6--A6	/g/pepperkok/tuechler/Experiments_2022/NT22_004/NT22_004_MolDev_ColI/NT22-004-14032022-Col1-A/W0006--A6--A6/P002--A6--A6	A	0h	ctrl	rep 1	1.83114e+09	8.04704e+08	5.71424e+08	3.40133e+06	2.80441e+06
238	A6	P003	NT22-004-14032022-Col1-A--A6--A6--W0006--P003--T00001--Z001--C01.ome.tif	183	-0.408664	-1.72238	4665600	30663.6	NT22-004-14032022-Col1-A	NT22_004_MolDev_ColI	3	W0006--A6--A6	NT22_004	/g/pepperkok/tuechler/Experiments_2022/NT22_004/NT22_004_MolDev_ColI/NT22-004-14032022-Col1-A/W0006--A6--A6/P003--A6--A6	/g/pepperkok/tuechler/Experiments_2022/NT22_004/NT22_004_MolDev_ColI/NT22-004-14032022-Col1-A/W0006--A6--A6/P003--A6--A6	A	0h	ctrl	rep 1	2.00954e+09	9.83107e+08	7.49827e+08	3.15053e+06	2.5536e+06
209	A6	P004	NT22-004-14032022-Col1-A--A6--A6--W0006--P004--T00001--Z001--C01.ome.tif	184	-0.558441	-1.74429	4665600	31350.6	NT22-004-14032022-Col1-A	NT22_004_MolDev_ColI	4	W0006--A6--A6	NT22_004	/g/pepperkok/tuechler/Experiments_2022/NT22_004/NT22_004_MolDev_ColI/NT22-004-14032022-Col1-A/W0006--A6--A6/P004--A6--A6	/g/pepperkok/tuechler/Experiments_2022/NT22_004/NT22_004_MolDev_ColI/NT22-004-14032022-Col1-A/W0006--A6--A6/P004--A6--A6	A	0h	ctrl	rep 1	2.05456e+09	1.02813e+09	7.94846e+08	3.80309e+06	3.20617e+06
248	A6	P005	NT22-004-14032022-Col1-A--A6--A6--W0006--P005--T00001--Z001--C01.ome.tif	185	-0.385982	-1.69961	4665600	32821.4	NT22-004-14032022-Col1-A	NT22_004_MolDev_ColI	5	W0006--A6--A6	NT22_004	/g/pepperkok/tuechler/Experiments_2022/NT22_004/NT22_004_MolDev_ColI/NT22-004-14032022-Col1-A/W0006--A6--A6/P005--A6--A6	/g/pepperkok/tuechler/Experiments_2022/NT22_004/NT22_004_MolDev_ColI/NT22-004-14032022-Col1-A/W0006--A6--A6/P005--A6--A6	A	0h	ctrl	rep 1	2.15095e+09	1.12452e+09	8.91237e+08	3.5937e+06	2.99677e+06
247	A6	P006	NT22-004-14032022-Col1-A--A6--A6--W0006--P006--T00001--Z001--C01.ome.tif	186	-0.384189	-1.77441	4665600	34529.1	NT22-004-14032022-Col1-A	NT22_004_MolDev_ColI	6	W0006--A6--A6	NT22_004	/g/pepperkok/tuechler/Experiments_2022/NT22_004/NT22_004_MolDev_ColI/NT22-004-14032022-Col1-A/W0006--A6--A6/P006--A6--A6	/g/pepperkok/tuechler/Experiments_2022/NT22_004/NT22_004_MolDev_ColI/NT22-004-14032022-Col1-A/W0006--A6--A6/P006--A6--A6	A	0h	ctrl	rep 1	2.26287e+09	1.23643e+09	1.00315e+09	4.06135e+06	3.46443e+06
205	A6	P007	NT22-004-14032022-Col1-A--A6--A6--W0006--P007--T00001--Z001--C01.ome.tif	187	-0.41099	-1.75439	4665600	30703.2	NT22-004-14032022-Col1-A	NT22_004_MolDev_ColI	7	W0006--A6--A6	NT22_004	/g/pepperkok/tuechler/Experiments_2022/NT22_004/NT22_004_MolDev_ColI/NT22-004-14032022-Col1-A/W0006--A6--A6/P007--A6--A6	/g/pepperkok/tuechler/Experiments_2022/NT22_004/NT22_004_MolDev_ColI/NT22-004-14032022-Col1-A/W0006--A6--A6/P007--A6--A6	A	0h	ctrl	rep 1	2.01213e+09	9.85699e+08	7.52419e+08	3.67034e+06	3.07341e+06
207	A6	P008	NT22-004-14032022-Col1-A--A6--A6--W0006--P008--T00001--Z001--C01.ome.tif	188	-0.527126	-1.76511	4665600	29459.4	NT22-004-14032022-Col1-A	NT22_004_MolDev_ColI	8	W0006--A6--A6	NT22_004	/g/pepperkok/tuechler/Experiments_2022/NT22_004/NT22_004_MolDev_ColI/NT22-004-14032022-Col1-A/W0006--A6--A6/P008--A6--A6	/g/pepperkok/tuechler/Experiments_2022/NT22_004/NT22_004_MolDev_ColI/NT22-004-14032022-Col1-A/W0006--A6--A6/P008--A6--A6	A	0h	ctrl	rep 1	1.93062e+09	9.0419e+08	6.7091e+08	3.24111e+06	2.64418e+06
204	A6	P009	NT22-004-14032022-Col1-A--A6--A6--W0006--P009--T00001--Z001--C01.ome.tif	189	-0.491701	-1.78822	4665600	29829.1	NT22-004-14032022-Col1-A	NT22_004_MolDev_ColI	9	W0006--A6--A6	NT22_004	/g/pepperkok/tuechler/Experiments_2022/NT22_004/NT22_004_MolDev_ColI/NT22-004-14032022-Col1-A/W0006--A6--A6/P009--A6--A6	/g/pepperkok/tuechler/Experiments_2022/NT22_004/NT22_004_MolDev_ColI/NT22-004-14032022-Col1-A/W0006--A6--A6/P009--A6--A6	A	0h	ctrl	rep 1	1.95485e+09	9.28417e+08	6.95137e+08	3.40753e+06	2.81061e+06
173	A6	P010	NT22-004-14032022-Col1-A--A6--A6--W0006--P010--T00001--Z001--C01.ome.tif	190	-0.508774	-1.7607	4665600	28769.6	NT22-004-14032022-Col1-A	NT22_004_MolDev_ColI	10	W0006--A6--A6	NT22_004	/g/pepperkok/tuechler/Experiments_2022/NT22_004/NT22_004_MolDev_ColI/NT22-004-14032022-Col1-A/W0006--A6--A6/P010--A6--A6	/g/pepperkok/tuechler/Experiments_2022/NT22_004/NT22_004_MolDev_ColI/NT22-004-14032022-Col1-A/W0006--A6--A6/P010--A6--A6	A	0h	ctrl	rep 1	1.88542e+09	8.58986e+08	6.25706e+08	3.6168e+06	3.01987e+06
244	A6	P011	NT22-004-14032022-Col1-A--A6--A6--W0006--P011--T00001--Z001--C01.ome.tif	191	-0.603597	-1.73548	4665600	32009.2	NT22-004-14032022-Col1-A	NT22_004_MolDev_ColI	11	W0006--A6--A6	NT22_004	/g/pepperkok/tuechler/Experiments_2022/NT22_004/NT22_004_MolDev_ColI/NT22-004-14032022-Col1-A/W0006--A6--A6/P011--A6--A6	/g/pepperkok/tuechler/Experiments_2022/NT22_004/NT22_004_MolDev_ColI/NT22-004-14032022-Col1-A/W0006--A6--A6/P011--A6--A6	A	0h	ctrl	rep 1	2.09772e+09	1.07129e+09	8.38012e+08	3.43447e+06	2.83755e+06
236	A6	P012	NT22-004-14032022-Col1-A--A6--A6--W0006--P012--T00001--Z001--C01.ome.tif	192	-0.323381	-1.73062	4665600	32589.1	NT22-004-14032022-Col1-A	NT22_004_MolDev_ColI	12	W0006--A6--A6	NT22_004	/g/pepperkok/tuechler/Experiments_2022/NT22_004/NT22_004_MolDev_ColI/NT22-004-14032022-Col1-A/W0006--A6--A6/P012--A6--A6	/g/pepperkok/tuechler/Experiments_2022/NT22_004/NT22_004_MolDev_ColI/NT22-004-14032022-Col1-A/W0006--A6--A6/P012--A6--A6	A	0h	ctrl	rep 1	2.13573e+09	1.1093e+09	8.76016e+08	3.71193e+06	3.11501e+06
197	A6	P013	NT22-004-14032022-Col1-A--A6--A6--W0006--P013--T00001--Z001--C01.ome.tif	193	-0.473202	-1.77467	4665600	28562.9	NT22-004-14032022-Col1-A	NT22_004_MolDev_ColI	13	W0006--A6--A6	NT22_004	/g/pepperkok/tuechler/Experiments_2022/NT22_004/NT22_004_MolDev_ColI/NT22-004-14032022-Col1-A/W0006--A6--A6/P013--A6--A6	/g/pepperkok/tuechler/Experiments_2022/NT22_004/NT22_004_MolDev_ColI/NT22-004-14032022-Col1-A/W0006--A6--A6/P013--A6--A6	A	0h	ctrl	rep 1	1.87187e+09	8.45438e+08	6.12158e+08	3.1074e+06	2.51048e+06
132	A6	P014	NT22-004-14032022-Col1-A--A6--A6--W0006--P014--T00001--Z001--C01.ome.tif	194	-0.784887	-1.74848	4665600	26102.6	NT22-004-14032022-Col1-A	NT22_004_MolDev_ColI	14	W0006--A6--A6	NT22_004	/g/pepperkok/tuechler/Experiments_2022/NT22_004/NT22_004_MolDev_ColI/NT22-004-14032022-Col1-A/W0006--A6--A6/P014--A6--A6	/g/pepperkok/tuechler/Experiments_2022/NT22_004/NT22_004_MolDev_ColI/NT22-004-14032022-Col1-A/W0006--A6--A6/P014--A6--A6	A	0h	ctrl	rep 1	1.71063e+09	6.84199e+08	4.50919e+08	3.41605e+06	2.81913e+06
160	A6	P015	NT22-004-14032022-Col1-A--A6--A6--W0006--P015--T00001--Z001--C01.ome.tif	195	-0.684252	-1.77379	4665600	26609.5	NT22-004-14032022-Col1-A	NT22_004_MolDev_ColI	15	W0006--A6--A6	NT22_004	/g/pepperkok/tuechler/Experiments_2022/NT22_004/NT22_004_MolDev_ColI/NT22-004-14032022-Col1-A/W0006--A6--A6/P015--A6--A6	/g/pepperkok/tuechler/Experiments_2022/NT22_004/NT22_004_MolDev_ColI/NT22-004-14032022-Col1-A/W0006--A6--A6/P015--A6--A6	A	0h	ctrl	rep 1	1.74386e+09	7.17425e+08	4.84145e+08	3.0259e+06	2.42898e+06
202	A6	P016	NT22-004-14032022-Col1-A--A6--A6--W0006--P016--T00001--Z001--C01.ome.tif	196	-0.556587	-1.73012	4665600	30532.7	NT22-004-14032022-Col1-A	NT22_004_MolDev_ColI	16	W0006--A6--A6	NT22_004	/g/pepperkok/tuechler/Experiments_2022/NT22_004/NT22_004_MolDev_ColI/NT22-004-14032022-Col1-A/W0006--A6--A6/P016--A6--A6	/g/pepperkok/tuechler/Experiments_2022/NT22_004/NT22_004_MolDev_ColI/NT22-004-14032022-Col1-A/W0006--A6--A6/P016--A6--A6	A	0h	ctrl	rep 1	2.00096e+09	9.74531e+08	7.41251e+08	3.66956e+06	3.07263e+06
228	A6	P017	NT22-004-14032022-Col1-A--A6--A6--W0006--P017--T00001--Z001--C01.ome.tif	197	-0.39827	-1.79104	4665600	31942.6	NT22-004-14032022-Col1-A	NT22_004_MolDev_ColI	17	W0006--A6--A6	NT22_004	/g/pepperkok/tuechler/Experiments_2022/NT22_004/NT22_004_MolDev_ColI/NT22-004-14032022-Col1-A/W0006--A6--A6/P017--A6--A6	/g/pepperkok/tuechler/Experiments_2022/NT22_004/NT22_004_MolDev_ColI/NT22-004-14032022-Col1-A/W0006--A6--A6/P017--A6--A6	A	0h	ctrl	rep 1	2.09336e+09	1.06693e+09	8.33649e+08	3.65635e+06	3.05943e+06
285	A6	P018	NT22-004-14032022-Col1-A--A6--A6--W0006--P018--T00001--Z001--C01.ome.tif	198	-0.369977	-1.74455	4665600	34499.8	NT22-004-14032022-Col1-A	NT22_004_MolDev_ColI	18	W0006--A6--A6	NT22_004	/g/pepperkok/tuechler/Experiments_2022/NT22_004/NT22_004_MolDev_ColI/NT22-004-14032022-Col1-A/W0006--A6--A6/P018--A6--A6	/g/pepperkok/tuechler/Experiments_2022/NT22_004/NT22_004_MolDev_ColI/NT22-004-14032022-Col1-A/W0006--A6--A6/P018--A6--A6	A	0h	ctrl	rep 1	2.26094e+09	1.23451e+09	1.00123e+09	3.51309e+06	2.91617e+06
196	A6	P019	NT22-004-14032022-Col1-A--A6--A6--W0006--P019--T00001--Z001--C01.ome.tif	199	-0.958417	-1.76131	4665600	29039.6	NT22-004-14032022-Col1-A	NT22_004_MolDev_ColI	19	W0006--A6--A6	NT22_004	/g/pepperkok/tuechler/Experiments_2022/NT22_004/NT22_004_MolDev_ColI/NT22-004-14032022-Col1-A/W0006--A6--A6/P019--A6--A6	/g/pepperkok/tuechler/Experiments_2022/NT22_004/NT22_004_MolDev_ColI/NT22-004-14032022-Col1-A/W0006--A6--A6/P019--A6--A6	A	0h	ctrl	rep 1	1.90311e+09	8.76677e+08	6.43397e+08	3.28264e+06	2.68571e+06
168	A6	P020	NT22-004-14032022-Col1-A--A6--A6--W0006--P020--T00001--Z001--C01.ome.tif	200	-1.28112	-1.81926	4665600	28264.2	NT22-004-14032022-Col1-A	NT22_004_MolDev_ColI	20	W0006--A6--A6	NT22_004	/g/pepperkok/tuechler/Experiments_2022/NT22_004/NT22_004_MolDev_ColI/NT22-004-14032022-Col1-A/W0006--A6--A6/P020--A6--A6	/g/pepperkok/tuechler/Experiments_2022/NT22_004/NT22_004_MolDev_ColI/NT22-004-14032022-Col1-A/W0006--A6--A6/P020--A6--A6	A	0h	ctrl	rep 1	1.8523e+09	8.25864e+08	5.92584e+08	3.52729e+06	2.93036e+06
126	A6	P021	NT22-004-14032022-Col1-A--A6--A6--W0006--P021--T00001--Z001--C01.ome.tif	201	-0.652351	-1.80264	4665600	27759.5	NT22-004-14032022-Col1-A	NT22_004_MolDev_ColI	21	W0006--A6--A6	NT22_004	/g/pepperkok/tuechler/Experiments_2022/NT22_004/NT22_004_MolDev_ColI/NT22-004-14032022-Col1-A/W0006--A6--A6/P021--A6--A6	/g/pepperkok/tuechler/Experiments_2022/NT22_004/NT22_004_MolDev_ColI/NT22-004-14032022-Col1-A/W0006--A6--A6/P021--A6--A6	A	0h	ctrl	rep 1	1.81922e+09	7.92787e+08	5.59507e+08	4.44053e+06	3.8436e+06
199	A6	P022	NT22-004-14032022-Col1-A--A6--A6--W0006--P022--T00001--Z001--C01.ome.tif	202	-0.742571	-1.75416	4665600	29456.5	NT22-004-14032022-Col1-A	NT22_004_MolDev_ColI	22	W0006--A6--A6	NT22_004	/g/pepperkok/tuechler/Experiments_2022/NT22_004/NT22_004_MolDev_ColI/NT22-004-14032022-Col1-A/W0006--A6--A6/P022--A6--A6	/g/pepperkok/tuechler/Experiments_2022/NT22_004/NT22_004_MolDev_ColI/NT22-004-14032022-Col1-A/W0006--A6--A6/P022--A6--A6	A	0h	ctrl	rep 1	1.93043e+09	9.04001e+08	6.70721e+08	3.37045e+06	2.77353e+06
242	A6	P023	NT22-004-14032022-Col1-A--A6--A6--W0006--P023--T00001--Z001--C01.ome.tif	203	-0.497016	-1.73786	4665600	31341.7	NT22-004-14032022-Col1-A	NT22_004_MolDev_ColI	23	W0006--A6--A6	NT22_004	/g/pepperkok/tuechler/Experiments_2022/NT22_004/NT22_004_MolDev_ColI/NT22-004-14032022-Col1-A/W0006--A6--A6/P023--A6--A6	/g/pepperkok/tuechler/Experiments_2022/NT22_004/NT22_004_MolDev_ColI/NT22-004-14032022-Col1-A/W0006--A6--A6/P023--A6--A6	A	0h	ctrl	rep 1	2.05398e+09	1.02754e+09	7.94265e+08	3.28209e+06	2.68516e+06
258	A6	P024	NT22-004-14032022-Col1-A--A6--A6--W0006--P024--T00001--Z001--C01.ome.tif	204	-0.378706	-1.77441	4665600	33335.6	NT22-004-14032022-Col1-A	NT22_004_MolDev_ColI	24	W0006--A6--A6	NT22_004	/g/pepperkok/tuechler/Experiments_2022/NT22_004/NT22_004_MolDev_ColI/NT22-004-14032022-Col1-A/W0006--A6--A6/P024--A6--A6	/g/pepperkok/tuechler/Experiments_2022/NT22_004/NT22_004_MolDev_ColI/NT22-004-14032022-Col1-A/W0006--A6--A6/P024--A6--A6	A	0h	ctrl	rep 1	2.18465e+09	1.15822e+09	9.24937e+08	3.58503e+06	2.9881e+06
208	A6	P025	NT22-004-14032022-Col1-A--A6--A6--W0006--P025--T00001--Z001--C01.ome.tif	205	-0.767814	-1.84061	4665600	28922.2	NT22-004-14032022-Col1-A	NT22_004_MolDev_ColI	25	W0006--A6--A6	NT22_004	/g/pepperkok/tuechler/Experiments_2022/NT22_004/NT22_004_MolDev_ColI/NT22-004-14032022-Col1-A/W0006--A6--A6/P025--A6--A6	/g/pepperkok/tuechler/Experiments_2022/NT22_004/NT22_004_MolDev_ColI/NT22-004-14032022-Col1-A/W0006--A6--A6/P025--A6--A6	A	0h	ctrl	rep 1	1.89542e+09	8.68986e+08	6.35706e+08	3.05628e+06	2.45935e+06
108	A6	P026	NT22-004-14032022-Col1-A--A6--A6--W0006--P026--T00001--Z001--C01.ome.tif	206	-0.798392	-1.8214	4665600	24258.1	NT22-004-14032022-Col1-A	NT22_004_MolDev_ColI	26	W0006--A6--A6	NT22_004	/g/pepperkok/tuechler/Experiments_2022/NT22_004/NT22_004_MolDev_ColI/NT22-004-14032022-Col1-A/W0006--A6--A6/P026--A6--A6	/g/pepperkok/tuechler/Experiments_2022/NT22_004/NT22_004_MolDev_ColI/NT22-004-14032022-Col1-A/W0006--A6--A6/P026--A6--A6	A	0h	ctrl	rep 1	1.58975e+09	5.63322e+08	3.30042e+08	3.05594e+06	2.45901e+06
201	A6	P027	NT22-004-14032022-Col1-A--A6--A6--W0006--P027--T00001--Z001--C01.ome.tif	207	-0.583612	-1.80832	4665600	29615.2	NT22-004-14032022-Col1-A	NT22_004_MolDev_ColI	27	W0006--A6--A6	NT22_004	/g/pepperkok/tuechler/Experiments_2022/NT22_004/NT22_004_MolDev_ColI/NT22-004-14032022-Col1-A/W0006--A6--A6/P027--A6--A6	/g/pepperkok/tuechler/Experiments_2022/NT22_004/NT22_004_MolDev_ColI/NT22-004-14032022-Col1-A/W0006--A6--A6/P027--A6--A6	A	0h	ctrl	rep 1	1.94083e+09	9.14403e+08	6.81123e+08	3.38867e+06	2.79174e+06
230	A6	P028	NT22-004-14032022-Col1-A--A6--A6--W0006--P028--T00001--Z001--C01.ome.tif	208	-0.446198	-1.75503	4665600	31407.3	NT22-004-14032022-Col1-A	NT22_004_MolDev_ColI	28	W0006--A6--A6	NT22_004	/g/pepperkok/tuechler/Experiments_2022/NT22_004/NT22_004_MolDev_ColI/NT22-004-14032022-Col1-A/W0006--A6--A6/P028--A6--A6	/g/pepperkok/tuechler/Experiments_2022/NT22_004/NT22_004_MolDev_ColI/NT22-004-14032022-Col1-A/W0006--A6--A6/P028--A6--A6	A	0h	ctrl	rep 1	2.05828e+09	1.03185e+09	7.98565e+08	3.47202e+06	2.8751e+06
233	A6	P029	NT22-004-14032022-Col1-A--A6--A6--W0006--P029--T00001--Z001--C01.ome.tif	209	-0.477434	-1.74406	4665600	32271.5	NT22-004-14032022-Col1-A	NT22_004_MolDev_ColI	29	W0006--A6--A6	NT22_004	/g/pepperkok/tuechler/Experiments_2022/NT22_004/NT22_004_MolDev_ColI/NT22-004-14032022-Col1-A/W0006--A6--A6/P029--A6--A6	/g/pepperkok/tuechler/Experiments_2022/NT22_004/NT22_004_MolDev_ColI/NT22-004-14032022-Col1-A/W0006--A6--A6/P029--A6--A6	A	0h	ctrl	rep 1	2.11491e+09	1.08848e+09	8.55202e+08	3.67039e+06	3.07347e+06
239	A6	P030	NT22-004-14032022-Col1-A--A6--A6--W0006--P030--T00001--Z001--C01.ome.tif	210	-0.703038	-1.78548	4665600	34540.1	NT22-004-14032022-Col1-A	NT22_004_MolDev_ColI	30	W0006--A6--A6	NT22_004	/g/pepperkok/tuechler/Experiments_2022/NT22_004/NT22_004_MolDev_ColI/NT22-004-14032022-Col1-A/W0006--A6--A6/P030--A6--A6	/g/pepperkok/tuechler/Experiments_2022/NT22_004/NT22_004_MolDev_ColI/NT22-004-14032022-Col1-A/W0006--A6--A6/P030--A6--A6	A	0h	ctrl	rep 1	2.26358e+09	1.23715e+09	1.00387e+09	4.2003e+06	3.60337e+06
250	A6	P031	NT22-004-14032022-Col1-A--A6--A6--W0006--P031--T00001--Z001--C01.ome.tif	211	-0.461724	-1.76159	4665600	31669.9	NT22-004-14032022-Col1-A	NT22_004_MolDev_ColI	31	W0006--A6--A6	NT22_004	/g/pepperkok/tuechler/Experiments_2022/NT22_004/NT22_004_MolDev_ColI/NT22-004-14032022-Col1-A/W0006--A6--A6/P031--A6--A6	/g/pepperkok/tuechler/Experiments_2022/NT22_004/NT22_004_MolDev_ColI/NT22-004-14032022-Col1-A/W0006--A6--A6/P031--A6--A6	A	0h	ctrl	rep 1	2.07549e+09	1.04906e+09	8.15778e+08	3.26311e+06	2.66618e+06
182	A6	P032	NT22-004-14032022-Col1-A--A6--A6--W0006--P032--T00001--Z001--C01.ome.tif	212	-0.438558	-1.74215	4665600	29359.9	NT22-004-14032022-Col1-A	NT22_004_MolDev_ColI	32	W0006--A6--A6	NT22_004	/g/pepperkok/tuechler/Experiments_2022/NT22_004/NT22_004_MolDev_ColI/NT22-004-14032022-Col1-A/W0006--A6--A6/P032--A6--A6	/g/pepperkok/tuechler/Experiments_2022/NT22_004/NT22_004_MolDev_ColI/NT22-004-14032022-Col1-A/W0006--A6--A6/P032--A6--A6	A	0h	ctrl	rep 1	1.9241e+09	8.97668e+08	6.64388e+08	3.65048e+06	3.05356e+06
220	A6	P033	NT22-004-14032022-Col1-A--A6--A6--W0006--P033--T00001--Z001--C01.ome.tif	213	-0.525834	-1.75033	4665600	32136.3	NT22-004-14032022-Col1-A	NT22_004_MolDev_ColI	33	W0006--A6--A6	NT22_004	/g/pepperkok/tuechler/Experiments_2022/NT22_004/NT22_004_MolDev_ColI/NT22-004-14032022-Col1-A/W0006--A6--A6/P033--A6--A6	/g/pepperkok/tuechler/Experiments_2022/NT22_004/NT22_004_MolDev_ColI/NT22-004-14032022-Col1-A/W0006--A6--A6/P033--A6--A6	A	0h	ctrl	rep 1	2.10605e+09	1.07962e+09	8.46342e+08	3.84701e+06	3.25008e+06
212	A6	P034	NT22-004-14032022-Col1-A--A6--A6--W0006--P034--T00001--Z001--C01.ome.tif	214	-0.61308	-1.74302	4665600	30978.2	NT22-004-14032022-Col1-A	NT22_004_MolDev_ColI	34	W0006--A6--A6	NT22_004	/g/pepperkok/tuechler/Experiments_2022/NT22_004/NT22_004_MolDev_ColI/NT22-004-14032022-Col1-A/W0006--A6--A6/P034--A6--A6	/g/pepperkok/tuechler/Experiments_2022/NT22_004/NT22_004_MolDev_ColI/NT22-004-14032022-Col1-A/W0006--A6--A6/P034--A6--A6	A	0h	ctrl	rep 1	2.03015e+09	1.00372e+09	7.70441e+08	3.63416e+06	3.03723e+06
274	A6	P035	NT22-004-14032022-Col1-A--A6--A6--W0006--P035--T00001--Z001--C01.ome.tif	215	-0.395831	-1.75311	4665600	33269.7	NT22-004-14032022-Col1-A	NT22_004_MolDev_ColI	35	W0006--A6--A6	NT22_004	/g/pepperkok/tuechler/Experiments_2022/NT22_004/NT22_004_MolDev_ColI/NT22-004-14032022-Col1-A/W0006--A6--A6/P035--A6--A6	/g/pepperkok/tuechler/Experiments_2022/NT22_004/NT22_004_MolDev_ColI/NT22-004-14032022-Col1-A/W0006--A6--A6/P035--A6--A6	A	0h	ctrl	rep 1	2.18033e+09	1.1539e+09	9.20616e+08	3.35991e+06	2.76298e+06
293	A6	P036	NT22-004-14032022-Col1-A--A6--A6--W0006--P036--T00001--Z001--C01.ome.tif	216	-0.598407	-1.79974	4665600	38109.8	NT22-004-14032022-Col1-A	NT22_004_MolDev_ColI	36	W0006--A6--A6	NT22_004	/g/pepperkok/tuechler/Experiments_2022/NT22_004/NT22_004_MolDev_ColI/NT22-004-14032022-Col1-A/W0006--A6--A6/P036--A6--A6	/g/pepperkok/tuechler/Experiments_2022/NT22_004/NT22_004_MolDev_ColI/NT22-004-14032022-Col1-A/W0006--A6--A6/P036--A6--A6	A	0h	ctrl	rep 1	2.49753e+09	1.47109e+09	1.23781e+09	4.22462e+06	3.6277e+06
149	B1	P001	NT22-004-14032022-Col1-A--B1--B1--W0013--P001--T00001--Z001--C01.ome.tif	217	-0.287461	-1.69359	4665600	30521	NT22-004-14032022-Col1-A	NT22_004_MolDev_ColI	1	W0013--B1--B1	NT22_004	/g/pepperkok/tuechler/Experiments_2022/NT22_004/NT22_004_MolDev_ColI/NT22-004-14032022-Col1-A/W0013--B1--B1/P001--B1--B1	/g/pepperkok/tuechler/Experiments_2022/NT22_004/NT22_004_MolDev_ColI/NT22-004-14032022-Col1-A/W0013--B1--B1/P001--B1--B1	A	96h	ctrl	rep 2	2.0002e+09	9.73764e+08	7.40484e+08	4.96969e+06	4.37276e+06
117	B1	P002	NT22-004-14032022-Col1-A--B1--B1--W0013--P002--T00001--Z001--C01.ome.tif	218	-0.472828	-1.72607	4665600	27550	NT22-004-14032022-Col1-A	NT22_004_MolDev_ColI	2	W0013--B1--B1	NT22_004	/g/pepperkok/tuechler/Experiments_2022/NT22_004/NT22_004_MolDev_ColI/NT22-004-14032022-Col1-A/W0013--B1--B1/P002--B1--B1	/g/pepperkok/tuechler/Experiments_2022/NT22_004/NT22_004_MolDev_ColI/NT22-004-14032022-Col1-A/W0013--B1--B1/P002--B1--B1	A	96h	ctrl	rep 2	1.80549e+09	7.79056e+08	5.45776e+08	4.66476e+06	4.06783e+06
142	B1	P003	NT22-004-14032022-Col1-A--B1--B1--W0013--P003--T00001--Z001--C01.ome.tif	219	-0.276677	-1.74515	4665600	28688.5	NT22-004-14032022-Col1-A	NT22_004_MolDev_ColI	3	W0013--B1--B1	NT22_004	/g/pepperkok/tuechler/Experiments_2022/NT22_004/NT22_004_MolDev_ColI/NT22-004-14032022-Col1-A/W0013--B1--B1/P003--B1--B1	/g/pepperkok/tuechler/Experiments_2022/NT22_004/NT22_004_MolDev_ColI/NT22-004-14032022-Col1-A/W0013--B1--B1/P003--B1--B1	A	96h	ctrl	rep 2	1.8801e+09	8.53667e+08	6.20387e+08	4.36892e+06	3.77199e+06
161	B1	P004	NT22-004-14032022-Col1-A--B1--B1--W0013--P004--T00001--Z001--C01.ome.tif	220	-0.404215	-1.70893	4665600	31107.3	NT22-004-14032022-Col1-A	NT22_004_MolDev_ColI	4	W0013--B1--B1	NT22_004	/g/pepperkok/tuechler/Experiments_2022/NT22_004/NT22_004_MolDev_ColI/NT22-004-14032022-Col1-A/W0013--B1--B1/P004--B1--B1	/g/pepperkok/tuechler/Experiments_2022/NT22_004/NT22_004_MolDev_ColI/NT22-004-14032022-Col1-A/W0013--B1--B1/P004--B1--B1	A	96h	ctrl	rep 2	2.03862e+09	1.01218e+09	7.78904e+08	4.83791e+06	4.24099e+06
194	B1	P005	NT22-004-14032022-Col1-A--B1--B1--W0013--P005--T00001--Z001--C01.ome.tif	221	-0.447703	-1.62901	4665600	33301.1	NT22-004-14032022-Col1-A	NT22_004_MolDev_ColI	5	W0013--B1--B1	NT22_004	/g/pepperkok/tuechler/Experiments_2022/NT22_004/NT22_004_MolDev_ColI/NT22-004-14032022-Col1-A/W0013--B1--B1/P005--B1--B1	/g/pepperkok/tuechler/Experiments_2022/NT22_004/NT22_004_MolDev_ColI/NT22-004-14032022-Col1-A/W0013--B1--B1/P005--B1--B1	A	96h	ctrl	rep 2	2.18239e+09	1.15596e+09	9.22677e+08	4.75607e+06	4.15914e+06
182	B1	P006	NT22-004-14032022-Col1-A--B1--B1--W0013--P006--T00001--Z001--C01.ome.tif	222	-0.3791	-1.65013	4665600	32857.1	NT22-004-14032022-Col1-A	NT22_004_MolDev_ColI	6	W0013--B1--B1	NT22_004	/g/pepperkok/tuechler/Experiments_2022/NT22_004/NT22_004_MolDev_ColI/NT22-004-14032022-Col1-A/W0013--B1--B1/P006--B1--B1	/g/pepperkok/tuechler/Experiments_2022/NT22_004/NT22_004_MolDev_ColI/NT22-004-14032022-Col1-A/W0013--B1--B1/P006--B1--B1	A	96h	ctrl	rep 2	2.15329e+09	1.12686e+09	8.93578e+08	4.90977e+06	4.31284e+06
135	B1	P007	NT22-004-14032022-Col1-A--B1--B1--W0013--P007--T00001--Z001--C01.ome.tif	223	-0.417378	-1.73533	4665600	28792.7	NT22-004-14032022-Col1-A	NT22_004_MolDev_ColI	7	W0013--B1--B1	NT22_004	/g/pepperkok/tuechler/Experiments_2022/NT22_004/NT22_004_MolDev_ColI/NT22-004-14032022-Col1-A/W0013--B1--B1/P007--B1--B1	/g/pepperkok/tuechler/Experiments_2022/NT22_004/NT22_004_MolDev_ColI/NT22-004-14032022-Col1-A/W0013--B1--B1/P007--B1--B1	A	96h	ctrl	rep 2	1.88693e+09	8.60496e+08	6.27216e+08	4.64605e+06	4.04912e+06
149	B1	P008	NT22-004-14032022-Col1-A--B1--B1--W0013--P008--T00001--Z001--C01.ome.tif	224	-1.1614	-1.77598	4665600	29011.8	NT22-004-14032022-Col1-A	NT22_004_MolDev_ColI	8	W0013--B1--B1	NT22_004	/g/pepperkok/tuechler/Experiments_2022/NT22_004/NT22_004_MolDev_ColI/NT22-004-14032022-Col1-A/W0013--B1--B1/P008--B1--B1	/g/pepperkok/tuechler/Experiments_2022/NT22_004/NT22_004_MolDev_ColI/NT22-004-14032022-Col1-A/W0013--B1--B1/P008--B1--B1	A	96h	ctrl	rep 2	1.90129e+09	8.74856e+08	6.41576e+08	4.30588e+06	3.70895e+06
140	B1	P009	NT22-004-14032022-Col1-A--B1--B1--W0013--P009--T00001--Z001--C01.ome.tif	225	-0.503751	-1.76734	4665600	27297.1	NT22-004-14032022-Col1-A	NT22_004_MolDev_ColI	9	W0013--B1--B1	NT22_004	/g/pepperkok/tuechler/Experiments_2022/NT22_004/NT22_004_MolDev_ColI/NT22-004-14032022-Col1-A/W0013--B1--B1/P009--B1--B1	/g/pepperkok/tuechler/Experiments_2022/NT22_004/NT22_004_MolDev_ColI/NT22-004-14032022-Col1-A/W0013--B1--B1/P009--B1--B1	A	96h	ctrl	rep 2	1.78892e+09	7.62486e+08	5.29206e+08	3.78004e+06	3.18312e+06
160	B1	P010	NT22-004-14032022-Col1-A--B1--B1--W0013--P010--T00001--Z001--C01.ome.tif	226	-0.487538	-1.77018	4665600	32105.9	NT22-004-14032022-Col1-A	NT22_004_MolDev_ColI	10	W0013--B1--B1	NT22_004	/g/pepperkok/tuechler/Experiments_2022/NT22_004/NT22_004_MolDev_ColI/NT22-004-14032022-Col1-A/W0013--B1--B1/P010--B1--B1	/g/pepperkok/tuechler/Experiments_2022/NT22_004/NT22_004_MolDev_ColI/NT22-004-14032022-Col1-A/W0013--B1--B1/P010--B1--B1	A	96h	ctrl	rep 2	2.10406e+09	1.07763e+09	8.44349e+08	5.27718e+06	4.68025e+06
165	B1	P011	NT22-004-14032022-Col1-A--B1--B1--W0013--P011--T00001--Z001--C01.ome.tif	227	-0.533341	-1.71669	4665600	33122.6	NT22-004-14032022-Col1-A	NT22_004_MolDev_ColI	11	W0013--B1--B1	NT22_004	/g/pepperkok/tuechler/Experiments_2022/NT22_004/NT22_004_MolDev_ColI/NT22-004-14032022-Col1-A/W0013--B1--B1/P011--B1--B1	/g/pepperkok/tuechler/Experiments_2022/NT22_004/NT22_004_MolDev_ColI/NT22-004-14032022-Col1-A/W0013--B1--B1/P011--B1--B1	A	96h	ctrl	rep 2	2.17069e+09	1.14426e+09	9.1098e+08	5.52109e+06	4.92416e+06
174	B1	P012	NT22-004-14032022-Col1-A--B1--B1--W0013--P012--T00001--Z001--C01.ome.tif	228	-0.446049	-1.79232	4665600	32716.2	NT22-004-14032022-Col1-A	NT22_004_MolDev_ColI	12	W0013--B1--B1	NT22_004	/g/pepperkok/tuechler/Experiments_2022/NT22_004/NT22_004_MolDev_ColI/NT22-004-14032022-Col1-A/W0013--B1--B1/P012--B1--B1	/g/pepperkok/tuechler/Experiments_2022/NT22_004/NT22_004_MolDev_ColI/NT22-004-14032022-Col1-A/W0013--B1--B1/P012--B1--B1	A	96h	ctrl	rep 2	2.14406e+09	1.11762e+09	8.84344e+08	5.08243e+06	4.48551e+06
95	B1	P013	NT22-004-14032022-Col1-A--B1--B1--W0013--P013--T00001--Z001--C01.ome.tif	229	-0.446934	-1.77807	4665600	26717.1	NT22-004-14032022-Col1-A	NT22_004_MolDev_ColI	13	W0013--B1--B1	NT22_004	/g/pepperkok/tuechler/Experiments_2022/NT22_004/NT22_004_MolDev_ColI/NT22-004-14032022-Col1-A/W0013--B1--B1/P013--B1--B1	/g/pepperkok/tuechler/Experiments_2022/NT22_004/NT22_004_MolDev_ColI/NT22-004-14032022-Col1-A/W0013--B1--B1/P013--B1--B1	A	96h	ctrl	rep 2	1.7509e+09	7.24473e+08	4.91193e+08	5.17045e+06	4.57352e+06
134	B1	P014	NT22-004-14032022-Col1-A--B1--B1--W0013--P014--T00001--Z001--C01.ome.tif	230	-0.471231	-1.71029	4665600	27788.6	NT22-004-14032022-Col1-A	NT22_004_MolDev_ColI	14	W0013--B1--B1	NT22_004	/g/pepperkok/tuechler/Experiments_2022/NT22_004/NT22_004_MolDev_ColI/NT22-004-14032022-Col1-A/W0013--B1--B1/P014--B1--B1	/g/pepperkok/tuechler/Experiments_2022/NT22_004/NT22_004_MolDev_ColI/NT22-004-14032022-Col1-A/W0013--B1--B1/P014--B1--B1	A	96h	ctrl	rep 2	1.82112e+09	7.94692e+08	5.61412e+08	4.18964e+06	3.59271e+06
150	B1	P015	NT22-004-14032022-Col1-A--B1--B1--W0013--P015--T00001--Z001--C01.ome.tif	231	-0.469571	-1.74028	4665600	27712.6	NT22-004-14032022-Col1-A	NT22_004_MolDev_ColI	15	W0013--B1--B1	NT22_004	/g/pepperkok/tuechler/Experiments_2022/NT22_004/NT22_004_MolDev_ColI/NT22-004-14032022-Col1-A/W0013--B1--B1/P015--B1--B1	/g/pepperkok/tuechler/Experiments_2022/NT22_004/NT22_004_MolDev_ColI/NT22-004-14032022-Col1-A/W0013--B1--B1/P015--B1--B1	A	96h	ctrl	rep 2	1.81615e+09	7.89714e+08	5.56434e+08	3.70956e+06	3.11263e+06
152	B1	P016	NT22-004-14032022-Col1-A--B1--B1--W0013--P016--T00001--Z001--C01.ome.tif	232	-0.48415	-1.7689	4665600	30042.7	NT22-004-14032022-Col1-A	NT22_004_MolDev_ColI	16	W0013--B1--B1	NT22_004	/g/pepperkok/tuechler/Experiments_2022/NT22_004/NT22_004_MolDev_ColI/NT22-004-14032022-Col1-A/W0013--B1--B1/P016--B1--B1	/g/pepperkok/tuechler/Experiments_2022/NT22_004/NT22_004_MolDev_ColI/NT22-004-14032022-Col1-A/W0013--B1--B1/P016--B1--B1	A	96h	ctrl	rep 2	1.96885e+09	9.42414e+08	7.09134e+08	4.66536e+06	4.06843e+06
175	B1	P017	NT22-004-14032022-Col1-A--B1--B1--W0013--P017--T00001--Z001--C01.ome.tif	233	-0.488967	-1.7487	4665600	30492.9	NT22-004-14032022-Col1-A	NT22_004_MolDev_ColI	17	W0013--B1--B1	NT22_004	/g/pepperkok/tuechler/Experiments_2022/NT22_004/NT22_004_MolDev_ColI/NT22-004-14032022-Col1-A/W0013--B1--B1/P017--B1--B1	/g/pepperkok/tuechler/Experiments_2022/NT22_004/NT22_004_MolDev_ColI/NT22-004-14032022-Col1-A/W0013--B1--B1/P017--B1--B1	A	96h	ctrl	rep 2	1.99835e+09	9.71921e+08	7.38641e+08	4.22081e+06	3.62388e+06
201	B1	P018	NT22-004-14032022-Col1-A--B1--B1--W0013--P018--T00001--Z001--C01.ome.tif	234	-0.460572	-1.71965	4665600	33447.7	NT22-004-14032022-Col1-A	NT22_004_MolDev_ColI	18	W0013--B1--B1	NT22_004	/g/pepperkok/tuechler/Experiments_2022/NT22_004/NT22_004_MolDev_ColI/NT22-004-14032022-Col1-A/W0013--B1--B1/P018--B1--B1	/g/pepperkok/tuechler/Experiments_2022/NT22_004/NT22_004_MolDev_ColI/NT22-004-14032022-Col1-A/W0013--B1--B1/P018--B1--B1	A	96h	ctrl	rep 2	2.19199e+09	1.16556e+09	9.3228e+08	4.63821e+06	4.04128e+06
107	B1	P019	NT22-004-14032022-Col1-A--B1--B1--W0013--P019--T00001--Z001--C01.ome.tif	235	-0.589378	-1.70099	4665600	28657.5	NT22-004-14032022-Col1-A	NT22_004_MolDev_ColI	19	W0013--B1--B1	NT22_004	/g/pepperkok/tuechler/Experiments_2022/NT22_004/NT22_004_MolDev_ColI/NT22-004-14032022-Col1-A/W0013--B1--B1/P019--B1--B1	/g/pepperkok/tuechler/Experiments_2022/NT22_004/NT22_004_MolDev_ColI/NT22-004-14032022-Col1-A/W0013--B1--B1/P019--B1--B1	A	96h	ctrl	rep 2	1.87807e+09	8.51636e+08	6.18356e+08	5.77903e+06	5.1821e+06
92	B1	P020	NT22-004-14032022-Col1-A--B1--B1--W0013--P020--T00001--Z001--C01.ome.tif	236	-0.630717	-1.83077	4665600	26201.7	NT22-004-14032022-Col1-A	NT22_004_MolDev_ColI	20	W0013--B1--B1	NT22_004	/g/pepperkok/tuechler/Experiments_2022/NT22_004/NT22_004_MolDev_ColI/NT22-004-14032022-Col1-A/W0013--B1--B1/P020--B1--B1	/g/pepperkok/tuechler/Experiments_2022/NT22_004/NT22_004_MolDev_ColI/NT22-004-14032022-Col1-A/W0013--B1--B1/P020--B1--B1	A	96h	ctrl	rep 2	1.71713e+09	6.90698e+08	4.57418e+08	4.97193e+06	4.375e+06
148	B1	P021	NT22-004-14032022-Col1-A--B1--B1--W0013--P021--T00001--Z001--C01.ome.tif	237	-0.635157	-1.69775	4665600	28409.4	NT22-004-14032022-Col1-A	NT22_004_MolDev_ColI	21	W0013--B1--B1	NT22_004	/g/pepperkok/tuechler/Experiments_2022/NT22_004/NT22_004_MolDev_ColI/NT22-004-14032022-Col1-A/W0013--B1--B1/P021--B1--B1	/g/pepperkok/tuechler/Experiments_2022/NT22_004/NT22_004_MolDev_ColI/NT22-004-14032022-Col1-A/W0013--B1--B1/P021--B1--B1	A	96h	ctrl	rep 2	1.86181e+09	8.3538e+08	6.021e+08	4.06824e+06	3.47132e+06
153	B1	P022	NT22-004-14032022-Col1-A--B1--B1--W0013--P022--T00001--Z001--C01.ome.tif	238	-1.14623	-1.85012	4665600	42247.9	NT22-004-14032022-Col1-A	NT22_004_MolDev_ColI	22	W0013--B1--B1	NT22_004	/g/pepperkok/tuechler/Experiments_2022/NT22_004/NT22_004_MolDev_ColI/NT22-004-14032022-Col1-A/W0013--B1--B1/P022--B1--B1	/g/pepperkok/tuechler/Experiments_2022/NT22_004/NT22_004_MolDev_ColI/NT22-004-14032022-Col1-A/W0013--B1--B1/P022--B1--B1	A	96h	ctrl	rep 2	2.76872e+09	1.74228e+09	1.509e+09	9.86277e+06	9.26585e+06
217	B1	P023	NT22-004-14032022-Col1-A--B1--B1--W0013--P023--T00001--Z001--C01.ome.tif	239	-0.48215	-1.70537	4665600	32780.9	NT22-004-14032022-Col1-A	NT22_004_MolDev_ColI	23	W0013--B1--B1	NT22_004	/g/pepperkok/tuechler/Experiments_2022/NT22_004/NT22_004_MolDev_ColI/NT22-004-14032022-Col1-A/W0013--B1--B1/P023--B1--B1	/g/pepperkok/tuechler/Experiments_2022/NT22_004/NT22_004_MolDev_ColI/NT22-004-14032022-Col1-A/W0013--B1--B1/P023--B1--B1	A	96h	ctrl	rep 2	2.1483e+09	1.12186e+09	8.88584e+08	4.09486e+06	3.49793e+06
181	B1	P024	NT22-004-14032022-Col1-A--B1--B1--W0013--P024--T00001--Z001--C01.ome.tif	240	-0.522676	-1.77329	4665600	33962.7	NT22-004-14032022-Col1-A	NT22_004_MolDev_ColI	24	W0013--B1--B1	NT22_004	/g/pepperkok/tuechler/Experiments_2022/NT22_004/NT22_004_MolDev_ColI/NT22-004-14032022-Col1-A/W0013--B1--B1/P024--B1--B1	/g/pepperkok/tuechler/Experiments_2022/NT22_004/NT22_004_MolDev_ColI/NT22-004-14032022-Col1-A/W0013--B1--B1/P024--B1--B1	A	96h	ctrl	rep 2	2.22575e+09	1.19931e+09	9.66034e+08	5.3372e+06	4.74028e+06
82	B1	P025	NT22-004-14032022-Col1-A--B1--B1--W0013--P025--T00001--Z001--C01.ome.tif	241	-0.674976	-1.81153	4665600	27076.8	NT22-004-14032022-Col1-A	NT22_004_MolDev_ColI	25	W0013--B1--B1	NT22_004	/g/pepperkok/tuechler/Experiments_2022/NT22_004/NT22_004_MolDev_ColI/NT22-004-14032022-Col1-A/W0013--B1--B1/P025--B1--B1	/g/pepperkok/tuechler/Experiments_2022/NT22_004/NT22_004_MolDev_ColI/NT22-004-14032022-Col1-A/W0013--B1--B1/P025--B1--B1	A	96h	ctrl	rep 2	1.77448e+09	7.48049e+08	5.14769e+08	6.27767e+06	5.68075e+06
119	B1	P026	NT22-004-14032022-Col1-A--B1--B1--W0013--P026--T00001--Z001--C01.ome.tif	242	-0.61827	-1.74846	4665600	30584.9	NT22-004-14032022-Col1-A	NT22_004_MolDev_ColI	26	W0013--B1--B1	NT22_004	/g/pepperkok/tuechler/Experiments_2022/NT22_004/NT22_004_MolDev_ColI/NT22-004-14032022-Col1-A/W0013--B1--B1/P026--B1--B1	/g/pepperkok/tuechler/Experiments_2022/NT22_004/NT22_004_MolDev_ColI/NT22-004-14032022-Col1-A/W0013--B1--B1/P026--B1--B1	A	96h	ctrl	rep 2	2.00438e+09	9.77952e+08	7.44672e+08	6.25775e+06	5.66082e+06
93	B1	P027	NT22-004-14032022-Col1-A--B1--B1--W0013--P027--T00001--Z001--C01.ome.tif	243	-0.682265	-1.76931	4665600	26770.1	NT22-004-14032022-Col1-A	NT22_004_MolDev_ColI	27	W0013--B1--B1	NT22_004	/g/pepperkok/tuechler/Experiments_2022/NT22_004/NT22_004_MolDev_ColI/NT22-004-14032022-Col1-A/W0013--B1--B1/P027--B1--B1	/g/pepperkok/tuechler/Experiments_2022/NT22_004/NT22_004_MolDev_ColI/NT22-004-14032022-Col1-A/W0013--B1--B1/P027--B1--B1	A	96h	ctrl	rep 2	1.75438e+09	7.27945e+08	4.94665e+08	5.31898e+06	4.72205e+06
175	B1	P028	NT22-004-14032022-Col1-A--B1--B1--W0013--P028--T00001--Z001--C01.ome.tif	244	-0.626057	-1.80144	4665600	31845.1	NT22-004-14032022-Col1-A	NT22_004_MolDev_ColI	28	W0013--B1--B1	NT22_004	/g/pepperkok/tuechler/Experiments_2022/NT22_004/NT22_004_MolDev_ColI/NT22-004-14032022-Col1-A/W0013--B1--B1/P028--B1--B1	/g/pepperkok/tuechler/Experiments_2022/NT22_004/NT22_004_MolDev_ColI/NT22-004-14032022-Col1-A/W0013--B1--B1/P028--B1--B1	A	96h	ctrl	rep 2	2.08697e+09	1.06054e+09	8.27256e+08	4.72718e+06	4.13025e+06
170	B1	P029	NT22-004-14032022-Col1-A--B1--B1--W0013--P029--T00001--Z001--C01.ome.tif	245	-0.561197	-1.70657	4665600	31971.3	NT22-004-14032022-Col1-A	NT22_004_MolDev_ColI	29	W0013--B1--B1	NT22_004	/g/pepperkok/tuechler/Experiments_2022/NT22_004/NT22_004_MolDev_ColI/NT22-004-14032022-Col1-A/W0013--B1--B1/P029--B1--B1	/g/pepperkok/tuechler/Experiments_2022/NT22_004/NT22_004_MolDev_ColI/NT22-004-14032022-Col1-A/W0013--B1--B1/P029--B1--B1	A	96h	ctrl	rep 2	2.09524e+09	1.06881e+09	8.35527e+08	4.91487e+06	4.31794e+06
144	B1	P030	NT22-004-14032022-Col1-A--B1--B1--W0013--P030--T00001--Z001--C01.ome.tif	246	-0.534856	-1.67852	4665600	32464.2	NT22-004-14032022-Col1-A	NT22_004_MolDev_ColI	30	W0013--B1--B1	NT22_004	/g/pepperkok/tuechler/Experiments_2022/NT22_004/NT22_004_MolDev_ColI/NT22-004-14032022-Col1-A/W0013--B1--B1/P030--B1--B1	/g/pepperkok/tuechler/Experiments_2022/NT22_004/NT22_004_MolDev_ColI/NT22-004-14032022-Col1-A/W0013--B1--B1/P030--B1--B1	A	96h	ctrl	rep 2	2.12754e+09	1.10111e+09	8.67829e+08	6.02659e+06	5.42967e+06
150	B1	P031	NT22-004-14032022-Col1-A--B1--B1--W0013--P031--T00001--Z001--C01.ome.tif	247	-0.620964	-1.87181	4665600	38766.8	NT22-004-14032022-Col1-A	NT22_004_MolDev_ColI	31	W0013--B1--B1	NT22_004	/g/pepperkok/tuechler/Experiments_2022/NT22_004/NT22_004_MolDev_ColI/NT22-004-14032022-Col1-A/W0013--B1--B1/P031--B1--B1	/g/pepperkok/tuechler/Experiments_2022/NT22_004/NT22_004_MolDev_ColI/NT22-004-14032022-Col1-A/W0013--B1--B1/P031--B1--B1	A	96h	ctrl	rep 2	2.54058e+09	1.51415e+09	1.28087e+09	8.53915e+06	7.94222e+06
135	B1	P032	NT22-004-14032022-Col1-A--B1--B1--W0013--P032--T00001--Z001--C01.ome.tif	248	-0.630992	-1.7734	4665600	33460	NT22-004-14032022-Col1-A	NT22_004_MolDev_ColI	32	W0013--B1--B1	NT22_004	/g/pepperkok/tuechler/Experiments_2022/NT22_004/NT22_004_MolDev_ColI/NT22-004-14032022-Col1-A/W0013--B1--B1/P032--B1--B1	/g/pepperkok/tuechler/Experiments_2022/NT22_004/NT22_004_MolDev_ColI/NT22-004-14032022-Col1-A/W0013--B1--B1/P032--B1--B1	A	96h	ctrl	rep 2	2.1928e+09	1.16637e+09	9.3309e+08	6.91178e+06	6.31485e+06
154	B1	P033	NT22-004-14032022-Col1-A--B1--B1--W0013--P033--T00001--Z001--C01.ome.tif	249	-0.575284	-1.74911	4665600	33417.4	NT22-004-14032022-Col1-A	NT22_004_MolDev_ColI	33	W0013--B1--B1	NT22_004	/g/pepperkok/tuechler/Experiments_2022/NT22_004/NT22_004_MolDev_ColI/NT22-004-14032022-Col1-A/W0013--B1--B1/P033--B1--B1	/g/pepperkok/tuechler/Experiments_2022/NT22_004/NT22_004_MolDev_ColI/NT22-004-14032022-Col1-A/W0013--B1--B1/P033--B1--B1	A	96h	ctrl	rep 2	2.19001e+09	1.16358e+09	9.30298e+08	6.0409e+06	5.44397e+06
137	B1	P034	NT22-004-14032022-Col1-A--B1--B1--W0013--P034--T00001--Z001--C01.ome.tif	250	-0.535336	-1.77923	4665600	31462.1	NT22-004-14032022-Col1-A	NT22_004_MolDev_ColI	34	W0013--B1--B1	NT22_004	/g/pepperkok/tuechler/Experiments_2022/NT22_004/NT22_004_MolDev_ColI/NT22-004-14032022-Col1-A/W0013--B1--B1/P034--B1--B1	/g/pepperkok/tuechler/Experiments_2022/NT22_004/NT22_004_MolDev_ColI/NT22-004-14032022-Col1-A/W0013--B1--B1/P034--B1--B1	A	96h	ctrl	rep 2	2.06187e+09	1.03544e+09	8.02156e+08	5.85515e+06	5.25823e+06
178	B1	P035	NT22-004-14032022-Col1-A--B1--B1--W0013--P035--T00001--Z001--C01.ome.tif	251	-0.563015	-1.76862	4665600	34756.7	NT22-004-14032022-Col1-A	NT22_004_MolDev_ColI	35	W0013--B1--B1	NT22_004	/g/pepperkok/tuechler/Experiments_2022/NT22_004/NT22_004_MolDev_ColI/NT22-004-14032022-Col1-A/W0013--B1--B1/P035--B1--B1	/g/pepperkok/tuechler/Experiments_2022/NT22_004/NT22_004_MolDev_ColI/NT22-004-14032022-Col1-A/W0013--B1--B1/P035--B1--B1	A	96h	ctrl	rep 2	2.27778e+09	1.25135e+09	1.01807e+09	5.71949e+06	5.12256e+06
181	B1	P036	NT22-004-14032022-Col1-A--B1--B1--W0013--P036--T00001--Z001--C01.ome.tif	252	-0.614169	-1.73345	4665600	35314.9	NT22-004-14032022-Col1-A	NT22_004_MolDev_ColI	36	W0013--B1--B1	NT22_004	/g/pepperkok/tuechler/Experiments_2022/NT22_004/NT22_004_MolDev_ColI/NT22-004-14032022-Col1-A/W0013--B1--B1/P036--B1--B1	/g/pepperkok/tuechler/Experiments_2022/NT22_004/NT22_004_MolDev_ColI/NT22-004-14032022-Col1-A/W0013--B1--B1/P036--B1--B1	A	96h	ctrl	rep 2	2.31436e+09	1.28793e+09	1.05465e+09	5.82681e+06	5.22988e+06
212	B2	P001	NT22-004-14032022-Col1-A--B2--B2--W0014--P001--T00001--Z001--C01.ome.tif	253	-0.371471	-1.76881	4665600	32931.6	NT22-004-14032022-Col1-A	NT22_004_MolDev_ColI	1	W0014--B2--B2	NT22_004	/g/pepperkok/tuechler/Experiments_2022/NT22_004/NT22_004_MolDev_ColI/NT22-004-14032022-Col1-A/W0014--B2--B2/P001--B2--B2	/g/pepperkok/tuechler/Experiments_2022/NT22_004/NT22_004_MolDev_ColI/NT22-004-14032022-Col1-A/W0014--B2--B2/P001--B2--B2	A	72h	ctrl	rep 2	2.15817e+09	1.13174e+09	8.98459e+08	4.23802e+06	3.64109e+06
136	B2	P002	NT22-004-14032022-Col1-A--B2--B2--W0014--P002--T00001--Z001--C01.ome.tif	254	-0.683437	-1.80218	4665600	28592.8	NT22-004-14032022-Col1-A	NT22_004_MolDev_ColI	2	W0014--B2--B2	NT22_004	/g/pepperkok/tuechler/Experiments_2022/NT22_004/NT22_004_MolDev_ColI/NT22-004-14032022-Col1-A/W0014--B2--B2/P002--B2--B2	/g/pepperkok/tuechler/Experiments_2022/NT22_004/NT22_004_MolDev_ColI/NT22-004-14032022-Col1-A/W0014--B2--B2/P002--B2--B2	A	72h	ctrl	rep 2	1.87383e+09	8.47398e+08	6.14118e+08	4.51558e+06	3.91865e+06
198	B2	P003	NT22-004-14032022-Col1-A--B2--B2--W0014--P003--T00001--Z001--C01.ome.tif	255	-0.442277	-1.76457	4665600	31138.9	NT22-004-14032022-Col1-A	NT22_004_MolDev_ColI	3	W0014--B2--B2	NT22_004	/g/pepperkok/tuechler/Experiments_2022/NT22_004/NT22_004_MolDev_ColI/NT22-004-14032022-Col1-A/W0014--B2--B2/P003--B2--B2	/g/pepperkok/tuechler/Experiments_2022/NT22_004/NT22_004_MolDev_ColI/NT22-004-14032022-Col1-A/W0014--B2--B2/P003--B2--B2	A	72h	ctrl	rep 2	2.04069e+09	1.01426e+09	7.80975e+08	3.94432e+06	3.34739e+06
199	B2	P004	NT22-004-14032022-Col1-A--B2--B2--W0014--P004--T00001--Z001--C01.ome.tif	256	-0.195844	-1.71037	4665600	32012.6	NT22-004-14032022-Col1-A	NT22_004_MolDev_ColI	4	W0014--B2--B2	NT22_004	/g/pepperkok/tuechler/Experiments_2022/NT22_004/NT22_004_MolDev_ColI/NT22-004-14032022-Col1-A/W0014--B2--B2/P004--B2--B2	/g/pepperkok/tuechler/Experiments_2022/NT22_004/NT22_004_MolDev_ColI/NT22-004-14032022-Col1-A/W0014--B2--B2/P004--B2--B2	A	72h	ctrl	rep 2	2.09795e+09	1.07151e+09	8.38234e+08	4.21223e+06	3.61531e+06
269	B2	P005	NT22-004-14032022-Col1-A--B2--B2--W0014--P005--T00001--Z001--C01.ome.tif	257	-0.377942	-1.70369	4665600	35943.1	NT22-004-14032022-Col1-A	NT22_004_MolDev_ColI	5	W0014--B2--B2	NT22_004	/g/pepperkok/tuechler/Experiments_2022/NT22_004/NT22_004_MolDev_ColI/NT22-004-14032022-Col1-A/W0014--B2--B2/P005--B2--B2	/g/pepperkok/tuechler/Experiments_2022/NT22_004/NT22_004_MolDev_ColI/NT22-004-14032022-Col1-A/W0014--B2--B2/P005--B2--B2	A	72h	ctrl	rep 2	2.35553e+09	1.3291e+09	1.09582e+09	4.07369e+06	3.47676e+06
254	B2	P006	NT22-004-14032022-Col1-A--B2--B2--W0014--P006--T00001--Z001--C01.ome.tif	258	-0.41871	-1.72115	4665600	39005.9	NT22-004-14032022-Col1-A	NT22_004_MolDev_ColI	6	W0014--B2--B2	NT22_004	/g/pepperkok/tuechler/Experiments_2022/NT22_004/NT22_004_MolDev_ColI/NT22-004-14032022-Col1-A/W0014--B2--B2/P006--B2--B2	/g/pepperkok/tuechler/Experiments_2022/NT22_004/NT22_004_MolDev_ColI/NT22-004-14032022-Col1-A/W0014--B2--B2/P006--B2--B2	A	72h	ctrl	rep 2	2.55625e+09	1.52982e+09	1.29654e+09	5.10449e+06	4.50756e+06
188	B2	P007	NT22-004-14032022-Col1-A--B2--B2--W0014--P007--T00001--Z001--C01.ome.tif	259	-0.458303	-1.7225	4665600	31864.9	NT22-004-14032022-Col1-A	NT22_004_MolDev_ColI	7	W0014--B2--B2	NT22_004	/g/pepperkok/tuechler/Experiments_2022/NT22_004/NT22_004_MolDev_ColI/NT22-004-14032022-Col1-A/W0014--B2--B2/P007--B2--B2	/g/pepperkok/tuechler/Experiments_2022/NT22_004/NT22_004_MolDev_ColI/NT22-004-14032022-Col1-A/W0014--B2--B2/P007--B2--B2	A	72h	ctrl	rep 2	2.08826e+09	1.06183e+09	8.28553e+08	4.4072e+06	3.81027e+06
158	B2	P008	NT22-004-14032022-Col1-A--B2--B2--W0014--P008--T00001--Z001--C01.ome.tif	260	-0.408814	-1.70782	4665600	30343.7	NT22-004-14032022-Col1-A	NT22_004_MolDev_ColI	8	W0014--B2--B2	NT22_004	/g/pepperkok/tuechler/Experiments_2022/NT22_004/NT22_004_MolDev_ColI/NT22-004-14032022-Col1-A/W0014--B2--B2/P008--B2--B2	/g/pepperkok/tuechler/Experiments_2022/NT22_004/NT22_004_MolDev_ColI/NT22-004-14032022-Col1-A/W0014--B2--B2/P008--B2--B2	A	72h	ctrl	rep 2	1.98857e+09	9.62143e+08	7.28863e+08	4.61306e+06	4.01613e+06
133	B2	P009	NT22-004-14032022-Col1-A--B2--B2--W0014--P009--T00001--Z001--C01.ome.tif	261	-0.452606	-1.7658	4665600	27642.4	NT22-004-14032022-Col1-A	NT22_004_MolDev_ColI	9	W0014--B2--B2	NT22_004	/g/pepperkok/tuechler/Experiments_2022/NT22_004/NT22_004_MolDev_ColI/NT22-004-14032022-Col1-A/W0014--B2--B2/P009--B2--B2	/g/pepperkok/tuechler/Experiments_2022/NT22_004/NT22_004_MolDev_ColI/NT22-004-14032022-Col1-A/W0014--B2--B2/P009--B2--B2	A	72h	ctrl	rep 2	1.81154e+09	7.8511e+08	5.5183e+08	4.1491e+06	3.55217e+06
201	B2	P010	NT22-004-14032022-Col1-A--B2--B2--W0014--P010--T00001--Z001--C01.ome.tif	262	-0.385125	-1.79521	4665600	32377.6	NT22-004-14032022-Col1-A	NT22_004_MolDev_ColI	10	W0014--B2--B2	NT22_004	/g/pepperkok/tuechler/Experiments_2022/NT22_004/NT22_004_MolDev_ColI/NT22-004-14032022-Col1-A/W0014--B2--B2/P010--B2--B2	/g/pepperkok/tuechler/Experiments_2022/NT22_004/NT22_004_MolDev_ColI/NT22-004-14032022-Col1-A/W0014--B2--B2/P010--B2--B2	A	72h	ctrl	rep 2	2.12186e+09	1.09543e+09	8.62152e+08	4.28931e+06	3.69239e+06
221	B2	P011	NT22-004-14032022-Col1-A--B2--B2--W0014--P011--T00001--Z001--C01.ome.tif	263	-0.32444	-1.7201	4665600	33476.6	NT22-004-14032022-Col1-A	NT22_004_MolDev_ColI	11	W0014--B2--B2	NT22_004	/g/pepperkok/tuechler/Experiments_2022/NT22_004/NT22_004_MolDev_ColI/NT22-004-14032022-Col1-A/W0014--B2--B2/P011--B2--B2	/g/pepperkok/tuechler/Experiments_2022/NT22_004/NT22_004_MolDev_ColI/NT22-004-14032022-Col1-A/W0014--B2--B2/P011--B2--B2	A	72h	ctrl	rep 2	2193888981	1167456981	934176981	4.22705e+06	3.63012e+06
284	B2	P012	NT22-004-14032022-Col1-A--B2--B2--W0014--P012--T00001--Z001--C01.ome.tif	264	-0.538791	-1.67923	4665600	36536.8	NT22-004-14032022-Col1-A	NT22_004_MolDev_ColI	12	W0014--B2--B2	NT22_004	/g/pepperkok/tuechler/Experiments_2022/NT22_004/NT22_004_MolDev_ColI/NT22-004-14032022-Col1-A/W0014--B2--B2/P012--B2--B2	/g/pepperkok/tuechler/Experiments_2022/NT22_004/NT22_004_MolDev_ColI/NT22-004-14032022-Col1-A/W0014--B2--B2/P012--B2--B2	A	72h	ctrl	rep 2	2.39444e+09	1.36801e+09	1.13473e+09	3.99553e+06	3.3986e+06
161	B2	P013	NT22-004-14032022-Col1-A--B2--B2--W0014--P013--T00001--Z001--C01.ome.tif	265	-0.475983	-1.74578	4665600	30473	NT22-004-14032022-Col1-A	NT22_004_MolDev_ColI	13	W0014--B2--B2	NT22_004	/g/pepperkok/tuechler/Experiments_2022/NT22_004/NT22_004_MolDev_ColI/NT22-004-14032022-Col1-A/W0014--B2--B2/P013--B2--B2	/g/pepperkok/tuechler/Experiments_2022/NT22_004/NT22_004_MolDev_ColI/NT22-004-14032022-Col1-A/W0014--B2--B2/P013--B2--B2	A	72h	ctrl	rep 2	1.99705e+09	9.70619e+08	7.37339e+08	4.57975e+06	3.98282e+06
165	B2	P014	NT22-004-14032022-Col1-A--B2--B2--W0014--P014--T00001--Z001--C01.ome.tif	266	-0.38242	-1.79712	4665600	30079.6	NT22-004-14032022-Col1-A	NT22_004_MolDev_ColI	14	W0014--B2--B2	NT22_004	/g/pepperkok/tuechler/Experiments_2022/NT22_004/NT22_004_MolDev_ColI/NT22-004-14032022-Col1-A/W0014--B2--B2/P014--B2--B2	/g/pepperkok/tuechler/Experiments_2022/NT22_004/NT22_004_MolDev_ColI/NT22-004-14032022-Col1-A/W0014--B2--B2/P014--B2--B2	A	72h	ctrl	rep 2	1.97126e+09	9.44832e+08	7.11552e+08	4.31243e+06	3.71551e+06
127	B2	P015	NT22-004-14032022-Col1-A--B2--B2--W0014--P015--T00001--Z001--C01.ome.tif	267	-0.707068	-1.75604	4665600	27457.1	NT22-004-14032022-Col1-A	NT22_004_MolDev_ColI	15	W0014--B2--B2	NT22_004	/g/pepperkok/tuechler/Experiments_2022/NT22_004/NT22_004_MolDev_ColI/NT22-004-14032022-Col1-A/W0014--B2--B2/P015--B2--B2	/g/pepperkok/tuechler/Experiments_2022/NT22_004/NT22_004_MolDev_ColI/NT22-004-14032022-Col1-A/W0014--B2--B2/P015--B2--B2	A	72h	ctrl	rep 2	1.7994e+09	7.72968e+08	5.39688e+08	4.24951e+06	3.65259e+06
173	B2	P016	NT22-004-14032022-Col1-A--B2--B2--W0014--P016--T00001--Z001--C01.ome.tif	268	-0.451651	-1.74293	4665600	30508.3	NT22-004-14032022-Col1-A	NT22_004_MolDev_ColI	16	W0014--B2--B2	NT22_004	/g/pepperkok/tuechler/Experiments_2022/NT22_004/NT22_004_MolDev_ColI/NT22-004-14032022-Col1-A/W0014--B2--B2/P016--B2--B2	/g/pepperkok/tuechler/Experiments_2022/NT22_004/NT22_004_MolDev_ColI/NT22-004-14032022-Col1-A/W0014--B2--B2/P016--B2--B2	A	72h	ctrl	rep 2	1.99936e+09	9.72928e+08	7.39648e+08	4.27542e+06	3.6785e+06
199	B2	P017	NT22-004-14032022-Col1-A--B2--B2--W0014--P017--T00001--Z001--C01.ome.tif	269	-0.611315	-1.78012	4665600	35261.5	NT22-004-14032022-Col1-A	NT22_004_MolDev_ColI	17	W0014--B2--B2	NT22_004	/g/pepperkok/tuechler/Experiments_2022/NT22_004/NT22_004_MolDev_ColI/NT22-004-14032022-Col1-A/W0014--B2--B2/P017--B2--B2	/g/pepperkok/tuechler/Experiments_2022/NT22_004/NT22_004_MolDev_ColI/NT22-004-14032022-Col1-A/W0014--B2--B2/P017--B2--B2	A	72h	ctrl	rep 2	2.31086e+09	1.28443e+09	1.05115e+09	5.28217e+06	4.68525e+06
203	B2	P018	NT22-004-14032022-Col1-A--B2--B2--W0014--P018--T00001--Z001--C01.ome.tif	270	-0.37171	-1.80639	4665600	33867.7	NT22-004-14032022-Col1-A	NT22_004_MolDev_ColI	18	W0014--B2--B2	NT22_004	/g/pepperkok/tuechler/Experiments_2022/NT22_004/NT22_004_MolDev_ColI/NT22-004-14032022-Col1-A/W0014--B2--B2/P018--B2--B2	/g/pepperkok/tuechler/Experiments_2022/NT22_004/NT22_004_MolDev_ColI/NT22-004-14032022-Col1-A/W0014--B2--B2/P018--B2--B2	A	72h	ctrl	rep 2	2.21952e+09	1.19309e+09	9.59808e+08	4.72812e+06	4.13119e+06
178	B2	P019	NT22-004-14032022-Col1-A--B2--B2--W0014--P019--T00001--Z001--C01.ome.tif	271	-0.377151	-1.74182	4665600	31857.5	NT22-004-14032022-Col1-A	NT22_004_MolDev_ColI	19	W0014--B2--B2	NT22_004	/g/pepperkok/tuechler/Experiments_2022/NT22_004/NT22_004_MolDev_ColI/NT22-004-14032022-Col1-A/W0014--B2--B2/P019--B2--B2	/g/pepperkok/tuechler/Experiments_2022/NT22_004/NT22_004_MolDev_ColI/NT22-004-14032022-Col1-A/W0014--B2--B2/P019--B2--B2	A	72h	ctrl	rep 2	2.08778e+09	1.06135e+09	8.28066e+08	4.65206e+06	4.05513e+06
144	B2	P020	NT22-004-14032022-Col1-A--B2--B2--W0014--P020--T00001--Z001--C01.ome.tif	272	-0.502663	-1.73362	4665600	31020.1	NT22-004-14032022-Col1-A	NT22_004_MolDev_ColI	20	W0014--B2--B2	NT22_004	/g/pepperkok/tuechler/Experiments_2022/NT22_004/NT22_004_MolDev_ColI/NT22-004-14032022-Col1-A/W0014--B2--B2/P020--B2--B2	/g/pepperkok/tuechler/Experiments_2022/NT22_004/NT22_004_MolDev_ColI/NT22-004-14032022-Col1-A/W0014--B2--B2/P020--B2--B2	A	72h	ctrl	rep 2	2.0329e+09	1.00647e+09	7.7319e+08	5.36938e+06	4.77245e+06
88	B2	P021	NT22-004-14032022-Col1-A--B2--B2--W0014--P021--T00001--Z001--C01.ome.tif	273	-0.615397	-1.69264	4665600	24780.7	NT22-004-14032022-Col1-A	NT22_004_MolDev_ColI	21	W0014--B2--B2	NT22_004	/g/pepperkok/tuechler/Experiments_2022/NT22_004/NT22_004_MolDev_ColI/NT22-004-14032022-Col1-A/W0014--B2--B2/P021--B2--B2	/g/pepperkok/tuechler/Experiments_2022/NT22_004/NT22_004_MolDev_ColI/NT22-004-14032022-Col1-A/W0014--B2--B2/P021--B2--B2	A	72h	ctrl	rep 2	1.62401e+09	5.97574e+08	3.64294e+08	4.13971e+06	3.54278e+06
113	B2	P022	NT22-004-14032022-Col1-A--B2--B2--W0014--P022--T00001--Z001--C01.ome.tif	274	-0.540414	-1.86274	4665600	27838.3	NT22-004-14032022-Col1-A	NT22_004_MolDev_ColI	22	W0014--B2--B2	NT22_004	/g/pepperkok/tuechler/Experiments_2022/NT22_004/NT22_004_MolDev_ColI/NT22-004-14032022-Col1-A/W0014--B2--B2/P022--B2--B2	/g/pepperkok/tuechler/Experiments_2022/NT22_004/NT22_004_MolDev_ColI/NT22-004-14032022-Col1-A/W0014--B2--B2/P022--B2--B2	A	72h	ctrl	rep 2	1.82439e+09	7.97954e+08	5.64674e+08	4.99712e+06	4.40019e+06
180	B2	P023	NT22-004-14032022-Col1-A--B2--B2--W0014--P023--T00001--Z001--C01.ome.tif	275	-0.452773	-1.74629	4665600	33805	NT22-004-14032022-Col1-A	NT22_004_MolDev_ColI	23	W0014--B2--B2	NT22_004	/g/pepperkok/tuechler/Experiments_2022/NT22_004/NT22_004_MolDev_ColI/NT22-004-14032022-Col1-A/W0014--B2--B2/P023--B2--B2	/g/pepperkok/tuechler/Experiments_2022/NT22_004/NT22_004_MolDev_ColI/NT22-004-14032022-Col1-A/W0014--B2--B2/P023--B2--B2	A	72h	ctrl	rep 2	2.21541e+09	1.18898e+09	9.55696e+08	5.30942e+06	4.7125e+06
267	B2	P024	NT22-004-14032022-Col1-A--B2--B2--W0014--P024--T00001--Z001--C01.ome.tif	276	-0.261252	-1.75841	4665600	35446.2	NT22-004-14032022-Col1-A	NT22_004_MolDev_ColI	24	W0014--B2--B2	NT22_004	/g/pepperkok/tuechler/Experiments_2022/NT22_004/NT22_004_MolDev_ColI/NT22-004-14032022-Col1-A/W0014--B2--B2/P024--B2--B2	/g/pepperkok/tuechler/Experiments_2022/NT22_004/NT22_004_MolDev_ColI/NT22-004-14032022-Col1-A/W0014--B2--B2/P024--B2--B2	A	72h	ctrl	rep 2	2.32297e+09	1.29653e+09	1.06325e+09	3.98222e+06	3.3853e+06
209	B2	P025	NT22-004-14032022-Col1-A--B2--B2--W0014--P025--T00001--Z001--C01.ome.tif	277	-0.450585	-1.74502	4665600	35950.2	NT22-004-14032022-Col1-A	NT22_004_MolDev_ColI	25	W0014--B2--B2	NT22_004	/g/pepperkok/tuechler/Experiments_2022/NT22_004/NT22_004_MolDev_ColI/NT22-004-14032022-Col1-A/W0014--B2--B2/P025--B2--B2	/g/pepperkok/tuechler/Experiments_2022/NT22_004/NT22_004_MolDev_ColI/NT22-004-14032022-Col1-A/W0014--B2--B2/P025--B2--B2	A	72h	ctrl	rep 2	2.356e+09	1.32957e+09	1.09629e+09	5.24539e+06	4.64846e+06
152	B2	P026	NT22-004-14032022-Col1-A--B2--B2--W0014--P026--T00001--Z001--C01.ome.tif	278	-0.421504	-1.77811	4665600	32124.8	NT22-004-14032022-Col1-A	NT22_004_MolDev_ColI	26	W0014--B2--B2	NT22_004	/g/pepperkok/tuechler/Experiments_2022/NT22_004/NT22_004_MolDev_ColI/NT22-004-14032022-Col1-A/W0014--B2--B2/P026--B2--B2	/g/pepperkok/tuechler/Experiments_2022/NT22_004/NT22_004_MolDev_ColI/NT22-004-14032022-Col1-A/W0014--B2--B2/P026--B2--B2	A	72h	ctrl	rep 2	2.1053e+09	1.07887e+09	8.4559e+08	5.56309e+06	4.96616e+06
111	B2	P027	NT22-004-14032022-Col1-A--B2--B2--W0014--P027--T00001--Z001--C01.ome.tif	279	-0.509053	-1.75264	4665600	27898.6	NT22-004-14032022-Col1-A	NT22_004_MolDev_ColI	27	W0014--B2--B2	NT22_004	/g/pepperkok/tuechler/Experiments_2022/NT22_004/NT22_004_MolDev_ColI/NT22-004-14032022-Col1-A/W0014--B2--B2/P027--B2--B2	/g/pepperkok/tuechler/Experiments_2022/NT22_004/NT22_004_MolDev_ColI/NT22-004-14032022-Col1-A/W0014--B2--B2/P027--B2--B2	A	72h	ctrl	rep 2	1.82834e+09	8.01904e+08	5.68624e+08	5.12274e+06	4.52581e+06
193	B2	P028	NT22-004-14032022-Col1-A--B2--B2--W0014--P028--T00001--Z001--C01.ome.tif	280	-0.497805	-1.70752	4665600	35880.6	NT22-004-14032022-Col1-A	NT22_004_MolDev_ColI	28	W0014--B2--B2	NT22_004	/g/pepperkok/tuechler/Experiments_2022/NT22_004/NT22_004_MolDev_ColI/NT22-004-14032022-Col1-A/W0014--B2--B2/P028--B2--B2	/g/pepperkok/tuechler/Experiments_2022/NT22_004/NT22_004_MolDev_ColI/NT22-004-14032022-Col1-A/W0014--B2--B2/P028--B2--B2	A	72h	ctrl	rep 2	2.35144e+09	1.325e+09	1.09172e+09	5.6566e+06	5.05967e+06
191	B2	P029	NT22-004-14032022-Col1-A--B2--B2--W0014--P029--T00001--Z001--C01.ome.tif	281	-0.522081	-1.75585	4665600	37247.8	NT22-004-14032022-Col1-A	NT22_004_MolDev_ColI	29	W0014--B2--B2	NT22_004	/g/pepperkok/tuechler/Experiments_2022/NT22_004/NT22_004_MolDev_ColI/NT22-004-14032022-Col1-A/W0014--B2--B2/P029--B2--B2	/g/pepperkok/tuechler/Experiments_2022/NT22_004/NT22_004_MolDev_ColI/NT22-004-14032022-Col1-A/W0014--B2--B2/P029--B2--B2	A	72h	ctrl	rep 2	2.44103e+09	1.4146e+09	1.18132e+09	6.18493e+06	5.58801e+06
263	B2	P030	NT22-004-14032022-Col1-A--B2--B2--W0014--P030--T00001--Z001--C01.ome.tif	282	-0.574773	-1.60289	4665600	38055.9	NT22-004-14032022-Col1-A	NT22_004_MolDev_ColI	30	W0014--B2--B2	NT22_004	/g/pepperkok/tuechler/Experiments_2022/NT22_004/NT22_004_MolDev_ColI/NT22-004-14032022-Col1-A/W0014--B2--B2/P030--B2--B2	/g/pepperkok/tuechler/Experiments_2022/NT22_004/NT22_004_MolDev_ColI/NT22-004-14032022-Col1-A/W0014--B2--B2/P030--B2--B2	A	72h	ctrl	rep 2	2.49399e+09	1.46756e+09	1.23428e+09	4.69309e+06	4.09616e+06
146	B2	P031	NT22-004-14032022-Col1-A--B2--B2--W0014--P031--T00001--Z001--C01.ome.tif	283	-0.406727	-1.72307	4665600	32174.9	NT22-004-14032022-Col1-A	NT22_004_MolDev_ColI	31	W0014--B2--B2	NT22_004	/g/pepperkok/tuechler/Experiments_2022/NT22_004/NT22_004_MolDev_ColI/NT22-004-14032022-Col1-A/W0014--B2--B2/P031--B2--B2	/g/pepperkok/tuechler/Experiments_2022/NT22_004/NT22_004_MolDev_ColI/NT22-004-14032022-Col1-A/W0014--B2--B2/P031--B2--B2	A	72h	ctrl	rep 2	2.10858e+09	1.08215e+09	8.48868e+08	5.81416e+06	5.21724e+06
174	B2	P032	NT22-004-14032022-Col1-A--B2--B2--W0014--P032--T00001--Z001--C01.ome.tif	284	-0.413986	-1.72087	4665600	35351.4	NT22-004-14032022-Col1-A	NT22_004_MolDev_ColI	32	W0014--B2--B2	NT22_004	/g/pepperkok/tuechler/Experiments_2022/NT22_004/NT22_004_MolDev_ColI/NT22-004-14032022-Col1-A/W0014--B2--B2/P032--B2--B2	/g/pepperkok/tuechler/Experiments_2022/NT22_004/NT22_004_MolDev_ColI/NT22-004-14032022-Col1-A/W0014--B2--B2/P032--B2--B2	A	72h	ctrl	rep 2	2.31676e+09	1.29032e+09	1.05704e+09	6.07497e+06	5.47804e+06
130	B2	P033	NT22-004-14032022-Col1-A--B2--B2--W0014--P033--T00001--Z001--C01.ome.tif	285	-0.572448	-1.71497	4665600	29871.7	NT22-004-14032022-Col1-A	NT22_004_MolDev_ColI	33	W0014--B2--B2	NT22_004	/g/pepperkok/tuechler/Experiments_2022/NT22_004/NT22_004_MolDev_ColI/NT22-004-14032022-Col1-A/W0014--B2--B2/P033--B2--B2	/g/pepperkok/tuechler/Experiments_2022/NT22_004/NT22_004_MolDev_ColI/NT22-004-14032022-Col1-A/W0014--B2--B2/P033--B2--B2	A	72h	ctrl	rep 2	1.95764e+09	9.31211e+08	6.97931e+08	5.3687e+06	4.77177e+06
169	B2	P034	NT22-004-14032022-Col1-A--B2--B2--W0014--P034--T00001--Z001--C01.ome.tif	286	-0.393189	-1.72595	4665600	34058.8	NT22-004-14032022-Col1-A	NT22_004_MolDev_ColI	34	W0014--B2--B2	NT22_004	/g/pepperkok/tuechler/Experiments_2022/NT22_004/NT22_004_MolDev_ColI/NT22-004-14032022-Col1-A/W0014--B2--B2/P034--B2--B2	/g/pepperkok/tuechler/Experiments_2022/NT22_004/NT22_004_MolDev_ColI/NT22-004-14032022-Col1-A/W0014--B2--B2/P034--B2--B2	A	72h	ctrl	rep 2	2.23205e+09	1.20561e+09	9.72334e+08	5.75345e+06	5.15653e+06
155	B2	P035	NT22-004-14032022-Col1-A--B2--B2--W0014--P035--T00001--Z001--C01.ome.tif	287	-0.548793	-1.7836	4665600	33430.5	NT22-004-14032022-Col1-A	NT22_004_MolDev_ColI	35	W0014--B2--B2	NT22_004	/g/pepperkok/tuechler/Experiments_2022/NT22_004/NT22_004_MolDev_ColI/NT22-004-14032022-Col1-A/W0014--B2--B2/P035--B2--B2	/g/pepperkok/tuechler/Experiments_2022/NT22_004/NT22_004_MolDev_ColI/NT22-004-14032022-Col1-A/W0014--B2--B2/P035--B2--B2	A	72h	ctrl	rep 2	2.19087e+09	1.16443e+09	9.31155e+08	6.00745e+06	5.41052e+06
256	B2	P036	NT22-004-14032022-Col1-A--B2--B2--W0014--P036--T00001--Z001--C01.ome.tif	288	-0.35199	-1.6873	4665600	40440.1	NT22-004-14032022-Col1-A	NT22_004_MolDev_ColI	36	W0014--B2--B2	NT22_004	/g/pepperkok/tuechler/Experiments_2022/NT22_004/NT22_004_MolDev_ColI/NT22-004-14032022-Col1-A/W0014--B2--B2/P036--B2--B2	/g/pepperkok/tuechler/Experiments_2022/NT22_004/NT22_004_MolDev_ColI/NT22-004-14032022-Col1-A/W0014--B2--B2/P036--B2--B2	A	72h	ctrl	rep 2	2.65024e+09	1.62381e+09	1.39053e+09	5.43177e+06	4.83484e+06
262	B3	P001	NT22-004-14032022-Col1-A--B3--B3--W0015--P001--T00001--Z001--C01.ome.tif	289	-0.311963	-1.72658	4665600	34133.2	NT22-004-14032022-Col1-A	NT22_004_MolDev_ColI	1	W0015--B3--B3	NT22_004	/g/pepperkok/tuechler/Experiments_2022/NT22_004/NT22_004_MolDev_ColI/NT22-004-14032022-Col1-A/W0015--B3--B3/P001--B3--B3	/g/pepperkok/tuechler/Experiments_2022/NT22_004/NT22_004_MolDev_ColI/NT22-004-14032022-Col1-A/W0015--B3--B3/P001--B3--B3	A	48h	ctrl	rep 2	2.23692e+09	1.21049e+09	9.77206e+08	3.72979e+06	3.13287e+06
244	B3	P002	NT22-004-14032022-Col1-A--B3--B3--W0015--P002--T00001--Z001--C01.ome.tif	290	-0.297852	-1.80861	4665600	31454.8	NT22-004-14032022-Col1-A	NT22_004_MolDev_ColI	2	W0015--B3--B3	NT22_004	/g/pepperkok/tuechler/Experiments_2022/NT22_004/NT22_004_MolDev_ColI/NT22-004-14032022-Col1-A/W0015--B3--B3/P002--B3--B3	/g/pepperkok/tuechler/Experiments_2022/NT22_004/NT22_004_MolDev_ColI/NT22-004-14032022-Col1-A/W0015--B3--B3/P002--B3--B3	A	48h	ctrl	rep 2	2.06139e+09	1.03496e+09	8.01679e+08	3.28557e+06	2.68864e+06
208	B3	P003	NT22-004-14032022-Col1-A--B3--B3--W0015--P003--T00001--Z001--C01.ome.tif	291	-0.198071	-1.76487	4665600	31489.6	NT22-004-14032022-Col1-A	NT22_004_MolDev_ColI	3	W0015--B3--B3	NT22_004	/g/pepperkok/tuechler/Experiments_2022/NT22_004/NT22_004_MolDev_ColI/NT22-004-14032022-Col1-A/W0015--B3--B3/P003--B3--B3	/g/pepperkok/tuechler/Experiments_2022/NT22_004/NT22_004_MolDev_ColI/NT22-004-14032022-Col1-A/W0015--B3--B3/P003--B3--B3	A	48h	ctrl	rep 2	2.06367e+09	1.03724e+09	8.03956e+08	3.86517e+06	3.26825e+06
219	B3	P004	NT22-004-14032022-Col1-A--B3--B3--W0015--P004--T00001--Z001--C01.ome.tif	292	-0.439458	-1.7713	4665600	31973.8	NT22-004-14032022-Col1-A	NT22_004_MolDev_ColI	4	W0015--B3--B3	NT22_004	/g/pepperkok/tuechler/Experiments_2022/NT22_004/NT22_004_MolDev_ColI/NT22-004-14032022-Col1-A/W0015--B3--B3/P004--B3--B3	/g/pepperkok/tuechler/Experiments_2022/NT22_004/NT22_004_MolDev_ColI/NT22-004-14032022-Col1-A/W0015--B3--B3/P004--B3--B3	A	48h	ctrl	rep 2	2.09541e+09	1.06897e+09	8.35694e+08	3.81596e+06	3.21903e+06
226	B3	P005	NT22-004-14032022-Col1-A--B3--B3--W0015--P005--T00001--Z001--C01.ome.tif	293	-0.476614	-1.77004	4665600	40522.2	NT22-004-14032022-Col1-A	NT22_004_MolDev_ColI	5	W0015--B3--B3	NT22_004	/g/pepperkok/tuechler/Experiments_2022/NT22_004/NT22_004_MolDev_ColI/NT22-004-14032022-Col1-A/W0015--B3--B3/P005--B3--B3	/g/pepperkok/tuechler/Experiments_2022/NT22_004/NT22_004_MolDev_ColI/NT22-004-14032022-Col1-A/W0015--B3--B3/P005--B3--B3	A	48h	ctrl	rep 2	2.65562e+09	1.62919e+09	1.39591e+09	6.17659e+06	5.57966e+06
258	B3	P006	NT22-004-14032022-Col1-A--B3--B3--W0015--P006--T00001--Z001--C01.ome.tif	294	-0.333283	-1.74956	4665600	35495.9	NT22-004-14032022-Col1-A	NT22_004_MolDev_ColI	6	W0015--B3--B3	NT22_004	/g/pepperkok/tuechler/Experiments_2022/NT22_004/NT22_004_MolDev_ColI/NT22-004-14032022-Col1-A/W0015--B3--B3/P006--B3--B3	/g/pepperkok/tuechler/Experiments_2022/NT22_004/NT22_004_MolDev_ColI/NT22-004-14032022-Col1-A/W0015--B3--B3/P006--B3--B3	A	48h	ctrl	rep 2	2.32622e+09	1.29979e+09	1.06651e+09	4.13376e+06	3.53683e+06
237	B3	P007	NT22-004-14032022-Col1-A--B3--B3--W0015--P007--T00001--Z001--C01.ome.tif	295	-0.347231	-1.69334	4665600	32367.4	NT22-004-14032022-Col1-A	NT22_004_MolDev_ColI	7	W0015--B3--B3	NT22_004	/g/pepperkok/tuechler/Experiments_2022/NT22_004/NT22_004_MolDev_ColI/NT22-004-14032022-Col1-A/W0015--B3--B3/P007--B3--B3	/g/pepperkok/tuechler/Experiments_2022/NT22_004/NT22_004_MolDev_ColI/NT22-004-14032022-Col1-A/W0015--B3--B3/P007--B3--B3	A	48h	ctrl	rep 2	2.1212e+09	1.09476e+09	8.61484e+08	3.63496e+06	3.03803e+06
197	B3	P008	NT22-004-14032022-Col1-A--B3--B3--W0015--P008--T00001--Z001--C01.ome.tif	296	-0.287545	-1.7478	4665600	30069.6	NT22-004-14032022-Col1-A	NT22_004_MolDev_ColI	8	W0015--B3--B3	NT22_004	/g/pepperkok/tuechler/Experiments_2022/NT22_004/NT22_004_MolDev_ColI/NT22-004-14032022-Col1-A/W0015--B3--B3/P008--B3--B3	/g/pepperkok/tuechler/Experiments_2022/NT22_004/NT22_004_MolDev_ColI/NT22-004-14032022-Col1-A/W0015--B3--B3/P008--B3--B3	A	48h	ctrl	rep 2	1.97061e+09	9.4418e+08	7.109e+08	3.60863e+06	3.0117e+06
204	B3	P009	NT22-004-14032022-Col1-A--B3--B3--W0015--P009--T00001--Z001--C01.ome.tif	297	-0.363606	-1.77572	4665600	30217.1	NT22-004-14032022-Col1-A	NT22_004_MolDev_ColI	9	W0015--B3--B3	NT22_004	/g/pepperkok/tuechler/Experiments_2022/NT22_004/NT22_004_MolDev_ColI/NT22-004-14032022-Col1-A/W0015--B3--B3/P009--B3--B3	/g/pepperkok/tuechler/Experiments_2022/NT22_004/NT22_004_MolDev_ColI/NT22-004-14032022-Col1-A/W0015--B3--B3/P009--B3--B3	A	48h	ctrl	rep 2	1.98027e+09	9.53843e+08	7.20563e+08	3.53217e+06	2.93524e+06
200	B3	P010	NT22-004-14032022-Col1-A--B3--B3--W0015--P010--T00001--Z001--C01.ome.tif	298	-0.273279	-1.77014	4665600	30721.3	NT22-004-14032022-Col1-A	NT22_004_MolDev_ColI	10	W0015--B3--B3	NT22_004	/g/pepperkok/tuechler/Experiments_2022/NT22_004/NT22_004_MolDev_ColI/NT22-004-14032022-Col1-A/W0015--B3--B3/P010--B3--B3	/g/pepperkok/tuechler/Experiments_2022/NT22_004/NT22_004_MolDev_ColI/NT22-004-14032022-Col1-A/W0015--B3--B3/P010--B3--B3	A	48h	ctrl	rep 2	2.01332e+09	9.86889e+08	7.53609e+08	3.76805e+06	3.17112e+06
227	B3	P011	NT22-004-14032022-Col1-A--B3--B3--W0015--P011--T00001--Z001--C01.ome.tif	299	-0.30987	-1.72797	4665600	32623.2	NT22-004-14032022-Col1-A	NT22_004_MolDev_ColI	11	W0015--B3--B3	NT22_004	/g/pepperkok/tuechler/Experiments_2022/NT22_004/NT22_004_MolDev_ColI/NT22-004-14032022-Col1-A/W0015--B3--B3/P011--B3--B3	/g/pepperkok/tuechler/Experiments_2022/NT22_004/NT22_004_MolDev_ColI/NT22-004-14032022-Col1-A/W0015--B3--B3/P011--B3--B3	A	48h	ctrl	rep 2	2.13796e+09	1.11153e+09	8.78248e+08	3.86893e+06	3.27201e+06
299	B3	P012	NT22-004-14032022-Col1-A--B3--B3--W0015--P012--T00001--Z001--C01.ome.tif	300	-0.25788	-1.72475	4665600	33795.5	NT22-004-14032022-Col1-A	NT22_004_MolDev_ColI	12	W0015--B3--B3	NT22_004	/g/pepperkok/tuechler/Experiments_2022/NT22_004/NT22_004_MolDev_ColI/NT22-004-14032022-Col1-A/W0015--B3--B3/P012--B3--B3	/g/pepperkok/tuechler/Experiments_2022/NT22_004/NT22_004_MolDev_ColI/NT22-004-14032022-Col1-A/W0015--B3--B3/P012--B3--B3	A	48h	ctrl	rep 2	2.21479e+09	1.18835e+09	9.55073e+08	3.19422e+06	2.5973e+06
176	B3	P013	NT22-004-14032022-Col1-A--B3--B3--W0015--P013--T00001--Z001--C01.ome.tif	301	-0.422681	-1.75001	4665600	29159	NT22-004-14032022-Col1-A	NT22_004_MolDev_ColI	13	W0015--B3--B3	NT22_004	/g/pepperkok/tuechler/Experiments_2022/NT22_004/NT22_004_MolDev_ColI/NT22-004-14032022-Col1-A/W0015--B3--B3/P013--B3--B3	/g/pepperkok/tuechler/Experiments_2022/NT22_004/NT22_004_MolDev_ColI/NT22-004-14032022-Col1-A/W0015--B3--B3/P013--B3--B3	A	48h	ctrl	rep 2	1.91093e+09	8.84501e+08	6.51221e+08	3.70012e+06	3.10319e+06
171	B3	P015	NT22-004-14032022-Col1-A--B3--B3--W0015--P015--T00001--Z001--C01.ome.tif	303	-0.469311	-1.79241	4665600	30671.1	NT22-004-14032022-Col1-A	NT22_004_MolDev_ColI	15	W0015--B3--B3	NT22_004	/g/pepperkok/tuechler/Experiments_2022/NT22_004/NT22_004_MolDev_ColI/NT22-004-14032022-Col1-A/W0015--B3--B3/P015--B3--B3	/g/pepperkok/tuechler/Experiments_2022/NT22_004/NT22_004_MolDev_ColI/NT22-004-14032022-Col1-A/W0015--B3--B3/P015--B3--B3	A	48h	ctrl	rep 2	2.01003e+09	9.836e+08	7.5032e+08	4.38783e+06	3.79091e+06
209	B3	P016	NT22-004-14032022-Col1-A--B3--B3--W0015--P016--T00001--Z001--C01.ome.tif	304	-0.326974	-1.72655	4665600	31149.4	NT22-004-14032022-Col1-A	NT22_004_MolDev_ColI	16	W0015--B3--B3	NT22_004	/g/pepperkok/tuechler/Experiments_2022/NT22_004/NT22_004_MolDev_ColI/NT22-004-14032022-Col1-A/W0015--B3--B3/P016--B3--B3	/g/pepperkok/tuechler/Experiments_2022/NT22_004/NT22_004_MolDev_ColI/NT22-004-14032022-Col1-A/W0015--B3--B3/P016--B3--B3	A	48h	ctrl	rep 2	2.04137e+09	1.01494e+09	7.81662e+08	3.74001e+06	3.14308e+06
235	B3	P017	NT22-004-14032022-Col1-A--B3--B3--W0015--P017--T00001--Z001--C01.ome.tif	305	-0.286523	-1.71657	4665600	32706.5	NT22-004-14032022-Col1-A	NT22_004_MolDev_ColI	17	W0015--B3--B3	NT22_004	/g/pepperkok/tuechler/Experiments_2022/NT22_004/NT22_004_MolDev_ColI/NT22-004-14032022-Col1-A/W0015--B3--B3/P017--B3--B3	/g/pepperkok/tuechler/Experiments_2022/NT22_004/NT22_004_MolDev_ColI/NT22-004-14032022-Col1-A/W0015--B3--B3/P017--B3--B3	A	48h	ctrl	rep 2	2.14342e+09	1.11699e+09	8.83706e+08	3.76045e+06	3.16353e+06
203	B3	P018	NT22-004-14032022-Col1-A--B3--B3--W0015--P018--T00001--Z001--C01.ome.tif	306	-0.463739	-1.79457	4665600	32270	NT22-004-14032022-Col1-A	NT22_004_MolDev_ColI	18	W0015--B3--B3	NT22_004	/g/pepperkok/tuechler/Experiments_2022/NT22_004/NT22_004_MolDev_ColI/NT22-004-14032022-Col1-A/W0015--B3--B3/P018--B3--B3	/g/pepperkok/tuechler/Experiments_2022/NT22_004/NT22_004_MolDev_ColI/NT22-004-14032022-Col1-A/W0015--B3--B3/P018--B3--B3	A	48h	ctrl	rep 2	2.11481e+09	1.08838e+09	8.55101e+08	4.21232e+06	3.61539e+06
228	B3	P019	NT22-004-14032022-Col1-A--B3--B3--W0015--P019--T00001--Z001--C01.ome.tif	307	-0.223943	-1.68397	4665600	31327.3	NT22-004-14032022-Col1-A	NT22_004_MolDev_ColI	19	W0015--B3--B3	NT22_004	/g/pepperkok/tuechler/Experiments_2022/NT22_004/NT22_004_MolDev_ColI/NT22-004-14032022-Col1-A/W0015--B3--B3/P019--B3--B3	/g/pepperkok/tuechler/Experiments_2022/NT22_004/NT22_004_MolDev_ColI/NT22-004-14032022-Col1-A/W0015--B3--B3/P019--B3--B3	A	48h	ctrl	rep 2	2.05303e+09	1.0266e+09	7.93323e+08	3.47949e+06	2.88256e+06
157	B3	P020	NT22-004-14032022-Col1-A--B3--B3--W0015--P020--T00001--Z001--C01.ome.tif	308	-0.555814	-1.76936	4665600	28505.9	NT22-004-14032022-Col1-A	NT22_004_MolDev_ColI	20	W0015--B3--B3	NT22_004	/g/pepperkok/tuechler/Experiments_2022/NT22_004/NT22_004_MolDev_ColI/NT22-004-14032022-Col1-A/W0015--B3--B3/P020--B3--B3	/g/pepperkok/tuechler/Experiments_2022/NT22_004/NT22_004_MolDev_ColI/NT22-004-14032022-Col1-A/W0015--B3--B3/P020--B3--B3	A	48h	ctrl	rep 2	1.86814e+09	8.41705e+08	6.08425e+08	3.87532e+06	3.27839e+06
151	B3	P021	NT22-004-14032022-Col1-A--B3--B3--W0015--P021--T00001--Z001--C01.ome.tif	309	-0.422985	-1.80481	4665600	28340.2	NT22-004-14032022-Col1-A	NT22_004_MolDev_ColI	21	W0015--B3--B3	NT22_004	/g/pepperkok/tuechler/Experiments_2022/NT22_004/NT22_004_MolDev_ColI/NT22-004-14032022-Col1-A/W0015--B3--B3/P021--B3--B3	/g/pepperkok/tuechler/Experiments_2022/NT22_004/NT22_004_MolDev_ColI/NT22-004-14032022-Col1-A/W0015--B3--B3/P021--B3--B3	A	48h	ctrl	rep 2	1.85727e+09	8.30842e+08	5.97562e+08	3.95736e+06	3.36043e+06
188	B3	P022	NT22-004-14032022-Col1-A--B3--B3--W0015--P022--T00001--Z001--C01.ome.tif	310	-0.340249	-1.73839	4665600	30331.3	NT22-004-14032022-Col1-A	NT22_004_MolDev_ColI	22	W0015--B3--B3	NT22_004	/g/pepperkok/tuechler/Experiments_2022/NT22_004/NT22_004_MolDev_ColI/NT22-004-14032022-Col1-A/W0015--B3--B3/P022--B3--B3	/g/pepperkok/tuechler/Experiments_2022/NT22_004/NT22_004_MolDev_ColI/NT22-004-14032022-Col1-A/W0015--B3--B3/P022--B3--B3	A	48h	ctrl	rep 2	1.98776e+09	9.61329e+08	7.28049e+08	3.8726e+06	3.27568e+06
201	B3	P023	NT22-004-14032022-Col1-A--B3--B3--W0015--P023--T00001--Z001--C01.ome.tif	311	-0.790459	-1.80291	4665600	34428.9	NT22-004-14032022-Col1-A	NT22_004_MolDev_ColI	23	W0015--B3--B3	NT22_004	/g/pepperkok/tuechler/Experiments_2022/NT22_004/NT22_004_MolDev_ColI/NT22-004-14032022-Col1-A/W0015--B3--B3/P023--B3--B3	/g/pepperkok/tuechler/Experiments_2022/NT22_004/NT22_004_MolDev_ColI/NT22-004-14032022-Col1-A/W0015--B3--B3/P023--B3--B3	A	48h	ctrl	rep 2	2.2563e+09	1.22987e+09	9.96588e+08	4.95815e+06	4.36122e+06
270	B3	P024	NT22-004-14032022-Col1-A--B3--B3--W0015--P024--T00001--Z001--C01.ome.tif	312	-0.330897	-1.78511	4665600	35518.8	NT22-004-14032022-Col1-A	NT22_004_MolDev_ColI	24	W0015--B3--B3	NT22_004	/g/pepperkok/tuechler/Experiments_2022/NT22_004/NT22_004_MolDev_ColI/NT22-004-14032022-Col1-A/W0015--B3--B3/P024--B3--B3	/g/pepperkok/tuechler/Experiments_2022/NT22_004/NT22_004_MolDev_ColI/NT22-004-14032022-Col1-A/W0015--B3--B3/P024--B3--B3	A	48h	ctrl	rep 2	2.32772e+09	1.30129e+09	1.06801e+09	3.9556e+06	3.35867e+06
207	B3	P025	NT22-004-14032022-Col1-A--B3--B3--W0015--P025--T00001--Z001--C01.ome.tif	313	-0.298889	-1.78446	4665600	31523.4	NT22-004-14032022-Col1-A	NT22_004_MolDev_ColI	25	W0015--B3--B3	NT22_004	/g/pepperkok/tuechler/Experiments_2022/NT22_004/NT22_004_MolDev_ColI/NT22-004-14032022-Col1-A/W0015--B3--B3/P025--B3--B3	/g/pepperkok/tuechler/Experiments_2022/NT22_004/NT22_004_MolDev_ColI/NT22-004-14032022-Col1-A/W0015--B3--B3/P025--B3--B3	A	48h	ctrl	rep 2	2.06588e+09	1.03945e+09	8.06173e+08	3.89455e+06	3.29763e+06
225	B3	P026	NT22-004-14032022-Col1-A--B3--B3--W0015--P026--T00001--Z001--C01.ome.tif	314	-0.488683	-1.8058	4665600	32792.5	NT22-004-14032022-Col1-A	NT22_004_MolDev_ColI	26	W0015--B3--B3	NT22_004	/g/pepperkok/tuechler/Experiments_2022/NT22_004/NT22_004_MolDev_ColI/NT22-004-14032022-Col1-A/W0015--B3--B3/P026--B3--B3	/g/pepperkok/tuechler/Experiments_2022/NT22_004/NT22_004_MolDev_ColI/NT22-004-14032022-Col1-A/W0015--B3--B3/P026--B3--B3	A	48h	ctrl	rep 2	2.14905e+09	1.12262e+09	8.89342e+08	3.95263e+06	3.3557e+06
159	B3	P027	NT22-004-14032022-Col1-A--B3--B3--W0015--P027--T00001--Z001--C01.ome.tif	315	-0.362803	-1.79106	4665600	29505.5	NT22-004-14032022-Col1-A	NT22_004_MolDev_ColI	27	W0015--B3--B3	NT22_004	/g/pepperkok/tuechler/Experiments_2022/NT22_004/NT22_004_MolDev_ColI/NT22-004-14032022-Col1-A/W0015--B3--B3/P027--B3--B3	/g/pepperkok/tuechler/Experiments_2022/NT22_004/NT22_004_MolDev_ColI/NT22-004-14032022-Col1-A/W0015--B3--B3/P027--B3--B3	A	48h	ctrl	rep 2	1.93364e+09	9.0721e+08	6.7393e+08	4.23856e+06	3.64163e+06
202	B3	P028	NT22-004-14032022-Col1-A--B3--B3--W0015--P028--T00001--Z001--C01.ome.tif	316	-0.393939	-2.00313	4665600	29981.1	NT22-004-14032022-Col1-A	NT22_004_MolDev_ColI	28	W0015--B3--B3	NT22_004	/g/pepperkok/tuechler/Experiments_2022/NT22_004/NT22_004_MolDev_ColI/NT22-004-14032022-Col1-A/W0015--B3--B3/P028--B3--B3	/g/pepperkok/tuechler/Experiments_2022/NT22_004/NT22_004_MolDev_ColI/NT22-004-14032022-Col1-A/W0015--B3--B3/P028--B3--B3	A	48h	ctrl	rep 2	1.96481e+09	9.38381e+08	7.05101e+08	3.4906e+06	2.89367e+06
251	B3	P029	NT22-004-14032022-Col1-A--B3--B3--W0015--P029--T00001--Z001--C01.ome.tif	317	-0.410105	-1.75039	4665600	34382.3	NT22-004-14032022-Col1-A	NT22_004_MolDev_ColI	29	W0015--B3--B3	NT22_004	/g/pepperkok/tuechler/Experiments_2022/NT22_004/NT22_004_MolDev_ColI/NT22-004-14032022-Col1-A/W0015--B3--B3/P029--B3--B3	/g/pepperkok/tuechler/Experiments_2022/NT22_004/NT22_004_MolDev_ColI/NT22-004-14032022-Col1-A/W0015--B3--B3/P029--B3--B3	A	48h	ctrl	rep 2	2.25324e+09	1.22681e+09	9.93533e+08	3.9583e+06	3.36137e+06
255	B3	P030	NT22-004-14032022-Col1-A--B3--B3--W0015--P030--T00001--Z001--C01.ome.tif	318	-0.442633	-1.78837	4665600	34153.5	NT22-004-14032022-Col1-A	NT22_004_MolDev_ColI	30	W0015--B3--B3	NT22_004	/g/pepperkok/tuechler/Experiments_2022/NT22_004/NT22_004_MolDev_ColI/NT22-004-14032022-Col1-A/W0015--B3--B3/P030--B3--B3	/g/pepperkok/tuechler/Experiments_2022/NT22_004/NT22_004_MolDev_ColI/NT22-004-14032022-Col1-A/W0015--B3--B3/P030--B3--B3	A	48h	ctrl	rep 2	2.23825e+09	1.21182e+09	9.78536e+08	3.8374e+06	3.24047e+06
204	B3	P031	NT22-004-14032022-Col1-A--B3--B3--W0015--P031--T00001--Z001--C01.ome.tif	319	-0.449205	-1.86253	4665600	32028	NT22-004-14032022-Col1-A	NT22_004_MolDev_ColI	31	W0015--B3--B3	NT22_004	/g/pepperkok/tuechler/Experiments_2022/NT22_004/NT22_004_MolDev_ColI/NT22-004-14032022-Col1-A/W0015--B3--B3/P031--B3--B3	/g/pepperkok/tuechler/Experiments_2022/NT22_004/NT22_004_MolDev_ColI/NT22-004-14032022-Col1-A/W0015--B3--B3/P031--B3--B3	A	48h	ctrl	rep 2	2.09895e+09	1.07252e+09	8.39241e+08	4.11392e+06	3.517e+06
139	B3	P032	NT22-004-14032022-Col1-A--B3--B3--W0015--P032--T00001--Z001--C01.ome.tif	320	-0.518114	-1.88799	4665600	29219.7	NT22-004-14032022-Col1-A	NT22_004_MolDev_ColI	32	W0015--B3--B3	NT22_004	/g/pepperkok/tuechler/Experiments_2022/NT22_004/NT22_004_MolDev_ColI/NT22-004-14032022-Col1-A/W0015--B3--B3/P032--B3--B3	/g/pepperkok/tuechler/Experiments_2022/NT22_004/NT22_004_MolDev_ColI/NT22-004-14032022-Col1-A/W0015--B3--B3/P032--B3--B3	A	48h	ctrl	rep 2	1.91491e+09	8.88478e+08	6.55198e+08	4.71366e+06	4.11673e+06
186	B3	P033	NT22-004-14032022-Col1-A--B3--B3--W0015--P033--T00001--Z001--C01.ome.tif	321	-0.330103	-1.68489	4665600	32779.1	NT22-004-14032022-Col1-A	NT22_004_MolDev_ColI	33	W0015--B3--B3	NT22_004	/g/pepperkok/tuechler/Experiments_2022/NT22_004/NT22_004_MolDev_ColI/NT22-004-14032022-Col1-A/W0015--B3--B3/P033--B3--B3	/g/pepperkok/tuechler/Experiments_2022/NT22_004/NT22_004_MolDev_ColI/NT22-004-14032022-Col1-A/W0015--B3--B3/P033--B3--B3	A	48h	ctrl	rep 2	2.14818e+09	1.12175e+09	8.88468e+08	4.77671e+06	4.17979e+06
189	B3	P034	NT22-004-14032022-Col1-A--B3--B3--W0015--P034--T00001--Z001--C01.ome.tif	322	-0.44578	-1.77872	4665600	32236.4	NT22-004-14032022-Col1-A	NT22_004_MolDev_ColI	34	W0015--B3--B3	NT22_004	/g/pepperkok/tuechler/Experiments_2022/NT22_004/NT22_004_MolDev_ColI/NT22-004-14032022-Col1-A/W0015--B3--B3/P034--B3--B3	/g/pepperkok/tuechler/Experiments_2022/NT22_004/NT22_004_MolDev_ColI/NT22-004-14032022-Col1-A/W0015--B3--B3/P034--B3--B3	A	48h	ctrl	rep 2	2.11261e+09	1.08618e+09	8.52901e+08	4.5127e+06	3.91578e+06
272	B3	P035	NT22-004-14032022-Col1-A--B3--B3--W0015--P035--T00001--Z001--C01.ome.tif	323	-0.287439	-1.72991	4665600	36003.4	NT22-004-14032022-Col1-A	NT22_004_MolDev_ColI	35	W0015--B3--B3	NT22_004	/g/pepperkok/tuechler/Experiments_2022/NT22_004/NT22_004_MolDev_ColI/NT22-004-14032022-Col1-A/W0015--B3--B3/P035--B3--B3	/g/pepperkok/tuechler/Experiments_2022/NT22_004/NT22_004_MolDev_ColI/NT22-004-14032022-Col1-A/W0015--B3--B3/P035--B3--B3	A	48h	ctrl	rep 2	2.35948e+09	1.33305e+09	1.09977e+09	4.04327e+06	3.44634e+06
240	B3	P036	NT22-004-14032022-Col1-A--B3--B3--W0015--P036--T00001--Z001--C01.ome.tif	324	-0.418761	-1.79295	4665600	36462.6	NT22-004-14032022-Col1-A	NT22_004_MolDev_ColI	36	W0015--B3--B3	NT22_004	/g/pepperkok/tuechler/Experiments_2022/NT22_004/NT22_004_MolDev_ColI/NT22-004-14032022-Col1-A/W0015--B3--B3/P036--B3--B3	/g/pepperkok/tuechler/Experiments_2022/NT22_004/NT22_004_MolDev_ColI/NT22-004-14032022-Col1-A/W0015--B3--B3/P036--B3--B3	A	48h	ctrl	rep 2	2.38958e+09	1.36314e+09	1.12986e+09	4.70776e+06	4.11084e+06
259	B4	P001	NT22-004-14032022-Col1-A--B4--B4--W0016--P001--T00001--Z001--C01.ome.tif	325	-0.231824	-1.75274	4665600	32589.6	NT22-004-14032022-Col1-A	NT22_004_MolDev_ColI	1	W0016--B4--B4	NT22_004	/g/pepperkok/tuechler/Experiments_2022/NT22_004/NT22_004_MolDev_ColI/NT22-004-14032022-Col1-A/W0016--B4--B4/P001--B4--B4	/g/pepperkok/tuechler/Experiments_2022/NT22_004/NT22_004_MolDev_ColI/NT22-004-14032022-Col1-A/W0016--B4--B4/P001--B4--B4	A	24h	ctrl	rep 2	2.13576e+09	1.10932e+09	8.76044e+08	3.38241e+06	2.78548e+06
240	B4	P002	NT22-004-14032022-Col1-A--B4--B4--W0016--P002--T00001--Z001--C01.ome.tif	326	-0.364407	-1.76438	4665600	31313.8	NT22-004-14032022-Col1-A	NT22_004_MolDev_ColI	2	W0016--B4--B4	NT22_004	/g/pepperkok/tuechler/Experiments_2022/NT22_004/NT22_004_MolDev_ColI/NT22-004-14032022-Col1-A/W0016--B4--B4/P002--B4--B4	/g/pepperkok/tuechler/Experiments_2022/NT22_004/NT22_004_MolDev_ColI/NT22-004-14032022-Col1-A/W0016--B4--B4/P002--B4--B4	A	24h	ctrl	rep 2	2052149883	1025717883	792437883	3.30182e+06	2.7049e+06
123	B4	P003	NT22-004-14032022-Col1-A--B4--B4--W0016--P003--T00001--Z001--C01.ome.tif	327	-0.603518	-1.85442	4665600	26242	NT22-004-14032022-Col1-A	NT22_004_MolDev_ColI	3	W0016--B4--B4	NT22_004	/g/pepperkok/tuechler/Experiments_2022/NT22_004/NT22_004_MolDev_ColI/NT22-004-14032022-Col1-A/W0016--B4--B4/P003--B4--B4	/g/pepperkok/tuechler/Experiments_2022/NT22_004/NT22_004_MolDev_ColI/NT22-004-14032022-Col1-A/W0016--B4--B4/P003--B4--B4	A	24h	ctrl	rep 2	1.71977e+09	6.93336e+08	4.60056e+08	3.74029e+06	3.14337e+06
209	B4	P004	NT22-004-14032022-Col1-A--B4--B4--W0016--P004--T00001--Z001--C01.ome.tif	328	-0.432749	-1.78553	4665600	30820.6	NT22-004-14032022-Col1-A	NT22_004_MolDev_ColI	4	W0016--B4--B4	NT22_004	/g/pepperkok/tuechler/Experiments_2022/NT22_004/NT22_004_MolDev_ColI/NT22-004-14032022-Col1-A/W0016--B4--B4/P004--B4--B4	/g/pepperkok/tuechler/Experiments_2022/NT22_004/NT22_004_MolDev_ColI/NT22-004-14032022-Col1-A/W0016--B4--B4/P004--B4--B4	A	24h	ctrl	rep 2	2.01983e+09	9.93398e+08	7.60118e+08	3.63693e+06	3.04e+06
287	B4	P005	NT22-004-14032022-Col1-A--B4--B4--W0016--P005--T00001--Z001--C01.ome.tif	329	-0.370475	-1.76557	4665600	34595.9	NT22-004-14032022-Col1-A	NT22_004_MolDev_ColI	5	W0016--B4--B4	NT22_004	/g/pepperkok/tuechler/Experiments_2022/NT22_004/NT22_004_MolDev_ColI/NT22-004-14032022-Col1-A/W0016--B4--B4/P005--B4--B4	/g/pepperkok/tuechler/Experiments_2022/NT22_004/NT22_004_MolDev_ColI/NT22-004-14032022-Col1-A/W0016--B4--B4/P005--B4--B4	A	24h	ctrl	rep 2	2.26724e+09	1.24081e+09	1.00753e+09	3.51057e+06	2.91364e+06
232	B4	P006	NT22-004-14032022-Col1-A--B4--B4--W0016--P006--T00001--Z001--C01.ome.tif	330	-0.463429	-1.75827	4665600	37333.9	NT22-004-14032022-Col1-A	NT22_004_MolDev_ColI	6	W0016--B4--B4	NT22_004	/g/pepperkok/tuechler/Experiments_2022/NT22_004/NT22_004_MolDev_ColI/NT22-004-14032022-Col1-A/W0016--B4--B4/P006--B4--B4	/g/pepperkok/tuechler/Experiments_2022/NT22_004/NT22_004_MolDev_ColI/NT22-004-14032022-Col1-A/W0016--B4--B4/P006--B4--B4	A	24h	ctrl	rep 2	2.44667e+09	1.42024e+09	1.18696e+09	5.11622e+06	4.51929e+06
226	B4	P007	NT22-004-14032022-Col1-A--B4--B4--W0016--P007--T00001--Z001--C01.ome.tif	331	-0.219536	-1.78647	4665600	31964.6	NT22-004-14032022-Col1-A	NT22_004_MolDev_ColI	7	W0016--B4--B4	NT22_004	/g/pepperkok/tuechler/Experiments_2022/NT22_004/NT22_004_MolDev_ColI/NT22-004-14032022-Col1-A/W0016--B4--B4/P007--B4--B4	/g/pepperkok/tuechler/Experiments_2022/NT22_004/NT22_004_MolDev_ColI/NT22-004-14032022-Col1-A/W0016--B4--B4/P007--B4--B4	A	24h	ctrl	rep 2	2.0948e+09	1.06837e+09	8.35091e+08	3.69509e+06	3.09816e+06
221	B4	P008	NT22-004-14032022-Col1-A--B4--B4--W0016--P008--T00001--Z001--C01.ome.tif	332	-0.570704	-1.72929	4665600	34350.3	NT22-004-14032022-Col1-A	NT22_004_MolDev_ColI	8	W0016--B4--B4	NT22_004	/g/pepperkok/tuechler/Experiments_2022/NT22_004/NT22_004_MolDev_ColI/NT22-004-14032022-Col1-A/W0016--B4--B4/P008--B4--B4	/g/pepperkok/tuechler/Experiments_2022/NT22_004/NT22_004_MolDev_ColI/NT22-004-14032022-Col1-A/W0016--B4--B4/P008--B4--B4	A	24h	ctrl	rep 2	2.25115e+09	1.22472e+09	9.91438e+08	4.48615e+06	3.88922e+06
187	B4	P009	NT22-004-14032022-Col1-A--B4--B4--W0016--P009--T00001--Z001--C01.ome.tif	333	-0.386059	-1.78273	4665600	30212.7	NT22-004-14032022-Col1-A	NT22_004_MolDev_ColI	9	W0016--B4--B4	NT22_004	/g/pepperkok/tuechler/Experiments_2022/NT22_004/NT22_004_MolDev_ColI/NT22-004-14032022-Col1-A/W0016--B4--B4/P009--B4--B4	/g/pepperkok/tuechler/Experiments_2022/NT22_004/NT22_004_MolDev_ColI/NT22-004-14032022-Col1-A/W0016--B4--B4/P009--B4--B4	A	24h	ctrl	rep 2	1.97999e+09	9.53555e+08	7.20275e+08	3.85174e+06	3.25481e+06
213	B4	P010	NT22-004-14032022-Col1-A--B4--B4--W0016--P010--T00001--Z001--C01.ome.tif	334	-0.570611	-1.77417	4665600	32820.3	NT22-004-14032022-Col1-A	NT22_004_MolDev_ColI	10	W0016--B4--B4	NT22_004	/g/pepperkok/tuechler/Experiments_2022/NT22_004/NT22_004_MolDev_ColI/NT22-004-14032022-Col1-A/W0016--B4--B4/P010--B4--B4	/g/pepperkok/tuechler/Experiments_2022/NT22_004/NT22_004_MolDev_ColI/NT22-004-14032022-Col1-A/W0016--B4--B4/P010--B4--B4	A	24h	ctrl	rep 2	2.15088e+09	1.12444e+09	8.91165e+08	4.18387e+06	3.58694e+06
269	B4	P011	NT22-004-14032022-Col1-A--B4--B4--W0016--P011--T00001--Z001--C01.ome.tif	335	-0.328067	-1.75096	4665600	33723.2	NT22-004-14032022-Col1-A	NT22_004_MolDev_ColI	11	W0016--B4--B4	NT22_004	/g/pepperkok/tuechler/Experiments_2022/NT22_004/NT22_004_MolDev_ColI/NT22-004-14032022-Col1-A/W0016--B4--B4/P011--B4--B4	/g/pepperkok/tuechler/Experiments_2022/NT22_004/NT22_004_MolDev_ColI/NT22-004-14032022-Col1-A/W0016--B4--B4/P011--B4--B4	A	24h	ctrl	rep 2	2.21005e+09	1.18362e+09	9.50341e+08	3.53286e+06	2.93594e+06
281	B4	P012	NT22-004-14032022-Col1-A--B4--B4--W0016--P012--T00001--Z001--C01.ome.tif	336	-0.360096	-1.79395	4665600	35886.9	NT22-004-14032022-Col1-A	NT22_004_MolDev_ColI	12	W0016--B4--B4	NT22_004	/g/pepperkok/tuechler/Experiments_2022/NT22_004/NT22_004_MolDev_ColI/NT22-004-14032022-Col1-A/W0016--B4--B4/P012--B4--B4	/g/pepperkok/tuechler/Experiments_2022/NT22_004/NT22_004_MolDev_ColI/NT22-004-14032022-Col1-A/W0016--B4--B4/P012--B4--B4	A	24h	ctrl	rep 2	2.35185e+09	1.32542e+09	1.09214e+09	3.88661e+06	3.28968e+06
232	B4	P013	NT22-004-14032022-Col1-A--B4--B4--W0016--P013--T00001--Z001--C01.ome.tif	337	-0.44552	-1.79967	4665600	34710.2	NT22-004-14032022-Col1-A	NT22_004_MolDev_ColI	13	W0016--B4--B4	NT22_004	/g/pepperkok/tuechler/Experiments_2022/NT22_004/NT22_004_MolDev_ColI/NT22-004-14032022-Col1-A/W0016--B4--B4/P013--B4--B4	/g/pepperkok/tuechler/Experiments_2022/NT22_004/NT22_004_MolDev_ColI/NT22-004-14032022-Col1-A/W0016--B4--B4/P013--B4--B4	A	24h	ctrl	rep 2	2274732957	1248300957	1015020957	4.37509e+06	3.77816e+06
189	B4	P014	NT22-004-14032022-Col1-A--B4--B4--W0016--P014--T00001--Z001--C01.ome.tif	338	-0.407759	-1.75237	4665600	30186.7	NT22-004-14032022-Col1-A	NT22_004_MolDev_ColI	14	W0016--B4--B4	NT22_004	/g/pepperkok/tuechler/Experiments_2022/NT22_004/NT22_004_MolDev_ColI/NT22-004-14032022-Col1-A/W0016--B4--B4/P014--B4--B4	/g/pepperkok/tuechler/Experiments_2022/NT22_004/NT22_004_MolDev_ColI/NT22-004-14032022-Col1-A/W0016--B4--B4/P014--B4--B4	A	24h	ctrl	rep 2	1.97828e+09	9.51852e+08	7.18572e+08	3.80197e+06	3.20504e+06
198	B4	P015	NT22-004-14032022-Col1-A--B4--B4--W0016--P015--T00001--Z001--C01.ome.tif	339	-0.437364	-1.74603	4665600	29775.8	NT22-004-14032022-Col1-A	NT22_004_MolDev_ColI	15	W0016--B4--B4	NT22_004	/g/pepperkok/tuechler/Experiments_2022/NT22_004/NT22_004_MolDev_ColI/NT22-004-14032022-Col1-A/W0016--B4--B4/P015--B4--B4	/g/pepperkok/tuechler/Experiments_2022/NT22_004/NT22_004_MolDev_ColI/NT22-004-14032022-Col1-A/W0016--B4--B4/P015--B4--B4	A	24h	ctrl	rep 2	1.95136e+09	9.24925e+08	6.91645e+08	3.49315e+06	2.89623e+06
235	B4	P016	NT22-004-14032022-Col1-A--B4--B4--W0016--P016--T00001--Z001--C01.ome.tif	340	-0.39757	-1.76458	4665600	32160.5	NT22-004-14032022-Col1-A	NT22_004_MolDev_ColI	16	W0016--B4--B4	NT22_004	/g/pepperkok/tuechler/Experiments_2022/NT22_004/NT22_004_MolDev_ColI/NT22-004-14032022-Col1-A/W0016--B4--B4/P016--B4--B4	/g/pepperkok/tuechler/Experiments_2022/NT22_004/NT22_004_MolDev_ColI/NT22-004-14032022-Col1-A/W0016--B4--B4/P016--B4--B4	A	24h	ctrl	rep 2	2.10764e+09	1.08121e+09	8.47925e+08	3.60819e+06	3.01127e+06
287	B4	P017	NT22-004-14032022-Col1-A--B4--B4--W0016--P017--T00001--Z001--C01.ome.tif	341	-0.321583	-1.69534	4665600	34182.8	NT22-004-14032022-Col1-A	NT22_004_MolDev_ColI	17	W0016--B4--B4	NT22_004	/g/pepperkok/tuechler/Experiments_2022/NT22_004/NT22_004_MolDev_ColI/NT22-004-14032022-Col1-A/W0016--B4--B4/P017--B4--B4	/g/pepperkok/tuechler/Experiments_2022/NT22_004/NT22_004_MolDev_ColI/NT22-004-14032022-Col1-A/W0016--B4--B4/P017--B4--B4	A	24h	ctrl	rep 2	2.24017e+09	1.21374e+09	9.80457e+08	3.41623e+06	2.8193e+06
246	B4	P018	NT22-004-14032022-Col1-A--B4--B4--W0016--P018--T00001--Z001--C01.ome.tif	342	-0.323684	-1.80099	4665600	34374.1	NT22-004-14032022-Col1-A	NT22_004_MolDev_ColI	18	W0016--B4--B4	NT22_004	/g/pepperkok/tuechler/Experiments_2022/NT22_004/NT22_004_MolDev_ColI/NT22-004-14032022-Col1-A/W0016--B4--B4/P018--B4--B4	/g/pepperkok/tuechler/Experiments_2022/NT22_004/NT22_004_MolDev_ColI/NT22-004-14032022-Col1-A/W0016--B4--B4/P018--B4--B4	A	24h	ctrl	rep 2	2.2527e+09	1.22627e+09	9.92992e+08	4.03655e+06	3.43963e+06
221	B4	P019	NT22-004-14032022-Col1-A--B4--B4--W0016--P019--T00001--Z001--C01.ome.tif	343	-0.394794	-1.73152	4665600	32266.8	NT22-004-14032022-Col1-A	NT22_004_MolDev_ColI	19	W0016--B4--B4	NT22_004	/g/pepperkok/tuechler/Experiments_2022/NT22_004/NT22_004_MolDev_ColI/NT22-004-14032022-Col1-A/W0016--B4--B4/P019--B4--B4	/g/pepperkok/tuechler/Experiments_2022/NT22_004/NT22_004_MolDev_ColI/NT22-004-14032022-Col1-A/W0016--B4--B4/P019--B4--B4	A	24h	ctrl	rep 2	2.11461e+09	1.08817e+09	8.54894e+08	3.8683e+06	3.27137e+06
250	B4	P020	NT22-004-14032022-Col1-A--B4--B4--W0016--P020--T00001--Z001--C01.ome.tif	344	-0.495263	-1.69692	4665600	33180.5	NT22-004-14032022-Col1-A	NT22_004_MolDev_ColI	20	W0016--B4--B4	NT22_004	/g/pepperkok/tuechler/Experiments_2022/NT22_004/NT22_004_MolDev_ColI/NT22-004-14032022-Col1-A/W0016--B4--B4/P020--B4--B4	/g/pepperkok/tuechler/Experiments_2022/NT22_004/NT22_004_MolDev_ColI/NT22-004-14032022-Col1-A/W0016--B4--B4/P020--B4--B4	A	24h	ctrl	rep 2	2.17449e+09	1.14805e+09	9.14774e+08	3.65909e+06	3.06217e+06
189	B4	P021	NT22-004-14032022-Col1-A--B4--B4--W0016--P021--T00001--Z001--C01.ome.tif	345	-0.473695	-1.78194	4665600	29939.1	NT22-004-14032022-Col1-A	NT22_004_MolDev_ColI	21	W0016--B4--B4	NT22_004	/g/pepperkok/tuechler/Experiments_2022/NT22_004/NT22_004_MolDev_ColI/NT22-004-14032022-Col1-A/W0016--B4--B4/P021--B4--B4	/g/pepperkok/tuechler/Experiments_2022/NT22_004/NT22_004_MolDev_ColI/NT22-004-14032022-Col1-A/W0016--B4--B4/P021--B4--B4	A	24h	ctrl	rep 2	1.96206e+09	9.35626e+08	7.02346e+08	3.71612e+06	3.11919e+06
204	B4	P022	NT22-004-14032022-Col1-A--B4--B4--W0016--P022--T00001--Z001--C01.ome.tif	346	-0.580631	-1.79802	4665600	30444	NT22-004-14032022-Col1-A	NT22_004_MolDev_ColI	22	W0016--B4--B4	NT22_004	/g/pepperkok/tuechler/Experiments_2022/NT22_004/NT22_004_MolDev_ColI/NT22-004-14032022-Col1-A/W0016--B4--B4/P022--B4--B4	/g/pepperkok/tuechler/Experiments_2022/NT22_004/NT22_004_MolDev_ColI/NT22-004-14032022-Col1-A/W0016--B4--B4/P022--B4--B4	A	24h	ctrl	rep 2	1.99515e+09	9.68718e+08	7.35438e+08	3.60509e+06	3.00816e+06
281	B4	P023	NT22-004-14032022-Col1-A--B4--B4--W0016--P023--T00001--Z001--C01.ome.tif	347	-0.541659	-1.69276	4665600	35514.7	NT22-004-14032022-Col1-A	NT22_004_MolDev_ColI	23	W0016--B4--B4	NT22_004	/g/pepperkok/tuechler/Experiments_2022/NT22_004/NT22_004_MolDev_ColI/NT22-004-14032022-Col1-A/W0016--B4--B4/P023--B4--B4	/g/pepperkok/tuechler/Experiments_2022/NT22_004/NT22_004_MolDev_ColI/NT22-004-14032022-Col1-A/W0016--B4--B4/P023--B4--B4	A	24h	ctrl	rep 2	2.32746e+09	1.30102e+09	1.06774e+09	3.7998e+06	3.20287e+06
271	B4	P024	NT22-004-14032022-Col1-A--B4--B4--W0016--P024--T00001--Z001--C01.ome.tif	348	-0.294344	-1.72715	4665600	34585.3	NT22-004-14032022-Col1-A	NT22_004_MolDev_ColI	24	W0016--B4--B4	NT22_004	/g/pepperkok/tuechler/Experiments_2022/NT22_004/NT22_004_MolDev_ColI/NT22-004-14032022-Col1-A/W0016--B4--B4/P024--B4--B4	/g/pepperkok/tuechler/Experiments_2022/NT22_004/NT22_004_MolDev_ColI/NT22-004-14032022-Col1-A/W0016--B4--B4/P024--B4--B4	A	24h	ctrl	rep 2	2.26655e+09	1.24012e+09	1.00684e+09	3.71526e+06	3.11833e+06
191	B4	P025	NT22-004-14032022-Col1-A--B4--B4--W0016--P025--T00001--Z001--C01.ome.tif	349	-0.462959	-1.78298	4665600	32264.3	NT22-004-14032022-Col1-A	NT22_004_MolDev_ColI	25	W0016--B4--B4	NT22_004	/g/pepperkok/tuechler/Experiments_2022/NT22_004/NT22_004_MolDev_ColI/NT22-004-14032022-Col1-A/W0016--B4--B4/P025--B4--B4	/g/pepperkok/tuechler/Experiments_2022/NT22_004/NT22_004_MolDev_ColI/NT22-004-14032022-Col1-A/W0016--B4--B4/P025--B4--B4	A	24h	ctrl	rep 2	2.11444e+09	1.08801e+09	8.54727e+08	4.47501e+06	3.87808e+06
148	B4	P026	NT22-004-14032022-Col1-A--B4--B4--W0016--P026--T00001--Z001--C01.ome.tif	350	-0.475857	-1.78084	4665600	30502.6	NT22-004-14032022-Col1-A	NT22_004_MolDev_ColI	26	W0016--B4--B4	NT22_004	/g/pepperkok/tuechler/Experiments_2022/NT22_004/NT22_004_MolDev_ColI/NT22-004-14032022-Col1-A/W0016--B4--B4/P026--B4--B4	/g/pepperkok/tuechler/Experiments_2022/NT22_004/NT22_004_MolDev_ColI/NT22-004-14032022-Col1-A/W0016--B4--B4/P026--B4--B4	A	24h	ctrl	rep 2	1.99899e+09	9.72554e+08	7.39274e+08	4.99509e+06	4.39817e+06
151	B4	P027	NT22-004-14032022-Col1-A--B4--B4--W0016--P027--T00001--Z001--C01.ome.tif	351	-0.821302	-1.81208	4665600	29261.9	NT22-004-14032022-Col1-A	NT22_004_MolDev_ColI	27	W0016--B4--B4	NT22_004	/g/pepperkok/tuechler/Experiments_2022/NT22_004/NT22_004_MolDev_ColI/NT22-004-14032022-Col1-A/W0016--B4--B4/P027--B4--B4	/g/pepperkok/tuechler/Experiments_2022/NT22_004/NT22_004_MolDev_ColI/NT22-004-14032022-Col1-A/W0016--B4--B4/P027--B4--B4	A	24h	ctrl	rep 2	1.91768e+09	8.91248e+08	6.57968e+08	4.3574e+06	3.76047e+06
230	B4	P028	NT22-004-14032022-Col1-A--B4--B4--W0016--P028--T00001--Z001--C01.ome.tif	352	-0.600723	-1.78242	4665600	34291.7	NT22-004-14032022-Col1-A	NT22_004_MolDev_ColI	28	W0016--B4--B4	NT22_004	/g/pepperkok/tuechler/Experiments_2022/NT22_004/NT22_004_MolDev_ColI/NT22-004-14032022-Col1-A/W0016--B4--B4/P028--B4--B4	/g/pepperkok/tuechler/Experiments_2022/NT22_004/NT22_004_MolDev_ColI/NT22-004-14032022-Col1-A/W0016--B4--B4/P028--B4--B4	A	24h	ctrl	rep 2	2.24731e+09	1.22087e+09	9.87593e+08	4.29388e+06	3.69696e+06
281	B4	P029	NT22-004-14032022-Col1-A--B4--B4--W0016--P029--T00001--Z001--C01.ome.tif	353	-0.297606	-1.81508	4665600	35032.8	NT22-004-14032022-Col1-A	NT22_004_MolDev_ColI	29	W0016--B4--B4	NT22_004	/g/pepperkok/tuechler/Experiments_2022/NT22_004/NT22_004_MolDev_ColI/NT22-004-14032022-Col1-A/W0016--B4--B4/P029--B4--B4	/g/pepperkok/tuechler/Experiments_2022/NT22_004/NT22_004_MolDev_ColI/NT22-004-14032022-Col1-A/W0016--B4--B4/P029--B4--B4	A	24h	ctrl	rep 2	2.29587e+09	1.26944e+09	1.03616e+09	3.6874e+06	3.09047e+06
282	B4	P030	NT22-004-14032022-Col1-A--B4--B4--W0016--P030--T00001--Z001--C01.ome.tif	354	-0.203	-1.73646	4665600	34636.8	NT22-004-14032022-Col1-A	NT22_004_MolDev_ColI	30	W0016--B4--B4	NT22_004	/g/pepperkok/tuechler/Experiments_2022/NT22_004/NT22_004_MolDev_ColI/NT22-004-14032022-Col1-A/W0016--B4--B4/P030--B4--B4	/g/pepperkok/tuechler/Experiments_2022/NT22_004/NT22_004_MolDev_ColI/NT22-004-14032022-Col1-A/W0016--B4--B4/P030--B4--B4	A	24h	ctrl	rep 2	2.26993e+09	1.24349e+09	1.01021e+09	3.58232e+06	2.98539e+06
233	B4	P031	NT22-004-14032022-Col1-A--B4--B4--W0016--P031--T00001--Z001--C01.ome.tif	355	-0.48174	-1.77557	4665600	34218	NT22-004-14032022-Col1-A	NT22_004_MolDev_ColI	31	W0016--B4--B4	NT22_004	/g/pepperkok/tuechler/Experiments_2022/NT22_004/NT22_004_MolDev_ColI/NT22-004-14032022-Col1-A/W0016--B4--B4/P031--B4--B4	/g/pepperkok/tuechler/Experiments_2022/NT22_004/NT22_004_MolDev_ColI/NT22-004-14032022-Col1-A/W0016--B4--B4/P031--B4--B4	A	24h	ctrl	rep 2	2.24248e+09	1.21604e+09	9.82763e+08	4.21787e+06	3.62094e+06
227	B4	P032	NT22-004-14032022-Col1-A--B4--B4--W0016--P032--T00001--Z001--C01.ome.tif	356	-0.404652	-1.72343	4665600	35030.7	NT22-004-14032022-Col1-A	NT22_004_MolDev_ColI	32	W0016--B4--B4	NT22_004	/g/pepperkok/tuechler/Experiments_2022/NT22_004/NT22_004_MolDev_ColI/NT22-004-14032022-Col1-A/W0016--B4--B4/P032--B4--B4	/g/pepperkok/tuechler/Experiments_2022/NT22_004/NT22_004_MolDev_ColI/NT22-004-14032022-Col1-A/W0016--B4--B4/P032--B4--B4	A	24h	ctrl	rep 2	2.29574e+09	1.26931e+09	1.03603e+09	4.56399e+06	3.96707e+06
171	B4	P033	NT22-004-14032022-Col1-A--B4--B4--W0016--P033--T00001--Z001--C01.ome.tif	357	-0.493781	-1.79388	4665600	31323	NT22-004-14032022-Col1-A	NT22_004_MolDev_ColI	33	W0016--B4--B4	NT22_004	/g/pepperkok/tuechler/Experiments_2022/NT22_004/NT22_004_MolDev_ColI/NT22-004-14032022-Col1-A/W0016--B4--B4/P033--B4--B4	/g/pepperkok/tuechler/Experiments_2022/NT22_004/NT22_004_MolDev_ColI/NT22-004-14032022-Col1-A/W0016--B4--B4/P033--B4--B4	A	24h	ctrl	rep 2	2.05275e+09	1.02632e+09	7.93039e+08	4.63766e+06	4.04073e+06
260	B4	P034	NT22-004-14032022-Col1-A--B4--B4--W0016--P034--T00001--Z001--C01.ome.tif	358	-0.439887	-1.75505	4665600	35414.2	NT22-004-14032022-Col1-A	NT22_004_MolDev_ColI	34	W0016--B4--B4	NT22_004	/g/pepperkok/tuechler/Experiments_2022/NT22_004/NT22_004_MolDev_ColI/NT22-004-14032022-Col1-A/W0016--B4--B4/P034--B4--B4	/g/pepperkok/tuechler/Experiments_2022/NT22_004/NT22_004_MolDev_ColI/NT22-004-14032022-Col1-A/W0016--B4--B4/P034--B4--B4	A	24h	ctrl	rep 2	2.32087e+09	1.29444e+09	1.06116e+09	4.08138e+06	3.48445e+06
253	B4	P035	NT22-004-14032022-Col1-A--B4--B4--W0016--P035--T00001--Z001--C01.ome.tif	359	-0.341769	-1.77431	4665600	35276.8	NT22-004-14032022-Col1-A	NT22_004_MolDev_ColI	35	W0016--B4--B4	NT22_004	/g/pepperkok/tuechler/Experiments_2022/NT22_004/NT22_004_MolDev_ColI/NT22-004-14032022-Col1-A/W0016--B4--B4/P035--B4--B4	/g/pepperkok/tuechler/Experiments_2022/NT22_004/NT22_004_MolDev_ColI/NT22-004-14032022-Col1-A/W0016--B4--B4/P035--B4--B4	A	24h	ctrl	rep 2	2.31187e+09	1.28544e+09	1.05216e+09	4.15872e+06	3.56179e+06
282	B4	P036	NT22-004-14032022-Col1-A--B4--B4--W0016--P036--T00001--Z001--C01.ome.tif	360	-0.344245	-1.69645	4665600	37907.4	NT22-004-14032022-Col1-A	NT22_004_MolDev_ColI	36	W0016--B4--B4	NT22_004	/g/pepperkok/tuechler/Experiments_2022/NT22_004/NT22_004_MolDev_ColI/NT22-004-14032022-Col1-A/W0016--B4--B4/P036--B4--B4	/g/pepperkok/tuechler/Experiments_2022/NT22_004/NT22_004_MolDev_ColI/NT22-004-14032022-Col1-A/W0016--B4--B4/P036--B4--B4	A	24h	ctrl	rep 2	2.48426e+09	1.45783e+09	1.22455e+09	4.34238e+06	3.74546e+06
219	B5	P001	NT22-004-14032022-Col1-A--B5--B5--W0017--P001--T00001--Z001--C01.ome.tif	361	-0.532331	-1.78938	4665600	31967.7	NT22-004-14032022-Col1-A	NT22_004_MolDev_ColI	1	W0017--B5--B5	NT22_004	/g/pepperkok/tuechler/Experiments_2022/NT22_004/NT22_004_MolDev_ColI/NT22-004-14032022-Col1-A/W0017--B5--B5/P001--B5--B5	/g/pepperkok/tuechler/Experiments_2022/NT22_004/NT22_004_MolDev_ColI/NT22-004-14032022-Col1-A/W0017--B5--B5/P001--B5--B5	A	12h	ctrl	rep 2	2.09501e+09	1.06857e+09	8.35294e+08	3.81413e+06	3.2172e+06
218	B5	P002	NT22-004-14032022-Col1-A--B5--B5--W0017--P002--T00001--Z001--C01.ome.tif	362	-0.365901	-1.75613	4665600	31187.2	NT22-004-14032022-Col1-A	NT22_004_MolDev_ColI	2	W0017--B5--B5	NT22_004	/g/pepperkok/tuechler/Experiments_2022/NT22_004/NT22_004_MolDev_ColI/NT22-004-14032022-Col1-A/W0017--B5--B5/P002--B5--B5	/g/pepperkok/tuechler/Experiments_2022/NT22_004/NT22_004_MolDev_ColI/NT22-004-14032022-Col1-A/W0017--B5--B5/P002--B5--B5	A	12h	ctrl	rep 2	2043853152	1017421152	784141152	3.59698e+06	3.00005e+06
252	B5	P003	NT22-004-14032022-Col1-A--B5--B5--W0017--P003--T00001--Z001--C01.ome.tif	363	-0.424738	-1.71309	4665600	31735.6	NT22-004-14032022-Col1-A	NT22_004_MolDev_ColI	3	W0017--B5--B5	NT22_004	/g/pepperkok/tuechler/Experiments_2022/NT22_004/NT22_004_MolDev_ColI/NT22-004-14032022-Col1-A/W0017--B5--B5/P003--B5--B5	/g/pepperkok/tuechler/Experiments_2022/NT22_004/NT22_004_MolDev_ColI/NT22-004-14032022-Col1-A/W0017--B5--B5/P003--B5--B5	A	12h	ctrl	rep 2	2.07979e+09	1.05336e+09	8.20082e+08	3.2543e+06	2.65737e+06
218	B5	P004	NT22-004-14032022-Col1-A--B5--B5--W0017--P004--T00001--Z001--C01.ome.tif	364	-0.316913	-1.75098	4665600	32063.4	NT22-004-14032022-Col1-A	NT22_004_MolDev_ColI	4	W0017--B5--B5	NT22_004	/g/pepperkok/tuechler/Experiments_2022/NT22_004/NT22_004_MolDev_ColI/NT22-004-14032022-Col1-A/W0017--B5--B5/P004--B5--B5	/g/pepperkok/tuechler/Experiments_2022/NT22_004/NT22_004_MolDev_ColI/NT22-004-14032022-Col1-A/W0017--B5--B5/P004--B5--B5	A	12h	ctrl	rep 2	2.10128e+09	1.07484e+09	8.41564e+08	3.86038e+06	3.26346e+06
273	B5	P005	NT22-004-14032022-Col1-A--B5--B5--W0017--P005--T00001--Z001--C01.ome.tif	365	-0.253268	-1.716	4665600	33318.6	NT22-004-14032022-Col1-A	NT22_004_MolDev_ColI	5	W0017--B5--B5	NT22_004	/g/pepperkok/tuechler/Experiments_2022/NT22_004/NT22_004_MolDev_ColI/NT22-004-14032022-Col1-A/W0017--B5--B5/P005--B5--B5	/g/pepperkok/tuechler/Experiments_2022/NT22_004/NT22_004_MolDev_ColI/NT22-004-14032022-Col1-A/W0017--B5--B5/P005--B5--B5	A	12h	ctrl	rep 2	2.18354e+09	1.1571e+09	9.23824e+08	3.38397e+06	2.78704e+06
106	B5	P006	NT22-004-14032022-Col1-A--B5--B5--W0017--P006--T00001--Z001--C01.ome.tif	366	-0.832143	-1.80241	4665600	25793.2	NT22-004-14032022-Col1-A	NT22_004_MolDev_ColI	6	W0017--B5--B5	NT22_004	/g/pepperkok/tuechler/Experiments_2022/NT22_004/NT22_004_MolDev_ColI/NT22-004-14032022-Col1-A/W0017--B5--B5/P006--B5--B5	/g/pepperkok/tuechler/Experiments_2022/NT22_004/NT22_004_MolDev_ColI/NT22-004-14032022-Col1-A/W0017--B5--B5/P006--B5--B5	A	12h	ctrl	rep 2	1.69036e+09	6.63924e+08	4.30644e+08	4.06268e+06	3.46576e+06
228	B5	P007	NT22-004-14032022-Col1-A--B5--B5--W0017--P007--T00001--Z001--C01.ome.tif	367	-0.354187	-1.75949	4665600	31877.5	NT22-004-14032022-Col1-A	NT22_004_MolDev_ColI	7	W0017--B5--B5	NT22_004	/g/pepperkok/tuechler/Experiments_2022/NT22_004/NT22_004_MolDev_ColI/NT22-004-14032022-Col1-A/W0017--B5--B5/P007--B5--B5	/g/pepperkok/tuechler/Experiments_2022/NT22_004/NT22_004_MolDev_ColI/NT22-004-14032022-Col1-A/W0017--B5--B5/P007--B5--B5	A	12h	ctrl	rep 2	2.08909e+09	1.06266e+09	8.29383e+08	3.63764e+06	3.04072e+06
230	B5	P008	NT22-004-14032022-Col1-A--B5--B5--W0017--P008--T00001--Z001--C01.ome.tif	368	-0.452252	-1.69805	4665600	32156.9	NT22-004-14032022-Col1-A	NT22_004_MolDev_ColI	8	W0017--B5--B5	NT22_004	/g/pepperkok/tuechler/Experiments_2022/NT22_004/NT22_004_MolDev_ColI/NT22-004-14032022-Col1-A/W0017--B5--B5/P008--B5--B5	/g/pepperkok/tuechler/Experiments_2022/NT22_004/NT22_004_MolDev_ColI/NT22-004-14032022-Col1-A/W0017--B5--B5/P008--B5--B5	A	12h	ctrl	rep 2	2.1074e+09	1.08097e+09	8.47693e+08	3.68562e+06	3.08869e+06
246	B5	P009	NT22-004-14032022-Col1-A--B5--B5--W0017--P009--T00001--Z001--C01.ome.tif	369	-0.237334	-1.74196	4665600	32499.2	NT22-004-14032022-Col1-A	NT22_004_MolDev_ColI	9	W0017--B5--B5	NT22_004	/g/pepperkok/tuechler/Experiments_2022/NT22_004/NT22_004_MolDev_ColI/NT22-004-14032022-Col1-A/W0017--B5--B5/P009--B5--B5	/g/pepperkok/tuechler/Experiments_2022/NT22_004/NT22_004_MolDev_ColI/NT22-004-14032022-Col1-A/W0017--B5--B5/P009--B5--B5	A	12h	ctrl	rep 2	2.12984e+09	1.10341e+09	8.70126e+08	3.5371e+06	2.94017e+06
260	B5	P010	NT22-004-14032022-Col1-A--B5--B5--W0017--P010--T00001--Z001--C01.ome.tif	370	-0.49689	-1.76606	4665600	34060.7	NT22-004-14032022-Col1-A	NT22_004_MolDev_ColI	10	W0017--B5--B5	NT22_004	/g/pepperkok/tuechler/Experiments_2022/NT22_004/NT22_004_MolDev_ColI/NT22-004-14032022-Col1-A/W0017--B5--B5/P010--B5--B5	/g/pepperkok/tuechler/Experiments_2022/NT22_004/NT22_004_MolDev_ColI/NT22-004-14032022-Col1-A/W0017--B5--B5/P010--B5--B5	A	12h	ctrl	rep 2	2.23217e+09	1.20573e+09	9.72453e+08	3.74021e+06	3.14328e+06
203	B5	P011	NT22-004-14032022-Col1-A--B5--B5--W0017--P011--T00001--Z001--C01.ome.tif	371	-0.56049	-1.81141	4665600	32169.8	NT22-004-14032022-Col1-A	NT22_004_MolDev_ColI	11	W0017--B5--B5	NT22_004	/g/pepperkok/tuechler/Experiments_2022/NT22_004/NT22_004_MolDev_ColI/NT22-004-14032022-Col1-A/W0017--B5--B5/P011--B5--B5	/g/pepperkok/tuechler/Experiments_2022/NT22_004/NT22_004_MolDev_ColI/NT22-004-14032022-Col1-A/W0017--B5--B5/P011--B5--B5	A	12h	ctrl	rep 2	2.10825e+09	1.08181e+09	8.48533e+08	4.17997e+06	3.58304e+06
206	B5	P012	NT22-004-14032022-Col1-A--B5--B5--W0017--P012--T00001--Z001--C01.ome.tif	372	-0.672083	-1.75216	4665600	33257.4	NT22-004-14032022-Col1-A	NT22_004_MolDev_ColI	12	W0017--B5--B5	NT22_004	/g/pepperkok/tuechler/Experiments_2022/NT22_004/NT22_004_MolDev_ColI/NT22-004-14032022-Col1-A/W0017--B5--B5/P012--B5--B5	/g/pepperkok/tuechler/Experiments_2022/NT22_004/NT22_004_MolDev_ColI/NT22-004-14032022-Col1-A/W0017--B5--B5/P012--B5--B5	A	12h	ctrl	rep 2	2.17952e+09	1.15309e+09	9.19811e+08	4.4651e+06	3.86818e+06
232	B5	P013	NT22-004-14032022-Col1-A--B5--B5--W0017--P013--T00001--Z001--C01.ome.tif	373	-0.30409	-1.73906	4665600	31719.4	NT22-004-14032022-Col1-A	NT22_004_MolDev_ColI	13	W0017--B5--B5	NT22_004	/g/pepperkok/tuechler/Experiments_2022/NT22_004/NT22_004_MolDev_ColI/NT22-004-14032022-Col1-A/W0017--B5--B5/P013--B5--B5	/g/pepperkok/tuechler/Experiments_2022/NT22_004/NT22_004_MolDev_ColI/NT22-004-14032022-Col1-A/W0017--B5--B5/P013--B5--B5	A	12h	ctrl	rep 2	2.07873e+09	1.0523e+09	8.19021e+08	3.53026e+06	2.93334e+06
235	B5	P014	NT22-004-14032022-Col1-A--B5--B5--W0017--P014--T00001--Z001--C01.ome.tif	374	-0.483326	-1.78424	4665600	32296.9	NT22-004-14032022-Col1-A	NT22_004_MolDev_ColI	14	W0017--B5--B5	NT22_004	/g/pepperkok/tuechler/Experiments_2022/NT22_004/NT22_004_MolDev_ColI/NT22-004-14032022-Col1-A/W0017--B5--B5/P014--B5--B5	/g/pepperkok/tuechler/Experiments_2022/NT22_004/NT22_004_MolDev_ColI/NT22-004-14032022-Col1-A/W0017--B5--B5/P014--B5--B5	A	12h	ctrl	rep 2	2.11657e+09	1.09014e+09	8.56863e+08	3.64622e+06	3.0493e+06
202	B5	P015	NT22-004-14032022-Col1-A--B5--B5--W0017--P015--T00001--Z001--C01.ome.tif	375	-0.413484	-1.74143	4665600	31466.6	NT22-004-14032022-Col1-A	NT22_004_MolDev_ColI	15	W0017--B5--B5	NT22_004	/g/pepperkok/tuechler/Experiments_2022/NT22_004/NT22_004_MolDev_ColI/NT22-004-14032022-Col1-A/W0017--B5--B5/P015--B5--B5	/g/pepperkok/tuechler/Experiments_2022/NT22_004/NT22_004_MolDev_ColI/NT22-004-14032022-Col1-A/W0017--B5--B5/P015--B5--B5	A	12h	ctrl	rep 2	2.06216e+09	1.03573e+09	8.02449e+08	3.97252e+06	3.37559e+06
274	B5	P016	NT22-004-14032022-Col1-A--B5--B5--W0017--P016--T00001--Z001--C01.ome.tif	376	-0.40597	-1.71894	4665600	35742	NT22-004-14032022-Col1-A	NT22_004_MolDev_ColI	16	W0017--B5--B5	NT22_004	/g/pepperkok/tuechler/Experiments_2022/NT22_004/NT22_004_MolDev_ColI/NT22-004-14032022-Col1-A/W0017--B5--B5/P016--B5--B5	/g/pepperkok/tuechler/Experiments_2022/NT22_004/NT22_004_MolDev_ColI/NT22-004-14032022-Col1-A/W0017--B5--B5/P016--B5--B5	A	12h	ctrl	rep 2	2.34235e+09	1.31592e+09	1.08264e+09	3.95124e+06	3.35432e+06
218	B5	P017	NT22-004-14032022-Col1-A--B5--B5--W0017--P017--T00001--Z001--C01.ome.tif	377	-0.356956	-1.79931	4665600	33386.8	NT22-004-14032022-Col1-A	NT22_004_MolDev_ColI	17	W0017--B5--B5	NT22_004	/g/pepperkok/tuechler/Experiments_2022/NT22_004/NT22_004_MolDev_ColI/NT22-004-14032022-Col1-A/W0017--B5--B5/P017--B5--B5	/g/pepperkok/tuechler/Experiments_2022/NT22_004/NT22_004_MolDev_ColI/NT22-004-14032022-Col1-A/W0017--B5--B5/P017--B5--B5	A	12h	ctrl	rep 2	2.18801e+09	1.16157e+09	9.28295e+08	4.25823e+06	3.66131e+06
252	B5	P018	NT22-004-14032022-Col1-A--B5--B5--W0017--P018--T00001--Z001--C01.ome.tif	378	-0.168877	-1.73863	4665600	32754.6	NT22-004-14032022-Col1-A	NT22_004_MolDev_ColI	18	W0017--B5--B5	NT22_004	/g/pepperkok/tuechler/Experiments_2022/NT22_004/NT22_004_MolDev_ColI/NT22-004-14032022-Col1-A/W0017--B5--B5/P018--B5--B5	/g/pepperkok/tuechler/Experiments_2022/NT22_004/NT22_004_MolDev_ColI/NT22-004-14032022-Col1-A/W0017--B5--B5/P018--B5--B5	A	12h	ctrl	rep 2	2.14657e+09	1.12014e+09	8.86863e+08	3.5193e+06	2.92237e+06
178	B5	P019	NT22-004-14032022-Col1-A--B5--B5--W0017--P019--T00001--Z001--C01.ome.tif	379	-0.595107	-1.73586	4665600	32545.7	NT22-004-14032022-Col1-A	NT22_004_MolDev_ColI	19	W0017--B5--B5	NT22_004	/g/pepperkok/tuechler/Experiments_2022/NT22_004/NT22_004_MolDev_ColI/NT22-004-14032022-Col1-A/W0017--B5--B5/P019--B5--B5	/g/pepperkok/tuechler/Experiments_2022/NT22_004/NT22_004_MolDev_ColI/NT22-004-14032022-Col1-A/W0017--B5--B5/P019--B5--B5	A	12h	ctrl	rep 2	2.13288e+09	1.10645e+09	8.73169e+08	4.90544e+06	4.30852e+06
187	B5	P020	NT22-004-14032022-Col1-A--B5--B5--W0017--P020--T00001--Z001--C01.ome.tif	380	-0.364812	-1.75233	4665600	30587.9	NT22-004-14032022-Col1-A	NT22_004_MolDev_ColI	20	W0017--B5--B5	NT22_004	/g/pepperkok/tuechler/Experiments_2022/NT22_004/NT22_004_MolDev_ColI/NT22-004-14032022-Col1-A/W0017--B5--B5/P020--B5--B5	/g/pepperkok/tuechler/Experiments_2022/NT22_004/NT22_004_MolDev_ColI/NT22-004-14032022-Col1-A/W0017--B5--B5/P020--B5--B5	A	12h	ctrl	rep 2	2.00457e+09	9.78143e+08	7.44863e+08	3.98322e+06	3.3863e+06
190	B5	P021	NT22-004-14032022-Col1-A--B5--B5--W0017--P021--T00001--Z001--C01.ome.tif	381	-0.567855	-1.7851	4665600	31575.3	NT22-004-14032022-Col1-A	NT22_004_MolDev_ColI	21	W0017--B5--B5	NT22_004	/g/pepperkok/tuechler/Experiments_2022/NT22_004/NT22_004_MolDev_ColI/NT22-004-14032022-Col1-A/W0017--B5--B5/P021--B5--B5	/g/pepperkok/tuechler/Experiments_2022/NT22_004/NT22_004_MolDev_ColI/NT22-004-14032022-Col1-A/W0017--B5--B5/P021--B5--B5	A	12h	ctrl	rep 2	2.06929e+09	1.04285e+09	8.09575e+08	4.26092e+06	3.66399e+06
202	B5	P022	NT22-004-14032022-Col1-A--B5--B5--W0017--P022--T00001--Z001--C01.ome.tif	382	-0.627341	-1.83281	4665600	34878	NT22-004-14032022-Col1-A	NT22_004_MolDev_ColI	22	W0017--B5--B5	NT22_004	/g/pepperkok/tuechler/Experiments_2022/NT22_004/NT22_004_MolDev_ColI/NT22-004-14032022-Col1-A/W0017--B5--B5/P022--B5--B5	/g/pepperkok/tuechler/Experiments_2022/NT22_004/NT22_004_MolDev_ColI/NT22-004-14032022-Col1-A/W0017--B5--B5/P022--B5--B5	A	12h	ctrl	rep 2	2.28573e+09	1.2593e+09	1.02602e+09	5.07929e+06	4.48237e+06
231	B5	P023	NT22-004-14032022-Col1-A--B5--B5--W0017--P023--T00001--Z001--C01.ome.tif	383	-0.094965	-1.71821	4665600	31897.5	NT22-004-14032022-Col1-A	NT22_004_MolDev_ColI	23	W0017--B5--B5	NT22_004	/g/pepperkok/tuechler/Experiments_2022/NT22_004/NT22_004_MolDev_ColI/NT22-004-14032022-Col1-A/W0017--B5--B5/P023--B5--B5	/g/pepperkok/tuechler/Experiments_2022/NT22_004/NT22_004_MolDev_ColI/NT22-004-14032022-Col1-A/W0017--B5--B5/P023--B5--B5	A	12h	ctrl	rep 2	2.0904e+09	1.06397e+09	8.30691e+08	3.59607e+06	2.99914e+06
192	B5	P024	NT22-004-14032022-Col1-A--B5--B5--W0017--P024--T00001--Z001--C01.ome.tif	384	-0.445658	-1.79227	4665600	31453.1	NT22-004-14032022-Col1-A	NT22_004_MolDev_ColI	24	W0017--B5--B5	NT22_004	/g/pepperkok/tuechler/Experiments_2022/NT22_004/NT22_004_MolDev_ColI/NT22-004-14032022-Col1-A/W0017--B5--B5/P024--B5--B5	/g/pepperkok/tuechler/Experiments_2022/NT22_004/NT22_004_MolDev_ColI/NT22-004-14032022-Col1-A/W0017--B5--B5/P024--B5--B5	A	12h	ctrl	rep 2	2.06128e+09	1.03485e+09	8.01568e+08	4.17484e+06	3.57791e+06
186	B5	P025	NT22-004-14032022-Col1-A--B5--B5--W0017--P025--T00001--Z001--C01.ome.tif	385	-0.505204	-1.76264	4665600	30617	NT22-004-14032022-Col1-A	NT22_004_MolDev_ColI	25	W0017--B5--B5	NT22_004	/g/pepperkok/tuechler/Experiments_2022/NT22_004/NT22_004_MolDev_ColI/NT22-004-14032022-Col1-A/W0017--B5--B5/P025--B5--B5	/g/pepperkok/tuechler/Experiments_2022/NT22_004/NT22_004_MolDev_ColI/NT22-004-14032022-Col1-A/W0017--B5--B5/P025--B5--B5	A	12h	ctrl	rep 2	2.00649e+09	9.80054e+08	7.46774e+08	4.01491e+06	3.41799e+06
227	B5	P026	NT22-004-14032022-Col1-A--B5--B5--W0017--P026--T00001--Z001--C01.ome.tif	386	-0.228731	-1.72439	4665600	32112.2	NT22-004-14032022-Col1-A	NT22_004_MolDev_ColI	26	W0017--B5--B5	NT22_004	/g/pepperkok/tuechler/Experiments_2022/NT22_004/NT22_004_MolDev_ColI/NT22-004-14032022-Col1-A/W0017--B5--B5/P026--B5--B5	/g/pepperkok/tuechler/Experiments_2022/NT22_004/NT22_004_MolDev_ColI/NT22-004-14032022-Col1-A/W0017--B5--B5/P026--B5--B5	A	12h	ctrl	rep 2	2.10447e+09	1.07804e+09	8.44763e+08	3.72142e+06	3.12449e+06
175	B5	P027	NT22-004-14032022-Col1-A--B5--B5--W0017--P027--T00001--Z001--C01.ome.tif	387	-0.587954	-1.82527	4665600	30569.4	NT22-004-14032022-Col1-A	NT22_004_MolDev_ColI	27	W0017--B5--B5	NT22_004	/g/pepperkok/tuechler/Experiments_2022/NT22_004/NT22_004_MolDev_ColI/NT22-004-14032022-Col1-A/W0017--B5--B5/P027--B5--B5	/g/pepperkok/tuechler/Experiments_2022/NT22_004/NT22_004_MolDev_ColI/NT22-004-14032022-Col1-A/W0017--B5--B5/P027--B5--B5	A	12h	ctrl	rep 2	2.00337e+09	9.76936e+08	7.43656e+08	4.24946e+06	3.65254e+06
175	B5	P028	NT22-004-14032022-Col1-A--B5--B5--W0017--P028--T00001--Z001--C01.ome.tif	388	-0.557482	-1.71717	4665600	32427	NT22-004-14032022-Col1-A	NT22_004_MolDev_ColI	28	W0017--B5--B5	NT22_004	/g/pepperkok/tuechler/Experiments_2022/NT22_004/NT22_004_MolDev_ColI/NT22-004-14032022-Col1-A/W0017--B5--B5/P028--B5--B5	/g/pepperkok/tuechler/Experiments_2022/NT22_004/NT22_004_MolDev_ColI/NT22-004-14032022-Col1-A/W0017--B5--B5/P028--B5--B5	A	12h	ctrl	rep 2	2.1251e+09	1.09867e+09	8.6539e+08	4.94508e+06	4.34816e+06
233	B5	P029	NT22-004-14032022-Col1-A--B5--B5--W0017--P029--T00001--Z001--C01.ome.tif	389	-0.415409	-1.7298	4665600	31788.3	NT22-004-14032022-Col1-A	NT22_004_MolDev_ColI	29	W0017--B5--B5	NT22_004	/g/pepperkok/tuechler/Experiments_2022/NT22_004/NT22_004_MolDev_ColI/NT22-004-14032022-Col1-A/W0017--B5--B5/P029--B5--B5	/g/pepperkok/tuechler/Experiments_2022/NT22_004/NT22_004_MolDev_ColI/NT22-004-14032022-Col1-A/W0017--B5--B5/P029--B5--B5	A	12h	ctrl	rep 2	2.08325e+09	1.05681e+09	8.23535e+08	3.53448e+06	2.93756e+06
177	B5	P030	NT22-004-14032022-Col1-A--B5--B5--W0017--P030--T00001--Z001--C01.ome.tif	390	-0.480038	-1.81588	4665600	30012.8	NT22-004-14032022-Col1-A	NT22_004_MolDev_ColI	30	W0017--B5--B5	NT22_004	/g/pepperkok/tuechler/Experiments_2022/NT22_004/NT22_004_MolDev_ColI/NT22-004-14032022-Col1-A/W0017--B5--B5/P030--B5--B5	/g/pepperkok/tuechler/Experiments_2022/NT22_004/NT22_004_MolDev_ColI/NT22-004-14032022-Col1-A/W0017--B5--B5/P030--B5--B5	A	12h	ctrl	rep 2	1.96689e+09	9.40457e+08	7.07177e+08	3.99535e+06	3.39843e+06
270	B5	P031	NT22-004-14032022-Col1-A--B5--B5--W0017--P031--T00001--Z001--C01.ome.tif	391	-0.500578	-1.75944	4665600	33822	NT22-004-14032022-Col1-A	NT22_004_MolDev_ColI	31	W0017--B5--B5	NT22_004	/g/pepperkok/tuechler/Experiments_2022/NT22_004/NT22_004_MolDev_ColI/NT22-004-14032022-Col1-A/W0017--B5--B5/P031--B5--B5	/g/pepperkok/tuechler/Experiments_2022/NT22_004/NT22_004_MolDev_ColI/NT22-004-14032022-Col1-A/W0017--B5--B5/P031--B5--B5	A	12h	ctrl	rep 2	2.21653e+09	1.19009e+09	9.56813e+08	3.54375e+06	2.94683e+06
187	B5	P032	NT22-004-14032022-Col1-A--B5--B5--W0017--P032--T00001--Z001--C01.ome.tif	392	-0.520808	-1.76577	4665600	30530.9	NT22-004-14032022-Col1-A	NT22_004_MolDev_ColI	32	W0017--B5--B5	NT22_004	/g/pepperkok/tuechler/Experiments_2022/NT22_004/NT22_004_MolDev_ColI/NT22-004-14032022-Col1-A/W0017--B5--B5/P032--B5--B5	/g/pepperkok/tuechler/Experiments_2022/NT22_004/NT22_004_MolDev_ColI/NT22-004-14032022-Col1-A/W0017--B5--B5/P032--B5--B5	A	12h	ctrl	rep 2	2.00084e+09	9.74408e+08	7.41128e+08	3.96325e+06	3.36632e+06
238	B5	P033	NT22-004-14032022-Col1-A--B5--B5--W0017--P033--T00001--Z001--C01.ome.tif	393	-0.530279	-1.81696	4665600	33053.9	NT22-004-14032022-Col1-A	NT22_004_MolDev_ColI	33	W0017--B5--B5	NT22_004	/g/pepperkok/tuechler/Experiments_2022/NT22_004/NT22_004_MolDev_ColI/NT22-004-14032022-Col1-A/W0017--B5--B5/P033--B5--B5	/g/pepperkok/tuechler/Experiments_2022/NT22_004/NT22_004_MolDev_ColI/NT22-004-14032022-Col1-A/W0017--B5--B5/P033--B5--B5	A	12h	ctrl	rep 2	2.16619e+09	1.13975e+09	9.06473e+08	3.80871e+06	3.21179e+06
190	B5	P034	NT22-004-14032022-Col1-A--B5--B5--W0017--P034--T00001--Z001--C01.ome.tif	394	-0.391549	-1.76178	4665600	30969.8	NT22-004-14032022-Col1-A	NT22_004_MolDev_ColI	34	W0017--B5--B5	NT22_004	/g/pepperkok/tuechler/Experiments_2022/NT22_004/NT22_004_MolDev_ColI/NT22-004-14032022-Col1-A/W0017--B5--B5/P034--B5--B5	/g/pepperkok/tuechler/Experiments_2022/NT22_004/NT22_004_MolDev_ColI/NT22-004-14032022-Col1-A/W0017--B5--B5/P034--B5--B5	A	12h	ctrl	rep 2	2.02961e+09	1.00317e+09	7.69893e+08	4.05207e+06	3.45514e+06
200	B5	P035	NT22-004-14032022-Col1-A--B5--B5--W0017--P035--T00001--Z001--C01.ome.tif	395	-0.435818	-1.85909	4665600	31361.1	NT22-004-14032022-Col1-A	NT22_004_MolDev_ColI	35	W0017--B5--B5	NT22_004	/g/pepperkok/tuechler/Experiments_2022/NT22_004/NT22_004_MolDev_ColI/NT22-004-14032022-Col1-A/W0017--B5--B5/P035--B5--B5	/g/pepperkok/tuechler/Experiments_2022/NT22_004/NT22_004_MolDev_ColI/NT22-004-14032022-Col1-A/W0017--B5--B5/P035--B5--B5	A	12h	ctrl	rep 2	2.05525e+09	1.02882e+09	7.9554e+08	3.9777e+06	3.38077e+06
137	B5	P036	NT22-004-14032022-Col1-A--B5--B5--W0017--P036--T00001--Z001--C01.ome.tif	396	-0.535299	-1.84577	4665600	27846.1	NT22-004-14032022-Col1-A	NT22_004_MolDev_ColI	36	W0017--B5--B5	NT22_004	/g/pepperkok/tuechler/Experiments_2022/NT22_004/NT22_004_MolDev_ColI/NT22-004-14032022-Col1-A/W0017--B5--B5/P036--B5--B5	/g/pepperkok/tuechler/Experiments_2022/NT22_004/NT22_004_MolDev_ColI/NT22-004-14032022-Col1-A/W0017--B5--B5/P036--B5--B5	A	12h	ctrl	rep 2	1.82489e+09	7.98459e+08	5.65179e+08	4.1254e+06	3.52847e+06
135	C1	P001	NT22-004-14032022-Col1-A--C1--C1--W0025--P001--T00001--Z001--C01.ome.tif	433	-0.541656	-1.72925	4665600	37435.9	NT22-004-14032022-Col1-A	NT22_004_MolDev_ColI	1	W0025--C1--C1	NT22_004	/g/pepperkok/tuechler/Experiments_2022/NT22_004/NT22_004_MolDev_ColI/NT22-004-14032022-Col1-A/W0025--C1--C1/P001--C1--C1	/g/pepperkok/tuechler/Experiments_2022/NT22_004/NT22_004_MolDev_ColI/NT22-004-14032022-Col1-A/W0025--C1--C1/P001--C1--C1	A	96h	TGF	rep 1	2.45336e+09	1.42693e+09	1.19365e+09	8.84187e+06	8.24494e+06
107	C1	P002	NT22-004-14032022-Col1-A--C1--C1--W0025--P002--T00001--Z001--C01.ome.tif	434	-0.486112	-1.7938	4665600	33465.6	NT22-004-14032022-Col1-A	NT22_004_MolDev_ColI	2	W0025--C1--C1	NT22_004	/g/pepperkok/tuechler/Experiments_2022/NT22_004/NT22_004_MolDev_ColI/NT22-004-14032022-Col1-A/W0025--C1--C1/P002--C1--C1	/g/pepperkok/tuechler/Experiments_2022/NT22_004/NT22_004_MolDev_ColI/NT22-004-14032022-Col1-A/W0025--C1--C1/P002--C1--C1	A	96h	TGF	rep 1	2.19317e+09	1.16674e+09	9.33457e+08	8.7239e+06	8.12697e+06
151	C1	P003	NT22-004-14032022-Col1-A--C1--C1--W0025--P003--T00001--Z001--C01.ome.tif	435	-0.494691	-1.79586	4665600	35994.2	NT22-004-14032022-Col1-A	NT22_004_MolDev_ColI	3	W0025--C1--C1	NT22_004	/g/pepperkok/tuechler/Experiments_2022/NT22_004/NT22_004_MolDev_ColI/NT22-004-14032022-Col1-A/W0025--C1--C1/P003--C1--C1	/g/pepperkok/tuechler/Experiments_2022/NT22_004/NT22_004_MolDev_ColI/NT22-004-14032022-Col1-A/W0025--C1--C1/P003--C1--C1	A	96h	TGF	rep 1	2.35888e+09	1.33245e+09	1.09917e+09	7.27926e+06	6.68234e+06
136	C1	P004	NT22-004-14032022-Col1-A--C1--C1--W0025--P004--T00001--Z001--C01.ome.tif	436	-0.475638	-1.79118	4665600	36423.5	NT22-004-14032022-Col1-A	NT22_004_MolDev_ColI	4	W0025--C1--C1	NT22_004	/g/pepperkok/tuechler/Experiments_2022/NT22_004/NT22_004_MolDev_ColI/NT22-004-14032022-Col1-A/W0025--C1--C1/P004--C1--C1	/g/pepperkok/tuechler/Experiments_2022/NT22_004/NT22_004_MolDev_ColI/NT22-004-14032022-Col1-A/W0025--C1--C1/P004--C1--C1	A	96h	TGF	rep 1	2.38702e+09	1.36058e+09	1.1273e+09	8.28901e+06	7.69208e+06
176	C1	P005	NT22-004-14032022-Col1-A--C1--C1--W0025--P005--T00001--Z001--C01.ome.tif	437	-0.560175	-1.77635	4665600	44104.3	NT22-004-14032022-Col1-A	NT22_004_MolDev_ColI	5	W0025--C1--C1	NT22_004	/g/pepperkok/tuechler/Experiments_2022/NT22_004/NT22_004_MolDev_ColI/NT22-004-14032022-Col1-A/W0025--C1--C1/P005--C1--C1	/g/pepperkok/tuechler/Experiments_2022/NT22_004/NT22_004_MolDev_ColI/NT22-004-14032022-Col1-A/W0025--C1--C1/P005--C1--C1	A	96h	TGF	rep 1	2.89037e+09	1.86394e+09	1.63066e+09	9.26513e+06	8.6682e+06
153	C1	P006	NT22-004-14032022-Col1-A--C1--C1--W0025--P006--T00001--Z001--C01.ome.tif	438	-0.582339	-1.74036	4665600	45559.9	NT22-004-14032022-Col1-A	NT22_004_MolDev_ColI	6	W0025--C1--C1	NT22_004	/g/pepperkok/tuechler/Experiments_2022/NT22_004/NT22_004_MolDev_ColI/NT22-004-14032022-Col1-A/W0025--C1--C1/P006--C1--C1	/g/pepperkok/tuechler/Experiments_2022/NT22_004/NT22_004_MolDev_ColI/NT22-004-14032022-Col1-A/W0025--C1--C1/P006--C1--C1	A	96h	TGF	rep 1	2.98577e+09	1.95933e+09	1.72605e+09	1.12814e+07	1.06845e+07
138	C1	P007	NT22-004-14032022-Col1-A--C1--C1--W0025--P007--T00001--Z001--C01.ome.tif	439	-0.499098	-1.74093	4665600	36320.7	NT22-004-14032022-Col1-A	NT22_004_MolDev_ColI	7	W0025--C1--C1	NT22_004	/g/pepperkok/tuechler/Experiments_2022/NT22_004/NT22_004_MolDev_ColI/NT22-004-14032022-Col1-A/W0025--C1--C1/P007--C1--C1	/g/pepperkok/tuechler/Experiments_2022/NT22_004/NT22_004_MolDev_ColI/NT22-004-14032022-Col1-A/W0025--C1--C1/P007--C1--C1	A	96h	TGF	rep 1	2.38028e+09	1.35385e+09	1.12057e+09	8.12006e+06	7.52313e+06
112	C1	P008	NT22-004-14032022-Col1-A--C1--C1--W0025--P008--T00001--Z001--C01.ome.tif	440	-0.499154	-1.80626	4665600	33280.5	NT22-004-14032022-Col1-A	NT22_004_MolDev_ColI	8	W0025--C1--C1	NT22_004	/g/pepperkok/tuechler/Experiments_2022/NT22_004/NT22_004_MolDev_ColI/NT22-004-14032022-Col1-A/W0025--C1--C1/P008--C1--C1	/g/pepperkok/tuechler/Experiments_2022/NT22_004/NT22_004_MolDev_ColI/NT22-004-14032022-Col1-A/W0025--C1--C1/P008--C1--C1	A	96h	TGF	rep 1	2.18103e+09	1.1546e+09	9.21323e+08	8.2261e+06	7.62917e+06
130	C1	P009	NT22-004-14032022-Col1-A--C1--C1--W0025--P009--T00001--Z001--C01.ome.tif	441	-0.359139	-1.74818	4665600	32176.9	NT22-004-14032022-Col1-A	NT22_004_MolDev_ColI	9	W0025--C1--C1	NT22_004	/g/pepperkok/tuechler/Experiments_2022/NT22_004/NT22_004_MolDev_ColI/NT22-004-14032022-Col1-A/W0025--C1--C1/P009--C1--C1	/g/pepperkok/tuechler/Experiments_2022/NT22_004/NT22_004_MolDev_ColI/NT22-004-14032022-Col1-A/W0025--C1--C1/P009--C1--C1	A	96h	TGF	rep 1	2.10871e+09	1.08228e+09	8.48998e+08	6.53075e+06	5.93383e+06
124	C1	P010	NT22-004-14032022-Col1-A--C1--C1--W0025--P010--T00001--Z001--C01.ome.tif	442	-0.510905	-1.80667	4665600	34443.7	NT22-004-14032022-Col1-A	NT22_004_MolDev_ColI	10	W0025--C1--C1	NT22_004	/g/pepperkok/tuechler/Experiments_2022/NT22_004/NT22_004_MolDev_ColI/NT22-004-14032022-Col1-A/W0025--C1--C1/P010--C1--C1	/g/pepperkok/tuechler/Experiments_2022/NT22_004/NT22_004_MolDev_ColI/NT22-004-14032022-Col1-A/W0025--C1--C1/P010--C1--C1	A	96h	TGF	rep 1	2.25727e+09	1.23084e+09	9.97557e+08	8.04481e+06	7.44788e+06
140	C1	P011	NT22-004-14032022-Col1-A--C1--C1--W0025--P011--T00001--Z001--C01.ome.tif	443	-0.480983	-1.81489	4665600	36326	NT22-004-14032022-Col1-A	NT22_004_MolDev_ColI	11	W0025--C1--C1	NT22_004	/g/pepperkok/tuechler/Experiments_2022/NT22_004/NT22_004_MolDev_ColI/NT22-004-14032022-Col1-A/W0025--C1--C1/P011--C1--C1	/g/pepperkok/tuechler/Experiments_2022/NT22_004/NT22_004_MolDev_ColI/NT22-004-14032022-Col1-A/W0025--C1--C1/P011--C1--C1	A	96h	TGF	rep 1	2.38062e+09	1.35419e+09	1.12091e+09	8.00651e+06	7.40959e+06
171	C1	P012	NT22-004-14032022-Col1-A--C1--C1--W0025--P012--T00001--Z001--C01.ome.tif	444	-0.61518	-1.69791	4665600	41392	NT22-004-14032022-Col1-A	NT22_004_MolDev_ColI	12	W0025--C1--C1	NT22_004	/g/pepperkok/tuechler/Experiments_2022/NT22_004/NT22_004_MolDev_ColI/NT22-004-14032022-Col1-A/W0025--C1--C1/P012--C1--C1	/g/pepperkok/tuechler/Experiments_2022/NT22_004/NT22_004_MolDev_ColI/NT22-004-14032022-Col1-A/W0025--C1--C1/P012--C1--C1	A	96h	TGF	rep 1	2.71262e+09	1.68619e+09	1.45291e+09	8.49656e+06	7.89963e+06
132	C1	P013	NT22-004-14032022-Col1-A--C1--C1--W0025--P013--T00001--Z001--C01.ome.tif	445	-0.526861	-1.97562	4665600	36723.7	NT22-004-14032022-Col1-A	NT22_004_MolDev_ColI	13	W0025--C1--C1	NT22_004	/g/pepperkok/tuechler/Experiments_2022/NT22_004/NT22_004_MolDev_ColI/NT22-004-14032022-Col1-A/W0025--C1--C1/P013--C1--C1	/g/pepperkok/tuechler/Experiments_2022/NT22_004/NT22_004_MolDev_ColI/NT22-004-14032022-Col1-A/W0025--C1--C1/P013--C1--C1	A	96h	TGF	rep 1	2.40669e+09	1.38026e+09	1.14698e+09	8.68922e+06	8.0923e+06
102	C1	P014	NT22-004-14032022-Col1-A--C1--C1--W0025--P014--T00001--Z001--C01.ome.tif	446	-0.416713	-1.78385	4665600	28978	NT22-004-14032022-Col1-A	NT22_004_MolDev_ColI	14	W0025--C1--C1	NT22_004	/g/pepperkok/tuechler/Experiments_2022/NT22_004/NT22_004_MolDev_ColI/NT22-004-14032022-Col1-A/W0025--C1--C1/P014--C1--C1	/g/pepperkok/tuechler/Experiments_2022/NT22_004/NT22_004_MolDev_ColI/NT22-004-14032022-Col1-A/W0025--C1--C1/P014--C1--C1	A	96h	TGF	rep 1	1.89908e+09	8.72644e+08	6.39364e+08	6.26827e+06	5.67135e+06
139	C1	P015	NT22-004-14032022-Col1-A--C1--C1--W0025--P015--T00001--Z001--C01.ome.tif	447	-0.483247	-1.80202	4665600	33200.7	NT22-004-14032022-Col1-A	NT22_004_MolDev_ColI	15	W0025--C1--C1	NT22_004	/g/pepperkok/tuechler/Experiments_2022/NT22_004/NT22_004_MolDev_ColI/NT22-004-14032022-Col1-A/W0025--C1--C1/P015--C1--C1	/g/pepperkok/tuechler/Experiments_2022/NT22_004/NT22_004_MolDev_ColI/NT22-004-14032022-Col1-A/W0025--C1--C1/P015--C1--C1	A	96h	TGF	rep 1	2.17581e+09	1.14938e+09	9.16097e+08	6.59062e+06	5.9937e+06
129	C1	P016	NT22-004-14032022-Col1-A--C1--C1--W0025--P016--T00001--Z001--C01.ome.tif	448	-0.458882	-1.85775	4665600	32993.2	NT22-004-14032022-Col1-A	NT22_004_MolDev_ColI	16	W0025--C1--C1	NT22_004	/g/pepperkok/tuechler/Experiments_2022/NT22_004/NT22_004_MolDev_ColI/NT22-004-14032022-Col1-A/W0025--C1--C1/P016--C1--C1	/g/pepperkok/tuechler/Experiments_2022/NT22_004/NT22_004_MolDev_ColI/NT22-004-14032022-Col1-A/W0025--C1--C1/P016--C1--C1	A	96h	TGF	rep 1	2.16221e+09	1.13577e+09	9.02494e+08	6.99608e+06	6.39915e+06
108	C1	P017	NT22-004-14032022-Col1-A--C1--C1--W0025--P017--T00001--Z001--C01.ome.tif	449	-0.492388	-1.81998	4665600	31411.4	NT22-004-14032022-Col1-A	NT22_004_MolDev_ColI	17	W0025--C1--C1	NT22_004	/g/pepperkok/tuechler/Experiments_2022/NT22_004/NT22_004_MolDev_ColI/NT22-004-14032022-Col1-A/W0025--C1--C1/P017--C1--C1	/g/pepperkok/tuechler/Experiments_2022/NT22_004/NT22_004_MolDev_ColI/NT22-004-14032022-Col1-A/W0025--C1--C1/P017--C1--C1	A	96h	TGF	rep 1	2.05855e+09	1.03212e+09	7.98836e+08	7.39663e+06	6.7997e+06
131	C1	P018	NT22-004-14032022-Col1-A--C1--C1--W0025--P018--T00001--Z001--C01.ome.tif	450	-0.473273	-1.72065	4665600	37648.8	NT22-004-14032022-Col1-A	NT22_004_MolDev_ColI	18	W0025--C1--C1	NT22_004	/g/pepperkok/tuechler/Experiments_2022/NT22_004/NT22_004_MolDev_ColI/NT22-004-14032022-Col1-A/W0025--C1--C1/P018--C1--C1	/g/pepperkok/tuechler/Experiments_2022/NT22_004/NT22_004_MolDev_ColI/NT22-004-14032022-Col1-A/W0025--C1--C1/P018--C1--C1	A	96h	TGF	rep 1	2.46732e+09	1.44088e+09	1.2076e+09	9.21835e+06	8.62142e+06
99	C1	P019	NT22-004-14032022-Col1-A--C1--C1--W0025--P019--T00001--Z001--C01.ome.tif	451	-0.466782	-1.84406	4665600	30024.6	NT22-004-14032022-Col1-A	NT22_004_MolDev_ColI	19	W0025--C1--C1	NT22_004	/g/pepperkok/tuechler/Experiments_2022/NT22_004/NT22_004_MolDev_ColI/NT22-004-14032022-Col1-A/W0025--C1--C1/P019--C1--C1	/g/pepperkok/tuechler/Experiments_2022/NT22_004/NT22_004_MolDev_ColI/NT22-004-14032022-Col1-A/W0025--C1--C1/P019--C1--C1	A	96h	TGF	rep 1	1.96766e+09	9.41229e+08	7.07949e+08	7.151e+06	6.55408e+06
120	C1	P020	NT22-004-14032022-Col1-A--C1--C1--W0025--P020--T00001--Z001--C01.ome.tif	452	-0.460698	-1.85565	4665600	30048	NT22-004-14032022-Col1-A	NT22_004_MolDev_ColI	20	W0025--C1--C1	NT22_004	/g/pepperkok/tuechler/Experiments_2022/NT22_004/NT22_004_MolDev_ColI/NT22-004-14032022-Col1-A/W0025--C1--C1/P020--C1--C1	/g/pepperkok/tuechler/Experiments_2022/NT22_004/NT22_004_MolDev_ColI/NT22-004-14032022-Col1-A/W0025--C1--C1/P020--C1--C1	A	96h	TGF	rep 1	1.9692e+09	9.42767e+08	7.09487e+08	5.91239e+06	5.31546e+06
101	C1	P021	NT22-004-14032022-Col1-A--C1--C1--W0025--P021--T00001--Z001--C01.ome.tif	453	-0.478391	-1.75404	4665600	30856.9	NT22-004-14032022-Col1-A	NT22_004_MolDev_ColI	21	W0025--C1--C1	NT22_004	/g/pepperkok/tuechler/Experiments_2022/NT22_004/NT22_004_MolDev_ColI/NT22-004-14032022-Col1-A/W0025--C1--C1/P021--C1--C1	/g/pepperkok/tuechler/Experiments_2022/NT22_004/NT22_004_MolDev_ColI/NT22-004-14032022-Col1-A/W0025--C1--C1/P021--C1--C1	A	96h	TGF	rep 1	2.02221e+09	9.95777e+08	7.62497e+08	7.54948e+06	6.95255e+06
149	C1	P022	NT22-004-14032022-Col1-A--C1--C1--W0025--P022--T00001--Z001--C01.ome.tif	454	-0.333782	-1.74553	4665600	34093.8	NT22-004-14032022-Col1-A	NT22_004_MolDev_ColI	22	W0025--C1--C1	NT22_004	/g/pepperkok/tuechler/Experiments_2022/NT22_004/NT22_004_MolDev_ColI/NT22-004-14032022-Col1-A/W0025--C1--C1/P022--C1--C1	/g/pepperkok/tuechler/Experiments_2022/NT22_004/NT22_004_MolDev_ColI/NT22-004-14032022-Col1-A/W0025--C1--C1/P022--C1--C1	A	96h	TGF	rep 1	2.23434e+09	1.20791e+09	9.74628e+08	6.54113e+06	5.9442e+06
172	C1	P023	NT22-004-14032022-Col1-A--C1--C1--W0025--P023--T00001--Z001--C01.ome.tif	455	-0.534954	-1.73462	4665600	41836.9	NT22-004-14032022-Col1-A	NT22_004_MolDev_ColI	23	W0025--C1--C1	NT22_004	/g/pepperkok/tuechler/Experiments_2022/NT22_004/NT22_004_MolDev_ColI/NT22-004-14032022-Col1-A/W0025--C1--C1/P023--C1--C1	/g/pepperkok/tuechler/Experiments_2022/NT22_004/NT22_004_MolDev_ColI/NT22-004-14032022-Col1-A/W0025--C1--C1/P023--C1--C1	A	96h	TGF	rep 1	2.74178e+09	1.71535e+09	1.48207e+09	8.6167e+06	8.01977e+06
148	C1	P024	NT22-004-14032022-Col1-A--C1--C1--W0025--P024--T00001--Z001--C01.ome.tif	456	-0.460564	-1.68663	4665600	39342.1	NT22-004-14032022-Col1-A	NT22_004_MolDev_ColI	24	W0025--C1--C1	NT22_004	/g/pepperkok/tuechler/Experiments_2022/NT22_004/NT22_004_MolDev_ColI/NT22-004-14032022-Col1-A/W0025--C1--C1/P024--C1--C1	/g/pepperkok/tuechler/Experiments_2022/NT22_004/NT22_004_MolDev_ColI/NT22-004-14032022-Col1-A/W0025--C1--C1/P024--C1--C1	A	96h	TGF	rep 1	2.57828e+09	1.55185e+09	1.31857e+09	8.90927e+06	8.31235e+06
126	C1	P025	NT22-004-14032022-Col1-A--C1--C1--W0025--P025--T00001--Z001--C01.ome.tif	457	-0.486364	-1.95494	4665600	37245.8	NT22-004-14032022-Col1-A	NT22_004_MolDev_ColI	25	W0025--C1--C1	NT22_004	/g/pepperkok/tuechler/Experiments_2022/NT22_004/NT22_004_MolDev_ColI/NT22-004-14032022-Col1-A/W0025--C1--C1/P025--C1--C1	/g/pepperkok/tuechler/Experiments_2022/NT22_004/NT22_004_MolDev_ColI/NT22-004-14032022-Col1-A/W0025--C1--C1/P025--C1--C1	A	96h	TGF	rep 1	2.4409e+09	1.41447e+09	1.18119e+09	9.37453e+06	8.7776e+06
106	C1	P026	NT22-004-14032022-Col1-A--C1--C1--W0025--P026--T00001--Z001--C01.ome.tif	458	-0.464	-1.76682	4665600	30598.3	NT22-004-14032022-Col1-A	NT22_004_MolDev_ColI	26	W0025--C1--C1	NT22_004	/g/pepperkok/tuechler/Experiments_2022/NT22_004/NT22_004_MolDev_ColI/NT22-004-14032022-Col1-A/W0025--C1--C1/P026--C1--C1	/g/pepperkok/tuechler/Experiments_2022/NT22_004/NT22_004_MolDev_ColI/NT22-004-14032022-Col1-A/W0025--C1--C1/P026--C1--C1	A	96h	TGF	rep 1	2.00526e+09	9.78826e+08	7.45546e+08	7.03346e+06	6.43653e+06
120	C1	P027	NT22-004-14032022-Col1-A--C1--C1--W0025--P027--T00001--Z001--C01.ome.tif	459	-0.629673	-1.76532	4665600	33663.5	NT22-004-14032022-Col1-A	NT22_004_MolDev_ColI	27	W0025--C1--C1	NT22_004	/g/pepperkok/tuechler/Experiments_2022/NT22_004/NT22_004_MolDev_ColI/NT22-004-14032022-Col1-A/W0025--C1--C1/P027--C1--C1	/g/pepperkok/tuechler/Experiments_2022/NT22_004/NT22_004_MolDev_ColI/NT22-004-14032022-Col1-A/W0025--C1--C1/P027--C1--C1	A	96h	TGF	rep 1	2.20614e+09	1.1797e+09	9.46425e+08	7.88687e+06	7.28995e+06
120	C1	P028	NT22-004-14032022-Col1-A--C1--C1--W0025--P028--T00001--Z001--C01.ome.tif	460	-0.369807	-1.81581	4665600	32553.9	NT22-004-14032022-Col1-A	NT22_004_MolDev_ColI	28	W0025--C1--C1	NT22_004	/g/pepperkok/tuechler/Experiments_2022/NT22_004/NT22_004_MolDev_ColI/NT22-004-14032022-Col1-A/W0025--C1--C1/P028--C1--C1	/g/pepperkok/tuechler/Experiments_2022/NT22_004/NT22_004_MolDev_ColI/NT22-004-14032022-Col1-A/W0025--C1--C1/P028--C1--C1	A	96h	TGF	rep 1	2.13342e+09	1.10699e+09	8.73705e+08	7.28088e+06	6.68395e+06
175	C1	P029	NT22-004-14032022-Col1-A--C1--C1--W0025--P029--T00001--Z001--C01.ome.tif	461	-0.43644	-1.69318	4665600	38972.2	NT22-004-14032022-Col1-A	NT22_004_MolDev_ColI	29	W0025--C1--C1	NT22_004	/g/pepperkok/tuechler/Experiments_2022/NT22_004/NT22_004_MolDev_ColI/NT22-004-14032022-Col1-A/W0025--C1--C1/P029--C1--C1	/g/pepperkok/tuechler/Experiments_2022/NT22_004/NT22_004_MolDev_ColI/NT22-004-14032022-Col1-A/W0025--C1--C1/P029--C1--C1	A	96h	TGF	rep 1	2.55404e+09	1.52761e+09	1.29433e+09	7.39616e+06	6.79924e+06
180	C1	P030	NT22-004-14032022-Col1-A--C1--C1--W0025--P030--T00001--Z001--C01.ome.tif	462	-0.511732	-1.75252	4665600	45428.6	NT22-004-14032022-Col1-A	NT22_004_MolDev_ColI	30	W0025--C1--C1	NT22_004	/g/pepperkok/tuechler/Experiments_2022/NT22_004/NT22_004_MolDev_ColI/NT22-004-14032022-Col1-A/W0025--C1--C1/P030--C1--C1	/g/pepperkok/tuechler/Experiments_2022/NT22_004/NT22_004_MolDev_ColI/NT22-004-14032022-Col1-A/W0025--C1--C1/P030--C1--C1	A	96h	TGF	rep 1	2.97716e+09	1.95073e+09	1.71745e+09	9.54139e+06	8.94446e+06
156	C1	P031	NT22-004-14032022-Col1-A--C1--C1--W0025--P031--T00001--Z001--C01.ome.tif	463	-0.585825	-1.79937	4665600	40007	NT22-004-14032022-Col1-A	NT22_004_MolDev_ColI	31	W0025--C1--C1	NT22_004	/g/pepperkok/tuechler/Experiments_2022/NT22_004/NT22_004_MolDev_ColI/NT22-004-14032022-Col1-A/W0025--C1--C1/P031--C1--C1	/g/pepperkok/tuechler/Experiments_2022/NT22_004/NT22_004_MolDev_ColI/NT22-004-14032022-Col1-A/W0025--C1--C1/P031--C1--C1	A	96h	TGF	rep 1	2.62186e+09	1.59543e+09	1.36215e+09	8.73171e+06	8.13478e+06
170	C1	P032	NT22-004-14032022-Col1-A--C1--C1--W0025--P032--T00001--Z001--C01.ome.tif	464	-0.541081	-1.75561	4665600	41017.2	NT22-004-14032022-Col1-A	NT22_004_MolDev_ColI	32	W0025--C1--C1	NT22_004	/g/pepperkok/tuechler/Experiments_2022/NT22_004/NT22_004_MolDev_ColI/NT22-004-14032022-Col1-A/W0025--C1--C1/P032--C1--C1	/g/pepperkok/tuechler/Experiments_2022/NT22_004/NT22_004_MolDev_ColI/NT22-004-14032022-Col1-A/W0025--C1--C1/P032--C1--C1	A	96h	TGF	rep 1	2.68806e+09	1.66163e+09	1.42835e+09	8.40206e+06	7.80513e+06
142	C1	P033	NT22-004-14032022-Col1-A--C1--C1--W0025--P033--T00001--Z001--C01.ome.tif	465	-0.45517	-1.73219	4665600	32842.8	NT22-004-14032022-Col1-A	NT22_004_MolDev_ColI	33	W0025--C1--C1	NT22_004	/g/pepperkok/tuechler/Experiments_2022/NT22_004/NT22_004_MolDev_ColI/NT22-004-14032022-Col1-A/W0025--C1--C1/P033--C1--C1	/g/pepperkok/tuechler/Experiments_2022/NT22_004/NT22_004_MolDev_ColI/NT22-004-14032022-Col1-A/W0025--C1--C1/P033--C1--C1	A	96h	TGF	rep 1	2.15235e+09	1.12592e+09	8.9264e+08	6.2862e+06	5.68927e+06
160	C1	P034	NT22-004-14032022-Col1-A--C1--C1--W0025--P034--T00001--Z001--C01.ome.tif	466	-0.454906	-1.68332	4665600	38504.4	NT22-004-14032022-Col1-A	NT22_004_MolDev_ColI	34	W0025--C1--C1	NT22_004	/g/pepperkok/tuechler/Experiments_2022/NT22_004/NT22_004_MolDev_ColI/NT22-004-14032022-Col1-A/W0025--C1--C1/P034--C1--C1	/g/pepperkok/tuechler/Experiments_2022/NT22_004/NT22_004_MolDev_ColI/NT22-004-14032022-Col1-A/W0025--C1--C1/P034--C1--C1	A	96h	TGF	rep 1	2.52338e+09	1.49695e+09	1.26367e+09	7.89795e+06	7.30102e+06
149	C1	P035	NT22-004-14032022-Col1-A--C1--C1--W0025--P035--T00001--Z001--C01.ome.tif	467	-0.526235	-1.70679	4665600	39733	NT22-004-14032022-Col1-A	NT22_004_MolDev_ColI	35	W0025--C1--C1	NT22_004	/g/pepperkok/tuechler/Experiments_2022/NT22_004/NT22_004_MolDev_ColI/NT22-004-14032022-Col1-A/W0025--C1--C1/P035--C1--C1	/g/pepperkok/tuechler/Experiments_2022/NT22_004/NT22_004_MolDev_ColI/NT22-004-14032022-Col1-A/W0025--C1--C1/P035--C1--C1	A	96h	TGF	rep 1	2.6039e+09	1.57747e+09	1.34419e+09	9.02141e+06	8.42448e+06
165	C1	P036	NT22-004-14032022-Col1-A--C1--C1--W0025--P036--T00001--Z001--C01.ome.tif	468	-0.548147	-1.68933	4665600	43259.2	NT22-004-14032022-Col1-A	NT22_004_MolDev_ColI	36	W0025--C1--C1	NT22_004	/g/pepperkok/tuechler/Experiments_2022/NT22_004/NT22_004_MolDev_ColI/NT22-004-14032022-Col1-A/W0025--C1--C1/P036--C1--C1	/g/pepperkok/tuechler/Experiments_2022/NT22_004/NT22_004_MolDev_ColI/NT22-004-14032022-Col1-A/W0025--C1--C1/P036--C1--C1	A	96h	TGF	rep 1	2.83499e+09	1.80856e+09	1.57528e+09	9.54714e+06	8.95021e+06
171	C2	P001	NT22-004-14032022-Col1-A--C2--C2--W0026--P001--T00001--Z001--C01.ome.tif	469	-0.512107	-1.77632	4665600	40405.1	NT22-004-14032022-Col1-A	NT22_004_MolDev_ColI	1	W0026--C2--C2	NT22_004	/g/pepperkok/tuechler/Experiments_2022/NT22_004/NT22_004_MolDev_ColI/NT22-004-14032022-Col1-A/W0026--C2--C2/P001--C2--C2	/g/pepperkok/tuechler/Experiments_2022/NT22_004/NT22_004_MolDev_ColI/NT22-004-14032022-Col1-A/W0026--C2--C2/P001--C2--C2	A	72h	TGF	rep 1	2.64795e+09	1.62151e+09	1.38823e+09	8.11833e+06	7.5214e+06
150	C2	P002	NT22-004-14032022-Col1-A--C2--C2--W0026--P002--T00001--Z001--C01.ome.tif	470	-0.510922	-1.90623	4665600	38925.1	NT22-004-14032022-Col1-A	NT22_004_MolDev_ColI	2	W0026--C2--C2	NT22_004	/g/pepperkok/tuechler/Experiments_2022/NT22_004/NT22_004_MolDev_ColI/NT22-004-14032022-Col1-A/W0026--C2--C2/P002--C2--C2	/g/pepperkok/tuechler/Experiments_2022/NT22_004/NT22_004_MolDev_ColI/NT22-004-14032022-Col1-A/W0026--C2--C2/P002--C2--C2	A	72h	TGF	rep 1	2.55096e+09	1.52453e+09	1.29125e+09	8.60831e+06	8.01138e+06
119	C2	P003	NT22-004-14032022-Col1-A--C2--C2--W0026--P003--T00001--Z001--C01.ome.tif	471	-0.396379	-1.84287	4665600	34169.7	NT22-004-14032022-Col1-A	NT22_004_MolDev_ColI	3	W0026--C2--C2	NT22_004	/g/pepperkok/tuechler/Experiments_2022/NT22_004/NT22_004_MolDev_ColI/NT22-004-14032022-Col1-A/W0026--C2--C2/P003--C2--C2	/g/pepperkok/tuechler/Experiments_2022/NT22_004/NT22_004_MolDev_ColI/NT22-004-14032022-Col1-A/W0026--C2--C2/P003--C2--C2	A	72h	TGF	rep 1	2.23931e+09	1.21288e+09	9.79602e+08	8.23195e+06	7.63503e+06
161	C2	P004	NT22-004-14032022-Col1-A--C2--C2--W0026--P004--T00001--Z001--C01.ome.tif	472	-0.359333	-1.80778	4665600	38357.9	NT22-004-14032022-Col1-A	NT22_004_MolDev_ColI	4	W0026--C2--C2	NT22_004	/g/pepperkok/tuechler/Experiments_2022/NT22_004/NT22_004_MolDev_ColI/NT22-004-14032022-Col1-A/W0026--C2--C2/P004--C2--C2	/g/pepperkok/tuechler/Experiments_2022/NT22_004/NT22_004_MolDev_ColI/NT22-004-14032022-Col1-A/W0026--C2--C2/P004--C2--C2	A	72h	TGF	rep 1	2.51379e+09	1.48736e+09	1.25408e+09	7.78929e+06	7.19236e+06
174	C2	P005	NT22-004-14032022-Col1-A--C2--C2--W0026--P005--T00001--Z001--C01.ome.tif	473	-0.384713	-1.74339	4665600	41605.1	NT22-004-14032022-Col1-A	NT22_004_MolDev_ColI	5	W0026--C2--C2	NT22_004	/g/pepperkok/tuechler/Experiments_2022/NT22_004/NT22_004_MolDev_ColI/NT22-004-14032022-Col1-A/W0026--C2--C2/P005--C2--C2	/g/pepperkok/tuechler/Experiments_2022/NT22_004/NT22_004_MolDev_ColI/NT22-004-14032022-Col1-A/W0026--C2--C2/P005--C2--C2	A	72h	TGF	rep 1	2.72659e+09	1.70016e+09	1.46688e+09	8.43033e+06	7.83341e+06
171	C2	P006	NT22-004-14032022-Col1-A--C2--C2--W0026--P006--T00001--Z001--C01.ome.tif	474	-0.410297	-1.85926	4665600	42299.2	NT22-004-14032022-Col1-A	NT22_004_MolDev_ColI	6	W0026--C2--C2	NT22_004	/g/pepperkok/tuechler/Experiments_2022/NT22_004/NT22_004_MolDev_ColI/NT22-004-14032022-Col1-A/W0026--C2--C2/P006--C2--C2	/g/pepperkok/tuechler/Experiments_2022/NT22_004/NT22_004_MolDev_ColI/NT22-004-14032022-Col1-A/W0026--C2--C2/P006--C2--C2	A	72h	TGF	rep 1	2.77208e+09	1.74564e+09	1.51236e+09	8.84424e+06	8.24731e+06
146	C2	P007	NT22-004-14032022-Col1-A--C2--C2--W0026--P007--T00001--Z001--C01.ome.tif	475	-0.492304	-1.7389	4665600	40327	NT22-004-14032022-Col1-A	NT22_004_MolDev_ColI	7	W0026--C2--C2	NT22_004	/g/pepperkok/tuechler/Experiments_2022/NT22_004/NT22_004_MolDev_ColI/NT22-004-14032022-Col1-A/W0026--C2--C2/P007--C2--C2	/g/pepperkok/tuechler/Experiments_2022/NT22_004/NT22_004_MolDev_ColI/NT22-004-14032022-Col1-A/W0026--C2--C2/P007--C2--C2	A	72h	TGF	rep 1	2.64283e+09	1.6164e+09	1.38312e+09	9.47342e+06	8.87649e+06
150	C2	P008	NT22-004-14032022-Col1-A--C2--C2--W0026--P008--T00001--Z001--C01.ome.tif	476	-0.391908	-1.81955	4665600	37105.8	NT22-004-14032022-Col1-A	NT22_004_MolDev_ColI	8	W0026--C2--C2	NT22_004	/g/pepperkok/tuechler/Experiments_2022/NT22_004/NT22_004_MolDev_ColI/NT22-004-14032022-Col1-A/W0026--C2--C2/P008--C2--C2	/g/pepperkok/tuechler/Experiments_2022/NT22_004/NT22_004_MolDev_ColI/NT22-004-14032022-Col1-A/W0026--C2--C2/P008--C2--C2	A	72h	TGF	rep 1	2.43173e+09	1.4053e+09	1.17202e+09	7.81346e+06	7.21653e+06
140	C2	P009	NT22-004-14032022-Col1-A--C2--C2--W0026--P009--T00001--Z001--C01.ome.tif	477	-0.421952	-1.80911	4665600	34197.2	NT22-004-14032022-Col1-A	NT22_004_MolDev_ColI	9	W0026--C2--C2	NT22_004	/g/pepperkok/tuechler/Experiments_2022/NT22_004/NT22_004_MolDev_ColI/NT22-004-14032022-Col1-A/W0026--C2--C2/P009--C2--C2	/g/pepperkok/tuechler/Experiments_2022/NT22_004/NT22_004_MolDev_ColI/NT22-004-14032022-Col1-A/W0026--C2--C2/P009--C2--C2	A	72h	TGF	rep 1	2.24112e+09	1.21468e+09	9.81403e+08	7.01002e+06	6.41309e+06
189	C2	P010	NT22-004-14032022-Col1-A--C2--C2--W0026--P010--T00001--Z001--C01.ome.tif	478	-0.433232	-1.768	4665600	38262.2	NT22-004-14032022-Col1-A	NT22_004_MolDev_ColI	10	W0026--C2--C2	NT22_004	/g/pepperkok/tuechler/Experiments_2022/NT22_004/NT22_004_MolDev_ColI/NT22-004-14032022-Col1-A/W0026--C2--C2/P010--C2--C2	/g/pepperkok/tuechler/Experiments_2022/NT22_004/NT22_004_MolDev_ColI/NT22-004-14032022-Col1-A/W0026--C2--C2/P010--C2--C2	A	72h	TGF	rep 1	2.50751e+09	1.48108e+09	1.2478e+09	6.60212e+06	6.00519e+06
174	C2	P011	NT22-004-14032022-Col1-A--C2--C2--W0026--P011--T00001--Z001--C01.ome.tif	479	-0.541468	-1.85149	4665600	41513.5	NT22-004-14032022-Col1-A	NT22_004_MolDev_ColI	11	W0026--C2--C2	NT22_004	/g/pepperkok/tuechler/Experiments_2022/NT22_004/NT22_004_MolDev_ColI/NT22-004-14032022-Col1-A/W0026--C2--C2/P011--C2--C2	/g/pepperkok/tuechler/Experiments_2022/NT22_004/NT22_004_MolDev_ColI/NT22-004-14032022-Col1-A/W0026--C2--C2/P011--C2--C2	A	72h	TGF	rep 1	2.72059e+09	1.69416e+09	1.46088e+09	8.39584e+06	7.79891e+06
147	C2	P012	NT22-004-14032022-Col1-A--C2--C2--W0026--P012--T00001--Z001--C01.ome.tif	480	-0.397855	-1.72665	4665600	37255.2	NT22-004-14032022-Col1-A	NT22_004_MolDev_ColI	12	W0026--C2--C2	NT22_004	/g/pepperkok/tuechler/Experiments_2022/NT22_004/NT22_004_MolDev_ColI/NT22-004-14032022-Col1-A/W0026--C2--C2/P012--C2--C2	/g/pepperkok/tuechler/Experiments_2022/NT22_004/NT22_004_MolDev_ColI/NT22-004-14032022-Col1-A/W0026--C2--C2/P012--C2--C2	A	72h	TGF	rep 1	2.44152e+09	1.41509e+09	1.18181e+09	8.03951e+06	7.44258e+06
204	C2	P013	NT22-004-14032022-Col1-A--C2--C2--W0026--P013--T00001--Z001--C01.ome.tif	481	-0.468466	-1.81631	4665600	40971.7	NT22-004-14032022-Col1-A	NT22_004_MolDev_ColI	13	W0026--C2--C2	NT22_004	/g/pepperkok/tuechler/Experiments_2022/NT22_004/NT22_004_MolDev_ColI/NT22-004-14032022-Col1-A/W0026--C2--C2/P013--C2--C2	/g/pepperkok/tuechler/Experiments_2022/NT22_004/NT22_004_MolDev_ColI/NT22-004-14032022-Col1-A/W0026--C2--C2/P013--C2--C2	A	72h	TGF	rep 1	2.68508e+09	1.65865e+09	1.42537e+09	6.9871e+06	6.39017e+06
100	C2	P014	NT22-004-14032022-Col1-A--C2--C2--W0026--P014--T00001--Z001--C01.ome.tif	482	-0.503738	-1.82547	4665600	29812.7	NT22-004-14032022-Col1-A	NT22_004_MolDev_ColI	14	W0026--C2--C2	NT22_004	/g/pepperkok/tuechler/Experiments_2022/NT22_004/NT22_004_MolDev_ColI/NT22-004-14032022-Col1-A/W0026--C2--C2/P014--C2--C2	/g/pepperkok/tuechler/Experiments_2022/NT22_004/NT22_004_MolDev_ColI/NT22-004-14032022-Col1-A/W0026--C2--C2/P014--C2--C2	A	72h	TGF	rep 1	1.95377e+09	9.27341e+08	6.94061e+08	6.94061e+06	6.34369e+06
156	C2	P015	NT22-004-14032022-Col1-A--C2--C2--W0026--P015--T00001--Z001--C01.ome.tif	483	-0.825076	-2.25919	4665600	34904.1	NT22-004-14032022-Col1-A	NT22_004_MolDev_ColI	15	W0026--C2--C2	NT22_004	/g/pepperkok/tuechler/Experiments_2022/NT22_004/NT22_004_MolDev_ColI/NT22-004-14032022-Col1-A/W0026--C2--C2/P015--C2--C2	/g/pepperkok/tuechler/Experiments_2022/NT22_004/NT22_004_MolDev_ColI/NT22-004-14032022-Col1-A/W0026--C2--C2/P015--C2--C2	A	72h	TGF	rep 1	2.28744e+09	1.26101e+09	1.02773e+09	6.58799e+06	5.99107e+06
176	C2	P016	NT22-004-14032022-Col1-A--C2--C2--W0026--P016--T00001--Z001--C01.ome.tif	484	-0.49132	-1.7878	4665600	38608.2	NT22-004-14032022-Col1-A	NT22_004_MolDev_ColI	16	W0026--C2--C2	NT22_004	/g/pepperkok/tuechler/Experiments_2022/NT22_004/NT22_004_MolDev_ColI/NT22-004-14032022-Col1-A/W0026--C2--C2/P016--C2--C2	/g/pepperkok/tuechler/Experiments_2022/NT22_004/NT22_004_MolDev_ColI/NT22-004-14032022-Col1-A/W0026--C2--C2/P016--C2--C2	A	72h	TGF	rep 1	2.53019e+09	1.50376e+09	1.27048e+09	7.21861e+06	6.62168e+06
135	C2	P017	NT22-004-14032022-Col1-A--C2--C2--W0026--P017--T00001--Z001--C01.ome.tif	485	-0.593675	-1.83323	4665600	37777.9	NT22-004-14032022-Col1-A	NT22_004_MolDev_ColI	17	W0026--C2--C2	NT22_004	/g/pepperkok/tuechler/Experiments_2022/NT22_004/NT22_004_MolDev_ColI/NT22-004-14032022-Col1-A/W0026--C2--C2/P017--C2--C2	/g/pepperkok/tuechler/Experiments_2022/NT22_004/NT22_004_MolDev_ColI/NT22-004-14032022-Col1-A/W0026--C2--C2/P017--C2--C2	A	72h	TGF	rep 1	2.47578e+09	1.44934e+09	1.21606e+09	9.00788e+06	8.41095e+06
183	C2	P018	NT22-004-14032022-Col1-A--C2--C2--W0026--P018--T00001--Z001--C01.ome.tif	486	-0.440367	-1.70992	4665600	42324.6	NT22-004-14032022-Col1-A	NT22_004_MolDev_ColI	18	W0026--C2--C2	NT22_004	/g/pepperkok/tuechler/Experiments_2022/NT22_004/NT22_004_MolDev_ColI/NT22-004-14032022-Col1-A/W0026--C2--C2/P018--C2--C2	/g/pepperkok/tuechler/Experiments_2022/NT22_004/NT22_004_MolDev_ColI/NT22-004-14032022-Col1-A/W0026--C2--C2/P018--C2--C2	A	72h	TGF	rep 1	2.77374e+09	1.74731e+09	1.51403e+09	8.2734e+06	7.67648e+06
161	C2	P019	NT22-004-14032022-Col1-A--C2--C2--W0026--P019--T00001--Z001--C01.ome.tif	487	-0.422926	-1.80363	4665600	34665.3	NT22-004-14032022-Col1-A	NT22_004_MolDev_ColI	19	W0026--C2--C2	NT22_004	/g/pepperkok/tuechler/Experiments_2022/NT22_004/NT22_004_MolDev_ColI/NT22-004-14032022-Col1-A/W0026--C2--C2/P019--C2--C2	/g/pepperkok/tuechler/Experiments_2022/NT22_004/NT22_004_MolDev_ColI/NT22-004-14032022-Col1-A/W0026--C2--C2/P019--C2--C2	A	72h	TGF	rep 1	2.27179e+09	1.24536e+09	1.01208e+09	6.28621e+06	5.68929e+06
142	C2	P020	NT22-004-14032022-Col1-A--C2--C2--W0026--P020--T00001--Z001--C01.ome.tif	488	-0.369997	-1.87797	4665600	36117.2	NT22-004-14032022-Col1-A	NT22_004_MolDev_ColI	20	W0026--C2--C2	NT22_004	/g/pepperkok/tuechler/Experiments_2022/NT22_004/NT22_004_MolDev_ColI/NT22-004-14032022-Col1-A/W0026--C2--C2/P020--C2--C2	/g/pepperkok/tuechler/Experiments_2022/NT22_004/NT22_004_MolDev_ColI/NT22-004-14032022-Col1-A/W0026--C2--C2/P020--C2--C2	A	72h	TGF	rep 1	2.36694e+09	1.34051e+09	1.10723e+09	7.79741e+06	7.20048e+06
118	C2	P021	NT22-004-14032022-Col1-A--C2--C2--W0026--P021--T00001--Z001--C01.ome.tif	489	-0.433928	-1.82134	4665600	33138.5	NT22-004-14032022-Col1-A	NT22_004_MolDev_ColI	21	W0026--C2--C2	NT22_004	/g/pepperkok/tuechler/Experiments_2022/NT22_004/NT22_004_MolDev_ColI/NT22-004-14032022-Col1-A/W0026--C2--C2/P021--C2--C2	/g/pepperkok/tuechler/Experiments_2022/NT22_004/NT22_004_MolDev_ColI/NT22-004-14032022-Col1-A/W0026--C2--C2/P021--C2--C2	A	72h	TGF	rep 1	2.17173e+09	1.1453e+09	9.1202e+08	7.72898e+06	7.13205e+06
117	C2	P022	NT22-004-14032022-Col1-A--C2--C2--W0026--P022--T00001--Z001--C01.ome.tif	490	-0.407688	-1.84187	4665600	32026.5	NT22-004-14032022-Col1-A	NT22_004_MolDev_ColI	22	W0026--C2--C2	NT22_004	/g/pepperkok/tuechler/Experiments_2022/NT22_004/NT22_004_MolDev_ColI/NT22-004-14032022-Col1-A/W0026--C2--C2/P022--C2--C2	/g/pepperkok/tuechler/Experiments_2022/NT22_004/NT22_004_MolDev_ColI/NT22-004-14032022-Col1-A/W0026--C2--C2/P022--C2--C2	A	72h	TGF	rep 1	2.09886e+09	1.07243e+09	8.39148e+08	7.1722e+06	6.57528e+06
161	C2	P023	NT22-004-14032022-Col1-A--C2--C2--W0026--P023--T00001--Z001--C01.ome.tif	491	-0.43947	-1.81857	4665600	38330.2	NT22-004-14032022-Col1-A	NT22_004_MolDev_ColI	23	W0026--C2--C2	NT22_004	/g/pepperkok/tuechler/Experiments_2022/NT22_004/NT22_004_MolDev_ColI/NT22-004-14032022-Col1-A/W0026--C2--C2/P023--C2--C2	/g/pepperkok/tuechler/Experiments_2022/NT22_004/NT22_004_MolDev_ColI/NT22-004-14032022-Col1-A/W0026--C2--C2/P023--C2--C2	A	72h	TGF	rep 1	2.51197e+09	1.48554e+09	1.25226e+09	7.77799e+06	7.18106e+06
190	C2	P024	NT22-004-14032022-Col1-A--C2--C2--W0026--P024--T00001--Z001--C01.ome.tif	492	-0.365216	-1.75956	4665600	39316.8	NT22-004-14032022-Col1-A	NT22_004_MolDev_ColI	24	W0026--C2--C2	NT22_004	/g/pepperkok/tuechler/Experiments_2022/NT22_004/NT22_004_MolDev_ColI/NT22-004-14032022-Col1-A/W0026--C2--C2/P024--C2--C2	/g/pepperkok/tuechler/Experiments_2022/NT22_004/NT22_004_MolDev_ColI/NT22-004-14032022-Col1-A/W0026--C2--C2/P024--C2--C2	A	72h	TGF	rep 1	2.57662e+09	1.55019e+09	1.31691e+09	6.93112e+06	6.33419e+06
173	C2	P025	NT22-004-14032022-Col1-A--C2--C2--W0026--P025--T00001--Z001--C01.ome.tif	493	-0.447846	-1.82545	4665600	39414.3	NT22-004-14032022-Col1-A	NT22_004_MolDev_ColI	25	W0026--C2--C2	NT22_004	/g/pepperkok/tuechler/Experiments_2022/NT22_004/NT22_004_MolDev_ColI/NT22-004-14032022-Col1-A/W0026--C2--C2/P025--C2--C2	/g/pepperkok/tuechler/Experiments_2022/NT22_004/NT22_004_MolDev_ColI/NT22-004-14032022-Col1-A/W0026--C2--C2/P025--C2--C2	A	72h	TGF	rep 1	2.58302e+09	1.55658e+09	1.3233e+09	7.64916e+06	7.05223e+06
148	C2	P026	NT22-004-14032022-Col1-A--C2--C2--W0026--P026--T00001--Z001--C01.ome.tif	494	-0.417095	-1.7367	4665600	37989.3	NT22-004-14032022-Col1-A	NT22_004_MolDev_ColI	26	W0026--C2--C2	NT22_004	/g/pepperkok/tuechler/Experiments_2022/NT22_004/NT22_004_MolDev_ColI/NT22-004-14032022-Col1-A/W0026--C2--C2/P026--C2--C2	/g/pepperkok/tuechler/Experiments_2022/NT22_004/NT22_004_MolDev_ColI/NT22-004-14032022-Col1-A/W0026--C2--C2/P026--C2--C2	A	72h	TGF	rep 1	2.48963e+09	1.4632e+09	1.22992e+09	8.31025e+06	7.71332e+06
149	C2	P027	NT22-004-14032022-Col1-A--C2--C2--W0026--P027--T00001--Z001--C01.ome.tif	495	-0.409203	-1.80341	4665600	36412.3	NT22-004-14032022-Col1-A	NT22_004_MolDev_ColI	27	W0026--C2--C2	NT22_004	/g/pepperkok/tuechler/Experiments_2022/NT22_004/NT22_004_MolDev_ColI/NT22-004-14032022-Col1-A/W0026--C2--C2/P027--C2--C2	/g/pepperkok/tuechler/Experiments_2022/NT22_004/NT22_004_MolDev_ColI/NT22-004-14032022-Col1-A/W0026--C2--C2/P027--C2--C2	A	72h	TGF	rep 1	2.38628e+09	1.35985e+09	1.12657e+09	7.56085e+06	6.96392e+06
170	C2	P028	NT22-004-14032022-Col1-A--C2--C2--W0026--P028--T00001--Z001--C01.ome.tif	496	-0.704844	-1.8132	4665600	41278.5	NT22-004-14032022-Col1-A	NT22_004_MolDev_ColI	28	W0026--C2--C2	NT22_004	/g/pepperkok/tuechler/Experiments_2022/NT22_004/NT22_004_MolDev_ColI/NT22-004-14032022-Col1-A/W0026--C2--C2/P028--C2--C2	/g/pepperkok/tuechler/Experiments_2022/NT22_004/NT22_004_MolDev_ColI/NT22-004-14032022-Col1-A/W0026--C2--C2/P028--C2--C2	A	72h	TGF	rep 1	2.70518e+09	1.67875e+09	1.44547e+09	8.50278e+06	7.90585e+06
135	C2	P029	NT22-004-14032022-Col1-A--C2--C2--W0026--P029--T00001--Z001--C01.ome.tif	497	-0.363656	-1.84787	4665600	36788.1	NT22-004-14032022-Col1-A	NT22_004_MolDev_ColI	29	W0026--C2--C2	NT22_004	/g/pepperkok/tuechler/Experiments_2022/NT22_004/NT22_004_MolDev_ColI/NT22-004-14032022-Col1-A/W0026--C2--C2/P029--C2--C2	/g/pepperkok/tuechler/Experiments_2022/NT22_004/NT22_004_MolDev_ColI/NT22-004-14032022-Col1-A/W0026--C2--C2/P029--C2--C2	A	72h	TGF	rep 1	2.41091e+09	1.38447e+09	1.15119e+09	8.52736e+06	7.93043e+06
181	C2	P030	NT22-004-14032022-Col1-A--C2--C2--W0026--P030--T00001--Z001--C01.ome.tif	498	-0.489191	-1.76888	4665600	44175	NT22-004-14032022-Col1-A	NT22_004_MolDev_ColI	30	W0026--C2--C2	NT22_004	/g/pepperkok/tuechler/Experiments_2022/NT22_004/NT22_004_MolDev_ColI/NT22-004-14032022-Col1-A/W0026--C2--C2/P030--C2--C2	/g/pepperkok/tuechler/Experiments_2022/NT22_004/NT22_004_MolDev_ColI/NT22-004-14032022-Col1-A/W0026--C2--C2/P030--C2--C2	A	72h	TGF	rep 1	2.89501e+09	1.86858e+09	1.6353e+09	9.03479e+06	8.43786e+06
182	C2	P031	NT22-004-14032022-Col1-A--C2--C2--W0026--P031--T00001--Z001--C01.ome.tif	499	-0.318953	-1.73681	4665600	38857.2	NT22-004-14032022-Col1-A	NT22_004_MolDev_ColI	31	W0026--C2--C2	NT22_004	/g/pepperkok/tuechler/Experiments_2022/NT22_004/NT22_004_MolDev_ColI/NT22-004-14032022-Col1-A/W0026--C2--C2/P031--C2--C2	/g/pepperkok/tuechler/Experiments_2022/NT22_004/NT22_004_MolDev_ColI/NT22-004-14032022-Col1-A/W0026--C2--C2/P031--C2--C2	A	72h	TGF	rep 1	2.54651e+09	1.52007e+09	1.28679e+09	7.0703e+06	6.47337e+06
185	C2	P032	NT22-004-14032022-Col1-A--C2--C2--W0026--P032--T00001--Z001--C01.ome.tif	500	-0.41137	-1.7068	4665600	39911.6	NT22-004-14032022-Col1-A	NT22_004_MolDev_ColI	32	W0026--C2--C2	NT22_004	/g/pepperkok/tuechler/Experiments_2022/NT22_004/NT22_004_MolDev_ColI/NT22-004-14032022-Col1-A/W0026--C2--C2/P032--C2--C2	/g/pepperkok/tuechler/Experiments_2022/NT22_004/NT22_004_MolDev_ColI/NT22-004-14032022-Col1-A/W0026--C2--C2/P032--C2--C2	A	72h	TGF	rep 1	2.6156e+09	1.58917e+09	1.35589e+09	7.32914e+06	6.73222e+06
167	C2	P033	NT22-004-14032022-Col1-A--C2--C2--W0026--P033--T00001--Z001--C01.ome.tif	501	-0.457876	-1.72129	4665600	38234.8	NT22-004-14032022-Col1-A	NT22_004_MolDev_ColI	33	W0026--C2--C2	NT22_004	/g/pepperkok/tuechler/Experiments_2022/NT22_004/NT22_004_MolDev_ColI/NT22-004-14032022-Col1-A/W0026--C2--C2/P033--C2--C2	/g/pepperkok/tuechler/Experiments_2022/NT22_004/NT22_004_MolDev_ColI/NT22-004-14032022-Col1-A/W0026--C2--C2/P033--C2--C2	A	72h	TGF	rep 1	2.50572e+09	1.47929e+09	1.24601e+09	7.46112e+06	6.86419e+06
170	C2	P034	NT22-004-14032022-Col1-A--C2--C2--W0026--P034--T00001--Z001--C01.ome.tif	502	-0.406846	-1.79668	4665600	43276.5	NT22-004-14032022-Col1-A	NT22_004_MolDev_ColI	34	W0026--C2--C2	NT22_004	/g/pepperkok/tuechler/Experiments_2022/NT22_004/NT22_004_MolDev_ColI/NT22-004-14032022-Col1-A/W0026--C2--C2/P034--C2--C2	/g/pepperkok/tuechler/Experiments_2022/NT22_004/NT22_004_MolDev_ColI/NT22-004-14032022-Col1-A/W0026--C2--C2/P034--C2--C2	A	72h	TGF	rep 1	2.83612e+09	1.80969e+09	1.57641e+09	9.273e+06	8.67608e+06
198	C2	P035	NT22-004-14032022-Col1-A--C2--C2--W0026--P035--T00001--Z001--C01.ome.tif	503	-0.329944	-1.73511	4665600	43885.8	NT22-004-14032022-Col1-A	NT22_004_MolDev_ColI	35	W0026--C2--C2	NT22_004	/g/pepperkok/tuechler/Experiments_2022/NT22_004/NT22_004_MolDev_ColI/NT22-004-14032022-Col1-A/W0026--C2--C2/P035--C2--C2	/g/pepperkok/tuechler/Experiments_2022/NT22_004/NT22_004_MolDev_ColI/NT22-004-14032022-Col1-A/W0026--C2--C2/P035--C2--C2	A	72h	TGF	rep 1	2.87606e+09	1.84963e+09	1.61635e+09	8.16336e+06	7.56644e+06
186	C2	P036	NT22-004-14032022-Col1-A--C2--C2--W0026--P036--T00001--Z001--C01.ome.tif	504	-0.445874	-1.74702	4665600	46547.5	NT22-004-14032022-Col1-A	NT22_004_MolDev_ColI	36	W0026--C2--C2	NT22_004	/g/pepperkok/tuechler/Experiments_2022/NT22_004/NT22_004_MolDev_ColI/NT22-004-14032022-Col1-A/W0026--C2--C2/P036--C2--C2	/g/pepperkok/tuechler/Experiments_2022/NT22_004/NT22_004_MolDev_ColI/NT22-004-14032022-Col1-A/W0026--C2--C2/P036--C2--C2	A	72h	TGF	rep 1	3.05049e+09	2.02406e+09	1.79078e+09	9.62783e+06	9.03091e+06
170	C3	P001	NT22-004-14032022-Col1-A--C3--C3--W0027--P001--T00001--Z001--C01.ome.tif	505	-0.370367	-1.81459	4665600	34182.9	NT22-004-14032022-Col1-A	NT22_004_MolDev_ColI	1	W0027--C3--C3	NT22_004	/g/pepperkok/tuechler/Experiments_2022/NT22_004/NT22_004_MolDev_ColI/NT22-004-14032022-Col1-A/W0027--C3--C3/P001--C3--C3	/g/pepperkok/tuechler/Experiments_2022/NT22_004/NT22_004_MolDev_ColI/NT22-004-14032022-Col1-A/W0027--C3--C3/P001--C3--C3	A	48h	TGF	rep 1	2.24017e+09	1.21374e+09	9.80462e+08	5.76742e+06	5.1705e+06
175	C3	P002	NT22-004-14032022-Col1-A--C3--C3--W0027--P002--T00001--Z001--C01.ome.tif	506	-0.343365	-1.78093	4665600	34828.1	NT22-004-14032022-Col1-A	NT22_004_MolDev_ColI	2	W0027--C3--C3	NT22_004	/g/pepperkok/tuechler/Experiments_2022/NT22_004/NT22_004_MolDev_ColI/NT22-004-14032022-Col1-A/W0027--C3--C3/P002--C3--C3	/g/pepperkok/tuechler/Experiments_2022/NT22_004/NT22_004_MolDev_ColI/NT22-004-14032022-Col1-A/W0027--C3--C3/P002--C3--C3	A	48h	TGF	rep 1	2.28246e+09	1.25603e+09	1.02275e+09	5.84429e+06	5.24736e+06
147	C3	P003	NT22-004-14032022-Col1-A--C3--C3--W0027--P003--T00001--Z001--C01.ome.tif	507	-0.439078	-1.9127	4665600	32616.7	NT22-004-14032022-Col1-A	NT22_004_MolDev_ColI	3	W0027--C3--C3	NT22_004	/g/pepperkok/tuechler/Experiments_2022/NT22_004/NT22_004_MolDev_ColI/NT22-004-14032022-Col1-A/W0027--C3--C3/P003--C3--C3	/g/pepperkok/tuechler/Experiments_2022/NT22_004/NT22_004_MolDev_ColI/NT22-004-14032022-Col1-A/W0027--C3--C3/P003--C3--C3	A	48h	TGF	rep 1	2.13753e+09	1.1111e+09	8.77822e+08	5.97158e+06	5.37465e+06
199	C3	P004	NT22-004-14032022-Col1-A--C3--C3--W0027--P004--T00001--Z001--C01.ome.tif	508	-0.322952	-1.81811	4665600	36653.6	NT22-004-14032022-Col1-A	NT22_004_MolDev_ColI	4	W0027--C3--C3	NT22_004	/g/pepperkok/tuechler/Experiments_2022/NT22_004/NT22_004_MolDev_ColI/NT22-004-14032022-Col1-A/W0027--C3--C3/P004--C3--C3	/g/pepperkok/tuechler/Experiments_2022/NT22_004/NT22_004_MolDev_ColI/NT22-004-14032022-Col1-A/W0027--C3--C3/P004--C3--C3	A	48h	TGF	rep 1	2.40209e+09	1.37566e+09	1.14238e+09	5.74061e+06	5.14368e+06
219	C3	P005	NT22-004-14032022-Col1-A--C3--C3--W0027--P005--T00001--Z001--C01.ome.tif	509	-0.308807	-1.67683	4665600	40740.5	NT22-004-14032022-Col1-A	NT22_004_MolDev_ColI	5	W0027--C3--C3	NT22_004	/g/pepperkok/tuechler/Experiments_2022/NT22_004/NT22_004_MolDev_ColI/NT22-004-14032022-Col1-A/W0027--C3--C3/P005--C3--C3	/g/pepperkok/tuechler/Experiments_2022/NT22_004/NT22_004_MolDev_ColI/NT22-004-14032022-Col1-A/W0027--C3--C3/P005--C3--C3	A	48h	TGF	rep 1	2.66993e+09	1.64349e+09	1.41021e+09	6.43934e+06	5.84241e+06
143	C3	P006	NT22-004-14032022-Col1-A--C3--C3--W0027--P006--T00001--Z001--C01.ome.tif	510	-0.345453	-1.74768	4665600	35589.2	NT22-004-14032022-Col1-A	NT22_004_MolDev_ColI	6	W0027--C3--C3	NT22_004	/g/pepperkok/tuechler/Experiments_2022/NT22_004/NT22_004_MolDev_ColI/NT22-004-14032022-Col1-A/W0027--C3--C3/P006--C3--C3	/g/pepperkok/tuechler/Experiments_2022/NT22_004/NT22_004_MolDev_ColI/NT22-004-14032022-Col1-A/W0027--C3--C3/P006--C3--C3	A	48h	TGF	rep 1	2.33234e+09	1.30591e+09	1.07263e+09	7.50088e+06	6.90396e+06
164	C3	P007	NT22-004-14032022-Col1-A--C3--C3--W0027--P007--T00001--Z001--C01.ome.tif	511	-0.408085	-1.83123	4665600	33749.3	NT22-004-14032022-Col1-A	NT22_004_MolDev_ColI	7	W0027--C3--C3	NT22_004	/g/pepperkok/tuechler/Experiments_2022/NT22_004/NT22_004_MolDev_ColI/NT22-004-14032022-Col1-A/W0027--C3--C3/P007--C3--C3	/g/pepperkok/tuechler/Experiments_2022/NT22_004/NT22_004_MolDev_ColI/NT22-004-14032022-Col1-A/W0027--C3--C3/P007--C3--C3	A	48h	TGF	rep 1	2.21176e+09	1.18533e+09	9.52049e+08	5.80518e+06	5.20825e+06
169	C3	P008	NT22-004-14032022-Col1-A--C3--C3--W0027--P008--T00001--Z001--C01.ome.tif	512	-0.503003	-1.85945	4665600	31573.7	NT22-004-14032022-Col1-A	NT22_004_MolDev_ColI	8	W0027--C3--C3	NT22_004	/g/pepperkok/tuechler/Experiments_2022/NT22_004/NT22_004_MolDev_ColI/NT22-004-14032022-Col1-A/W0027--C3--C3/P008--C3--C3	/g/pepperkok/tuechler/Experiments_2022/NT22_004/NT22_004_MolDev_ColI/NT22-004-14032022-Col1-A/W0027--C3--C3/P008--C3--C3	A	48h	TGF	rep 1	2.06918e+09	1.04275e+09	8.09473e+08	4.78978e+06	4.19285e+06
149	C3	P009	NT22-004-14032022-Col1-A--C3--C3--W0027--P009--T00001--Z001--C01.ome.tif	513	-0.477308	-1.81509	4665600	32011.6	NT22-004-14032022-Col1-A	NT22_004_MolDev_ColI	9	W0027--C3--C3	NT22_004	/g/pepperkok/tuechler/Experiments_2022/NT22_004/NT22_004_MolDev_ColI/NT22-004-14032022-Col1-A/W0027--C3--C3/P009--C3--C3	/g/pepperkok/tuechler/Experiments_2022/NT22_004/NT22_004_MolDev_ColI/NT22-004-14032022-Col1-A/W0027--C3--C3/P009--C3--C3	A	48h	TGF	rep 1	2.09788e+09	1.07145e+09	8.38168e+08	5.62529e+06	5.02837e+06
198	C3	P010	NT22-004-14032022-Col1-A--C3--C3--W0027--P010--T00001--Z001--C01.ome.tif	514	-0.32874	-1.73121	4665600	38168.2	NT22-004-14032022-Col1-A	NT22_004_MolDev_ColI	10	W0027--C3--C3	NT22_004	/g/pepperkok/tuechler/Experiments_2022/NT22_004/NT22_004_MolDev_ColI/NT22-004-14032022-Col1-A/W0027--C3--C3/P010--C3--C3	/g/pepperkok/tuechler/Experiments_2022/NT22_004/NT22_004_MolDev_ColI/NT22-004-14032022-Col1-A/W0027--C3--C3/P010--C3--C3	A	48h	TGF	rep 1	2.50136e+09	1.47492e+09	1.24164e+09	6.27093e+06	5.674e+06
167	C3	P011	NT22-004-14032022-Col1-A--C3--C3--W0027--P011--T00001--Z001--C01.ome.tif	515	-0.341095	-1.76599	4665600	36616.1	NT22-004-14032022-Col1-A	NT22_004_MolDev_ColI	11	W0027--C3--C3	NT22_004	/g/pepperkok/tuechler/Experiments_2022/NT22_004/NT22_004_MolDev_ColI/NT22-004-14032022-Col1-A/W0027--C3--C3/P011--C3--C3	/g/pepperkok/tuechler/Experiments_2022/NT22_004/NT22_004_MolDev_ColI/NT22-004-14032022-Col1-A/W0027--C3--C3/P011--C3--C3	A	48h	TGF	rep 1	2.39963e+09	1.3732e+09	1.13992e+09	6.82588e+06	6.22895e+06
238	C3	P012	NT22-004-14032022-Col1-A--C3--C3--W0027--P012--T00001--Z001--C01.ome.tif	516	-0.38406	-1.6883	4665600	42774.8	NT22-004-14032022-Col1-A	NT22_004_MolDev_ColI	12	W0027--C3--C3	NT22_004	/g/pepperkok/tuechler/Experiments_2022/NT22_004/NT22_004_MolDev_ColI/NT22-004-14032022-Col1-A/W0027--C3--C3/P012--C3--C3	/g/pepperkok/tuechler/Experiments_2022/NT22_004/NT22_004_MolDev_ColI/NT22-004-14032022-Col1-A/W0027--C3--C3/P012--C3--C3	A	48h	TGF	rep 1	2.80325e+09	1.77682e+09	1.54354e+09	6.48544e+06	5.88852e+06
135	C3	P013	NT22-004-14032022-Col1-A--C3--C3--W0027--P013--T00001--Z001--C01.ome.tif	517	-0.431552	-1.7971	4665600	31962.9	NT22-004-14032022-Col1-A	NT22_004_MolDev_ColI	13	W0027--C3--C3	NT22_004	/g/pepperkok/tuechler/Experiments_2022/NT22_004/NT22_004_MolDev_ColI/NT22-004-14032022-Col1-A/W0027--C3--C3/P013--C3--C3	/g/pepperkok/tuechler/Experiments_2022/NT22_004/NT22_004_MolDev_ColI/NT22-004-14032022-Col1-A/W0027--C3--C3/P013--C3--C3	A	48h	TGF	rep 1	2.09469e+09	1.06826e+09	8.34976e+08	6.18501e+06	5.58808e+06
219	C3	P014	NT22-004-14032022-Col1-A--C3--C3--W0027--P014--T00001--Z001--C01.ome.tif	518	-0.339499	-1.70665	4665600	35434.4	NT22-004-14032022-Col1-A	NT22_004_MolDev_ColI	14	W0027--C3--C3	NT22_004	/g/pepperkok/tuechler/Experiments_2022/NT22_004/NT22_004_MolDev_ColI/NT22-004-14032022-Col1-A/W0027--C3--C3/P014--C3--C3	/g/pepperkok/tuechler/Experiments_2022/NT22_004/NT22_004_MolDev_ColI/NT22-004-14032022-Col1-A/W0027--C3--C3/P014--C3--C3	A	48h	TGF	rep 1	2.32219e+09	1.29576e+09	1.06248e+09	4.85152e+06	4.25459e+06
131	C3	P015	NT22-004-14032022-Col1-A--C3--C3--W0027--P015--T00001--Z001--C01.ome.tif	519	-0.432165	-2.49895	4665600	29916.5	NT22-004-14032022-Col1-A	NT22_004_MolDev_ColI	15	W0027--C3--C3	NT22_004	/g/pepperkok/tuechler/Experiments_2022/NT22_004/NT22_004_MolDev_ColI/NT22-004-14032022-Col1-A/W0027--C3--C3/P015--C3--C3	/g/pepperkok/tuechler/Experiments_2022/NT22_004/NT22_004_MolDev_ColI/NT22-004-14032022-Col1-A/W0027--C3--C3/P015--C3--C3	A	48h	TGF	rep 1	1.96058e+09	9.34143e+08	7.00863e+08	5.3501e+06	4.75317e+06
139	C3	P016	NT22-004-14032022-Col1-A--C3--C3--W0027--P016--T00001--Z001--C01.ome.tif	520	-0.35852	-1.7831	4665600	30335.7	NT22-004-14032022-Col1-A	NT22_004_MolDev_ColI	16	W0027--C3--C3	NT22_004	/g/pepperkok/tuechler/Experiments_2022/NT22_004/NT22_004_MolDev_ColI/NT22-004-14032022-Col1-A/W0027--C3--C3/P016--C3--C3	/g/pepperkok/tuechler/Experiments_2022/NT22_004/NT22_004_MolDev_ColI/NT22-004-14032022-Col1-A/W0027--C3--C3/P016--C3--C3	A	48h	TGF	rep 1	1.98805e+09	9.61619e+08	7.28339e+08	5.23985e+06	4.64292e+06
175	C3	P017	NT22-004-14032022-Col1-A--C3--C3--W0027--P017--T00001--Z001--C01.ome.tif	521	-0.329071	-1.78106	4665600	35556.8	NT22-004-14032022-Col1-A	NT22_004_MolDev_ColI	17	W0027--C3--C3	NT22_004	/g/pepperkok/tuechler/Experiments_2022/NT22_004/NT22_004_MolDev_ColI/NT22-004-14032022-Col1-A/W0027--C3--C3/P017--C3--C3	/g/pepperkok/tuechler/Experiments_2022/NT22_004/NT22_004_MolDev_ColI/NT22-004-14032022-Col1-A/W0027--C3--C3/P017--C3--C3	A	48h	TGF	rep 1	2.33021e+09	1.30378e+09	1.0705e+09	6.11715e+06	5.52022e+06
206	C3	P018	NT22-004-14032022-Col1-A--C3--C3--W0027--P018--T00001--Z001--C01.ome.tif	522	-0.282863	-1.79405	4665600	38995.7	NT22-004-14032022-Col1-A	NT22_004_MolDev_ColI	18	W0027--C3--C3	NT22_004	/g/pepperkok/tuechler/Experiments_2022/NT22_004/NT22_004_MolDev_ColI/NT22-004-14032022-Col1-A/W0027--C3--C3/P018--C3--C3	/g/pepperkok/tuechler/Experiments_2022/NT22_004/NT22_004_MolDev_ColI/NT22-004-14032022-Col1-A/W0027--C3--C3/P018--C3--C3	A	48h	TGF	rep 1	2.55559e+09	1.52915e+09	1.29587e+09	6.29065e+06	5.69372e+06
139	C3	P019	NT22-004-14032022-Col1-A--C3--C3--W0027--P019--T00001--Z001--C01.ome.tif	523	-0.474398	-1.76792	4665600	31590.7	NT22-004-14032022-Col1-A	NT22_004_MolDev_ColI	19	W0027--C3--C3	NT22_004	/g/pepperkok/tuechler/Experiments_2022/NT22_004/NT22_004_MolDev_ColI/NT22-004-14032022-Col1-A/W0027--C3--C3/P019--C3--C3	/g/pepperkok/tuechler/Experiments_2022/NT22_004/NT22_004_MolDev_ColI/NT22-004-14032022-Col1-A/W0027--C3--C3/P019--C3--C3	A	48h	TGF	rep 1	2.07029e+09	1.04386e+09	8.10582e+08	5.83152e+06	5.2346e+06
108	C3	P020	NT22-004-14032022-Col1-A--C3--C3--W0027--P020--T00001--Z001--C01.ome.tif	524	-0.494438	-1.87231	4665600	28436.9	NT22-004-14032022-Col1-A	NT22_004_MolDev_ColI	20	W0027--C3--C3	NT22_004	/g/pepperkok/tuechler/Experiments_2022/NT22_004/NT22_004_MolDev_ColI/NT22-004-14032022-Col1-A/W0027--C3--C3/P020--C3--C3	/g/pepperkok/tuechler/Experiments_2022/NT22_004/NT22_004_MolDev_ColI/NT22-004-14032022-Col1-A/W0027--C3--C3/P020--C3--C3	A	48h	TGF	rep 1	1.86361e+09	8.37179e+08	6.03899e+08	5.59166e+06	4.99473e+06
128	C3	P021	NT22-004-14032022-Col1-A--C3--C3--W0027--P021--T00001--Z001--C01.ome.tif	525	-0.396404	-1.77165	4665600	29396.5	NT22-004-14032022-Col1-A	NT22_004_MolDev_ColI	21	W0027--C3--C3	NT22_004	/g/pepperkok/tuechler/Experiments_2022/NT22_004/NT22_004_MolDev_ColI/NT22-004-14032022-Col1-A/W0027--C3--C3/P021--C3--C3	/g/pepperkok/tuechler/Experiments_2022/NT22_004/NT22_004_MolDev_ColI/NT22-004-14032022-Col1-A/W0027--C3--C3/P021--C3--C3	A	48h	TGF	rep 1	1.9265e+09	9.0007e+08	6.6679e+08	5.20929e+06	4.61237e+06
166	C3	P022	NT22-004-14032022-Col1-A--C3--C3--W0027--P022--T00001--Z001--C01.ome.tif	526	-0.374444	-1.88748	4665600	32606.4	NT22-004-14032022-Col1-A	NT22_004_MolDev_ColI	22	W0027--C3--C3	NT22_004	/g/pepperkok/tuechler/Experiments_2022/NT22_004/NT22_004_MolDev_ColI/NT22-004-14032022-Col1-A/W0027--C3--C3/P022--C3--C3	/g/pepperkok/tuechler/Experiments_2022/NT22_004/NT22_004_MolDev_ColI/NT22-004-14032022-Col1-A/W0027--C3--C3/P022--C3--C3	A	48h	TGF	rep 1	2.13686e+09	1.11043e+09	8.77145e+08	5.28401e+06	4.68708e+06
175	C3	P023	NT22-004-14032022-Col1-A--C3--C3--W0027--P023--T00001--Z001--C01.ome.tif	527	-0.474313	-1.75448	4665600	34380.8	NT22-004-14032022-Col1-A	NT22_004_MolDev_ColI	23	W0027--C3--C3	NT22_004	/g/pepperkok/tuechler/Experiments_2022/NT22_004/NT22_004_MolDev_ColI/NT22-004-14032022-Col1-A/W0027--C3--C3/P023--C3--C3	/g/pepperkok/tuechler/Experiments_2022/NT22_004/NT22_004_MolDev_ColI/NT22-004-14032022-Col1-A/W0027--C3--C3/P023--C3--C3	A	48h	TGF	rep 1	2.25315e+09	1.22672e+09	9.93435e+08	5.67677e+06	5.07985e+06
209	C3	P024	NT22-004-14032022-Col1-A--C3--C3--W0027--P024--T00001--Z001--C01.ome.tif	528	-0.262498	-1.72584	4665600	38431.8	NT22-004-14032022-Col1-A	NT22_004_MolDev_ColI	24	W0027--C3--C3	NT22_004	/g/pepperkok/tuechler/Experiments_2022/NT22_004/NT22_004_MolDev_ColI/NT22-004-14032022-Col1-A/W0027--C3--C3/P024--C3--C3	/g/pepperkok/tuechler/Experiments_2022/NT22_004/NT22_004_MolDev_ColI/NT22-004-14032022-Col1-A/W0027--C3--C3/P024--C3--C3	A	48h	TGF	rep 1	2.51863e+09	1.4922e+09	1.25892e+09	6.02352e+06	5.4266e+06
137	C3	P025	NT22-004-14032022-Col1-A--C3--C3--W0027--P025--T00001--Z001--C01.ome.tif	529	-0.453106	-1.76886	4665600	31248.3	NT22-004-14032022-Col1-A	NT22_004_MolDev_ColI	25	W0027--C3--C3	NT22_004	/g/pepperkok/tuechler/Experiments_2022/NT22_004/NT22_004_MolDev_ColI/NT22-004-14032022-Col1-A/W0027--C3--C3/P025--C3--C3	/g/pepperkok/tuechler/Experiments_2022/NT22_004/NT22_004_MolDev_ColI/NT22-004-14032022-Col1-A/W0027--C3--C3/P025--C3--C3	A	48h	TGF	rep 1	2.04785e+09	1.02142e+09	7.88142e+08	5.75286e+06	5.15594e+06
88	C3	P026	NT22-004-14032022-Col1-A--C3--C3--W0027--P026--T00001--Z001--C01.ome.tif	530	-0.440662	-1.81227	4665600	27724.1	NT22-004-14032022-Col1-A	NT22_004_MolDev_ColI	26	W0027--C3--C3	NT22_004	/g/pepperkok/tuechler/Experiments_2022/NT22_004/NT22_004_MolDev_ColI/NT22-004-14032022-Col1-A/W0027--C3--C3/P026--C3--C3	/g/pepperkok/tuechler/Experiments_2022/NT22_004/NT22_004_MolDev_ColI/NT22-004-14032022-Col1-A/W0027--C3--C3/P026--C3--C3	A	48h	TGF	rep 1	1.8169e+09	7.90467e+08	5.57187e+08	6.33167e+06	5.73475e+06
154	C3	P027	NT22-004-14032022-Col1-A--C3--C3--W0027--P027--T00001--Z001--C01.ome.tif	531	-0.432145	-1.80378	4665600	34263.6	NT22-004-14032022-Col1-A	NT22_004_MolDev_ColI	27	W0027--C3--C3	NT22_004	/g/pepperkok/tuechler/Experiments_2022/NT22_004/NT22_004_MolDev_ColI/NT22-004-14032022-Col1-A/W0027--C3--C3/P027--C3--C3	/g/pepperkok/tuechler/Experiments_2022/NT22_004/NT22_004_MolDev_ColI/NT22-004-14032022-Col1-A/W0027--C3--C3/P027--C3--C3	A	48h	TGF	rep 1	2.24546e+09	1.21903e+09	9.8575e+08	6.40098e+06	5.80405e+06
150	C3	P028	NT22-004-14032022-Col1-A--C3--C3--W0027--P028--T00001--Z001--C01.ome.tif	532	-0.386825	-1.88559	4665600	34161.1	NT22-004-14032022-Col1-A	NT22_004_MolDev_ColI	28	W0027--C3--C3	NT22_004	/g/pepperkok/tuechler/Experiments_2022/NT22_004/NT22_004_MolDev_ColI/NT22-004-14032022-Col1-A/W0027--C3--C3/P028--C3--C3	/g/pepperkok/tuechler/Experiments_2022/NT22_004/NT22_004_MolDev_ColI/NT22-004-14032022-Col1-A/W0027--C3--C3/P028--C3--C3	A	48h	TGF	rep 1	2.23875e+09	1.21232e+09	9.79035e+08	6.5269e+06	5.92998e+06
175	C3	P029	NT22-004-14032022-Col1-A--C3--C3--W0027--P029--T00001--Z001--C01.ome.tif	533	-0.319529	-1.67064	4665600	38503.7	NT22-004-14032022-Col1-A	NT22_004_MolDev_ColI	29	W0027--C3--C3	NT22_004	/g/pepperkok/tuechler/Experiments_2022/NT22_004/NT22_004_MolDev_ColI/NT22-004-14032022-Col1-A/W0027--C3--C3/P029--C3--C3	/g/pepperkok/tuechler/Experiments_2022/NT22_004/NT22_004_MolDev_ColI/NT22-004-14032022-Col1-A/W0027--C3--C3/P029--C3--C3	A	48h	TGF	rep 1	2.52334e+09	1.49691e+09	1.26363e+09	7.22074e+06	6.62381e+06
172	C3	P030	NT22-004-14032022-Col1-A--C3--C3--W0027--P030--T00001--Z001--C01.ome.tif	534	-0.374911	-1.81012	4665600	37179.7	NT22-004-14032022-Col1-A	NT22_004_MolDev_ColI	30	W0027--C3--C3	NT22_004	/g/pepperkok/tuechler/Experiments_2022/NT22_004/NT22_004_MolDev_ColI/NT22-004-14032022-Col1-A/W0027--C3--C3/P030--C3--C3	/g/pepperkok/tuechler/Experiments_2022/NT22_004/NT22_004_MolDev_ColI/NT22-004-14032022-Col1-A/W0027--C3--C3/P030--C3--C3	A	48h	TGF	rep 1	2.43657e+09	1.41014e+09	1.17686e+09	6.84222e+06	6.24529e+06
173	C3	P031	NT22-004-14032022-Col1-A--C3--C3--W0027--P031--T00001--Z001--C01.ome.tif	535	-0.300538	-1.90455	4665600	34047.4	NT22-004-14032022-Col1-A	NT22_004_MolDev_ColI	31	W0027--C3--C3	NT22_004	/g/pepperkok/tuechler/Experiments_2022/NT22_004/NT22_004_MolDev_ColI/NT22-004-14032022-Col1-A/W0027--C3--C3/P031--C3--C3	/g/pepperkok/tuechler/Experiments_2022/NT22_004/NT22_004_MolDev_ColI/NT22-004-14032022-Col1-A/W0027--C3--C3/P031--C3--C3	A	48h	TGF	rep 1	2.2313e+09	1.20487e+09	9.71585e+08	5.6161e+06	5.01917e+06
163	C3	P032	NT22-004-14032022-Col1-A--C3--C3--W0027--P032--T00001--Z001--C01.ome.tif	536	-0.335813	-1.81811	4665600	35838.8	NT22-004-14032022-Col1-A	NT22_004_MolDev_ColI	32	W0027--C3--C3	NT22_004	/g/pepperkok/tuechler/Experiments_2022/NT22_004/NT22_004_MolDev_ColI/NT22-004-14032022-Col1-A/W0027--C3--C3/P032--C3--C3	/g/pepperkok/tuechler/Experiments_2022/NT22_004/NT22_004_MolDev_ColI/NT22-004-14032022-Col1-A/W0027--C3--C3/P032--C3--C3	A	48h	TGF	rep 1	2.34869e+09	1.32226e+09	1.08898e+09	6.68087e+06	6.08394e+06
164	C3	P033	NT22-004-14032022-Col1-A--C3--C3--W0027--P033--T00001--Z001--C01.ome.tif	537	-0.377366	-1.82461	4665600	35017.2	NT22-004-14032022-Col1-A	NT22_004_MolDev_ColI	33	W0027--C3--C3	NT22_004	/g/pepperkok/tuechler/Experiments_2022/NT22_004/NT22_004_MolDev_ColI/NT22-004-14032022-Col1-A/W0027--C3--C3/P033--C3--C3	/g/pepperkok/tuechler/Experiments_2022/NT22_004/NT22_004_MolDev_ColI/NT22-004-14032022-Col1-A/W0027--C3--C3/P033--C3--C3	A	48h	TGF	rep 1	2.29485e+09	1.26842e+09	1.03514e+09	6.31183e+06	5.71491e+06
137	C3	P034	NT22-004-14032022-Col1-A--C3--C3--W0027--P034--T00001--Z001--C01.ome.tif	538	-0.415185	-1.82618	4665600	35997.5	NT22-004-14032022-Col1-A	NT22_004_MolDev_ColI	34	W0027--C3--C3	NT22_004	/g/pepperkok/tuechler/Experiments_2022/NT22_004/NT22_004_MolDev_ColI/NT22-004-14032022-Col1-A/W0027--C3--C3/P034--C3--C3	/g/pepperkok/tuechler/Experiments_2022/NT22_004/NT22_004_MolDev_ColI/NT22-004-14032022-Col1-A/W0027--C3--C3/P034--C3--C3	A	48h	TGF	rep 1	2.3591e+09	1.33267e+09	1.09939e+09	8.02471e+06	7.42779e+06
215	C3	P035	NT22-004-14032022-Col1-A--C3--C3--W0027--P035--T00001--Z001--C01.ome.tif	539	-0.274822	-1.84678	4665600	39274.9	NT22-004-14032022-Col1-A	NT22_004_MolDev_ColI	35	W0027--C3--C3	NT22_004	/g/pepperkok/tuechler/Experiments_2022/NT22_004/NT22_004_MolDev_ColI/NT22-004-14032022-Col1-A/W0027--C3--C3/P035--C3--C3	/g/pepperkok/tuechler/Experiments_2022/NT22_004/NT22_004_MolDev_ColI/NT22-004-14032022-Col1-A/W0027--C3--C3/P035--C3--C3	A	48h	TGF	rep 1	2.57388e+09	1.54745e+09	1.31417e+09	6.11242e+06	5.5155e+06
119	C3	P036	NT22-004-14032022-Col1-A--C3--C3--W0027--P036--T00001--Z001--C01.ome.tif	540	-0.454097	-1.78506	4665600	29537.7	NT22-004-14032022-Col1-A	NT22_004_MolDev_ColI	36	W0027--C3--C3	NT22_004	/g/pepperkok/tuechler/Experiments_2022/NT22_004/NT22_004_MolDev_ColI/NT22-004-14032022-Col1-A/W0027--C3--C3/P036--C3--C3	/g/pepperkok/tuechler/Experiments_2022/NT22_004/NT22_004_MolDev_ColI/NT22-004-14032022-Col1-A/W0027--C3--C3/P036--C3--C3	A	48h	TGF	rep 1	1.93575e+09	9.09319e+08	6.76039e+08	5.681e+06	5.08408e+06
233	C4	P001	NT22-004-14032022-Col1-A--C4--C4--W0028--P001--T00001--Z001--C01.ome.tif	541	-0.447362	-1.68754	4665600	36136.2	NT22-004-14032022-Col1-A	NT22_004_MolDev_ColI	1	W0028--C4--C4	NT22_004	/g/pepperkok/tuechler/Experiments_2022/NT22_004/NT22_004_MolDev_ColI/NT22-004-14032022-Col1-A/W0028--C4--C4/P001--C4--C4	/g/pepperkok/tuechler/Experiments_2022/NT22_004/NT22_004_MolDev_ColI/NT22-004-14032022-Col1-A/W0028--C4--C4/P001--C4--C4	A	24h	TGF	rep 1	2.36819e+09	1.34176e+09	1.10848e+09	4.75741e+06	4.16048e+06
265	C4	P002	NT22-004-14032022-Col1-A--C4--C4--W0028--P002--T00001--Z001--C01.ome.tif	542	-0.249735	-1.73543	4665600	37425.3	NT22-004-14032022-Col1-A	NT22_004_MolDev_ColI	2	W0028--C4--C4	NT22_004	/g/pepperkok/tuechler/Experiments_2022/NT22_004/NT22_004_MolDev_ColI/NT22-004-14032022-Col1-A/W0028--C4--C4/P002--C4--C4	/g/pepperkok/tuechler/Experiments_2022/NT22_004/NT22_004_MolDev_ColI/NT22-004-14032022-Col1-A/W0028--C4--C4/P002--C4--C4	A	24h	TGF	rep 1	2.45267e+09	1.42624e+09	1.19296e+09	4.50173e+06	3.9048e+06
197	C4	P003	NT22-004-14032022-Col1-A--C4--C4--W0028--P003--T00001--Z001--C01.ome.tif	543	-0.330973	-1.7685	4665600	34256.6	NT22-004-14032022-Col1-A	NT22_004_MolDev_ColI	3	W0028--C4--C4	NT22_004	/g/pepperkok/tuechler/Experiments_2022/NT22_004/NT22_004_MolDev_ColI/NT22-004-14032022-Col1-A/W0028--C4--C4/P003--C4--C4	/g/pepperkok/tuechler/Experiments_2022/NT22_004/NT22_004_MolDev_ColI/NT22-004-14032022-Col1-A/W0028--C4--C4/P003--C4--C4	A	24h	TGF	rep 1	2.245e+09	1.21857e+09	9.85292e+08	5.00148e+06	4.40455e+06
231	C4	P004	NT22-004-14032022-Col1-A--C4--C4--W0028--P004--T00001--Z001--C01.ome.tif	544	-0.242559	-1.74661	4665600	35574.3	NT22-004-14032022-Col1-A	NT22_004_MolDev_ColI	4	W0028--C4--C4	NT22_004	/g/pepperkok/tuechler/Experiments_2022/NT22_004/NT22_004_MolDev_ColI/NT22-004-14032022-Col1-A/W0028--C4--C4/P004--C4--C4	/g/pepperkok/tuechler/Experiments_2022/NT22_004/NT22_004_MolDev_ColI/NT22-004-14032022-Col1-A/W0028--C4--C4/P004--C4--C4	A	24h	TGF	rep 1	2.33136e+09	1.30493e+09	1.07165e+09	4.63917e+06	4.04224e+06
279	C4	P005	NT22-004-14032022-Col1-A--C4--C4--W0028--P005--T00001--Z001--C01.ome.tif	545	-0.243426	-1.76544	4665600	37122	NT22-004-14032022-Col1-A	NT22_004_MolDev_ColI	5	W0028--C4--C4	NT22_004	/g/pepperkok/tuechler/Experiments_2022/NT22_004/NT22_004_MolDev_ColI/NT22-004-14032022-Col1-A/W0028--C4--C4/P005--C4--C4	/g/pepperkok/tuechler/Experiments_2022/NT22_004/NT22_004_MolDev_ColI/NT22-004-14032022-Col1-A/W0028--C4--C4/P005--C4--C4	A	24h	TGF	rep 1	2.43279e+09	1.40636e+09	1.17308e+09	4.20458e+06	3.60765e+06
274	C4	P006	NT22-004-14032022-Col1-A--C4--C4--W0028--P006--T00001--Z001--C01.ome.tif	546	-0.343324	-1.71387	4665600	37938.2	NT22-004-14032022-Col1-A	NT22_004_MolDev_ColI	6	W0028--C4--C4	NT22_004	/g/pepperkok/tuechler/Experiments_2022/NT22_004/NT22_004_MolDev_ColI/NT22-004-14032022-Col1-A/W0028--C4--C4/P006--C4--C4	/g/pepperkok/tuechler/Experiments_2022/NT22_004/NT22_004_MolDev_ColI/NT22-004-14032022-Col1-A/W0028--C4--C4/P006--C4--C4	A	24h	TGF	rep 1	2.48628e+09	1.45985e+09	1.22657e+09	4.47652e+06	3.8796e+06
170	C4	P007	NT22-004-14032022-Col1-A--C4--C4--W0028--P007--T00001--Z001--C01.ome.tif	547	-0.327853	-1.80648	4665600	30890.7	NT22-004-14032022-Col1-A	NT22_004_MolDev_ColI	7	W0028--C4--C4	NT22_004	/g/pepperkok/tuechler/Experiments_2022/NT22_004/NT22_004_MolDev_ColI/NT22-004-14032022-Col1-A/W0028--C4--C4/P007--C4--C4	/g/pepperkok/tuechler/Experiments_2022/NT22_004/NT22_004_MolDev_ColI/NT22-004-14032022-Col1-A/W0028--C4--C4/P007--C4--C4	A	24h	TGF	rep 1	2.02442e+09	9.97987e+08	7.64707e+08	4.49828e+06	3.90135e+06
177	C4	P008	NT22-004-14032022-Col1-A--C4--C4--W0028--P008--T00001--Z001--C01.ome.tif	548	-0.307224	-1.821	4665600	32835.5	NT22-004-14032022-Col1-A	NT22_004_MolDev_ColI	8	W0028--C4--C4	NT22_004	/g/pepperkok/tuechler/Experiments_2022/NT22_004/NT22_004_MolDev_ColI/NT22-004-14032022-Col1-A/W0028--C4--C4/P008--C4--C4	/g/pepperkok/tuechler/Experiments_2022/NT22_004/NT22_004_MolDev_ColI/NT22-004-14032022-Col1-A/W0028--C4--C4/P008--C4--C4	A	24h	TGF	rep 1	2.15188e+09	1.12544e+09	8.92164e+08	5.04047e+06	4.44355e+06
108	C4	P009	NT22-004-14032022-Col1-A--C4--C4--W0028--P009--T00001--Z001--C01.ome.tif	549	-0.541129	-1.82158	4665600	27255.6	NT22-004-14032022-Col1-A	NT22_004_MolDev_ColI	9	W0028--C4--C4	NT22_004	/g/pepperkok/tuechler/Experiments_2022/NT22_004/NT22_004_MolDev_ColI/NT22-004-14032022-Col1-A/W0028--C4--C4/P009--C4--C4	/g/pepperkok/tuechler/Experiments_2022/NT22_004/NT22_004_MolDev_ColI/NT22-004-14032022-Col1-A/W0028--C4--C4/P009--C4--C4	A	24h	TGF	rep 1	1.7862e+09	7.59765e+08	5.26485e+08	4.87486e+06	4.27793e+06
215	C4	P010	NT22-004-14032022-Col1-A--C4--C4--W0028--P010--T00001--Z001--C01.ome.tif	550	-0.386789	-1.81915	4665600	34986.8	NT22-004-14032022-Col1-A	NT22_004_MolDev_ColI	10	W0028--C4--C4	NT22_004	/g/pepperkok/tuechler/Experiments_2022/NT22_004/NT22_004_MolDev_ColI/NT22-004-14032022-Col1-A/W0028--C4--C4/P010--C4--C4	/g/pepperkok/tuechler/Experiments_2022/NT22_004/NT22_004_MolDev_ColI/NT22-004-14032022-Col1-A/W0028--C4--C4/P010--C4--C4	A	24h	TGF	rep 1	2.29286e+09	1.26643e+09	1.03315e+09	4.80533e+06	4.2084e+06
224	C4	P011	NT22-004-14032022-Col1-A--C4--C4--W0028--P011--T00001--Z001--C01.ome.tif	551	-0.266026	-1.73969	4665600	35120.2	NT22-004-14032022-Col1-A	NT22_004_MolDev_ColI	11	W0028--C4--C4	NT22_004	/g/pepperkok/tuechler/Experiments_2022/NT22_004/NT22_004_MolDev_ColI/NT22-004-14032022-Col1-A/W0028--C4--C4/P011--C4--C4	/g/pepperkok/tuechler/Experiments_2022/NT22_004/NT22_004_MolDev_ColI/NT22-004-14032022-Col1-A/W0028--C4--C4/P011--C4--C4	A	24h	TGF	rep 1	2.3016e+09	1.27517e+09	1.04189e+09	4.6513e+06	4.05437e+06
283	C4	P012	NT22-004-14032022-Col1-A--C4--C4--W0028--P012--T00001--Z001--C01.ome.tif	552	-0.303885	-1.74272	4665600	38972.9	NT22-004-14032022-Col1-A	NT22_004_MolDev_ColI	12	W0028--C4--C4	NT22_004	/g/pepperkok/tuechler/Experiments_2022/NT22_004/NT22_004_MolDev_ColI/NT22-004-14032022-Col1-A/W0028--C4--C4/P012--C4--C4	/g/pepperkok/tuechler/Experiments_2022/NT22_004/NT22_004_MolDev_ColI/NT22-004-14032022-Col1-A/W0028--C4--C4/P012--C4--C4	A	24h	TGF	rep 1	2.55409e+09	1.52766e+09	1.29438e+09	4.57377e+06	3.97685e+06
227	C4	P013	NT22-004-14032022-Col1-A--C4--C4--W0028--P013--T00001--Z001--C01.ome.tif	553	-0.224913	-1.83288	4665600	34660.2	NT22-004-14032022-Col1-A	NT22_004_MolDev_ColI	13	W0028--C4--C4	NT22_004	/g/pepperkok/tuechler/Experiments_2022/NT22_004/NT22_004_MolDev_ColI/NT22-004-14032022-Col1-A/W0028--C4--C4/P013--C4--C4	/g/pepperkok/tuechler/Experiments_2022/NT22_004/NT22_004_MolDev_ColI/NT22-004-14032022-Col1-A/W0028--C4--C4/P013--C4--C4	A	24h	TGF	rep 1	2.27146e+09	1.24503e+09	1.01175e+09	4.45703e+06	3.8601e+06
131	C4	P014	NT22-004-14032022-Col1-A--C4--C4--W0028--P014--T00001--Z001--C01.ome.tif	554	-0.474396	-1.83323	4665600	28396.4	NT22-004-14032022-Col1-A	NT22_004_MolDev_ColI	14	W0028--C4--C4	NT22_004	/g/pepperkok/tuechler/Experiments_2022/NT22_004/NT22_004_MolDev_ColI/NT22-004-14032022-Col1-A/W0028--C4--C4/P014--C4--C4	/g/pepperkok/tuechler/Experiments_2022/NT22_004/NT22_004_MolDev_ColI/NT22-004-14032022-Col1-A/W0028--C4--C4/P014--C4--C4	A	24h	TGF	rep 1	1.86096e+09	8.34525e+08	6.01245e+08	4.58966e+06	3.99273e+06
97	C4	P015	NT22-004-14032022-Col1-A--C4--C4--W0028--P015--T00001--Z001--C01.ome.tif	555	-0.56045	-1.85717	4665600	27655.6	NT22-004-14032022-Col1-A	NT22_004_MolDev_ColI	15	W0028--C4--C4	NT22_004	/g/pepperkok/tuechler/Experiments_2022/NT22_004/NT22_004_MolDev_ColI/NT22-004-14032022-Col1-A/W0028--C4--C4/P015--C4--C4	/g/pepperkok/tuechler/Experiments_2022/NT22_004/NT22_004_MolDev_ColI/NT22-004-14032022-Col1-A/W0028--C4--C4/P015--C4--C4	A	24h	TGF	rep 1	1.81241e+09	7.85981e+08	5.52701e+08	5.69795e+06	5.10102e+06
174	C4	P016	NT22-004-14032022-Col1-A--C4--C4--W0028--P016--T00001--Z001--C01.ome.tif	556	-0.375201	-1.82619	4665600	33859.6	NT22-004-14032022-Col1-A	NT22_004_MolDev_ColI	16	W0028--C4--C4	NT22_004	/g/pepperkok/tuechler/Experiments_2022/NT22_004/NT22_004_MolDev_ColI/NT22-004-14032022-Col1-A/W0028--C4--C4/P016--C4--C4	/g/pepperkok/tuechler/Experiments_2022/NT22_004/NT22_004_MolDev_ColI/NT22-004-14032022-Col1-A/W0028--C4--C4/P016--C4--C4	A	24h	TGF	rep 1	2.21899e+09	1.19256e+09	9.59276e+08	5.51308e+06	4.91616e+06
195	C4	P017	NT22-004-14032022-Col1-A--C4--C4--W0028--P017--T00001--Z001--C01.ome.tif	557	-0.233263	-1.72482	4665600	34089.8	NT22-004-14032022-Col1-A	NT22_004_MolDev_ColI	17	W0028--C4--C4	NT22_004	/g/pepperkok/tuechler/Experiments_2022/NT22_004/NT22_004_MolDev_ColI/NT22-004-14032022-Col1-A/W0028--C4--C4/P017--C4--C4	/g/pepperkok/tuechler/Experiments_2022/NT22_004/NT22_004_MolDev_ColI/NT22-004-14032022-Col1-A/W0028--C4--C4/P017--C4--C4	A	24h	TGF	rep 1	2.23407e+09	1.20764e+09	9.74361e+08	4.99672e+06	4.3998e+06
271	C4	P018	NT22-004-14032022-Col1-A--C4--C4--W0028--P018--T00001--Z001--C01.ome.tif	558	-0.255263	-1.70044	4665600	37865.3	NT22-004-14032022-Col1-A	NT22_004_MolDev_ColI	18	W0028--C4--C4	NT22_004	/g/pepperkok/tuechler/Experiments_2022/NT22_004/NT22_004_MolDev_ColI/NT22-004-14032022-Col1-A/W0028--C4--C4/P018--C4--C4	/g/pepperkok/tuechler/Experiments_2022/NT22_004/NT22_004_MolDev_ColI/NT22-004-14032022-Col1-A/W0028--C4--C4/P018--C4--C4	A	24h	TGF	rep 1	2.48151e+09	1.45507e+09	1.22179e+09	4.50846e+06	3.91154e+06
125	C4	P019	NT22-004-14032022-Col1-A--C4--C4--W0028--P019--T00001--Z001--C01.ome.tif	559	-0.477304	-1.80403	4665600	29055.9	NT22-004-14032022-Col1-A	NT22_004_MolDev_ColI	19	W0028--C4--C4	NT22_004	/g/pepperkok/tuechler/Experiments_2022/NT22_004/NT22_004_MolDev_ColI/NT22-004-14032022-Col1-A/W0028--C4--C4/P019--C4--C4	/g/pepperkok/tuechler/Experiments_2022/NT22_004/NT22_004_MolDev_ColI/NT22-004-14032022-Col1-A/W0028--C4--C4/P019--C4--C4	A	24h	TGF	rep 1	1.90418e+09	8.77745e+08	6.44465e+08	5.15572e+06	4.55879e+06
117	C4	P020	NT22-004-14032022-Col1-A--C4--C4--W0028--P020--T00001--Z001--C01.ome.tif	560	-0.444991	-1.83173	4665600	28689	NT22-004-14032022-Col1-A	NT22_004_MolDev_ColI	20	W0028--C4--C4	NT22_004	/g/pepperkok/tuechler/Experiments_2022/NT22_004/NT22_004_MolDev_ColI/NT22-004-14032022-Col1-A/W0028--C4--C4/P020--C4--C4	/g/pepperkok/tuechler/Experiments_2022/NT22_004/NT22_004_MolDev_ColI/NT22-004-14032022-Col1-A/W0028--C4--C4/P020--C4--C4	A	24h	TGF	rep 1	1.88013e+09	8.53701e+08	6.20421e+08	5.30274e+06	4.70582e+06
96	C4	P021	NT22-004-14032022-Col1-A--C4--C4--W0028--P021--T00001--Z001--C01.ome.tif	561	-0.698551	-1.81536	4665600	28055.3	NT22-004-14032022-Col1-A	NT22_004_MolDev_ColI	21	W0028--C4--C4	NT22_004	/g/pepperkok/tuechler/Experiments_2022/NT22_004/NT22_004_MolDev_ColI/NT22-004-14032022-Col1-A/W0028--C4--C4/P021--C4--C4	/g/pepperkok/tuechler/Experiments_2022/NT22_004/NT22_004_MolDev_ColI/NT22-004-14032022-Col1-A/W0028--C4--C4/P021--C4--C4	A	24h	TGF	rep 1	1.83861e+09	8.12174e+08	5.78894e+08	6.03015e+06	5.43322e+06
155	C4	P022	NT22-004-14032022-Col1-A--C4--C4--W0028--P022--T00001--Z001--C01.ome.tif	562	-0.463206	-1.78523	4665600	35208.6	NT22-004-14032022-Col1-A	NT22_004_MolDev_ColI	22	W0028--C4--C4	NT22_004	/g/pepperkok/tuechler/Experiments_2022/NT22_004/NT22_004_MolDev_ColI/NT22-004-14032022-Col1-A/W0028--C4--C4/P022--C4--C4	/g/pepperkok/tuechler/Experiments_2022/NT22_004/NT22_004_MolDev_ColI/NT22-004-14032022-Col1-A/W0028--C4--C4/P022--C4--C4	A	24h	TGF	rep 1	2.3074e+09	1.28096e+09	1.04768e+09	6.75926e+06	6.16233e+06
150	C4	P023	NT22-004-14032022-Col1-A--C4--C4--W0028--P023--T00001--Z001--C01.ome.tif	563	-0.398757	-1.79808	4665600	32434.7	NT22-004-14032022-Col1-A	NT22_004_MolDev_ColI	23	W0028--C4--C4	NT22_004	/g/pepperkok/tuechler/Experiments_2022/NT22_004/NT22_004_MolDev_ColI/NT22-004-14032022-Col1-A/W0028--C4--C4/P023--C4--C4	/g/pepperkok/tuechler/Experiments_2022/NT22_004/NT22_004_MolDev_ColI/NT22-004-14032022-Col1-A/W0028--C4--C4/P023--C4--C4	A	24h	TGF	rep 1	2.12561e+09	1.09918e+09	8.65896e+08	5.77264e+06	5.17571e+06
254	C4	P024	NT22-004-14032022-Col1-A--C4--C4--W0028--P024--T00001--Z001--C01.ome.tif	564	-0.317177	-1.80601	4665600	37916.1	NT22-004-14032022-Col1-A	NT22_004_MolDev_ColI	24	W0028--C4--C4	NT22_004	/g/pepperkok/tuechler/Experiments_2022/NT22_004/NT22_004_MolDev_ColI/NT22-004-14032022-Col1-A/W0028--C4--C4/P024--C4--C4	/g/pepperkok/tuechler/Experiments_2022/NT22_004/NT22_004_MolDev_ColI/NT22-004-14032022-Col1-A/W0028--C4--C4/P024--C4--C4	A	24h	TGF	rep 1	2.48483e+09	1.4584e+09	1.22512e+09	4.8233e+06	4.22637e+06
159	C4	P025	NT22-004-14032022-Col1-A--C4--C4--W0028--P025--T00001--Z001--C01.ome.tif	565	-0.314958	-1.81992	4665600	31831.8	NT22-004-14032022-Col1-A	NT22_004_MolDev_ColI	25	W0028--C4--C4	NT22_004	/g/pepperkok/tuechler/Experiments_2022/NT22_004/NT22_004_MolDev_ColI/NT22-004-14032022-Col1-A/W0028--C4--C4/P025--C4--C4	/g/pepperkok/tuechler/Experiments_2022/NT22_004/NT22_004_MolDev_ColI/NT22-004-14032022-Col1-A/W0028--C4--C4/P025--C4--C4	A	24h	TGF	rep 1	2.0861e+09	1.05966e+09	8.26383e+08	5.19738e+06	4.60045e+06
92	C4	P026	NT22-004-14032022-Col1-A--C4--C4--W0028--P026--T00001--Z001--C01.ome.tif	566	-0.584127	-1.91188	4665600	27729.3	NT22-004-14032022-Col1-A	NT22_004_MolDev_ColI	26	W0028--C4--C4	NT22_004	/g/pepperkok/tuechler/Experiments_2022/NT22_004/NT22_004_MolDev_ColI/NT22-004-14032022-Col1-A/W0028--C4--C4/P026--C4--C4	/g/pepperkok/tuechler/Experiments_2022/NT22_004/NT22_004_MolDev_ColI/NT22-004-14032022-Col1-A/W0028--C4--C4/P026--C4--C4	A	24h	TGF	rep 1	1.81724e+09	7.90808e+08	5.57528e+08	6.06009e+06	5.46316e+06
145	C4	P027	NT22-004-14032022-Col1-A--C4--C4--W0028--P027--T00001--Z001--C01.ome.tif	567	-0.449707	-1.82639	4665600	30581.7	NT22-004-14032022-Col1-A	NT22_004_MolDev_ColI	27	W0028--C4--C4	NT22_004	/g/pepperkok/tuechler/Experiments_2022/NT22_004/NT22_004_MolDev_ColI/NT22-004-14032022-Col1-A/W0028--C4--C4/P027--C4--C4	/g/pepperkok/tuechler/Experiments_2022/NT22_004/NT22_004_MolDev_ColI/NT22-004-14032022-Col1-A/W0028--C4--C4/P027--C4--C4	A	24h	TGF	rep 1	2.00417e+09	9.77741e+08	7.44461e+08	5.13422e+06	4.53729e+06
164	C4	P028	NT22-004-14032022-Col1-A--C4--C4--W0028--P028--T00001--Z001--C01.ome.tif	568	-0.444215	-1.84882	4665600	33045.7	NT22-004-14032022-Col1-A	NT22_004_MolDev_ColI	28	W0028--C4--C4	NT22_004	/g/pepperkok/tuechler/Experiments_2022/NT22_004/NT22_004_MolDev_ColI/NT22-004-14032022-Col1-A/W0028--C4--C4/P028--C4--C4	/g/pepperkok/tuechler/Experiments_2022/NT22_004/NT22_004_MolDev_ColI/NT22-004-14032022-Col1-A/W0028--C4--C4/P028--C4--C4	A	24h	TGF	rep 1	2.16565e+09	1.13922e+09	9.05938e+08	5.52401e+06	4.92709e+06
216	C4	P029	NT22-004-14032022-Col1-A--C4--C4--W0028--P029--T00001--Z001--C01.ome.tif	569	-0.330714	-1.79169	4665600	35488.9	NT22-004-14032022-Col1-A	NT22_004_MolDev_ColI	29	W0028--C4--C4	NT22_004	/g/pepperkok/tuechler/Experiments_2022/NT22_004/NT22_004_MolDev_ColI/NT22-004-14032022-Col1-A/W0028--C4--C4/P029--C4--C4	/g/pepperkok/tuechler/Experiments_2022/NT22_004/NT22_004_MolDev_ColI/NT22-004-14032022-Col1-A/W0028--C4--C4/P029--C4--C4	A	24h	TGF	rep 1	2.32577e+09	1.29934e+09	1.06606e+09	4.93544e+06	4.33852e+06
297	C4	P030	NT22-004-14032022-Col1-A--C4--C4--W0028--P030--T00001--Z001--C01.ome.tif	570	-0.280967	-1.71049	4665600	39880.1	NT22-004-14032022-Col1-A	NT22_004_MolDev_ColI	30	W0028--C4--C4	NT22_004	/g/pepperkok/tuechler/Experiments_2022/NT22_004/NT22_004_MolDev_ColI/NT22-004-14032022-Col1-A/W0028--C4--C4/P030--C4--C4	/g/pepperkok/tuechler/Experiments_2022/NT22_004/NT22_004_MolDev_ColI/NT22-004-14032022-Col1-A/W0028--C4--C4/P030--C4--C4	A	24h	TGF	rep 1	2.61354e+09	1.58711e+09	1.35383e+09	4.55836e+06	3.96143e+06
260	C4	P031	NT22-004-14032022-Col1-A--C4--C4--W0028--P031--T00001--Z001--C01.ome.tif	571	-0.202928	-1.76012	4665600	38072.4	NT22-004-14032022-Col1-A	NT22_004_MolDev_ColI	31	W0028--C4--C4	NT22_004	/g/pepperkok/tuechler/Experiments_2022/NT22_004/NT22_004_MolDev_ColI/NT22-004-14032022-Col1-A/W0028--C4--C4/P031--C4--C4	/g/pepperkok/tuechler/Experiments_2022/NT22_004/NT22_004_MolDev_ColI/NT22-004-14032022-Col1-A/W0028--C4--C4/P031--C4--C4	A	24h	TGF	rep 1	2.49507e+09	1.46864e+09	1.23536e+09	4.75139e+06	4.15446e+06
181	C4	P032	NT22-004-14032022-Col1-A--C4--C4--W0028--P032--T00001--Z001--C01.ome.tif	572	-0.359883	-1.81668	4665600	35244.1	NT22-004-14032022-Col1-A	NT22_004_MolDev_ColI	32	W0028--C4--C4	NT22_004	/g/pepperkok/tuechler/Experiments_2022/NT22_004/NT22_004_MolDev_ColI/NT22-004-14032022-Col1-A/W0028--C4--C4/P032--C4--C4	/g/pepperkok/tuechler/Experiments_2022/NT22_004/NT22_004_MolDev_ColI/NT22-004-14032022-Col1-A/W0028--C4--C4/P032--C4--C4	A	24h	TGF	rep 1	2.30972e+09	1.28329e+09	1.05001e+09	5.80118e+06	5.20425e+06
129	C4	P033	NT22-004-14032022-Col1-A--C4--C4--W0028--P033--T00001--Z001--C01.ome.tif	573	-0.475554	-1.86264	4665600	30580.7	NT22-004-14032022-Col1-A	NT22_004_MolDev_ColI	33	W0028--C4--C4	NT22_004	/g/pepperkok/tuechler/Experiments_2022/NT22_004/NT22_004_MolDev_ColI/NT22-004-14032022-Col1-A/W0028--C4--C4/P033--C4--C4	/g/pepperkok/tuechler/Experiments_2022/NT22_004/NT22_004_MolDev_ColI/NT22-004-14032022-Col1-A/W0028--C4--C4/P033--C4--C4	A	24h	TGF	rep 1	2.00411e+09	9.77675e+08	7.44395e+08	5.77051e+06	5.17358e+06
194	C4	P034	NT22-004-14032022-Col1-A--C4--C4--W0028--P034--T00001--Z001--C01.ome.tif	574	-0.278814	-1.8091	4665600	34655.8	NT22-004-14032022-Col1-A	NT22_004_MolDev_ColI	34	W0028--C4--C4	NT22_004	/g/pepperkok/tuechler/Experiments_2022/NT22_004/NT22_004_MolDev_ColI/NT22-004-14032022-Col1-A/W0028--C4--C4/P034--C4--C4	/g/pepperkok/tuechler/Experiments_2022/NT22_004/NT22_004_MolDev_ColI/NT22-004-14032022-Col1-A/W0028--C4--C4/P034--C4--C4	A	24h	TGF	rep 1	2.27117e+09	1.24473e+09	1.01145e+09	5.21368e+06	4.61675e+06
228	C4	P035	NT22-004-14032022-Col1-A--C4--C4--W0028--P035--T00001--Z001--C01.ome.tif	575	-0.213878	-1.8191	4665600	37420.6	NT22-004-14032022-Col1-A	NT22_004_MolDev_ColI	35	W0028--C4--C4	NT22_004	/g/pepperkok/tuechler/Experiments_2022/NT22_004/NT22_004_MolDev_ColI/NT22-004-14032022-Col1-A/W0028--C4--C4/P035--C4--C4	/g/pepperkok/tuechler/Experiments_2022/NT22_004/NT22_004_MolDev_ColI/NT22-004-14032022-Col1-A/W0028--C4--C4/P035--C4--C4	A	24h	TGF	rep 1	2.45236e+09	1.42593e+09	1.19265e+09	5.23091e+06	4.63399e+06
277	C4	P036	NT22-004-14032022-Col1-A--C4--C4--W0028--P036--T00001--Z001--C01.ome.tif	576	-0.392004	-1.73418	4665600	41044.1	NT22-004-14032022-Col1-A	NT22_004_MolDev_ColI	36	W0028--C4--C4	NT22_004	/g/pepperkok/tuechler/Experiments_2022/NT22_004/NT22_004_MolDev_ColI/NT22-004-14032022-Col1-A/W0028--C4--C4/P036--C4--C4	/g/pepperkok/tuechler/Experiments_2022/NT22_004/NT22_004_MolDev_ColI/NT22-004-14032022-Col1-A/W0028--C4--C4/P036--C4--C4	A	24h	TGF	rep 1	2.68982e+09	1.66339e+09	1.43011e+09	5.16285e+06	4.56593e+06
248	C5	P001	NT22-004-14032022-Col1-A--C5--C5--W0029--P001--T00001--Z001--C01.ome.tif	577	-0.209734	-1.71964	4665600	33603.8	NT22-004-14032022-Col1-A	NT22_004_MolDev_ColI	1	W0029--C5--C5	NT22_004	/g/pepperkok/tuechler/Experiments_2022/NT22_004/NT22_004_MolDev_ColI/NT22-004-14032022-Col1-A/W0029--C5--C5/P001--C5--C5	/g/pepperkok/tuechler/Experiments_2022/NT22_004/NT22_004_MolDev_ColI/NT22-004-14032022-Col1-A/W0029--C5--C5/P001--C5--C5	A	12h	TGF	rep 1	2.20222e+09	1.17579e+09	9.42511e+08	3.80045e+06	3.20352e+06
151	C5	P002	NT22-004-14032022-Col1-A--C5--C5--W0029--P002--T00001--Z001--C01.ome.tif	578	-0.475173	-1.78178	4665600	28466.9	NT22-004-14032022-Col1-A	NT22_004_MolDev_ColI	2	W0029--C5--C5	NT22_004	/g/pepperkok/tuechler/Experiments_2022/NT22_004/NT22_004_MolDev_ColI/NT22-004-14032022-Col1-A/W0029--C5--C5/P002--C5--C5	/g/pepperkok/tuechler/Experiments_2022/NT22_004/NT22_004_MolDev_ColI/NT22-004-14032022-Col1-A/W0029--C5--C5/P002--C5--C5	A	12h	TGF	rep 1	1.86558e+09	8.39148e+08	6.05868e+08	4.01237e+06	3.41545e+06
188	C5	P003	NT22-004-14032022-Col1-A--C5--C5--W0029--P003--T00001--Z001--C01.ome.tif	579	-0.397744	-1.78771	4665600	31926.8	NT22-004-14032022-Col1-A	NT22_004_MolDev_ColI	3	W0029--C5--C5	NT22_004	/g/pepperkok/tuechler/Experiments_2022/NT22_004/NT22_004_MolDev_ColI/NT22-004-14032022-Col1-A/W0029--C5--C5/P003--C5--C5	/g/pepperkok/tuechler/Experiments_2022/NT22_004/NT22_004_MolDev_ColI/NT22-004-14032022-Col1-A/W0029--C5--C5/P003--C5--C5	A	12h	TGF	rep 1	2.09233e+09	1.06589e+09	8.32614e+08	4.4288e+06	3.83187e+06
185	C5	P004	NT22-004-14032022-Col1-A--C5--C5--W0029--P004--T00001--Z001--C01.ome.tif	580	-0.325882	-1.76939	4665600	30642.4	NT22-004-14032022-Col1-A	NT22_004_MolDev_ColI	4	W0029--C5--C5	NT22_004	/g/pepperkok/tuechler/Experiments_2022/NT22_004/NT22_004_MolDev_ColI/NT22-004-14032022-Col1-A/W0029--C5--C5/P004--C5--C5	/g/pepperkok/tuechler/Experiments_2022/NT22_004/NT22_004_MolDev_ColI/NT22-004-14032022-Col1-A/W0029--C5--C5/P004--C5--C5	A	12h	TGF	rep 1	2.00815e+09	9.81716e+08	7.48436e+08	4.0456e+06	3.44867e+06
279	C5	P005	NT22-004-14032022-Col1-A--C5--C5--W0029--P005--T00001--Z001--C01.ome.tif	581	-0.235858	-1.68861	4665600	33332.1	NT22-004-14032022-Col1-A	NT22_004_MolDev_ColI	5	W0029--C5--C5	NT22_004	/g/pepperkok/tuechler/Experiments_2022/NT22_004/NT22_004_MolDev_ColI/NT22-004-14032022-Col1-A/W0029--C5--C5/P005--C5--C5	/g/pepperkok/tuechler/Experiments_2022/NT22_004/NT22_004_MolDev_ColI/NT22-004-14032022-Col1-A/W0029--C5--C5/P005--C5--C5	A	12h	TGF	rep 1	2.18442e+09	1.15799e+09	9.24706e+08	3.31436e+06	2.71743e+06
255	C5	P006	NT22-004-14032022-Col1-A--C5--C5--W0029--P006--T00001--Z001--C01.ome.tif	582	-0.189317	-1.74382	4665600	33114.2	NT22-004-14032022-Col1-A	NT22_004_MolDev_ColI	6	W0029--C5--C5	NT22_004	/g/pepperkok/tuechler/Experiments_2022/NT22_004/NT22_004_MolDev_ColI/NT22-004-14032022-Col1-A/W0029--C5--C5/P006--C5--C5	/g/pepperkok/tuechler/Experiments_2022/NT22_004/NT22_004_MolDev_ColI/NT22-004-14032022-Col1-A/W0029--C5--C5/P006--C5--C5	A	12h	TGF	rep 1	2.17014e+09	1.14371e+09	9.10426e+08	3.5703e+06	2.97337e+06
190	C5	P007	NT22-004-14032022-Col1-A--C5--C5--W0029--P007--T00001--Z001--C01.ome.tif	583	-0.366628	-1.76515	4665600	32263	NT22-004-14032022-Col1-A	NT22_004_MolDev_ColI	7	W0029--C5--C5	NT22_004	/g/pepperkok/tuechler/Experiments_2022/NT22_004/NT22_004_MolDev_ColI/NT22-004-14032022-Col1-A/W0029--C5--C5/P007--C5--C5	/g/pepperkok/tuechler/Experiments_2022/NT22_004/NT22_004_MolDev_ColI/NT22-004-14032022-Col1-A/W0029--C5--C5/P007--C5--C5	A	12h	TGF	rep 1	2114355705	1087923705	854643705	4.49812e+06	3.9012e+06
171	C5	P008	NT22-004-14032022-Col1-A--C5--C5--W0029--P008--T00001--Z001--C01.ome.tif	584	-0.820067	-1.84969	4665600	29739.2	NT22-004-14032022-Col1-A	NT22_004_MolDev_ColI	8	W0029--C5--C5	NT22_004	/g/pepperkok/tuechler/Experiments_2022/NT22_004/NT22_004_MolDev_ColI/NT22-004-14032022-Col1-A/W0029--C5--C5/P008--C5--C5	/g/pepperkok/tuechler/Experiments_2022/NT22_004/NT22_004_MolDev_ColI/NT22-004-14032022-Col1-A/W0029--C5--C5/P008--C5--C5	A	12h	TGF	rep 1	1.94896e+09	9.22526e+08	6.89246e+08	4.03068e+06	3.43375e+06
166	C5	P009	NT22-004-14032022-Col1-A--C5--C5--W0029--P009--T00001--Z001--C01.ome.tif	585	-0.789837	-1.74995	4665600	29787.6	NT22-004-14032022-Col1-A	NT22_004_MolDev_ColI	9	W0029--C5--C5	NT22_004	/g/pepperkok/tuechler/Experiments_2022/NT22_004/NT22_004_MolDev_ColI/NT22-004-14032022-Col1-A/W0029--C5--C5/P009--C5--C5	/g/pepperkok/tuechler/Experiments_2022/NT22_004/NT22_004_MolDev_ColI/NT22-004-14032022-Col1-A/W0029--C5--C5/P009--C5--C5	A	12h	TGF	rep 1	1.95213e+09	9.25696e+08	6.92416e+08	4.17118e+06	3.57426e+06
197	C5	P010	NT22-004-14032022-Col1-A--C5--C5--W0029--P010--T00001--Z001--C01.ome.tif	586	-0.216314	-1.75893	4665600	30423.7	NT22-004-14032022-Col1-A	NT22_004_MolDev_ColI	10	W0029--C5--C5	NT22_004	/g/pepperkok/tuechler/Experiments_2022/NT22_004/NT22_004_MolDev_ColI/NT22-004-14032022-Col1-A/W0029--C5--C5/P010--C5--C5	/g/pepperkok/tuechler/Experiments_2022/NT22_004/NT22_004_MolDev_ColI/NT22-004-14032022-Col1-A/W0029--C5--C5/P010--C5--C5	A	12h	TGF	rep 1	1.99382e+09	9.67385e+08	7.34105e+08	3.72642e+06	3.1295e+06
232	C5	P011	NT22-004-14032022-Col1-A--C5--C5--W0029--P011--T00001--Z001--C01.ome.tif	587	-0.330564	-1.72342	4665600	32803.9	NT22-004-14032022-Col1-A	NT22_004_MolDev_ColI	11	W0029--C5--C5	NT22_004	/g/pepperkok/tuechler/Experiments_2022/NT22_004/NT22_004_MolDev_ColI/NT22-004-14032022-Col1-A/W0029--C5--C5/P011--C5--C5	/g/pepperkok/tuechler/Experiments_2022/NT22_004/NT22_004_MolDev_ColI/NT22-004-14032022-Col1-A/W0029--C5--C5/P011--C5--C5	A	12h	TGF	rep 1	2.1498e+09	1.12337e+09	8.90092e+08	3.8366e+06	3.23968e+06
255	C5	P012	NT22-004-14032022-Col1-A--C5--C5--W0029--P012--T00001--Z001--C01.ome.tif	588	-0.3554	-1.76797	4665600	33744.6	NT22-004-14032022-Col1-A	NT22_004_MolDev_ColI	12	W0029--C5--C5	NT22_004	/g/pepperkok/tuechler/Experiments_2022/NT22_004/NT22_004_MolDev_ColI/NT22-004-14032022-Col1-A/W0029--C5--C5/P012--C5--C5	/g/pepperkok/tuechler/Experiments_2022/NT22_004/NT22_004_MolDev_ColI/NT22-004-14032022-Col1-A/W0029--C5--C5/P012--C5--C5	A	12h	TGF	rep 1	2.21145e+09	1.18502e+09	9.51739e+08	3.73231e+06	3.13538e+06
211	C5	P013	NT22-004-14032022-Col1-A--C5--C5--W0029--P013--T00001--Z001--C01.ome.tif	589	-0.387158	-1.76168	4665600	32043	NT22-004-14032022-Col1-A	NT22_004_MolDev_ColI	13	W0029--C5--C5	NT22_004	/g/pepperkok/tuechler/Experiments_2022/NT22_004/NT22_004_MolDev_ColI/NT22-004-14032022-Col1-A/W0029--C5--C5/P013--C5--C5	/g/pepperkok/tuechler/Experiments_2022/NT22_004/NT22_004_MolDev_ColI/NT22-004-14032022-Col1-A/W0029--C5--C5/P013--C5--C5	A	12h	TGF	rep 1	2.09994e+09	1.07351e+09	8.40228e+08	3.98212e+06	3.3852e+06
229	C5	P014	NT22-004-14032022-Col1-A--C5--C5--W0029--P014--T00001--Z001--C01.ome.tif	590	-0.404157	-1.71858	4665600	33280.8	NT22-004-14032022-Col1-A	NT22_004_MolDev_ColI	14	W0029--C5--C5	NT22_004	/g/pepperkok/tuechler/Experiments_2022/NT22_004/NT22_004_MolDev_ColI/NT22-004-14032022-Col1-A/W0029--C5--C5/P014--C5--C5	/g/pepperkok/tuechler/Experiments_2022/NT22_004/NT22_004_MolDev_ColI/NT22-004-14032022-Col1-A/W0029--C5--C5/P014--C5--C5	A	12h	TGF	rep 1	2.18106e+09	1.15462e+09	9.21344e+08	4.02334e+06	3.42641e+06
128	C5	P015	NT22-004-14032022-Col1-A--C5--C5--W0029--P015--T00001--Z001--C01.ome.tif	591	-0.432507	-1.74358	4665600	26630.5	NT22-004-14032022-Col1-A	NT22_004_MolDev_ColI	15	W0029--C5--C5	NT22_004	/g/pepperkok/tuechler/Experiments_2022/NT22_004/NT22_004_MolDev_ColI/NT22-004-14032022-Col1-A/W0029--C5--C5/P015--C5--C5	/g/pepperkok/tuechler/Experiments_2022/NT22_004/NT22_004_MolDev_ColI/NT22-004-14032022-Col1-A/W0029--C5--C5/P015--C5--C5	A	12h	TGF	rep 1	1.74523e+09	7.18796e+08	4.85516e+08	3.7931e+06	3.19617e+06
214	C5	P016	NT22-004-14032022-Col1-A--C5--C5--W0029--P016--T00001--Z001--C01.ome.tif	592	-0.269947	-1.75959	4665600	31985.8	NT22-004-14032022-Col1-A	NT22_004_MolDev_ColI	16	W0029--C5--C5	NT22_004	/g/pepperkok/tuechler/Experiments_2022/NT22_004/NT22_004_MolDev_ColI/NT22-004-14032022-Col1-A/W0029--C5--C5/P016--C5--C5	/g/pepperkok/tuechler/Experiments_2022/NT22_004/NT22_004_MolDev_ColI/NT22-004-14032022-Col1-A/W0029--C5--C5/P016--C5--C5	A	12h	TGF	rep 1	2.09619e+09	1.06976e+09	8.36477e+08	3.90877e+06	3.31184e+06
207	C5	P017	NT22-004-14032022-Col1-A--C5--C5--W0029--P017--T00001--Z001--C01.ome.tif	593	-0.199411	-1.75034	4665600	31334.3	NT22-004-14032022-Col1-A	NT22_004_MolDev_ColI	17	W0029--C5--C5	NT22_004	/g/pepperkok/tuechler/Experiments_2022/NT22_004/NT22_004_MolDev_ColI/NT22-004-14032022-Col1-A/W0029--C5--C5/P017--C5--C5	/g/pepperkok/tuechler/Experiments_2022/NT22_004/NT22_004_MolDev_ColI/NT22-004-14032022-Col1-A/W0029--C5--C5/P017--C5--C5	A	12h	TGF	rep 1	2.05349e+09	1.02706e+09	7.93781e+08	3.83469e+06	3.23777e+06
225	C5	P018	NT22-004-14032022-Col1-A--C5--C5--W0029--P018--T00001--Z001--C01.ome.tif	594	-0.204535	-1.7669	4665600	32904.6	NT22-004-14032022-Col1-A	NT22_004_MolDev_ColI	18	W0029--C5--C5	NT22_004	/g/pepperkok/tuechler/Experiments_2022/NT22_004/NT22_004_MolDev_ColI/NT22-004-14032022-Col1-A/W0029--C5--C5/P018--C5--C5	/g/pepperkok/tuechler/Experiments_2022/NT22_004/NT22_004_MolDev_ColI/NT22-004-14032022-Col1-A/W0029--C5--C5/P018--C5--C5	A	12h	TGF	rep 1	2.1564e+09	1.12997e+09	8.96692e+08	3.9853e+06	3.38837e+06
135	C5	P019	NT22-004-14032022-Col1-A--C5--C5--W0029--P019--T00001--Z001--C01.ome.tif	595	-0.471505	-1.80431	4665600	27820.9	NT22-004-14032022-Col1-A	NT22_004_MolDev_ColI	19	W0029--C5--C5	NT22_004	/g/pepperkok/tuechler/Experiments_2022/NT22_004/NT22_004_MolDev_ColI/NT22-004-14032022-Col1-A/W0029--C5--C5/P019--C5--C5	/g/pepperkok/tuechler/Experiments_2022/NT22_004/NT22_004_MolDev_ColI/NT22-004-14032022-Col1-A/W0029--C5--C5/P019--C5--C5	A	12h	TGF	rep 1	1.82324e+09	7.96809e+08	5.63529e+08	4.17429e+06	3.57736e+06
120	C5	P020	NT22-004-14032022-Col1-A--C5--C5--W0029--P020--T00001--Z001--C01.ome.tif	596	-1.49854	-1.82244	4665600	28999.6	NT22-004-14032022-Col1-A	NT22_004_MolDev_ColI	20	W0029--C5--C5	NT22_004	/g/pepperkok/tuechler/Experiments_2022/NT22_004/NT22_004_MolDev_ColI/NT22-004-14032022-Col1-A/W0029--C5--C5/P020--C5--C5	/g/pepperkok/tuechler/Experiments_2022/NT22_004/NT22_004_MolDev_ColI/NT22-004-14032022-Col1-A/W0029--C5--C5/P020--C5--C5	A	12h	TGF	rep 1	1.90049e+09	8.74054e+08	6.40774e+08	5.33978e+06	4.74285e+06
117	C5	P021	NT22-004-14032022-Col1-A--C5--C5--W0029--P021--T00001--Z001--C01.ome.tif	597	-0.564103	-1.8355	4665600	25863.2	NT22-004-14032022-Col1-A	NT22_004_MolDev_ColI	21	W0029--C5--C5	NT22_004	/g/pepperkok/tuechler/Experiments_2022/NT22_004/NT22_004_MolDev_ColI/NT22-004-14032022-Col1-A/W0029--C5--C5/P021--C5--C5	/g/pepperkok/tuechler/Experiments_2022/NT22_004/NT22_004_MolDev_ColI/NT22-004-14032022-Col1-A/W0029--C5--C5/P021--C5--C5	A	12h	TGF	rep 1	1.69494e+09	6.6851e+08	4.3523e+08	3.71991e+06	3.12298e+06
175	C5	P022	NT22-004-14032022-Col1-A--C5--C5--W0029--P022--T00001--Z001--C01.ome.tif	598	-0.374206	-1.76325	4665600	29452.4	NT22-004-14032022-Col1-A	NT22_004_MolDev_ColI	22	W0029--C5--C5	NT22_004	/g/pepperkok/tuechler/Experiments_2022/NT22_004/NT22_004_MolDev_ColI/NT22-004-14032022-Col1-A/W0029--C5--C5/P022--C5--C5	/g/pepperkok/tuechler/Experiments_2022/NT22_004/NT22_004_MolDev_ColI/NT22-004-14032022-Col1-A/W0029--C5--C5/P022--C5--C5	A	12h	TGF	rep 1	1.93016e+09	9.0373e+08	6.7045e+08	3.83115e+06	3.23422e+06
163	C5	P023	NT22-004-14032022-Col1-A--C5--C5--W0029--P023--T00001--Z001--C01.ome.tif	599	-0.431267	-1.8633	4665600	30406	NT22-004-14032022-Col1-A	NT22_004_MolDev_ColI	23	W0029--C5--C5	NT22_004	/g/pepperkok/tuechler/Experiments_2022/NT22_004/NT22_004_MolDev_ColI/NT22-004-14032022-Col1-A/W0029--C5--C5/P023--C5--C5	/g/pepperkok/tuechler/Experiments_2022/NT22_004/NT22_004_MolDev_ColI/NT22-004-14032022-Col1-A/W0029--C5--C5/P023--C5--C5	A	12h	TGF	rep 1	1.99266e+09	9.66226e+08	7.32946e+08	4.4966e+06	3.89967e+06
275	C5	P024	NT22-004-14032022-Col1-A--C5--C5--W0029--P024--T00001--Z001--C01.ome.tif	600	-0.370486	-1.75843	4665600	35526.4	NT22-004-14032022-Col1-A	NT22_004_MolDev_ColI	24	W0029--C5--C5	NT22_004	/g/pepperkok/tuechler/Experiments_2022/NT22_004/NT22_004_MolDev_ColI/NT22-004-14032022-Col1-A/W0029--C5--C5/P024--C5--C5	/g/pepperkok/tuechler/Experiments_2022/NT22_004/NT22_004_MolDev_ColI/NT22-004-14032022-Col1-A/W0029--C5--C5/P024--C5--C5	A	12h	TGF	rep 1	2.32822e+09	1.30179e+09	1.06851e+09	3.8855e+06	3.28857e+06
228	C5	P025	NT22-004-14032022-Col1-A--C5--C5--W0029--P025--T00001--Z001--C01.ome.tif	601	-0.314501	-1.80957	4665600	32833.7	NT22-004-14032022-Col1-A	NT22_004_MolDev_ColI	25	W0029--C5--C5	NT22_004	/g/pepperkok/tuechler/Experiments_2022/NT22_004/NT22_004_MolDev_ColI/NT22-004-14032022-Col1-A/W0029--C5--C5/P025--C5--C5	/g/pepperkok/tuechler/Experiments_2022/NT22_004/NT22_004_MolDev_ColI/NT22-004-14032022-Col1-A/W0029--C5--C5/P025--C5--C5	A	12h	TGF	rep 1	2.15176e+09	1.12533e+09	8.92046e+08	3.91248e+06	3.31555e+06
126	C5	P026	NT22-004-14032022-Col1-A--C5--C5--W0029--P026--T00001--Z001--C01.ome.tif	602	-0.519161	-1.88139	4665600	27328	NT22-004-14032022-Col1-A	NT22_004_MolDev_ColI	26	W0029--C5--C5	NT22_004	/g/pepperkok/tuechler/Experiments_2022/NT22_004/NT22_004_MolDev_ColI/NT22-004-14032022-Col1-A/W0029--C5--C5/P026--C5--C5	/g/pepperkok/tuechler/Experiments_2022/NT22_004/NT22_004_MolDev_ColI/NT22-004-14032022-Col1-A/W0029--C5--C5/P026--C5--C5	A	12h	TGF	rep 1	1.79094e+09	7.64507e+08	5.31227e+08	4.21608e+06	3.61916e+06
139	C5	P027	NT22-004-14032022-Col1-A--C5--C5--W0029--P027--T00001--Z001--C01.ome.tif	603	-0.384595	-1.80956	4665600	28152.7	NT22-004-14032022-Col1-A	NT22_004_MolDev_ColI	27	W0029--C5--C5	NT22_004	/g/pepperkok/tuechler/Experiments_2022/NT22_004/NT22_004_MolDev_ColI/NT22-004-14032022-Col1-A/W0029--C5--C5/P027--C5--C5	/g/pepperkok/tuechler/Experiments_2022/NT22_004/NT22_004_MolDev_ColI/NT22-004-14032022-Col1-A/W0029--C5--C5/P027--C5--C5	A	12h	TGF	rep 1	1.84499e+09	8.18556e+08	5.85276e+08	4.21062e+06	3.61369e+06
191	C5	P028	NT22-004-14032022-Col1-A--C5--C5--W0029--P028--T00001--Z001--C01.ome.tif	604	-0.276672	-1.74055	4665600	32109.1	NT22-004-14032022-Col1-A	NT22_004_MolDev_ColI	28	W0029--C5--C5	NT22_004	/g/pepperkok/tuechler/Experiments_2022/NT22_004/NT22_004_MolDev_ColI/NT22-004-14032022-Col1-A/W0029--C5--C5/P028--C5--C5	/g/pepperkok/tuechler/Experiments_2022/NT22_004/NT22_004_MolDev_ColI/NT22-004-14032022-Col1-A/W0029--C5--C5/P028--C5--C5	A	12h	TGF	rep 1	2.10427e+09	1.07784e+09	8.44559e+08	4.42178e+06	3.82485e+06
191	C5	P029	NT22-004-14032022-Col1-A--C5--C5--W0029--P029--T00001--Z001--C01.ome.tif	605	-0.32848	-1.75393	4665600	33611.6	NT22-004-14032022-Col1-A	NT22_004_MolDev_ColI	29	W0029--C5--C5	NT22_004	/g/pepperkok/tuechler/Experiments_2022/NT22_004/NT22_004_MolDev_ColI/NT22-004-14032022-Col1-A/W0029--C5--C5/P029--C5--C5	/g/pepperkok/tuechler/Experiments_2022/NT22_004/NT22_004_MolDev_ColI/NT22-004-14032022-Col1-A/W0029--C5--C5/P029--C5--C5	A	12h	TGF	rep 1	2.20274e+09	1.17631e+09	9.43027e+08	4.93731e+06	4.34039e+06
273	C5	P030	NT22-004-14032022-Col1-A--C5--C5--W0029--P030--T00001--Z001--C01.ome.tif	606	-0.436882	-1.73175	4665600	35925.1	NT22-004-14032022-Col1-A	NT22_004_MolDev_ColI	30	W0029--C5--C5	NT22_004	/g/pepperkok/tuechler/Experiments_2022/NT22_004/NT22_004_MolDev_ColI/NT22-004-14032022-Col1-A/W0029--C5--C5/P030--C5--C5	/g/pepperkok/tuechler/Experiments_2022/NT22_004/NT22_004_MolDev_ColI/NT22-004-14032022-Col1-A/W0029--C5--C5/P030--C5--C5	A	12h	TGF	rep 1	2.35435e+09	1.32792e+09	1.09464e+09	4.00967e+06	3.41274e+06
207	C5	P031	NT22-004-14032022-Col1-A--C5--C5--W0029--P031--T00001--Z001--C01.ome.tif	607	-0.321419	-1.79526	4665600	32904.2	NT22-004-14032022-Col1-A	NT22_004_MolDev_ColI	31	W0029--C5--C5	NT22_004	/g/pepperkok/tuechler/Experiments_2022/NT22_004/NT22_004_MolDev_ColI/NT22-004-14032022-Col1-A/W0029--C5--C5/P031--C5--C5	/g/pepperkok/tuechler/Experiments_2022/NT22_004/NT22_004_MolDev_ColI/NT22-004-14032022-Col1-A/W0029--C5--C5/P031--C5--C5	A	12h	TGF	rep 1	2.15638e+09	1.12995e+09	8.96667e+08	4.33173e+06	3.7348e+06
214	C5	P032	NT22-004-14032022-Col1-A--C5--C5--W0029--P032--T00001--Z001--C01.ome.tif	608	-0.189129	-1.73179	4665600	33419.9	NT22-004-14032022-Col1-A	NT22_004_MolDev_ColI	32	W0029--C5--C5	NT22_004	/g/pepperkok/tuechler/Experiments_2022/NT22_004/NT22_004_MolDev_ColI/NT22-004-14032022-Col1-A/W0029--C5--C5/P032--C5--C5	/g/pepperkok/tuechler/Experiments_2022/NT22_004/NT22_004_MolDev_ColI/NT22-004-14032022-Col1-A/W0029--C5--C5/P032--C5--C5	A	12h	TGF	rep 1	2.19018e+09	1.16374e+09	9.30463e+08	4.34796e+06	3.75103e+06
191	C5	P033	NT22-004-14032022-Col1-A--C5--C5--W0029--P033--T00001--Z001--C01.ome.tif	609	-0.455623	-1.78673	4665600	32524.7	NT22-004-14032022-Col1-A	NT22_004_MolDev_ColI	33	W0029--C5--C5	NT22_004	/g/pepperkok/tuechler/Experiments_2022/NT22_004/NT22_004_MolDev_ColI/NT22-004-14032022-Col1-A/W0029--C5--C5/P033--C5--C5	/g/pepperkok/tuechler/Experiments_2022/NT22_004/NT22_004_MolDev_ColI/NT22-004-14032022-Col1-A/W0029--C5--C5/P033--C5--C5	A	12h	TGF	rep 1	2.13151e+09	1.10508e+09	8.71797e+08	4.56438e+06	3.96745e+06
146	C5	P034	NT22-004-14032022-Col1-A--C5--C5--W0029--P034--T00001--Z001--C01.ome.tif	610	-0.732101	-1.78406	4665600	34074.8	NT22-004-14032022-Col1-A	NT22_004_MolDev_ColI	34	W0029--C5--C5	NT22_004	/g/pepperkok/tuechler/Experiments_2022/NT22_004/NT22_004_MolDev_ColI/NT22-004-14032022-Col1-A/W0029--C5--C5/P034--C5--C5	/g/pepperkok/tuechler/Experiments_2022/NT22_004/NT22_004_MolDev_ColI/NT22-004-14032022-Col1-A/W0029--C5--C5/P034--C5--C5	A	12h	TGF	rep 1	2.23309e+09	1.20666e+09	9.73381e+08	6.66699e+06	6.07006e+06
162	C5	P035	NT22-004-14032022-Col1-A--C5--C5--W0029--P035--T00001--Z001--C01.ome.tif	611	-0.505584	-1.75166	4665600	32782.1	NT22-004-14032022-Col1-A	NT22_004_MolDev_ColI	35	W0029--C5--C5	NT22_004	/g/pepperkok/tuechler/Experiments_2022/NT22_004/NT22_004_MolDev_ColI/NT22-004-14032022-Col1-A/W0029--C5--C5/P035--C5--C5	/g/pepperkok/tuechler/Experiments_2022/NT22_004/NT22_004_MolDev_ColI/NT22-004-14032022-Col1-A/W0029--C5--C5/P035--C5--C5	A	12h	TGF	rep 1	2.14837e+09	1.12194e+09	8.88662e+08	5.48557e+06	4.88864e+06
211	C5	P036	NT22-004-14032022-Col1-A--C5--C5--W0029--P036--T00001--Z001--C01.ome.tif	612	-0.41921	-1.82532	4665600	32435.5	NT22-004-14032022-Col1-A	NT22_004_MolDev_ColI	36	W0029--C5--C5	NT22_004	/g/pepperkok/tuechler/Experiments_2022/NT22_004/NT22_004_MolDev_ColI/NT22-004-14032022-Col1-A/W0029--C5--C5/P036--C5--C5	/g/pepperkok/tuechler/Experiments_2022/NT22_004/NT22_004_MolDev_ColI/NT22-004-14032022-Col1-A/W0029--C5--C5/P036--C5--C5	A	12h	TGF	rep 1	2.12566e+09	1.09923e+09	8.65951e+08	4.10404e+06	3.50711e+06
165	D1	P001	NT22-004-14032022-Col1-A--D1--D1--W0037--P001--T00001--Z001--C01.ome.tif	649	-0.494355	-1.75863	4665600	43008.4	NT22-004-14032022-Col1-A	NT22_004_MolDev_ColI	1	W0037--D1--D1	NT22_004	/g/pepperkok/tuechler/Experiments_2022/NT22_004/NT22_004_MolDev_ColI/NT22-004-14032022-Col1-A/W0037--D1--D1/P001--D1--D1	/g/pepperkok/tuechler/Experiments_2022/NT22_004/NT22_004_MolDev_ColI/NT22-004-14032022-Col1-A/W0037--D1--D1/P001--D1--D1	A	96h	TGF	rep 2	2.81855e+09	1.79212e+09	1.55884e+09	9.44753e+06	8.8506e+06
177	D1	P002	NT22-004-14032022-Col1-A--D1--D1--W0037--P002--T00001--Z001--C01.ome.tif	650	-0.549167	-1.70729	4665600	48803.3	NT22-004-14032022-Col1-A	NT22_004_MolDev_ColI	2	W0037--D1--D1	NT22_004	/g/pepperkok/tuechler/Experiments_2022/NT22_004/NT22_004_MolDev_ColI/NT22-004-14032022-Col1-A/W0037--D1--D1/P002--D1--D1	/g/pepperkok/tuechler/Experiments_2022/NT22_004/NT22_004_MolDev_ColI/NT22-004-14032022-Col1-A/W0037--D1--D1/P002--D1--D1	A	96h	TGF	rep 2	3.19832e+09	2.17189e+09	1.93861e+09	1.09526e+07	1.03557e+07
183	D1	P003	NT22-004-14032022-Col1-A--D1--D1--W0037--P003--T00001--Z001--C01.ome.tif	651	-0.54608	-1.6059	4665600	52398.2	NT22-004-14032022-Col1-A	NT22_004_MolDev_ColI	3	W0037--D1--D1	NT22_004	/g/pepperkok/tuechler/Experiments_2022/NT22_004/NT22_004_MolDev_ColI/NT22-004-14032022-Col1-A/W0037--D1--D1/P003--D1--D1	/g/pepperkok/tuechler/Experiments_2022/NT22_004/NT22_004_MolDev_ColI/NT22-004-14032022-Col1-A/W0037--D1--D1/P003--D1--D1	A	96h	TGF	rep 2	3.43391e+09	2.40748e+09	2.1742e+09	1.18809e+07	1.1284e+07
208	D1	P004	NT22-004-14032022-Col1-A--D1--D1--W0037--P004--T00001--Z001--C01.ome.tif	652	-0.47856	-1.69449	4665600	49114.2	NT22-004-14032022-Col1-A	NT22_004_MolDev_ColI	4	W0037--D1--D1	NT22_004	/g/pepperkok/tuechler/Experiments_2022/NT22_004/NT22_004_MolDev_ColI/NT22-004-14032022-Col1-A/W0037--D1--D1/P004--D1--D1	/g/pepperkok/tuechler/Experiments_2022/NT22_004/NT22_004_MolDev_ColI/NT22-004-14032022-Col1-A/W0037--D1--D1/P004--D1--D1	A	96h	TGF	rep 2	3.2187e+09	2.19226e+09	1.95898e+09	9.4182e+06	8.82127e+06
188	D1	P005	NT22-004-14032022-Col1-A--D1--D1--W0037--P005--T00001--Z001--C01.ome.tif	653	-0.615425	-1.75245	4665600	50215.1	NT22-004-14032022-Col1-A	NT22_004_MolDev_ColI	5	W0037--D1--D1	NT22_004	/g/pepperkok/tuechler/Experiments_2022/NT22_004/NT22_004_MolDev_ColI/NT22-004-14032022-Col1-A/W0037--D1--D1/P005--D1--D1	/g/pepperkok/tuechler/Experiments_2022/NT22_004/NT22_004_MolDev_ColI/NT22-004-14032022-Col1-A/W0037--D1--D1/P005--D1--D1	A	96h	TGF	rep 2	3.29084e+09	2.26441e+09	2.03113e+09	1.08039e+07	1.0207e+07
185	D1	P006	NT22-004-14032022-Col1-A--D1--D1--W0037--P006--T00001--Z001--C01.ome.tif	654	-0.471692	-1.63142	4665600	49816	NT22-004-14032022-Col1-A	NT22_004_MolDev_ColI	6	W0037--D1--D1	NT22_004	/g/pepperkok/tuechler/Experiments_2022/NT22_004/NT22_004_MolDev_ColI/NT22-004-14032022-Col1-A/W0037--D1--D1/P006--D1--D1	/g/pepperkok/tuechler/Experiments_2022/NT22_004/NT22_004_MolDev_ColI/NT22-004-14032022-Col1-A/W0037--D1--D1/P006--D1--D1	A	96h	TGF	rep 2	3.26469e+09	2.23826e+09	2.00498e+09	1.08377e+07	1.02408e+07
181	D1	P007	NT22-004-14032022-Col1-A--D1--D1--W0037--P007--T00001--Z001--C01.ome.tif	655	-0.626964	-1.68839	4665600	46182.3	NT22-004-14032022-Col1-A	NT22_004_MolDev_ColI	7	W0037--D1--D1	NT22_004	/g/pepperkok/tuechler/Experiments_2022/NT22_004/NT22_004_MolDev_ColI/NT22-004-14032022-Col1-A/W0037--D1--D1/P007--D1--D1	/g/pepperkok/tuechler/Experiments_2022/NT22_004/NT22_004_MolDev_ColI/NT22-004-14032022-Col1-A/W0037--D1--D1/P007--D1--D1	A	96h	TGF	rep 2	3.02656e+09	2.00012e+09	1.76684e+09	9.76156e+06	9.16464e+06
221	D1	P008	NT22-004-14032022-Col1-A--D1--D1--W0037--P008--T00001--Z001--C01.ome.tif	656	-0.570373	-1.70174	4665600	45453.1	NT22-004-14032022-Col1-A	NT22_004_MolDev_ColI	8	W0037--D1--D1	NT22_004	/g/pepperkok/tuechler/Experiments_2022/NT22_004/NT22_004_MolDev_ColI/NT22-004-14032022-Col1-A/W0037--D1--D1/P008--D1--D1	/g/pepperkok/tuechler/Experiments_2022/NT22_004/NT22_004_MolDev_ColI/NT22-004-14032022-Col1-A/W0037--D1--D1/P008--D1--D1	A	96h	TGF	rep 2	2.97877e+09	1.95233e+09	1.71905e+09	7.77852e+06	7.1816e+06
201	D1	P009	NT22-004-14032022-Col1-A--D1--D1--W0037--P009--T00001--Z001--C01.ome.tif	657	-0.513848	-1.823	4665600	44971.7	NT22-004-14032022-Col1-A	NT22_004_MolDev_ColI	9	W0037--D1--D1	NT22_004	/g/pepperkok/tuechler/Experiments_2022/NT22_004/NT22_004_MolDev_ColI/NT22-004-14032022-Col1-A/W0037--D1--D1/P009--D1--D1	/g/pepperkok/tuechler/Experiments_2022/NT22_004/NT22_004_MolDev_ColI/NT22-004-14032022-Col1-A/W0037--D1--D1/P009--D1--D1	A	96h	TGF	rep 2	2.94722e+09	1.92079e+09	1.68751e+09	8.39557e+06	7.79865e+06
214	D1	P010	NT22-004-14032022-Col1-A--D1--D1--W0037--P010--T00001--Z001--C01.ome.tif	658	-0.556244	-1.63709	4665600	45944.1	NT22-004-14032022-Col1-A	NT22_004_MolDev_ColI	10	W0037--D1--D1	NT22_004	/g/pepperkok/tuechler/Experiments_2022/NT22_004/NT22_004_MolDev_ColI/NT22-004-14032022-Col1-A/W0037--D1--D1/P010--D1--D1	/g/pepperkok/tuechler/Experiments_2022/NT22_004/NT22_004_MolDev_ColI/NT22-004-14032022-Col1-A/W0037--D1--D1/P010--D1--D1	A	96h	TGF	rep 2	3.01095e+09	1.98451e+09	1.75123e+09	8.18334e+06	7.58641e+06
180	D1	P011	NT22-004-14032022-Col1-A--D1--D1--W0037--P011--T00001--Z001--C01.ome.tif	659	-0.451437	-1.68044	4665600	43992.8	NT22-004-14032022-Col1-A	NT22_004_MolDev_ColI	11	W0037--D1--D1	NT22_004	/g/pepperkok/tuechler/Experiments_2022/NT22_004/NT22_004_MolDev_ColI/NT22-004-14032022-Col1-A/W0037--D1--D1/P011--D1--D1	/g/pepperkok/tuechler/Experiments_2022/NT22_004/NT22_004_MolDev_ColI/NT22-004-14032022-Col1-A/W0037--D1--D1/P011--D1--D1	A	96h	TGF	rep 2	2883068148	1856636148	1623356148	9.01865e+06	8.42172e+06
184	D1	P012	NT22-004-14032022-Col1-A--D1--D1--W0037--P012--T00001--Z001--C01.ome.tif	660	-0.547018	-1.71884	4665600	46299.6	NT22-004-14032022-Col1-A	NT22_004_MolDev_ColI	12	W0037--D1--D1	NT22_004	/g/pepperkok/tuechler/Experiments_2022/NT22_004/NT22_004_MolDev_ColI/NT22-004-14032022-Col1-A/W0037--D1--D1/P012--D1--D1	/g/pepperkok/tuechler/Experiments_2022/NT22_004/NT22_004_MolDev_ColI/NT22-004-14032022-Col1-A/W0037--D1--D1/P012--D1--D1	A	96h	TGF	rep 2	3.03424e+09	2.00781e+09	1.77453e+09	9.64419e+06	9.04727e+06
216	D1	P013	NT22-004-14032022-Col1-A--D1--D1--W0037--P013--T00001--Z001--C01.ome.tif	661	-0.441941	-1.70038	4665600	42676.1	NT22-004-14032022-Col1-A	NT22_004_MolDev_ColI	13	W0037--D1--D1	NT22_004	/g/pepperkok/tuechler/Experiments_2022/NT22_004/NT22_004_MolDev_ColI/NT22-004-14032022-Col1-A/W0037--D1--D1/P013--D1--D1	/g/pepperkok/tuechler/Experiments_2022/NT22_004/NT22_004_MolDev_ColI/NT22-004-14032022-Col1-A/W0037--D1--D1/P013--D1--D1	A	96h	TGF	rep 2	2.79678e+09	1.77035e+09	1.53707e+09	7.11605e+06	6.51912e+06
213	D1	P014	NT22-004-14032022-Col1-A--D1--D1--W0037--P014--T00001--Z001--C01.ome.tif	662	-0.513777	-1.67149	4665600	43478.3	NT22-004-14032022-Col1-A	NT22_004_MolDev_ColI	14	W0037--D1--D1	NT22_004	/g/pepperkok/tuechler/Experiments_2022/NT22_004/NT22_004_MolDev_ColI/NT22-004-14032022-Col1-A/W0037--D1--D1/P014--D1--D1	/g/pepperkok/tuechler/Experiments_2022/NT22_004/NT22_004_MolDev_ColI/NT22-004-14032022-Col1-A/W0037--D1--D1/P014--D1--D1	A	96h	TGF	rep 2	2.84935e+09	1.82292e+09	1.58964e+09	7.46309e+06	6.86616e+06
195	D1	P015	NT22-004-14032022-Col1-A--D1--D1--W0037--P015--T00001--Z001--C01.ome.tif	663	-0.631528	-1.82508	4665600	43711.5	NT22-004-14032022-Col1-A	NT22_004_MolDev_ColI	15	W0037--D1--D1	NT22_004	/g/pepperkok/tuechler/Experiments_2022/NT22_004/NT22_004_MolDev_ColI/NT22-004-14032022-Col1-A/W0037--D1--D1/P015--D1--D1	/g/pepperkok/tuechler/Experiments_2022/NT22_004/NT22_004_MolDev_ColI/NT22-004-14032022-Col1-A/W0037--D1--D1/P015--D1--D1	A	96h	TGF	rep 2	2.86463e+09	1.8382e+09	1.60492e+09	8.23035e+06	7.63342e+06
229	D1	P016	NT22-004-14032022-Col1-A--D1--D1--W0037--P016--T00001--Z001--C01.ome.tif	664	-0.495824	-1.73562	4665600	43655.1	NT22-004-14032022-Col1-A	NT22_004_MolDev_ColI	16	W0037--D1--D1	NT22_004	/g/pepperkok/tuechler/Experiments_2022/NT22_004/NT22_004_MolDev_ColI/NT22-004-14032022-Col1-A/W0037--D1--D1/P016--D1--D1	/g/pepperkok/tuechler/Experiments_2022/NT22_004/NT22_004_MolDev_ColI/NT22-004-14032022-Col1-A/W0037--D1--D1/P016--D1--D1	A	96h	TGF	rep 2	2.86094e+09	1.8345e+09	1.60122e+09	6.99225e+06	6.39532e+06
164	D1	P017	NT22-004-14032022-Col1-A--D1--D1--W0037--P017--T00001--Z001--C01.ome.tif	665	-0.586425	-1.86975	4665600	44425.5	NT22-004-14032022-Col1-A	NT22_004_MolDev_ColI	17	W0037--D1--D1	NT22_004	/g/pepperkok/tuechler/Experiments_2022/NT22_004/NT22_004_MolDev_ColI/NT22-004-14032022-Col1-A/W0037--D1--D1/P017--D1--D1	/g/pepperkok/tuechler/Experiments_2022/NT22_004/NT22_004_MolDev_ColI/NT22-004-14032022-Col1-A/W0037--D1--D1/P017--D1--D1	A	96h	TGF	rep 2	2.91142e+09	1.88499e+09	1.65171e+09	1.00714e+07	9.47449e+06
157	D1	P018	NT22-004-14032022-Col1-A--D1--D1--W0037--P018--T00001--Z001--C01.ome.tif	666	-0.516911	-1.77934	4665600	44527.6	NT22-004-14032022-Col1-A	NT22_004_MolDev_ColI	18	W0037--D1--D1	NT22_004	/g/pepperkok/tuechler/Experiments_2022/NT22_004/NT22_004_MolDev_ColI/NT22-004-14032022-Col1-A/W0037--D1--D1/P018--D1--D1	/g/pepperkok/tuechler/Experiments_2022/NT22_004/NT22_004_MolDev_ColI/NT22-004-14032022-Col1-A/W0037--D1--D1/P018--D1--D1	A	96h	TGF	rep 2	2.91811e+09	1.89168e+09	1.6584e+09	1.05631e+07	9.96614e+06
183	D1	P019	NT22-004-14032022-Col1-A--D1--D1--W0037--P019--T00001--Z001--C01.ome.tif	667	-0.419735	-1.73933	4665600	44553.4	NT22-004-14032022-Col1-A	NT22_004_MolDev_ColI	19	W0037--D1--D1	NT22_004	/g/pepperkok/tuechler/Experiments_2022/NT22_004/NT22_004_MolDev_ColI/NT22-004-14032022-Col1-A/W0037--D1--D1/P019--D1--D1	/g/pepperkok/tuechler/Experiments_2022/NT22_004/NT22_004_MolDev_ColI/NT22-004-14032022-Col1-A/W0037--D1--D1/P019--D1--D1	A	96h	TGF	rep 2	2.9198e+09	1.89337e+09	1.66009e+09	9.07155e+06	8.47462e+06
210	D1	P020	NT22-004-14032022-Col1-A--D1--D1--W0037--P020--T00001--Z001--C01.ome.tif	668	-0.471809	-1.74898	4665600	37220.2	NT22-004-14032022-Col1-A	NT22_004_MolDev_ColI	20	W0037--D1--D1	NT22_004	/g/pepperkok/tuechler/Experiments_2022/NT22_004/NT22_004_MolDev_ColI/NT22-004-14032022-Col1-A/W0037--D1--D1/P020--D1--D1	/g/pepperkok/tuechler/Experiments_2022/NT22_004/NT22_004_MolDev_ColI/NT22-004-14032022-Col1-A/W0037--D1--D1/P020--D1--D1	A	96h	TGF	rep 2	2439225807	1412793807	1179513807	5.61673e+06	5.01981e+06
217	D1	P021	NT22-004-14032022-Col1-A--D1--D1--W0037--P021--T00001--Z001--C01.ome.tif	669	-0.506111	-1.69139	4665600	41421.9	NT22-004-14032022-Col1-A	NT22_004_MolDev_ColI	21	W0037--D1--D1	NT22_004	/g/pepperkok/tuechler/Experiments_2022/NT22_004/NT22_004_MolDev_ColI/NT22-004-14032022-Col1-A/W0037--D1--D1/P021--D1--D1	/g/pepperkok/tuechler/Experiments_2022/NT22_004/NT22_004_MolDev_ColI/NT22-004-14032022-Col1-A/W0037--D1--D1/P021--D1--D1	A	96h	TGF	rep 2	2.71459e+09	1.68815e+09	1.45487e+09	6.70448e+06	6.10756e+06
207	D1	P022	NT22-004-14032022-Col1-A--D1--D1--W0037--P022--T00001--Z001--C01.ome.tif	670	-0.596269	-1.73538	4665600	42724.8	NT22-004-14032022-Col1-A	NT22_004_MolDev_ColI	22	W0037--D1--D1	NT22_004	/g/pepperkok/tuechler/Experiments_2022/NT22_004/NT22_004_MolDev_ColI/NT22-004-14032022-Col1-A/W0037--D1--D1/P022--D1--D1	/g/pepperkok/tuechler/Experiments_2022/NT22_004/NT22_004_MolDev_ColI/NT22-004-14032022-Col1-A/W0037--D1--D1/P022--D1--D1	A	96h	TGF	rep 2	2.79997e+09	1.77354e+09	1.54026e+09	7.44085e+06	6.84392e+06
147	D1	P023	NT22-004-14032022-Col1-A--D1--D1--W0037--P023--T00001--Z001--C01.ome.tif	671	-0.343303	-1.73092	4665600	38535	NT22-004-14032022-Col1-A	NT22_004_MolDev_ColI	23	W0037--D1--D1	NT22_004	/g/pepperkok/tuechler/Experiments_2022/NT22_004/NT22_004_MolDev_ColI/NT22-004-14032022-Col1-A/W0037--D1--D1/P023--D1--D1	/g/pepperkok/tuechler/Experiments_2022/NT22_004/NT22_004_MolDev_ColI/NT22-004-14032022-Col1-A/W0037--D1--D1/P023--D1--D1	A	96h	TGF	rep 2	2.52539e+09	1.49896e+09	1.26568e+09	8.61007e+06	8.01314e+06
135	D1	P024	NT22-004-14032022-Col1-A--D1--D1--W0037--P024--T00001--Z001--C01.ome.tif	672	-0.489295	-1.68912	4665600	40252.1	NT22-004-14032022-Col1-A	NT22_004_MolDev_ColI	24	W0037--D1--D1	NT22_004	/g/pepperkok/tuechler/Experiments_2022/NT22_004/NT22_004_MolDev_ColI/NT22-004-14032022-Col1-A/W0037--D1--D1/P024--D1--D1	/g/pepperkok/tuechler/Experiments_2022/NT22_004/NT22_004_MolDev_ColI/NT22-004-14032022-Col1-A/W0037--D1--D1/P024--D1--D1	A	96h	TGF	rep 2	2.63792e+09	1.61149e+09	1.37821e+09	1.02089e+07	9.61202e+06
184	D1	P025	NT22-004-14032022-Col1-A--D1--D1--W0037--P025--T00001--Z001--C01.ome.tif	673	-0.448591	-1.75313	4665600	42142.2	NT22-004-14032022-Col1-A	NT22_004_MolDev_ColI	25	W0037--D1--D1	NT22_004	/g/pepperkok/tuechler/Experiments_2022/NT22_004/NT22_004_MolDev_ColI/NT22-004-14032022-Col1-A/W0037--D1--D1/P025--D1--D1	/g/pepperkok/tuechler/Experiments_2022/NT22_004/NT22_004_MolDev_ColI/NT22-004-14032022-Col1-A/W0037--D1--D1/P025--D1--D1	A	96h	TGF	rep 2	2.76179e+09	1.73536e+09	1.50208e+09	8.16348e+06	7.56655e+06
198	D1	P026	NT22-004-14032022-Col1-A--D1--D1--W0037--P026--T00001--Z001--C01.ome.tif	674	-0.529368	-1.67923	4665600	44891.5	NT22-004-14032022-Col1-A	NT22_004_MolDev_ColI	26	W0037--D1--D1	NT22_004	/g/pepperkok/tuechler/Experiments_2022/NT22_004/NT22_004_MolDev_ColI/NT22-004-14032022-Col1-A/W0037--D1--D1/P026--D1--D1	/g/pepperkok/tuechler/Experiments_2022/NT22_004/NT22_004_MolDev_ColI/NT22-004-14032022-Col1-A/W0037--D1--D1/P026--D1--D1	A	96h	TGF	rep 2	2.94197e+09	1.91553e+09	1.68225e+09	8.49623e+06	7.8993e+06
196	D1	P027	NT22-004-14032022-Col1-A--D1--D1--W0037--P027--T00001--Z001--C01.ome.tif	675	-0.535582	-1.79117	4665600	42185.9	NT22-004-14032022-Col1-A	NT22_004_MolDev_ColI	27	W0037--D1--D1	NT22_004	/g/pepperkok/tuechler/Experiments_2022/NT22_004/NT22_004_MolDev_ColI/NT22-004-14032022-Col1-A/W0037--D1--D1/P027--D1--D1	/g/pepperkok/tuechler/Experiments_2022/NT22_004/NT22_004_MolDev_ColI/NT22-004-14032022-Col1-A/W0037--D1--D1/P027--D1--D1	A	96h	TGF	rep 2	2.76465e+09	1.73822e+09	1.50494e+09	7.67827e+06	7.08134e+06
189	D1	P028	NT22-004-14032022-Col1-A--D1--D1--W0037--P028--T00001--Z001--C01.ome.tif	676	-0.469707	-1.67915	4665600	42000.9	NT22-004-14032022-Col1-A	NT22_004_MolDev_ColI	28	W0037--D1--D1	NT22_004	/g/pepperkok/tuechler/Experiments_2022/NT22_004/NT22_004_MolDev_ColI/NT22-004-14032022-Col1-A/W0037--D1--D1/P028--D1--D1	/g/pepperkok/tuechler/Experiments_2022/NT22_004/NT22_004_MolDev_ColI/NT22-004-14032022-Col1-A/W0037--D1--D1/P028--D1--D1	A	96h	TGF	rep 2	2.75253e+09	1.72609e+09	1.49281e+09	7.89849e+06	7.30156e+06
150	D1	P029	NT22-004-14032022-Col1-A--D1--D1--W0037--P029--T00001--Z001--C01.ome.tif	677	-0.504947	-1.73171	4665600	42883.3	NT22-004-14032022-Col1-A	NT22_004_MolDev_ColI	29	W0037--D1--D1	NT22_004	/g/pepperkok/tuechler/Experiments_2022/NT22_004/NT22_004_MolDev_ColI/NT22-004-14032022-Col1-A/W0037--D1--D1/P029--D1--D1	/g/pepperkok/tuechler/Experiments_2022/NT22_004/NT22_004_MolDev_ColI/NT22-004-14032022-Col1-A/W0037--D1--D1/P029--D1--D1	A	96h	TGF	rep 2	2.81036e+09	1.78393e+09	1.55065e+09	1.03376e+07	9.74071e+06
169	D1	P030	NT22-004-14032022-Col1-A--D1--D1--W0037--P030--T00001--Z001--C01.ome.tif	678	-0.466651	-1.71827	4665600	47383.7	NT22-004-14032022-Col1-A	NT22_004_MolDev_ColI	30	W0037--D1--D1	NT22_004	/g/pepperkok/tuechler/Experiments_2022/NT22_004/NT22_004_MolDev_ColI/NT22-004-14032022-Col1-A/W0037--D1--D1/P030--D1--D1	/g/pepperkok/tuechler/Experiments_2022/NT22_004/NT22_004_MolDev_ColI/NT22-004-14032022-Col1-A/W0037--D1--D1/P030--D1--D1	A	96h	TGF	rep 2	3.10529e+09	2.07886e+09	1.84558e+09	1.09206e+07	1.03236e+07
174	D1	P031	NT22-004-14032022-Col1-A--D1--D1--W0037--P031--T00001--Z001--C01.ome.tif	679	-0.516494	-1.92711	4665600	44020.5	NT22-004-14032022-Col1-A	NT22_004_MolDev_ColI	31	W0037--D1--D1	NT22_004	/g/pepperkok/tuechler/Experiments_2022/NT22_004/NT22_004_MolDev_ColI/NT22-004-14032022-Col1-A/W0037--D1--D1/P031--D1--D1	/g/pepperkok/tuechler/Experiments_2022/NT22_004/NT22_004_MolDev_ColI/NT22-004-14032022-Col1-A/W0037--D1--D1/P031--D1--D1	A	96h	TGF	rep 2	2.88488e+09	1.85845e+09	1.62517e+09	9.34005e+06	8.74313e+06
176	D1	P032	NT22-004-14032022-Col1-A--D1--D1--W0037--P032--T00001--Z001--C01.ome.tif	680	-0.480994	-1.74686	4665600	48309.2	NT22-004-14032022-Col1-A	NT22_004_MolDev_ColI	32	W0037--D1--D1	NT22_004	/g/pepperkok/tuechler/Experiments_2022/NT22_004/NT22_004_MolDev_ColI/NT22-004-14032022-Col1-A/W0037--D1--D1/P032--D1--D1	/g/pepperkok/tuechler/Experiments_2022/NT22_004/NT22_004_MolDev_ColI/NT22-004-14032022-Col1-A/W0037--D1--D1/P032--D1--D1	A	96h	TGF	rep 2	3.16594e+09	2.13951e+09	1.90623e+09	1.08309e+07	1.02339e+07
200	D1	P033	NT22-004-14032022-Col1-A--D1--D1--W0037--P033--T00001--Z001--C01.ome.tif	681	-0.398802	-1.77341	4665600	44993.6	NT22-004-14032022-Col1-A	NT22_004_MolDev_ColI	33	W0037--D1--D1	NT22_004	/g/pepperkok/tuechler/Experiments_2022/NT22_004/NT22_004_MolDev_ColI/NT22-004-14032022-Col1-A/W0037--D1--D1/P033--D1--D1	/g/pepperkok/tuechler/Experiments_2022/NT22_004/NT22_004_MolDev_ColI/NT22-004-14032022-Col1-A/W0037--D1--D1/P033--D1--D1	A	96h	TGF	rep 2	2.94866e+09	1.92223e+09	1.68895e+09	8.44473e+06	7.8478e+06
179	D1	P034	NT22-004-14032022-Col1-A--D1--D1--W0037--P034--T00001--Z001--C01.ome.tif	682	-0.585057	-1.77124	4665600	43429.7	NT22-004-14032022-Col1-A	NT22_004_MolDev_ColI	34	W0037--D1--D1	NT22_004	/g/pepperkok/tuechler/Experiments_2022/NT22_004/NT22_004_MolDev_ColI/NT22-004-14032022-Col1-A/W0037--D1--D1/P034--D1--D1	/g/pepperkok/tuechler/Experiments_2022/NT22_004/NT22_004_MolDev_ColI/NT22-004-14032022-Col1-A/W0037--D1--D1/P034--D1--D1	A	96h	TGF	rep 2	2.84616e+09	1.81973e+09	1.58645e+09	8.86285e+06	8.26592e+06
184	D1	P035	NT22-004-14032022-Col1-A--D1--D1--W0037--P035--T00001--Z001--C01.ome.tif	683	-0.500922	-1.69445	4665600	48680.7	NT22-004-14032022-Col1-A	NT22_004_MolDev_ColI	35	W0037--D1--D1	NT22_004	/g/pepperkok/tuechler/Experiments_2022/NT22_004/NT22_004_MolDev_ColI/NT22-004-14032022-Col1-A/W0037--D1--D1/P035--D1--D1	/g/pepperkok/tuechler/Experiments_2022/NT22_004/NT22_004_MolDev_ColI/NT22-004-14032022-Col1-A/W0037--D1--D1/P035--D1--D1	A	96h	TGF	rep 2	3.19029e+09	2.16386e+09	1.93058e+09	1.04923e+07	9.89534e+06
163	D1	P036	NT22-004-14032022-Col1-A--D1--D1--W0037--P036--T00001--Z001--C01.ome.tif	684	-0.361362	-1.7774	4665600	47446.8	NT22-004-14032022-Col1-A	NT22_004_MolDev_ColI	36	W0037--D1--D1	NT22_004	/g/pepperkok/tuechler/Experiments_2022/NT22_004/NT22_004_MolDev_ColI/NT22-004-14032022-Col1-A/W0037--D1--D1/P036--D1--D1	/g/pepperkok/tuechler/Experiments_2022/NT22_004/NT22_004_MolDev_ColI/NT22-004-14032022-Col1-A/W0037--D1--D1/P036--D1--D1	A	96h	TGF	rep 2	3.10943e+09	2.08299e+09	1.84971e+09	1.13479e+07	1.0751e+07
185	D2	P001	NT22-004-14032022-Col1-A--D2--D2--W0038--P001--T00001--Z001--C01.ome.tif	685	-0.487128	-1.83543	4665600	45097.5	NT22-004-14032022-Col1-A	NT22_004_MolDev_ColI	1	W0038--D2--D2	NT22_004	/g/pepperkok/tuechler/Experiments_2022/NT22_004/NT22_004_MolDev_ColI/NT22-004-14032022-Col1-A/W0038--D2--D2/P001--D2--D2	/g/pepperkok/tuechler/Experiments_2022/NT22_004/NT22_004_MolDev_ColI/NT22-004-14032022-Col1-A/W0038--D2--D2/P001--D2--D2	A	72h	TGF	rep 2	2.95546e+09	1.92903e+09	1.69575e+09	9.16622e+06	8.5693e+06
184	D2	P002	NT22-004-14032022-Col1-A--D2--D2--W0038--P002--T00001--Z001--C01.ome.tif	686	-0.360737	-1.78689	4665600	42940.1	NT22-004-14032022-Col1-A	NT22_004_MolDev_ColI	2	W0038--D2--D2	NT22_004	/g/pepperkok/tuechler/Experiments_2022/NT22_004/NT22_004_MolDev_ColI/NT22-004-14032022-Col1-A/W0038--D2--D2/P002--D2--D2	/g/pepperkok/tuechler/Experiments_2022/NT22_004/NT22_004_MolDev_ColI/NT22-004-14032022-Col1-A/W0038--D2--D2/P002--D2--D2	A	72h	TGF	rep 2	2.81408e+09	1.78765e+09	1.55437e+09	8.44766e+06	7.85073e+06
247	D2	P003	NT22-004-14032022-Col1-A--D2--D2--W0038--P003--T00001--Z001--C01.ome.tif	687	-0.474115	-1.73946	4665600	45138	NT22-004-14032022-Col1-A	NT22_004_MolDev_ColI	3	W0038--D2--D2	NT22_004	/g/pepperkok/tuechler/Experiments_2022/NT22_004/NT22_004_MolDev_ColI/NT22-004-14032022-Col1-A/W0038--D2--D2/P003--D2--D2	/g/pepperkok/tuechler/Experiments_2022/NT22_004/NT22_004_MolDev_ColI/NT22-004-14032022-Col1-A/W0038--D2--D2/P003--D2--D2	A	72h	TGF	rep 2	2.95812e+09	1.93169e+09	1.69841e+09	6.87615e+06	6.27922e+06
210	D2	P004	NT22-004-14032022-Col1-A--D2--D2--W0038--P004--T00001--Z001--C01.ome.tif	688	-0.463852	-1.76326	4665600	45211.3	NT22-004-14032022-Col1-A	NT22_004_MolDev_ColI	4	W0038--D2--D2	NT22_004	/g/pepperkok/tuechler/Experiments_2022/NT22_004/NT22_004_MolDev_ColI/NT22-004-14032022-Col1-A/W0038--D2--D2/P004--D2--D2	/g/pepperkok/tuechler/Experiments_2022/NT22_004/NT22_004_MolDev_ColI/NT22-004-14032022-Col1-A/W0038--D2--D2/P004--D2--D2	A	72h	TGF	rep 2	2.96292e+09	1.93649e+09	1.70321e+09	8.11051e+06	7.51359e+06
219	D2	P005	NT22-004-14032022-Col1-A--D2--D2--W0038--P005--T00001--Z001--C01.ome.tif	689	-0.405308	-1.70854	4665600	48948.7	NT22-004-14032022-Col1-A	NT22_004_MolDev_ColI	5	W0038--D2--D2	NT22_004	/g/pepperkok/tuechler/Experiments_2022/NT22_004/NT22_004_MolDev_ColI/NT22-004-14032022-Col1-A/W0038--D2--D2/P005--D2--D2	/g/pepperkok/tuechler/Experiments_2022/NT22_004/NT22_004_MolDev_ColI/NT22-004-14032022-Col1-A/W0038--D2--D2/P005--D2--D2	A	72h	TGF	rep 2	3.20785e+09	2.18142e+09	1.94814e+09	8.89563e+06	8.2987e+06
178	D2	P006	NT22-004-14032022-Col1-A--D2--D2--W0038--P006--T00001--Z001--C01.ome.tif	690	-0.432678	-1.72001	4665600	47444.6	NT22-004-14032022-Col1-A	NT22_004_MolDev_ColI	6	W0038--D2--D2	NT22_004	/g/pepperkok/tuechler/Experiments_2022/NT22_004/NT22_004_MolDev_ColI/NT22-004-14032022-Col1-A/W0038--D2--D2/P006--D2--D2	/g/pepperkok/tuechler/Experiments_2022/NT22_004/NT22_004_MolDev_ColI/NT22-004-14032022-Col1-A/W0038--D2--D2/P006--D2--D2	A	72h	TGF	rep 2	3.10928e+09	2.08285e+09	1.84957e+09	1.03908e+07	9.7939e+06
186	D2	P007	NT22-004-14032022-Col1-A--D2--D2--W0038--P007--T00001--Z001--C01.ome.tif	691	-0.469872	-1.74493	4665600	44396.8	NT22-004-14032022-Col1-A	NT22_004_MolDev_ColI	7	W0038--D2--D2	NT22_004	/g/pepperkok/tuechler/Experiments_2022/NT22_004/NT22_004_MolDev_ColI/NT22-004-14032022-Col1-A/W0038--D2--D2/P007--D2--D2	/g/pepperkok/tuechler/Experiments_2022/NT22_004/NT22_004_MolDev_ColI/NT22-004-14032022-Col1-A/W0038--D2--D2/P007--D2--D2	A	72h	TGF	rep 2	2.90954e+09	1.88311e+09	1.64983e+09	8.87006e+06	8.27313e+06
173	D2	P008	NT22-004-14032022-Col1-A--D2--D2--W0038--P008--T00001--Z001--C01.ome.tif	692	-0.36734	-1.75365	4665600	39828	NT22-004-14032022-Col1-A	NT22_004_MolDev_ColI	8	W0038--D2--D2	NT22_004	/g/pepperkok/tuechler/Experiments_2022/NT22_004/NT22_004_MolDev_ColI/NT22-004-14032022-Col1-A/W0038--D2--D2/P008--D2--D2	/g/pepperkok/tuechler/Experiments_2022/NT22_004/NT22_004_MolDev_ColI/NT22-004-14032022-Col1-A/W0038--D2--D2/P008--D2--D2	A	72h	TGF	rep 2	2.61013e+09	1.5837e+09	1.35042e+09	7.80589e+06	7.20896e+06
190	D2	P009	NT22-004-14032022-Col1-A--D2--D2--W0038--P009--T00001--Z001--C01.ome.tif	693	-0.430107	-1.81993	4665600	38723.9	NT22-004-14032022-Col1-A	NT22_004_MolDev_ColI	9	W0038--D2--D2	NT22_004	/g/pepperkok/tuechler/Experiments_2022/NT22_004/NT22_004_MolDev_ColI/NT22-004-14032022-Col1-A/W0038--D2--D2/P009--D2--D2	/g/pepperkok/tuechler/Experiments_2022/NT22_004/NT22_004_MolDev_ColI/NT22-004-14032022-Col1-A/W0038--D2--D2/P009--D2--D2	A	72h	TGF	rep 2	2.53777e+09	1.51134e+09	1.27806e+09	6.72662e+06	6.12969e+06
218	D2	P010	NT22-004-14032022-Col1-A--D2--D2--W0038--P010--T00001--Z001--C01.ome.tif	694	-0.50648	-1.84722	4665600	42844.1	NT22-004-14032022-Col1-A	NT22_004_MolDev_ColI	10	W0038--D2--D2	NT22_004	/g/pepperkok/tuechler/Experiments_2022/NT22_004/NT22_004_MolDev_ColI/NT22-004-14032022-Col1-A/W0038--D2--D2/P010--D2--D2	/g/pepperkok/tuechler/Experiments_2022/NT22_004/NT22_004_MolDev_ColI/NT22-004-14032022-Col1-A/W0038--D2--D2/P010--D2--D2	A	72h	TGF	rep 2	2.80779e+09	1.78136e+09	1.54808e+09	7.10127e+06	6.50435e+06
185	D2	P011	NT22-004-14032022-Col1-A--D2--D2--W0038--P011--T00001--Z001--C01.ome.tif	695	-0.444985	-1.74845	4665600	43646.7	NT22-004-14032022-Col1-A	NT22_004_MolDev_ColI	11	W0038--D2--D2	NT22_004	/g/pepperkok/tuechler/Experiments_2022/NT22_004/NT22_004_MolDev_ColI/NT22-004-14032022-Col1-A/W0038--D2--D2/P011--D2--D2	/g/pepperkok/tuechler/Experiments_2022/NT22_004/NT22_004_MolDev_ColI/NT22-004-14032022-Col1-A/W0038--D2--D2/P011--D2--D2	A	72h	TGF	rep 2	2.86039e+09	1.83396e+09	1.60068e+09	8.65231e+06	8.05538e+06
182	D2	P012	NT22-004-14032022-Col1-A--D2--D2--W0038--P012--T00001--Z001--C01.ome.tif	696	-0.480361	-1.79065	4665600	44450	NT22-004-14032022-Col1-A	NT22_004_MolDev_ColI	12	W0038--D2--D2	NT22_004	/g/pepperkok/tuechler/Experiments_2022/NT22_004/NT22_004_MolDev_ColI/NT22-004-14032022-Col1-A/W0038--D2--D2/P012--D2--D2	/g/pepperkok/tuechler/Experiments_2022/NT22_004/NT22_004_MolDev_ColI/NT22-004-14032022-Col1-A/W0038--D2--D2/P012--D2--D2	A	72h	TGF	rep 2	2.91303e+09	1.8866e+09	1.65332e+09	9.08418e+06	8.48725e+06
176	D2	P013	NT22-004-14032022-Col1-A--D2--D2--W0038--P013--T00001--Z001--C01.ome.tif	697	-0.494557	-1.879	4665600	40837.2	NT22-004-14032022-Col1-A	NT22_004_MolDev_ColI	13	W0038--D2--D2	NT22_004	/g/pepperkok/tuechler/Experiments_2022/NT22_004/NT22_004_MolDev_ColI/NT22-004-14032022-Col1-A/W0038--D2--D2/P013--D2--D2	/g/pepperkok/tuechler/Experiments_2022/NT22_004/NT22_004_MolDev_ColI/NT22-004-14032022-Col1-A/W0038--D2--D2/P013--D2--D2	A	72h	TGF	rep 2	2.67626e+09	1.64983e+09	1.41655e+09	8.04859e+06	7.45166e+06
148	D2	P014	NT22-004-14032022-Col1-A--D2--D2--W0038--P014--T00001--Z001--C01.ome.tif	698	-0.375969	-1.79929	4665600	35218.8	NT22-004-14032022-Col1-A	NT22_004_MolDev_ColI	14	W0038--D2--D2	NT22_004	/g/pepperkok/tuechler/Experiments_2022/NT22_004/NT22_004_MolDev_ColI/NT22-004-14032022-Col1-A/W0038--D2--D2/P014--D2--D2	/g/pepperkok/tuechler/Experiments_2022/NT22_004/NT22_004_MolDev_ColI/NT22-004-14032022-Col1-A/W0038--D2--D2/P014--D2--D2	A	72h	TGF	rep 2	2.30806e+09	1.28163e+09	1.04835e+09	7.08346e+06	6.48653e+06
208	D2	P015	NT22-004-14032022-Col1-A--D2--D2--W0038--P015--T00001--Z001--C01.ome.tif	699	-0.378599	-1.76275	4665600	39114.8	NT22-004-14032022-Col1-A	NT22_004_MolDev_ColI	15	W0038--D2--D2	NT22_004	/g/pepperkok/tuechler/Experiments_2022/NT22_004/NT22_004_MolDev_ColI/NT22-004-14032022-Col1-A/W0038--D2--D2/P015--D2--D2	/g/pepperkok/tuechler/Experiments_2022/NT22_004/NT22_004_MolDev_ColI/NT22-004-14032022-Col1-A/W0038--D2--D2/P015--D2--D2	A	72h	TGF	rep 2	2.56339e+09	1.53695e+09	1.30367e+09	6.26767e+06	5.67074e+06
187	D2	P016	NT22-004-14032022-Col1-A--D2--D2--W0038--P016--T00001--Z001--C01.ome.tif	700	-0.498278	-1.72864	4665600	41489.3	NT22-004-14032022-Col1-A	NT22_004_MolDev_ColI	16	W0038--D2--D2	NT22_004	/g/pepperkok/tuechler/Experiments_2022/NT22_004/NT22_004_MolDev_ColI/NT22-004-14032022-Col1-A/W0038--D2--D2/P016--D2--D2	/g/pepperkok/tuechler/Experiments_2022/NT22_004/NT22_004_MolDev_ColI/NT22-004-14032022-Col1-A/W0038--D2--D2/P016--D2--D2	A	72h	TGF	rep 2	2.719e+09	1.69257e+09	1.45929e+09	7.80367e+06	7.20675e+06
197	D2	P017	NT22-004-14032022-Col1-A--D2--D2--W0038--P017--T00001--Z001--C01.ome.tif	701	-0.511277	-1.73505	4665600	42131	NT22-004-14032022-Col1-A	NT22_004_MolDev_ColI	17	W0038--D2--D2	NT22_004	/g/pepperkok/tuechler/Experiments_2022/NT22_004/NT22_004_MolDev_ColI/NT22-004-14032022-Col1-A/W0038--D2--D2/P017--D2--D2	/g/pepperkok/tuechler/Experiments_2022/NT22_004/NT22_004_MolDev_ColI/NT22-004-14032022-Col1-A/W0038--D2--D2/P017--D2--D2	A	72h	TGF	rep 2	2.76105e+09	1.73462e+09	1.50134e+09	7.62103e+06	7.0241e+06
217	D2	P018	NT22-004-14032022-Col1-A--D2--D2--W0038--P018--T00001--Z001--C01.ome.tif	702	-0.414893	-1.70076	4665600	45094.9	NT22-004-14032022-Col1-A	NT22_004_MolDev_ColI	18	W0038--D2--D2	NT22_004	/g/pepperkok/tuechler/Experiments_2022/NT22_004/NT22_004_MolDev_ColI/NT22-004-14032022-Col1-A/W0038--D2--D2/P018--D2--D2	/g/pepperkok/tuechler/Experiments_2022/NT22_004/NT22_004_MolDev_ColI/NT22-004-14032022-Col1-A/W0038--D2--D2/P018--D2--D2	A	72h	TGF	rep 2	2.95529e+09	1.92886e+09	1.69558e+09	7.81373e+06	7.21681e+06
178	D2	P019	NT22-004-14032022-Col1-A--D2--D2--W0038--P019--T00001--Z001--C01.ome.tif	703	-0.478837	-1.79609	4665600	39594.8	NT22-004-14032022-Col1-A	NT22_004_MolDev_ColI	19	W0038--D2--D2	NT22_004	/g/pepperkok/tuechler/Experiments_2022/NT22_004/NT22_004_MolDev_ColI/NT22-004-14032022-Col1-A/W0038--D2--D2/P019--D2--D2	/g/pepperkok/tuechler/Experiments_2022/NT22_004/NT22_004_MolDev_ColI/NT22-004-14032022-Col1-A/W0038--D2--D2/P019--D2--D2	A	72h	TGF	rep 2	2.59485e+09	1.56842e+09	1.33514e+09	7.50076e+06	6.90383e+06
153	D2	P020	NT22-004-14032022-Col1-A--D2--D2--W0038--P020--T00001--Z001--C01.ome.tif	704	-0.42421	-1.75508	4665600	35000.3	NT22-004-14032022-Col1-A	NT22_004_MolDev_ColI	20	W0038--D2--D2	NT22_004	/g/pepperkok/tuechler/Experiments_2022/NT22_004/NT22_004_MolDev_ColI/NT22-004-14032022-Col1-A/W0038--D2--D2/P020--D2--D2	/g/pepperkok/tuechler/Experiments_2022/NT22_004/NT22_004_MolDev_ColI/NT22-004-14032022-Col1-A/W0038--D2--D2/P020--D2--D2	A	72h	TGF	rep 2	2.29375e+09	1.26731e+09	1.03403e+09	6.7584e+06	6.16147e+06
146	D2	P021	NT22-004-14032022-Col1-A--D2--D2--W0038--P021--T00001--Z001--C01.ome.tif	705	-0.45214	-1.85235	4665600	35756.7	NT22-004-14032022-Col1-A	NT22_004_MolDev_ColI	21	W0038--D2--D2	NT22_004	/g/pepperkok/tuechler/Experiments_2022/NT22_004/NT22_004_MolDev_ColI/NT22-004-14032022-Col1-A/W0038--D2--D2/P021--D2--D2	/g/pepperkok/tuechler/Experiments_2022/NT22_004/NT22_004_MolDev_ColI/NT22-004-14032022-Col1-A/W0038--D2--D2/P021--D2--D2	A	72h	TGF	rep 2	2.34331e+09	1.31688e+09	1.0836e+09	7.42192e+06	6.82499e+06
154	D2	P022	NT22-004-14032022-Col1-A--D2--D2--W0038--P022--T00001--Z001--C01.ome.tif	706	-0.45414	-1.77545	4665600	36523.9	NT22-004-14032022-Col1-A	NT22_004_MolDev_ColI	22	W0038--D2--D2	NT22_004	/g/pepperkok/tuechler/Experiments_2022/NT22_004/NT22_004_MolDev_ColI/NT22-004-14032022-Col1-A/W0038--D2--D2/P022--D2--D2	/g/pepperkok/tuechler/Experiments_2022/NT22_004/NT22_004_MolDev_ColI/NT22-004-14032022-Col1-A/W0038--D2--D2/P022--D2--D2	A	72h	TGF	rep 2	2.39359e+09	1.36716e+09	1.13388e+09	7.36287e+06	6.76594e+06
174	D2	P023	NT22-004-14032022-Col1-A--D2--D2--W0038--P023--T00001--Z001--C01.ome.tif	707	-0.364938	-1.71902	4665600	41988.8	NT22-004-14032022-Col1-A	NT22_004_MolDev_ColI	23	W0038--D2--D2	NT22_004	/g/pepperkok/tuechler/Experiments_2022/NT22_004/NT22_004_MolDev_ColI/NT22-004-14032022-Col1-A/W0038--D2--D2/P023--D2--D2	/g/pepperkok/tuechler/Experiments_2022/NT22_004/NT22_004_MolDev_ColI/NT22-004-14032022-Col1-A/W0038--D2--D2/P023--D2--D2	A	72h	TGF	rep 2	2.75173e+09	1.7253e+09	1.49202e+09	8.57483e+06	7.97791e+06
190	D2	P024	NT22-004-14032022-Col1-A--D2--D2--W0038--P024--T00001--Z001--C01.ome.tif	708	-0.403993	-1.73649	4665600	46239.7	NT22-004-14032022-Col1-A	NT22_004_MolDev_ColI	24	W0038--D2--D2	NT22_004	/g/pepperkok/tuechler/Experiments_2022/NT22_004/NT22_004_MolDev_ColI/NT22-004-14032022-Col1-A/W0038--D2--D2/P024--D2--D2	/g/pepperkok/tuechler/Experiments_2022/NT22_004/NT22_004_MolDev_ColI/NT22-004-14032022-Col1-A/W0038--D2--D2/P024--D2--D2	A	72h	TGF	rep 2	3.03032e+09	2.00389e+09	1.77061e+09	9.31898e+06	8.72205e+06
181	D2	P025	NT22-004-14032022-Col1-A--D2--D2--W0038--P025--T00001--Z001--C01.ome.tif	709	-0.444668	-1.72796	4665600	42036.1	NT22-004-14032022-Col1-A	NT22_004_MolDev_ColI	25	W0038--D2--D2	NT22_004	/g/pepperkok/tuechler/Experiments_2022/NT22_004/NT22_004_MolDev_ColI/NT22-004-14032022-Col1-A/W0038--D2--D2/P025--D2--D2	/g/pepperkok/tuechler/Experiments_2022/NT22_004/NT22_004_MolDev_ColI/NT22-004-14032022-Col1-A/W0038--D2--D2/P025--D2--D2	A	72h	TGF	rep 2	2.75484e+09	1.72841e+09	1.49513e+09	8.26036e+06	7.66343e+06
205	D2	P026	NT22-004-14032022-Col1-A--D2--D2--W0038--P026--T00001--Z001--C01.ome.tif	710	-0.432267	-1.74675	4665600	41202.8	NT22-004-14032022-Col1-A	NT22_004_MolDev_ColI	26	W0038--D2--D2	NT22_004	/g/pepperkok/tuechler/Experiments_2022/NT22_004/NT22_004_MolDev_ColI/NT22-004-14032022-Col1-A/W0038--D2--D2/P026--D2--D2	/g/pepperkok/tuechler/Experiments_2022/NT22_004/NT22_004_MolDev_ColI/NT22-004-14032022-Col1-A/W0038--D2--D2/P026--D2--D2	A	72h	TGF	rep 2	2.70023e+09	1.67379e+09	1.44051e+09	7.02689e+06	6.42997e+06
143	D2	P027	NT22-004-14032022-Col1-A--D2--D2--W0038--P027--T00001--Z001--C01.ome.tif	711	-0.338532	-1.75535	4665600	38221.4	NT22-004-14032022-Col1-A	NT22_004_MolDev_ColI	27	W0038--D2--D2	NT22_004	/g/pepperkok/tuechler/Experiments_2022/NT22_004/NT22_004_MolDev_ColI/NT22-004-14032022-Col1-A/W0038--D2--D2/P027--D2--D2	/g/pepperkok/tuechler/Experiments_2022/NT22_004/NT22_004_MolDev_ColI/NT22-004-14032022-Col1-A/W0038--D2--D2/P027--D2--D2	A	72h	TGF	rep 2	2.50484e+09	1.47841e+09	1.24513e+09	8.70718e+06	8.11025e+06
169	D2	P028	NT22-004-14032022-Col1-A--D2--D2--W0038--P028--T00001--Z001--C01.ome.tif	712	-0.483392	-1.89018	4665600	43071.4	NT22-004-14032022-Col1-A	NT22_004_MolDev_ColI	28	W0038--D2--D2	NT22_004	/g/pepperkok/tuechler/Experiments_2022/NT22_004/NT22_004_MolDev_ColI/NT22-004-14032022-Col1-A/W0038--D2--D2/P028--D2--D2	/g/pepperkok/tuechler/Experiments_2022/NT22_004/NT22_004_MolDev_ColI/NT22-004-14032022-Col1-A/W0038--D2--D2/P028--D2--D2	A	72h	TGF	rep 2	2.82269e+09	1.79625e+09	1.56297e+09	9.24837e+06	8.65144e+06
202	D2	P029	NT22-004-14032022-Col1-A--D2--D2--W0038--P029--T00001--Z001--C01.ome.tif	713	-0.431238	-1.70793	4665600	44856.1	NT22-004-14032022-Col1-A	NT22_004_MolDev_ColI	29	W0038--D2--D2	NT22_004	/g/pepperkok/tuechler/Experiments_2022/NT22_004/NT22_004_MolDev_ColI/NT22-004-14032022-Col1-A/W0038--D2--D2/P029--D2--D2	/g/pepperkok/tuechler/Experiments_2022/NT22_004/NT22_004_MolDev_ColI/NT22-004-14032022-Col1-A/W0038--D2--D2/P029--D2--D2	A	72h	TGF	rep 2	2.93964e+09	1.91321e+09	1.67993e+09	8.31649e+06	7.71956e+06
213	D2	P030	NT22-004-14032022-Col1-A--D2--D2--W0038--P030--T00001--Z001--C01.ome.tif	714	-0.648669	-1.67346	4665600	50034.9	NT22-004-14032022-Col1-A	NT22_004_MolDev_ColI	30	W0038--D2--D2	NT22_004	/g/pepperkok/tuechler/Experiments_2022/NT22_004/NT22_004_MolDev_ColI/NT22-004-14032022-Col1-A/W0038--D2--D2/P030--D2--D2	/g/pepperkok/tuechler/Experiments_2022/NT22_004/NT22_004_MolDev_ColI/NT22-004-14032022-Col1-A/W0038--D2--D2/P030--D2--D2	A	72h	TGF	rep 2	3.27904e+09	2.25261e+09	2.01933e+09	9.4804e+06	8.88347e+06
170	D2	P031	NT22-004-14032022-Col1-A--D2--D2--W0038--P031--T00001--Z001--C01.ome.tif	715	-0.410993	-1.80109	4665600	39208.1	NT22-004-14032022-Col1-A	NT22_004_MolDev_ColI	31	W0038--D2--D2	NT22_004	/g/pepperkok/tuechler/Experiments_2022/NT22_004/NT22_004_MolDev_ColI/NT22-004-14032022-Col1-A/W0038--D2--D2/P031--D2--D2	/g/pepperkok/tuechler/Experiments_2022/NT22_004/NT22_004_MolDev_ColI/NT22-004-14032022-Col1-A/W0038--D2--D2/P031--D2--D2	A	72h	TGF	rep 2	2.5695e+09	1.54307e+09	1.30979e+09	7.70463e+06	7.10771e+06
160	D2	P032	NT22-004-14032022-Col1-A--D2--D2--W0038--P032--T00001--Z001--C01.ome.tif	716	-0.41405	-1.82837	4665600	39512.8	NT22-004-14032022-Col1-A	NT22_004_MolDev_ColI	32	W0038--D2--D2	NT22_004	/g/pepperkok/tuechler/Experiments_2022/NT22_004/NT22_004_MolDev_ColI/NT22-004-14032022-Col1-A/W0038--D2--D2/P032--D2--D2	/g/pepperkok/tuechler/Experiments_2022/NT22_004/NT22_004_MolDev_ColI/NT22-004-14032022-Col1-A/W0038--D2--D2/P032--D2--D2	A	72h	TGF	rep 2	2.58947e+09	1.56304e+09	1.32976e+09	8.31099e+06	7.71406e+06
166	D2	P033	NT22-004-14032022-Col1-A--D2--D2--W0038--P033--T00001--Z001--C01.ome.tif	717	-0.469327	-1.78992	4665600	40045.8	NT22-004-14032022-Col1-A	NT22_004_MolDev_ColI	33	W0038--D2--D2	NT22_004	/g/pepperkok/tuechler/Experiments_2022/NT22_004/NT22_004_MolDev_ColI/NT22-004-14032022-Col1-A/W0038--D2--D2/P033--D2--D2	/g/pepperkok/tuechler/Experiments_2022/NT22_004/NT22_004_MolDev_ColI/NT22-004-14032022-Col1-A/W0038--D2--D2/P033--D2--D2	A	72h	TGF	rep 2	2.6244e+09	1.59797e+09	1.36469e+09	8.22103e+06	7.62411e+06
191	D2	P034	NT22-004-14032022-Col1-A--D2--D2--W0038--P034--T00001--Z001--C01.ome.tif	718	-0.468604	-1.7132	4665600	43273	NT22-004-14032022-Col1-A	NT22_004_MolDev_ColI	34	W0038--D2--D2	NT22_004	/g/pepperkok/tuechler/Experiments_2022/NT22_004/NT22_004_MolDev_ColI/NT22-004-14032022-Col1-A/W0038--D2--D2/P034--D2--D2	/g/pepperkok/tuechler/Experiments_2022/NT22_004/NT22_004_MolDev_ColI/NT22-004-14032022-Col1-A/W0038--D2--D2/P034--D2--D2	A	72h	TGF	rep 2	2.8359e+09	1.80946e+09	1.57618e+09	8.25228e+06	7.65535e+06
209	D2	P035	NT22-004-14032022-Col1-A--D2--D2--W0038--P035--T00001--Z001--C01.ome.tif	719	-0.453796	-1.79137	4665600	46153.1	NT22-004-14032022-Col1-A	NT22_004_MolDev_ColI	35	W0038--D2--D2	NT22_004	/g/pepperkok/tuechler/Experiments_2022/NT22_004/NT22_004_MolDev_ColI/NT22-004-14032022-Col1-A/W0038--D2--D2/P035--D2--D2	/g/pepperkok/tuechler/Experiments_2022/NT22_004/NT22_004_MolDev_ColI/NT22-004-14032022-Col1-A/W0038--D2--D2/P035--D2--D2	A	72h	TGF	rep 2	3.02465e+09	1.99821e+09	1.76493e+09	8.44466e+06	7.84773e+06
181	D2	P036	NT22-004-14032022-Col1-A--D2--D2--W0038--P036--T00001--Z001--C01.ome.tif	720	-0.39838	-1.66359	4665600	42863.3	NT22-004-14032022-Col1-A	NT22_004_MolDev_ColI	36	W0038--D2--D2	NT22_004	/g/pepperkok/tuechler/Experiments_2022/NT22_004/NT22_004_MolDev_ColI/NT22-004-14032022-Col1-A/W0038--D2--D2/P036--D2--D2	/g/pepperkok/tuechler/Experiments_2022/NT22_004/NT22_004_MolDev_ColI/NT22-004-14032022-Col1-A/W0038--D2--D2/P036--D2--D2	A	72h	TGF	rep 2	2.80904e+09	1.78261e+09	1.54933e+09	8.55985e+06	7.96292e+06
247	D3	P001	NT22-004-14032022-Col1-A--D3--D3--W0039--P001--T00001--Z001--C01.ome.tif	721	-0.680014	-1.72334	4665600	44837.7	NT22-004-14032022-Col1-A	NT22_004_MolDev_ColI	1	W0039--D3--D3	NT22_004	/g/pepperkok/tuechler/Experiments_2022/NT22_004/NT22_004_MolDev_ColI/NT22-004-14032022-Col1-A/W0039--D3--D3/P001--D3--D3	/g/pepperkok/tuechler/Experiments_2022/NT22_004/NT22_004_MolDev_ColI/NT22-004-14032022-Col1-A/W0039--D3--D3/P001--D3--D3	A	48h	TGF	rep 2	2.93844e+09	1.91201e+09	1.67873e+09	6.79647e+06	6.19955e+06
224	D3	P002	NT22-004-14032022-Col1-A--D3--D3--W0039--P002--T00001--Z001--C01.ome.tif	722	-0.479194	-1.80732	4665600	44450.9	NT22-004-14032022-Col1-A	NT22_004_MolDev_ColI	2	W0039--D3--D3	NT22_004	/g/pepperkok/tuechler/Experiments_2022/NT22_004/NT22_004_MolDev_ColI/NT22-004-14032022-Col1-A/W0039--D3--D3/P002--D3--D3	/g/pepperkok/tuechler/Experiments_2022/NT22_004/NT22_004_MolDev_ColI/NT22-004-14032022-Col1-A/W0039--D3--D3/P002--D3--D3	A	48h	TGF	rep 2	2.91309e+09	1.88666e+09	1.65338e+09	7.38115e+06	6.78423e+06
291	D3	P003	NT22-004-14032022-Col1-A--D3--D3--W0039--P003--T00001--Z001--C01.ome.tif	723	-0.468158	-1.78327	4665600	43741	NT22-004-14032022-Col1-A	NT22_004_MolDev_ColI	3	W0039--D3--D3	NT22_004	/g/pepperkok/tuechler/Experiments_2022/NT22_004/NT22_004_MolDev_ColI/NT22-004-14032022-Col1-A/W0039--D3--D3/P003--D3--D3	/g/pepperkok/tuechler/Experiments_2022/NT22_004/NT22_004_MolDev_ColI/NT22-004-14032022-Col1-A/W0039--D3--D3/P003--D3--D3	A	48h	TGF	rep 2	2.86657e+09	1.84014e+09	1.60686e+09	5.52185e+06	4.92492e+06
258	D3	P004	NT22-004-14032022-Col1-A--D3--D3--W0039--P004--T00001--Z001--C01.ome.tif	724	-0.375168	-1.68148	4665600	43280.7	NT22-004-14032022-Col1-A	NT22_004_MolDev_ColI	4	W0039--D3--D3	NT22_004	/g/pepperkok/tuechler/Experiments_2022/NT22_004/NT22_004_MolDev_ColI/NT22-004-14032022-Col1-A/W0039--D3--D3/P004--D3--D3	/g/pepperkok/tuechler/Experiments_2022/NT22_004/NT22_004_MolDev_ColI/NT22-004-14032022-Col1-A/W0039--D3--D3/P004--D3--D3	A	48h	TGF	rep 2	2.8364e+09	1.80997e+09	1.57669e+09	6.11119e+06	5.51426e+06
242	D3	P005	NT22-004-14032022-Col1-A--D3--D3--W0039--P005--T00001--Z001--C01.ome.tif	725	-0.339966	-1.71567	4665600	42181.7	NT22-004-14032022-Col1-A	NT22_004_MolDev_ColI	5	W0039--D3--D3	NT22_004	/g/pepperkok/tuechler/Experiments_2022/NT22_004/NT22_004_MolDev_ColI/NT22-004-14032022-Col1-A/W0039--D3--D3/P005--D3--D3	/g/pepperkok/tuechler/Experiments_2022/NT22_004/NT22_004_MolDev_ColI/NT22-004-14032022-Col1-A/W0039--D3--D3/P005--D3--D3	A	48h	TGF	rep 2	2.76438e+09	1.73795e+09	1.50467e+09	6.21763e+06	5.6207e+06
188	D3	P006	NT22-004-14032022-Col1-A--D3--D3--W0039--P006--T00001--Z001--C01.ome.tif	726	-0.333766	-1.76506	4665600	44841.5	NT22-004-14032022-Col1-A	NT22_004_MolDev_ColI	6	W0039--D3--D3	NT22_004	/g/pepperkok/tuechler/Experiments_2022/NT22_004/NT22_004_MolDev_ColI/NT22-004-14032022-Col1-A/W0039--D3--D3/P006--D3--D3	/g/pepperkok/tuechler/Experiments_2022/NT22_004/NT22_004_MolDev_ColI/NT22-004-14032022-Col1-A/W0039--D3--D3/P006--D3--D3	A	48h	TGF	rep 2	2.93869e+09	1.91225e+09	1.67897e+09	8.93071e+06	8.33378e+06
255	D3	P007	NT22-004-14032022-Col1-A--D3--D3--W0039--P007--T00001--Z001--C01.ome.tif	727	-0.354806	-1.74292	4665600	43696.6	NT22-004-14032022-Col1-A	NT22_004_MolDev_ColI	7	W0039--D3--D3	NT22_004	/g/pepperkok/tuechler/Experiments_2022/NT22_004/NT22_004_MolDev_ColI/NT22-004-14032022-Col1-A/W0039--D3--D3/P007--D3--D3	/g/pepperkok/tuechler/Experiments_2022/NT22_004/NT22_004_MolDev_ColI/NT22-004-14032022-Col1-A/W0039--D3--D3/P007--D3--D3	A	48h	TGF	rep 2	2.86366e+09	1.83723e+09	1.60395e+09	6.28998e+06	5.69305e+06
258	D3	P008	NT22-004-14032022-Col1-A--D3--D3--W0039--P008--T00001--Z001--C01.ome.tif	728	-0.361623	-1.78092	4665600	44965.6	NT22-004-14032022-Col1-A	NT22_004_MolDev_ColI	8	W0039--D3--D3	NT22_004	/g/pepperkok/tuechler/Experiments_2022/NT22_004/NT22_004_MolDev_ColI/NT22-004-14032022-Col1-A/W0039--D3--D3/P008--D3--D3	/g/pepperkok/tuechler/Experiments_2022/NT22_004/NT22_004_MolDev_ColI/NT22-004-14032022-Col1-A/W0039--D3--D3/P008--D3--D3	A	48h	TGF	rep 2	2.94682e+09	1.92039e+09	1.68711e+09	6.53917e+06	5.94224e+06
250	D3	P009	NT22-004-14032022-Col1-A--D3--D3--W0039--P009--T00001--Z001--C01.ome.tif	729	-0.393529	-1.79484	4665600	40913.4	NT22-004-14032022-Col1-A	NT22_004_MolDev_ColI	9	W0039--D3--D3	NT22_004	/g/pepperkok/tuechler/Experiments_2022/NT22_004/NT22_004_MolDev_ColI/NT22-004-14032022-Col1-A/W0039--D3--D3/P009--D3--D3	/g/pepperkok/tuechler/Experiments_2022/NT22_004/NT22_004_MolDev_ColI/NT22-004-14032022-Col1-A/W0039--D3--D3/P009--D3--D3	A	48h	TGF	rep 2	2681259669	1654827669	1421547669	5.68619e+06	5.08926e+06
308	D3	P010	NT22-004-14032022-Col1-A--D3--D3--W0039--P010--T00001--Z001--C01.ome.tif	730	-0.433218	-1.8231	4665600	44444.5	NT22-004-14032022-Col1-A	NT22_004_MolDev_ColI	10	W0039--D3--D3	NT22_004	/g/pepperkok/tuechler/Experiments_2022/NT22_004/NT22_004_MolDev_ColI/NT22-004-14032022-Col1-A/W0039--D3--D3/P010--D3--D3	/g/pepperkok/tuechler/Experiments_2022/NT22_004/NT22_004_MolDev_ColI/NT22-004-14032022-Col1-A/W0039--D3--D3/P010--D3--D3	A	48h	TGF	rep 2	2.91267e+09	1.88624e+09	1.65296e+09	5.36676e+06	4.76983e+06
236	D3	P011	NT22-004-14032022-Col1-A--D3--D3--W0039--P011--T00001--Z001--C01.ome.tif	731	-1.18556	-1.88555	4665600	78757.7	NT22-004-14032022-Col1-A	NT22_004_MolDev_ColI	11	W0039--D3--D3	NT22_004	/g/pepperkok/tuechler/Experiments_2022/NT22_004/NT22_004_MolDev_ColI/NT22-004-14032022-Col1-A/W0039--D3--D3/P011--D3--D3	/g/pepperkok/tuechler/Experiments_2022/NT22_004/NT22_004_MolDev_ColI/NT22-004-14032022-Col1-A/W0039--D3--D3/P011--D3--D3	A	48h	TGF	rep 2	5.16139e+09	4.13495e+09	3.90167e+09	1.65325e+07	1.59356e+07
254	D3	P012	NT22-004-14032022-Col1-A--D3--D3--W0039--P012--T00001--Z001--C01.ome.tif	732	-0.414783	-1.79675	4665600	45802.5	NT22-004-14032022-Col1-A	NT22_004_MolDev_ColI	12	W0039--D3--D3	NT22_004	/g/pepperkok/tuechler/Experiments_2022/NT22_004/NT22_004_MolDev_ColI/NT22-004-14032022-Col1-A/W0039--D3--D3/P012--D3--D3	/g/pepperkok/tuechler/Experiments_2022/NT22_004/NT22_004_MolDev_ColI/NT22-004-14032022-Col1-A/W0039--D3--D3/P012--D3--D3	A	48h	TGF	rep 2	3.00167e+09	1.97524e+09	1.74196e+09	6.85809e+06	6.26117e+06
221	D3	P013	NT22-004-14032022-Col1-A--D3--D3--W0039--P013--T00001--Z001--C01.ome.tif	733	-0.399922	-1.74374	4665600	42589.9	NT22-004-14032022-Col1-A	NT22_004_MolDev_ColI	13	W0039--D3--D3	NT22_004	/g/pepperkok/tuechler/Experiments_2022/NT22_004/NT22_004_MolDev_ColI/NT22-004-14032022-Col1-A/W0039--D3--D3/P013--D3--D3	/g/pepperkok/tuechler/Experiments_2022/NT22_004/NT22_004_MolDev_ColI/NT22-004-14032022-Col1-A/W0039--D3--D3/P013--D3--D3	A	48h	TGF	rep 2	2.79113e+09	1.7647e+09	1.53142e+09	6.92949e+06	6.33256e+06
251	D3	P014	NT22-004-14032022-Col1-A--D3--D3--W0039--P014--T00001--Z001--C01.ome.tif	734	-0.43399	-1.80998	4665600	41491.6	NT22-004-14032022-Col1-A	NT22_004_MolDev_ColI	14	W0039--D3--D3	NT22_004	/g/pepperkok/tuechler/Experiments_2022/NT22_004/NT22_004_MolDev_ColI/NT22-004-14032022-Col1-A/W0039--D3--D3/P014--D3--D3	/g/pepperkok/tuechler/Experiments_2022/NT22_004/NT22_004_MolDev_ColI/NT22-004-14032022-Col1-A/W0039--D3--D3/P014--D3--D3	A	48h	TGF	rep 2	2719152006	1692720006	1459440006	5.8145e+06	5.21758e+06
273	D3	P015	NT22-004-14032022-Col1-A--D3--D3--W0039--P015--T00001--Z001--C01.ome.tif	735	-0.331211	-1.79979	4665600	39270.8	NT22-004-14032022-Col1-A	NT22_004_MolDev_ColI	15	W0039--D3--D3	NT22_004	/g/pepperkok/tuechler/Experiments_2022/NT22_004/NT22_004_MolDev_ColI/NT22-004-14032022-Col1-A/W0039--D3--D3/P015--D3--D3	/g/pepperkok/tuechler/Experiments_2022/NT22_004/NT22_004_MolDev_ColI/NT22-004-14032022-Col1-A/W0039--D3--D3/P015--D3--D3	A	48h	TGF	rep 2	2.57361e+09	1.54718e+09	1.3139e+09	4.81282e+06	4.21589e+06
248	D3	P016	NT22-004-14032022-Col1-A--D3--D3--W0039--P016--T00001--Z001--C01.ome.tif	736	-0.381681	-1.73875	4665600	45579.4	NT22-004-14032022-Col1-A	NT22_004_MolDev_ColI	16	W0039--D3--D3	NT22_004	/g/pepperkok/tuechler/Experiments_2022/NT22_004/NT22_004_MolDev_ColI/NT22-004-14032022-Col1-A/W0039--D3--D3/P016--D3--D3	/g/pepperkok/tuechler/Experiments_2022/NT22_004/NT22_004_MolDev_ColI/NT22-004-14032022-Col1-A/W0039--D3--D3/P016--D3--D3	A	48h	TGF	rep 2	2.98704e+09	1.96061e+09	1.72733e+09	6.96504e+06	6.36812e+06
241	D3	P017	NT22-004-14032022-Col1-A--D3--D3--W0039--P017--T00001--Z001--C01.ome.tif	737	-0.344027	-1.74626	4665600	43338.6	NT22-004-14032022-Col1-A	NT22_004_MolDev_ColI	17	W0039--D3--D3	NT22_004	/g/pepperkok/tuechler/Experiments_2022/NT22_004/NT22_004_MolDev_ColI/NT22-004-14032022-Col1-A/W0039--D3--D3/P017--D3--D3	/g/pepperkok/tuechler/Experiments_2022/NT22_004/NT22_004_MolDev_ColI/NT22-004-14032022-Col1-A/W0039--D3--D3/P017--D3--D3	A	48h	TGF	rep 2	2.8402e+09	1.81377e+09	1.58049e+09	6.55803e+06	5.9611e+06
241	D3	P018	NT22-004-14032022-Col1-A--D3--D3--W0039--P018--T00001--Z001--C01.ome.tif	738	-0.395248	-1.77656	4665600	43994.7	NT22-004-14032022-Col1-A	NT22_004_MolDev_ColI	18	W0039--D3--D3	NT22_004	/g/pepperkok/tuechler/Experiments_2022/NT22_004/NT22_004_MolDev_ColI/NT22-004-14032022-Col1-A/W0039--D3--D3/P018--D3--D3	/g/pepperkok/tuechler/Experiments_2022/NT22_004/NT22_004_MolDev_ColI/NT22-004-14032022-Col1-A/W0039--D3--D3/P018--D3--D3	A	48h	TGF	rep 2	2.88319e+09	1.85676e+09	1.62348e+09	6.73644e+06	6.13951e+06
212	D3	P019	NT22-004-14032022-Col1-A--D3--D3--W0039--P019--T00001--Z001--C01.ome.tif	739	-0.364321	-1.72614	4665600	40367.2	NT22-004-14032022-Col1-A	NT22_004_MolDev_ColI	19	W0039--D3--D3	NT22_004	/g/pepperkok/tuechler/Experiments_2022/NT22_004/NT22_004_MolDev_ColI/NT22-004-14032022-Col1-A/W0039--D3--D3/P019--D3--D3	/g/pepperkok/tuechler/Experiments_2022/NT22_004/NT22_004_MolDev_ColI/NT22-004-14032022-Col1-A/W0039--D3--D3/P019--D3--D3	A	48h	TGF	rep 2	2645464452	1619032452	1385752452	6.53657e+06	5.93964e+06
283	D3	P020	NT22-004-14032022-Col1-A--D3--D3--W0039--P020--T00001--Z001--C01.ome.tif	740	-0.406763	-1.75765	4665600	41516.1	NT22-004-14032022-Col1-A	NT22_004_MolDev_ColI	20	W0039--D3--D3	NT22_004	/g/pepperkok/tuechler/Experiments_2022/NT22_004/NT22_004_MolDev_ColI/NT22-004-14032022-Col1-A/W0039--D3--D3/P020--D3--D3	/g/pepperkok/tuechler/Experiments_2022/NT22_004/NT22_004_MolDev_ColI/NT22-004-14032022-Col1-A/W0039--D3--D3/P020--D3--D3	A	48h	TGF	rep 2	2.72076e+09	1.69433e+09	1.46105e+09	5.16271e+06	4.56578e+06
212	D3	P021	NT22-004-14032022-Col1-A--D3--D3--W0039--P021--T00001--Z001--C01.ome.tif	741	-0.284132	-1.73394	4665600	36459.6	NT22-004-14032022-Col1-A	NT22_004_MolDev_ColI	21	W0039--D3--D3	NT22_004	/g/pepperkok/tuechler/Experiments_2022/NT22_004/NT22_004_MolDev_ColI/NT22-004-14032022-Col1-A/W0039--D3--D3/P021--D3--D3	/g/pepperkok/tuechler/Experiments_2022/NT22_004/NT22_004_MolDev_ColI/NT22-004-14032022-Col1-A/W0039--D3--D3/P021--D3--D3	A	48h	TGF	rep 2	2.38938e+09	1.36295e+09	1.12967e+09	5.32861e+06	4.73168e+06
232	D3	P022	NT22-004-14032022-Col1-A--D3--D3--W0039--P022--T00001--Z001--C01.ome.tif	742	-0.331704	-1.71986	4665600	41975.8	NT22-004-14032022-Col1-A	NT22_004_MolDev_ColI	22	W0039--D3--D3	NT22_004	/g/pepperkok/tuechler/Experiments_2022/NT22_004/NT22_004_MolDev_ColI/NT22-004-14032022-Col1-A/W0039--D3--D3/P022--D3--D3	/g/pepperkok/tuechler/Experiments_2022/NT22_004/NT22_004_MolDev_ColI/NT22-004-14032022-Col1-A/W0039--D3--D3/P022--D3--D3	A	48h	TGF	rep 2	2.75089e+09	1.72445e+09	1.49117e+09	6.42747e+06	5.83055e+06
243	D3	P023	NT22-004-14032022-Col1-A--D3--D3--W0039--P023--T00001--Z001--C01.ome.tif	743	-0.446757	-1.74935	4665600	42254	NT22-004-14032022-Col1-A	NT22_004_MolDev_ColI	23	W0039--D3--D3	NT22_004	/g/pepperkok/tuechler/Experiments_2022/NT22_004/NT22_004_MolDev_ColI/NT22-004-14032022-Col1-A/W0039--D3--D3/P023--D3--D3	/g/pepperkok/tuechler/Experiments_2022/NT22_004/NT22_004_MolDev_ColI/NT22-004-14032022-Col1-A/W0039--D3--D3/P023--D3--D3	A	48h	TGF	rep 2	2.76912e+09	1.74269e+09	1.50941e+09	6.21155e+06	5.61462e+06
285	D3	P024	NT22-004-14032022-Col1-A--D3--D3--W0039--P024--T00001--Z001--C01.ome.tif	744	-0.383897	-1.70881	4665600	46786.2	NT22-004-14032022-Col1-A	NT22_004_MolDev_ColI	24	W0039--D3--D3	NT22_004	/g/pepperkok/tuechler/Experiments_2022/NT22_004/NT22_004_MolDev_ColI/NT22-004-14032022-Col1-A/W0039--D3--D3/P024--D3--D3	/g/pepperkok/tuechler/Experiments_2022/NT22_004/NT22_004_MolDev_ColI/NT22-004-14032022-Col1-A/W0039--D3--D3/P024--D3--D3	A	48h	TGF	rep 2	3.06613e+09	2.0397e+09	1.80642e+09	6.33831e+06	5.74139e+06
180	D3	P025	NT22-004-14032022-Col1-A--D3--D3--W0039--P025--T00001--Z001--C01.ome.tif	745	-0.366948	-1.82921	4665600	38630.8	NT22-004-14032022-Col1-A	NT22_004_MolDev_ColI	25	W0039--D3--D3	NT22_004	/g/pepperkok/tuechler/Experiments_2022/NT22_004/NT22_004_MolDev_ColI/NT22-004-14032022-Col1-A/W0039--D3--D3/P025--D3--D3	/g/pepperkok/tuechler/Experiments_2022/NT22_004/NT22_004_MolDev_ColI/NT22-004-14032022-Col1-A/W0039--D3--D3/P025--D3--D3	A	48h	TGF	rep 2	2.53167e+09	1.50524e+09	1.27196e+09	7.06642e+06	6.46949e+06
244	D3	P026	NT22-004-14032022-Col1-A--D3--D3--W0039--P026--T00001--Z001--C01.ome.tif	746	-0.466623	-1.80736	4665600	42677.2	NT22-004-14032022-Col1-A	NT22_004_MolDev_ColI	26	W0039--D3--D3	NT22_004	/g/pepperkok/tuechler/Experiments_2022/NT22_004/NT22_004_MolDev_ColI/NT22-004-14032022-Col1-A/W0039--D3--D3/P026--D3--D3	/g/pepperkok/tuechler/Experiments_2022/NT22_004/NT22_004_MolDev_ColI/NT22-004-14032022-Col1-A/W0039--D3--D3/P026--D3--D3	A	48h	TGF	rep 2	2.79685e+09	1.77042e+09	1.53714e+09	6.29975e+06	5.70283e+06
223	D3	P027	NT22-004-14032022-Col1-A--D3--D3--W0039--P027--T00001--Z001--C01.ome.tif	747	-0.316604	-1.77828	4665600	41349.8	NT22-004-14032022-Col1-A	NT22_004_MolDev_ColI	27	W0039--D3--D3	NT22_004	/g/pepperkok/tuechler/Experiments_2022/NT22_004/NT22_004_MolDev_ColI/NT22-004-14032022-Col1-A/W0039--D3--D3/P027--D3--D3	/g/pepperkok/tuechler/Experiments_2022/NT22_004/NT22_004_MolDev_ColI/NT22-004-14032022-Col1-A/W0039--D3--D3/P027--D3--D3	A	48h	TGF	rep 2	2.70986e+09	1.68343e+09	1.45015e+09	6.5029e+06	5.90597e+06
235	D3	P028	NT22-004-14032022-Col1-A--D3--D3--W0039--P028--T00001--Z001--C01.ome.tif	748	-0.304865	-1.71583	4665600	42652.8	NT22-004-14032022-Col1-A	NT22_004_MolDev_ColI	28	W0039--D3--D3	NT22_004	/g/pepperkok/tuechler/Experiments_2022/NT22_004/NT22_004_MolDev_ColI/NT22-004-14032022-Col1-A/W0039--D3--D3/P028--D3--D3	/g/pepperkok/tuechler/Experiments_2022/NT22_004/NT22_004_MolDev_ColI/NT22-004-14032022-Col1-A/W0039--D3--D3/P028--D3--D3	A	48h	TGF	rep 2	2.79525e+09	1.76882e+09	1.53554e+09	6.53422e+06	5.93729e+06
205	D3	P029	NT22-004-14032022-Col1-A--D3--D3--W0039--P029--T00001--Z001--C01.ome.tif	749	-0.389264	-1.86692	4665600	42428.7	NT22-004-14032022-Col1-A	NT22_004_MolDev_ColI	29	W0039--D3--D3	NT22_004	/g/pepperkok/tuechler/Experiments_2022/NT22_004/NT22_004_MolDev_ColI/NT22-004-14032022-Col1-A/W0039--D3--D3/P029--D3--D3	/g/pepperkok/tuechler/Experiments_2022/NT22_004/NT22_004_MolDev_ColI/NT22-004-14032022-Col1-A/W0039--D3--D3/P029--D3--D3	A	48h	TGF	rep 2	2.78057e+09	1.75413e+09	1.52085e+09	7.4188e+06	6.82187e+06
230	D3	P030	NT22-004-14032022-Col1-A--D3--D3--W0039--P030--T00001--Z001--C01.ome.tif	750	-0.327053	-1.71868	4665600	37749.9	NT22-004-14032022-Col1-A	NT22_004_MolDev_ColI	30	W0039--D3--D3	NT22_004	/g/pepperkok/tuechler/Experiments_2022/NT22_004/NT22_004_MolDev_ColI/NT22-004-14032022-Col1-A/W0039--D3--D3/P030--D3--D3	/g/pepperkok/tuechler/Experiments_2022/NT22_004/NT22_004_MolDev_ColI/NT22-004-14032022-Col1-A/W0039--D3--D3/P030--D3--D3	A	48h	TGF	rep 2	2.47394e+09	1.44751e+09	1.21423e+09	5.27926e+06	4.68233e+06
176	D3	P031	NT22-004-14032022-Col1-A--D3--D3--W0039--P031--T00001--Z001--C01.ome.tif	751	-0.378665	-1.86222	4665600	40404.3	NT22-004-14032022-Col1-A	NT22_004_MolDev_ColI	31	W0039--D3--D3	NT22_004	/g/pepperkok/tuechler/Experiments_2022/NT22_004/NT22_004_MolDev_ColI/NT22-004-14032022-Col1-A/W0039--D3--D3/P031--D3--D3	/g/pepperkok/tuechler/Experiments_2022/NT22_004/NT22_004_MolDev_ColI/NT22-004-14032022-Col1-A/W0039--D3--D3/P031--D3--D3	A	48h	TGF	rep 2	2.6479e+09	1.62147e+09	1.38819e+09	7.88742e+06	7.29049e+06
247	D3	P032	NT22-004-14032022-Col1-A--D3--D3--W0039--P032--T00001--Z001--C01.ome.tif	752	-0.382253	-1.83497	4665600	43686.9	NT22-004-14032022-Col1-A	NT22_004_MolDev_ColI	32	W0039--D3--D3	NT22_004	/g/pepperkok/tuechler/Experiments_2022/NT22_004/NT22_004_MolDev_ColI/NT22-004-14032022-Col1-A/W0039--D3--D3/P032--D3--D3	/g/pepperkok/tuechler/Experiments_2022/NT22_004/NT22_004_MolDev_ColI/NT22-004-14032022-Col1-A/W0039--D3--D3/P032--D3--D3	A	48h	TGF	rep 2	2.86302e+09	1.83659e+09	1.60331e+09	6.49114e+06	5.89421e+06
230	D3	P033	NT22-004-14032022-Col1-A--D3--D3--W0039--P033--T00001--Z001--C01.ome.tif	753	-0.415638	-1.81951	4665600	42654.4	NT22-004-14032022-Col1-A	NT22_004_MolDev_ColI	33	W0039--D3--D3	NT22_004	/g/pepperkok/tuechler/Experiments_2022/NT22_004/NT22_004_MolDev_ColI/NT22-004-14032022-Col1-A/W0039--D3--D3/P033--D3--D3	/g/pepperkok/tuechler/Experiments_2022/NT22_004/NT22_004_MolDev_ColI/NT22-004-14032022-Col1-A/W0039--D3--D3/P033--D3--D3	A	48h	TGF	rep 2	2.79535e+09	1.76892e+09	1.53564e+09	6.6767e+06	6.07978e+06
171	D3	P034	NT22-004-14032022-Col1-A--D3--D3--W0039--P034--T00001--Z001--C01.ome.tif	754	-0.36702	-1.79095	4665600	38679.7	NT22-004-14032022-Col1-A	NT22_004_MolDev_ColI	34	W0039--D3--D3	NT22_004	/g/pepperkok/tuechler/Experiments_2022/NT22_004/NT22_004_MolDev_ColI/NT22-004-14032022-Col1-A/W0039--D3--D3/P034--D3--D3	/g/pepperkok/tuechler/Experiments_2022/NT22_004/NT22_004_MolDev_ColI/NT22-004-14032022-Col1-A/W0039--D3--D3/P034--D3--D3	A	48h	TGF	rep 2	2.53487e+09	1.50844e+09	1.27516e+09	7.45708e+06	6.86016e+06
199	D3	P035	NT22-004-14032022-Col1-A--D3--D3--W0039--P035--T00001--Z001--C01.ome.tif	755	-0.426466	-1.79284	4665600	40508.8	NT22-004-14032022-Col1-A	NT22_004_MolDev_ColI	35	W0039--D3--D3	NT22_004	/g/pepperkok/tuechler/Experiments_2022/NT22_004/NT22_004_MolDev_ColI/NT22-004-14032022-Col1-A/W0039--D3--D3/P035--D3--D3	/g/pepperkok/tuechler/Experiments_2022/NT22_004/NT22_004_MolDev_ColI/NT22-004-14032022-Col1-A/W0039--D3--D3/P035--D3--D3	A	48h	TGF	rep 2	2.65475e+09	1.62831e+09	1.39503e+09	7.01022e+06	6.4133e+06
221	D3	P036	NT22-004-14032022-Col1-A--D3--D3--W0039--P036--T00001--Z001--C01.ome.tif	756	-0.421914	-1.76611	4665600	42878.5	NT22-004-14032022-Col1-A	NT22_004_MolDev_ColI	36	W0039--D3--D3	NT22_004	/g/pepperkok/tuechler/Experiments_2022/NT22_004/NT22_004_MolDev_ColI/NT22-004-14032022-Col1-A/W0039--D3--D3/P036--D3--D3	/g/pepperkok/tuechler/Experiments_2022/NT22_004/NT22_004_MolDev_ColI/NT22-004-14032022-Col1-A/W0039--D3--D3/P036--D3--D3	A	48h	TGF	rep 2	2.81005e+09	1.78361e+09	1.55033e+09	7.01508e+06	6.41816e+06
223	D4	P001	NT22-004-14032022-Col1-A--D4--D4--W0040--P001--T00001--Z001--C01.ome.tif	757	-0.249346	-1.7693	4665600	38366.5	NT22-004-14032022-Col1-A	NT22_004_MolDev_ColI	1	W0040--D4--D4	NT22_004	/g/pepperkok/tuechler/Experiments_2022/NT22_004/NT22_004_MolDev_ColI/NT22-004-14032022-Col1-A/W0040--D4--D4/P001--D4--D4	/g/pepperkok/tuechler/Experiments_2022/NT22_004/NT22_004_MolDev_ColI/NT22-004-14032022-Col1-A/W0040--D4--D4/P001--D4--D4	A	24h	TGF	rep 2	2.51435e+09	1.48792e+09	1.25464e+09	5.62617e+06	5.02925e+06
96	D4	P002	NT22-004-14032022-Col1-A--D4--D4--W0040--P002--T00001--Z001--C01.ome.tif	758	-0.445139	-1.8462	4665600	28735.1	NT22-004-14032022-Col1-A	NT22_004_MolDev_ColI	2	W0040--D4--D4	NT22_004	/g/pepperkok/tuechler/Experiments_2022/NT22_004/NT22_004_MolDev_ColI/NT22-004-14032022-Col1-A/W0040--D4--D4/P002--D4--D4	/g/pepperkok/tuechler/Experiments_2022/NT22_004/NT22_004_MolDev_ColI/NT22-004-14032022-Col1-A/W0040--D4--D4/P002--D4--D4	A	24h	TGF	rep 2	1.88316e+09	8.56725e+08	6.23445e+08	6.49422e+06	5.89729e+06
169	D4	P003	NT22-004-14032022-Col1-A--D4--D4--W0040--P003--T00001--Z001--C01.ome.tif	759	-0.419334	-1.77062	4665600	35359	NT22-004-14032022-Col1-A	NT22_004_MolDev_ColI	3	W0040--D4--D4	NT22_004	/g/pepperkok/tuechler/Experiments_2022/NT22_004/NT22_004_MolDev_ColI/NT22-004-14032022-Col1-A/W0040--D4--D4/P003--D4--D4	/g/pepperkok/tuechler/Experiments_2022/NT22_004/NT22_004_MolDev_ColI/NT22-004-14032022-Col1-A/W0040--D4--D4/P003--D4--D4	A	24h	TGF	rep 2	2.31725e+09	1.29082e+09	1.05754e+09	6.25764e+06	5.66072e+06
242	D4	P004	NT22-004-14032022-Col1-A--D4--D4--W0040--P004--T00001--Z001--C01.ome.tif	760	-0.348388	-1.74265	4665600	39426.7	NT22-004-14032022-Col1-A	NT22_004_MolDev_ColI	4	W0040--D4--D4	NT22_004	/g/pepperkok/tuechler/Experiments_2022/NT22_004/NT22_004_MolDev_ColI/NT22-004-14032022-Col1-A/W0040--D4--D4/P004--D4--D4	/g/pepperkok/tuechler/Experiments_2022/NT22_004/NT22_004_MolDev_ColI/NT22-004-14032022-Col1-A/W0040--D4--D4/P004--D4--D4	A	24h	TGF	rep 2	2.58383e+09	1.5574e+09	1.32412e+09	5.47156e+06	4.87463e+06
290	D4	P005	NT22-004-14032022-Col1-A--D4--D4--W0040--P005--T00001--Z001--C01.ome.tif	761	-0.239993	-1.74038	4665600	43740.6	NT22-004-14032022-Col1-A	NT22_004_MolDev_ColI	5	W0040--D4--D4	NT22_004	/g/pepperkok/tuechler/Experiments_2022/NT22_004/NT22_004_MolDev_ColI/NT22-004-14032022-Col1-A/W0040--D4--D4/P005--D4--D4	/g/pepperkok/tuechler/Experiments_2022/NT22_004/NT22_004_MolDev_ColI/NT22-004-14032022-Col1-A/W0040--D4--D4/P005--D4--D4	A	24h	TGF	rep 2	2.86654e+09	1.84011e+09	1.60683e+09	5.54079e+06	4.94387e+06
230	D4	P006	NT22-004-14032022-Col1-A--D4--D4--W0040--P006--T00001--Z001--C01.ome.tif	762	-0.310378	-1.72046	4665600	40369.4	NT22-004-14032022-Col1-A	NT22_004_MolDev_ColI	6	W0040--D4--D4	NT22_004	/g/pepperkok/tuechler/Experiments_2022/NT22_004/NT22_004_MolDev_ColI/NT22-004-14032022-Col1-A/W0040--D4--D4/P006--D4--D4	/g/pepperkok/tuechler/Experiments_2022/NT22_004/NT22_004_MolDev_ColI/NT22-004-14032022-Col1-A/W0040--D4--D4/P006--D4--D4	A	24h	TGF	rep 2	2.64561e+09	1.61917e+09	1.38589e+09	6.02563e+06	5.4287e+06
199	D4	P007	NT22-004-14032022-Col1-A--D4--D4--W0040--P007--T00001--Z001--C01.ome.tif	763	-0.261197	-1.77411	4665600	38250.8	NT22-004-14032022-Col1-A	NT22_004_MolDev_ColI	7	W0040--D4--D4	NT22_004	/g/pepperkok/tuechler/Experiments_2022/NT22_004/NT22_004_MolDev_ColI/NT22-004-14032022-Col1-A/W0040--D4--D4/P007--D4--D4	/g/pepperkok/tuechler/Experiments_2022/NT22_004/NT22_004_MolDev_ColI/NT22-004-14032022-Col1-A/W0040--D4--D4/P007--D4--D4	A	24h	TGF	rep 2	2.50677e+09	1.48033e+09	1.24705e+09	6.2666e+06	5.66968e+06
200	D4	P008	NT22-004-14032022-Col1-A--D4--D4--W0040--P008--T00001--Z001--C01.ome.tif	764	-0.275084	-1.76729	4665600	37597.5	NT22-004-14032022-Col1-A	NT22_004_MolDev_ColI	8	W0040--D4--D4	NT22_004	/g/pepperkok/tuechler/Experiments_2022/NT22_004/NT22_004_MolDev_ColI/NT22-004-14032022-Col1-A/W0040--D4--D4/P008--D4--D4	/g/pepperkok/tuechler/Experiments_2022/NT22_004/NT22_004_MolDev_ColI/NT22-004-14032022-Col1-A/W0040--D4--D4/P008--D4--D4	A	24h	TGF	rep 2	2.46395e+09	1.43752e+09	1.20424e+09	6.0212e+06	5.42428e+06
137	D4	P009	NT22-004-14032022-Col1-A--D4--D4--W0040--P009--T00001--Z001--C01.ome.tif	765	-0.486685	-1.84097	4665600	31399.2	NT22-004-14032022-Col1-A	NT22_004_MolDev_ColI	9	W0040--D4--D4	NT22_004	/g/pepperkok/tuechler/Experiments_2022/NT22_004/NT22_004_MolDev_ColI/NT22-004-14032022-Col1-A/W0040--D4--D4/P009--D4--D4	/g/pepperkok/tuechler/Experiments_2022/NT22_004/NT22_004_MolDev_ColI/NT22-004-14032022-Col1-A/W0040--D4--D4/P009--D4--D4	A	24h	TGF	rep 2	2.05775e+09	1.03132e+09	7.98036e+08	5.82508e+06	5.22815e+06
290	D4	P010	NT22-004-14032022-Col1-A--D4--D4--W0040--P010--T00001--Z001--C01.ome.tif	766	-0.628683	-1.70126	4665600	41596	NT22-004-14032022-Col1-A	NT22_004_MolDev_ColI	10	W0040--D4--D4	NT22_004	/g/pepperkok/tuechler/Experiments_2022/NT22_004/NT22_004_MolDev_ColI/NT22-004-14032022-Col1-A/W0040--D4--D4/P010--D4--D4	/g/pepperkok/tuechler/Experiments_2022/NT22_004/NT22_004_MolDev_ColI/NT22-004-14032022-Col1-A/W0040--D4--D4/P010--D4--D4	A	24h	TGF	rep 2	2.726e+09	1.69956e+09	1.46628e+09	5.05615e+06	4.45923e+06
237	D4	P011	NT22-004-14032022-Col1-A--D4--D4--W0040--P011--T00001--Z001--C01.ome.tif	767	-0.247704	-1.69298	4665600	38865.5	NT22-004-14032022-Col1-A	NT22_004_MolDev_ColI	11	W0040--D4--D4	NT22_004	/g/pepperkok/tuechler/Experiments_2022/NT22_004/NT22_004_MolDev_ColI/NT22-004-14032022-Col1-A/W0040--D4--D4/P011--D4--D4	/g/pepperkok/tuechler/Experiments_2022/NT22_004/NT22_004_MolDev_ColI/NT22-004-14032022-Col1-A/W0040--D4--D4/P011--D4--D4	A	24h	TGF	rep 2	2.54705e+09	1.52062e+09	1.28734e+09	5.4318e+06	4.83487e+06
286	D4	P012	NT22-004-14032022-Col1-A--D4--D4--W0040--P012--T00001--Z001--C01.ome.tif	768	-0.447009	-1.72095	4665600	43605.7	NT22-004-14032022-Col1-A	NT22_004_MolDev_ColI	12	W0040--D4--D4	NT22_004	/g/pepperkok/tuechler/Experiments_2022/NT22_004/NT22_004_MolDev_ColI/NT22-004-14032022-Col1-A/W0040--D4--D4/P012--D4--D4	/g/pepperkok/tuechler/Experiments_2022/NT22_004/NT22_004_MolDev_ColI/NT22-004-14032022-Col1-A/W0040--D4--D4/P012--D4--D4	A	24h	TGF	rep 2	2.8577e+09	1.83127e+09	1.59799e+09	5.58736e+06	4.99044e+06
232	D4	P013	NT22-004-14032022-Col1-A--D4--D4--W0040--P013--T00001--Z001--C01.ome.tif	769	-0.206952	-1.69047	4665600	38601	NT22-004-14032022-Col1-A	NT22_004_MolDev_ColI	13	W0040--D4--D4	NT22_004	/g/pepperkok/tuechler/Experiments_2022/NT22_004/NT22_004_MolDev_ColI/NT22-004-14032022-Col1-A/W0040--D4--D4/P013--D4--D4	/g/pepperkok/tuechler/Experiments_2022/NT22_004/NT22_004_MolDev_ColI/NT22-004-14032022-Col1-A/W0040--D4--D4/P013--D4--D4	A	24h	TGF	rep 2	2.52972e+09	1.50329e+09	1.27001e+09	5.47416e+06	4.87724e+06
259	D4	P014	NT22-004-14032022-Col1-A--D4--D4--W0040--P014--T00001--Z001--C01.ome.tif	770	-0.350136	-1.78331	4665600	39800.3	NT22-004-14032022-Col1-A	NT22_004_MolDev_ColI	14	W0040--D4--D4	NT22_004	/g/pepperkok/tuechler/Experiments_2022/NT22_004/NT22_004_MolDev_ColI/NT22-004-14032022-Col1-A/W0040--D4--D4/P014--D4--D4	/g/pepperkok/tuechler/Experiments_2022/NT22_004/NT22_004_MolDev_ColI/NT22-004-14032022-Col1-A/W0040--D4--D4/P014--D4--D4	A	24h	TGF	rep 2	2.60831e+09	1.58188e+09	1.3486e+09	5.20695e+06	4.61003e+06
276	D4	P015	NT22-004-14032022-Col1-A--D4--D4--W0040--P015--T00001--Z001--C01.ome.tif	771	-0.20859	-1.72616	4665600	38987.6	NT22-004-14032022-Col1-A	NT22_004_MolDev_ColI	15	W0040--D4--D4	NT22_004	/g/pepperkok/tuechler/Experiments_2022/NT22_004/NT22_004_MolDev_ColI/NT22-004-14032022-Col1-A/W0040--D4--D4/P015--D4--D4	/g/pepperkok/tuechler/Experiments_2022/NT22_004/NT22_004_MolDev_ColI/NT22-004-14032022-Col1-A/W0040--D4--D4/P015--D4--D4	A	24h	TGF	rep 2	2555052366	1528620366	1295340366	4.69326e+06	4.09634e+06
240	D4	P016	NT22-004-14032022-Col1-A--D4--D4--W0040--P016--T00001--Z001--C01.ome.tif	772	-0.543708	-1.80815	4665600	44548.9	NT22-004-14032022-Col1-A	NT22_004_MolDev_ColI	16	W0040--D4--D4	NT22_004	/g/pepperkok/tuechler/Experiments_2022/NT22_004/NT22_004_MolDev_ColI/NT22-004-14032022-Col1-A/W0040--D4--D4/P016--D4--D4	/g/pepperkok/tuechler/Experiments_2022/NT22_004/NT22_004_MolDev_ColI/NT22-004-14032022-Col1-A/W0040--D4--D4/P016--D4--D4	A	24h	TGF	rep 2	2.91951e+09	1.89308e+09	1.6598e+09	6.91584e+06	6.31891e+06
180	D4	P017	NT22-004-14032022-Col1-A--D4--D4--W0040--P017--T00001--Z001--C01.ome.tif	773	-0.24865	-1.81692	4665600	37795.5	NT22-004-14032022-Col1-A	NT22_004_MolDev_ColI	17	W0040--D4--D4	NT22_004	/g/pepperkok/tuechler/Experiments_2022/NT22_004/NT22_004_MolDev_ColI/NT22-004-14032022-Col1-A/W0040--D4--D4/P017--D4--D4	/g/pepperkok/tuechler/Experiments_2022/NT22_004/NT22_004_MolDev_ColI/NT22-004-14032022-Col1-A/W0040--D4--D4/P017--D4--D4	A	24h	TGF	rep 2	2.47693e+09	1.45049e+09	1.21721e+09	6.76229e+06	6.16537e+06
247	D4	P018	NT22-004-14032022-Col1-A--D4--D4--W0040--P018--T00001--Z001--C01.ome.tif	774	-0.362469	-1.76587	4665600	42220.5	NT22-004-14032022-Col1-A	NT22_004_MolDev_ColI	18	W0040--D4--D4	NT22_004	/g/pepperkok/tuechler/Experiments_2022/NT22_004/NT22_004_MolDev_ColI/NT22-004-14032022-Col1-A/W0040--D4--D4/P018--D4--D4	/g/pepperkok/tuechler/Experiments_2022/NT22_004/NT22_004_MolDev_ColI/NT22-004-14032022-Col1-A/W0040--D4--D4/P018--D4--D4	A	24h	TGF	rep 2	2.76692e+09	1.74049e+09	1.50721e+09	6.10206e+06	5.50513e+06
208	D4	P019	NT22-004-14032022-Col1-A--D4--D4--W0040--P019--T00001--Z001--C01.ome.tif	775	-0.852508	-2.14613	4665600	44897.1	NT22-004-14032022-Col1-A	NT22_004_MolDev_ColI	19	W0040--D4--D4	NT22_004	/g/pepperkok/tuechler/Experiments_2022/NT22_004/NT22_004_MolDev_ColI/NT22-004-14032022-Col1-A/W0040--D4--D4/P019--D4--D4	/g/pepperkok/tuechler/Experiments_2022/NT22_004/NT22_004_MolDev_ColI/NT22-004-14032022-Col1-A/W0040--D4--D4/P019--D4--D4	A	24h	TGF	rep 2	2.94233e+09	1.9159e+09	1.68262e+09	8.08952e+06	7.49259e+06
251	D4	P020	NT22-004-14032022-Col1-A--D4--D4--W0040--P020--T00001--Z001--C01.ome.tif	776	-0.325441	-1.73159	4665600	40285.1	NT22-004-14032022-Col1-A	NT22_004_MolDev_ColI	20	W0040--D4--D4	NT22_004	/g/pepperkok/tuechler/Experiments_2022/NT22_004/NT22_004_MolDev_ColI/NT22-004-14032022-Col1-A/W0040--D4--D4/P020--D4--D4	/g/pepperkok/tuechler/Experiments_2022/NT22_004/NT22_004_MolDev_ColI/NT22-004-14032022-Col1-A/W0040--D4--D4/P020--D4--D4	A	24h	TGF	rep 2	2.64009e+09	1.61365e+09	1.38037e+09	5.49949e+06	4.90257e+06
220	D4	P021	NT22-004-14032022-Col1-A--D4--D4--W0040--P021--T00001--Z001--C01.ome.tif	777	-0.348993	-1.78982	4665600	36314	NT22-004-14032022-Col1-A	NT22_004_MolDev_ColI	21	W0040--D4--D4	NT22_004	/g/pepperkok/tuechler/Experiments_2022/NT22_004/NT22_004_MolDev_ColI/NT22-004-14032022-Col1-A/W0040--D4--D4/P021--D4--D4	/g/pepperkok/tuechler/Experiments_2022/NT22_004/NT22_004_MolDev_ColI/NT22-004-14032022-Col1-A/W0040--D4--D4/P021--D4--D4	A	24h	TGF	rep 2	2.37984e+09	1.35341e+09	1.12013e+09	5.09149e+06	4.49457e+06
225	D4	P022	NT22-004-14032022-Col1-A--D4--D4--W0040--P022--T00001--Z001--C01.ome.tif	778	-0.27869	-1.73357	4665600	37644.3	NT22-004-14032022-Col1-A	NT22_004_MolDev_ColI	22	W0040--D4--D4	NT22_004	/g/pepperkok/tuechler/Experiments_2022/NT22_004/NT22_004_MolDev_ColI/NT22-004-14032022-Col1-A/W0040--D4--D4/P022--D4--D4	/g/pepperkok/tuechler/Experiments_2022/NT22_004/NT22_004_MolDev_ColI/NT22-004-14032022-Col1-A/W0040--D4--D4/P022--D4--D4	A	24h	TGF	rep 2	2.46702e+09	1.44059e+09	1.20731e+09	5.36581e+06	4.76888e+06
239	D4	P023	NT22-004-14032022-Col1-A--D4--D4--W0040--P023--T00001--Z001--C01.ome.tif	779	-0.342709	-1.81004	4665600	39187.1	NT22-004-14032022-Col1-A	NT22_004_MolDev_ColI	23	W0040--D4--D4	NT22_004	/g/pepperkok/tuechler/Experiments_2022/NT22_004/NT22_004_MolDev_ColI/NT22-004-14032022-Col1-A/W0040--D4--D4/P023--D4--D4	/g/pepperkok/tuechler/Experiments_2022/NT22_004/NT22_004_MolDev_ColI/NT22-004-14032022-Col1-A/W0040--D4--D4/P023--D4--D4	A	24h	TGF	rep 2	2.56813e+09	1.5417e+09	1.30842e+09	5.47455e+06	4.87762e+06
182	D4	P024	NT22-004-14032022-Col1-A--D4--D4--W0040--P024--T00001--Z001--C01.ome.tif	780	-0.430044	-1.77996	4665600	37239.8	NT22-004-14032022-Col1-A	NT22_004_MolDev_ColI	24	W0040--D4--D4	NT22_004	/g/pepperkok/tuechler/Experiments_2022/NT22_004/NT22_004_MolDev_ColI/NT22-004-14032022-Col1-A/W0040--D4--D4/P024--D4--D4	/g/pepperkok/tuechler/Experiments_2022/NT22_004/NT22_004_MolDev_ColI/NT22-004-14032022-Col1-A/W0040--D4--D4/P024--D4--D4	A	24h	TGF	rep 2	2.44051e+09	1.41408e+09	1.1808e+09	6.4879e+06	5.89098e+06
262	D4	P025	NT22-004-14032022-Col1-A--D4--D4--W0040--P025--T00001--Z001--C01.ome.tif	781	-0.209281	-1.75928	4665600	48313.6	NT22-004-14032022-Col1-A	NT22_004_MolDev_ColI	25	W0040--D4--D4	NT22_004	/g/pepperkok/tuechler/Experiments_2022/NT22_004/NT22_004_MolDev_ColI/NT22-004-14032022-Col1-A/W0040--D4--D4/P025--D4--D4	/g/pepperkok/tuechler/Experiments_2022/NT22_004/NT22_004_MolDev_ColI/NT22-004-14032022-Col1-A/W0040--D4--D4/P025--D4--D4	A	24h	TGF	rep 2	3.16623e+09	2.1398e+09	1.90652e+09	7.27679e+06	6.67986e+06
258	D4	P026	NT22-004-14032022-Col1-A--D4--D4--W0040--P026--T00001--Z001--C01.ome.tif	782	-0.131697	-1.69898	4665600	48081.9	NT22-004-14032022-Col1-A	NT22_004_MolDev_ColI	26	W0040--D4--D4	NT22_004	/g/pepperkok/tuechler/Experiments_2022/NT22_004/NT22_004_MolDev_ColI/NT22-004-14032022-Col1-A/W0040--D4--D4/P026--D4--D4	/g/pepperkok/tuechler/Experiments_2022/NT22_004/NT22_004_MolDev_ColI/NT22-004-14032022-Col1-A/W0040--D4--D4/P026--D4--D4	A	24h	TGF	rep 2	3.15105e+09	2.12462e+09	1.89134e+09	7.33076e+06	6.73383e+06
196	D4	P027	NT22-004-14032022-Col1-A--D4--D4--W0040--P027--T00001--Z001--C01.ome.tif	783	-0.428799	-1.79719	4665600	40299.1	NT22-004-14032022-Col1-A	NT22_004_MolDev_ColI	27	W0040--D4--D4	NT22_004	/g/pepperkok/tuechler/Experiments_2022/NT22_004/NT22_004_MolDev_ColI/NT22-004-14032022-Col1-A/W0040--D4--D4/P027--D4--D4	/g/pepperkok/tuechler/Experiments_2022/NT22_004/NT22_004_MolDev_ColI/NT22-004-14032022-Col1-A/W0040--D4--D4/P027--D4--D4	A	24h	TGF	rep 2	2.641e+09	1.61457e+09	1.38129e+09	7.0474e+06	6.45047e+06
273	D4	P028	NT22-004-14032022-Col1-A--D4--D4--W0040--P028--T00001--Z001--C01.ome.tif	784	-0.18451	-1.7715	4665600	47879.9	NT22-004-14032022-Col1-A	NT22_004_MolDev_ColI	28	W0040--D4--D4	NT22_004	/g/pepperkok/tuechler/Experiments_2022/NT22_004/NT22_004_MolDev_ColI/NT22-004-14032022-Col1-A/W0040--D4--D4/P028--D4--D4	/g/pepperkok/tuechler/Experiments_2022/NT22_004/NT22_004_MolDev_ColI/NT22-004-14032022-Col1-A/W0040--D4--D4/P028--D4--D4	A	24h	TGF	rep 2	3.13781e+09	2.11137e+09	1.87809e+09	6.87947e+06	6.28254e+06
208	D4	P029	NT22-004-14032022-Col1-A--D4--D4--W0040--P029--T00001--Z001--C01.ome.tif	785	-0.377959	-1.7525	4665600	41938	NT22-004-14032022-Col1-A	NT22_004_MolDev_ColI	29	W0040--D4--D4	NT22_004	/g/pepperkok/tuechler/Experiments_2022/NT22_004/NT22_004_MolDev_ColI/NT22-004-14032022-Col1-A/W0040--D4--D4/P029--D4--D4	/g/pepperkok/tuechler/Experiments_2022/NT22_004/NT22_004_MolDev_ColI/NT22-004-14032022-Col1-A/W0040--D4--D4/P029--D4--D4	A	24h	TGF	rep 2	2.7484e+09	1.72197e+09	1.48869e+09	7.15718e+06	6.56025e+06
226	D4	P030	NT22-004-14032022-Col1-A--D4--D4--W0040--P030--T00001--Z001--C01.ome.tif	786	-0.150493	-1.75416	4665600	41629.6	NT22-004-14032022-Col1-A	NT22_004_MolDev_ColI	30	W0040--D4--D4	NT22_004	/g/pepperkok/tuechler/Experiments_2022/NT22_004/NT22_004_MolDev_ColI/NT22-004-14032022-Col1-A/W0040--D4--D4/P030--D4--D4	/g/pepperkok/tuechler/Experiments_2022/NT22_004/NT22_004_MolDev_ColI/NT22-004-14032022-Col1-A/W0040--D4--D4/P030--D4--D4	A	24h	TGF	rep 2	2728195836	1701763836	1468483836	6.49772e+06	5.90079e+06
254	D4	P031	NT22-004-14032022-Col1-A--D4--D4--W0040--P031--T00001--Z001--C01.ome.tif	787	-0.241695	-1.75712	4665600	44360.1	NT22-004-14032022-Col1-A	NT22_004_MolDev_ColI	31	W0040--D4--D4	NT22_004	/g/pepperkok/tuechler/Experiments_2022/NT22_004/NT22_004_MolDev_ColI/NT22-004-14032022-Col1-A/W0040--D4--D4/P031--D4--D4	/g/pepperkok/tuechler/Experiments_2022/NT22_004/NT22_004_MolDev_ColI/NT22-004-14032022-Col1-A/W0040--D4--D4/P031--D4--D4	A	24h	TGF	rep 2	2.90714e+09	1.88071e+09	1.64743e+09	6.48594e+06	5.88901e+06
254	D4	P032	NT22-004-14032022-Col1-A--D4--D4--W0040--P032--T00001--Z001--C01.ome.tif	788	-0.238129	-1.7997	4665600	47087.8	NT22-004-14032022-Col1-A	NT22_004_MolDev_ColI	32	W0040--D4--D4	NT22_004	/g/pepperkok/tuechler/Experiments_2022/NT22_004/NT22_004_MolDev_ColI/NT22-004-14032022-Col1-A/W0040--D4--D4/P032--D4--D4	/g/pepperkok/tuechler/Experiments_2022/NT22_004/NT22_004_MolDev_ColI/NT22-004-14032022-Col1-A/W0040--D4--D4/P032--D4--D4	A	24h	TGF	rep 2	3.0859e+09	2.05947e+09	1.82619e+09	7.18972e+06	6.5928e+06
229	D4	P033	NT22-004-14032022-Col1-A--D4--D4--W0040--P033--T00001--Z001--C01.ome.tif	789	-0.226703	-1.76216	4665600	46734.6	NT22-004-14032022-Col1-A	NT22_004_MolDev_ColI	33	W0040--D4--D4	NT22_004	/g/pepperkok/tuechler/Experiments_2022/NT22_004/NT22_004_MolDev_ColI/NT22-004-14032022-Col1-A/W0040--D4--D4/P033--D4--D4	/g/pepperkok/tuechler/Experiments_2022/NT22_004/NT22_004_MolDev_ColI/NT22-004-14032022-Col1-A/W0040--D4--D4/P033--D4--D4	A	24h	TGF	rep 2	3.06275e+09	2.03632e+09	1.80304e+09	7.87353e+06	7.2766e+06
209	D4	P034	NT22-004-14032022-Col1-A--D4--D4--W0040--P034--T00001--Z001--C01.ome.tif	790	-0.213155	-1.76341	4665600	44429	NT22-004-14032022-Col1-A	NT22_004_MolDev_ColI	34	W0040--D4--D4	NT22_004	/g/pepperkok/tuechler/Experiments_2022/NT22_004/NT22_004_MolDev_ColI/NT22-004-14032022-Col1-A/W0040--D4--D4/P034--D4--D4	/g/pepperkok/tuechler/Experiments_2022/NT22_004/NT22_004_MolDev_ColI/NT22-004-14032022-Col1-A/W0040--D4--D4/P034--D4--D4	A	24h	TGF	rep 2	2.91166e+09	1.88522e+09	1.65194e+09	7.90403e+06	7.30711e+06
207	D4	P035	NT22-004-14032022-Col1-A--D4--D4--W0040--P035--T00001--Z001--C01.ome.tif	791	-0.329893	-1.75582	4665600	44101.8	NT22-004-14032022-Col1-A	NT22_004_MolDev_ColI	35	W0040--D4--D4	NT22_004	/g/pepperkok/tuechler/Experiments_2022/NT22_004/NT22_004_MolDev_ColI/NT22-004-14032022-Col1-A/W0040--D4--D4/P035--D4--D4	/g/pepperkok/tuechler/Experiments_2022/NT22_004/NT22_004_MolDev_ColI/NT22-004-14032022-Col1-A/W0040--D4--D4/P035--D4--D4	A	24h	TGF	rep 2	2.89021e+09	1.86378e+09	1.6305e+09	7.87682e+06	7.27989e+06
118	D4	P036	NT22-004-14032022-Col1-A--D4--D4--W0040--P036--T00001--Z001--C01.ome.tif	792	-0.395023	-1.882	4665600	31890.3	NT22-004-14032022-Col1-A	NT22_004_MolDev_ColI	36	W0040--D4--D4	NT22_004	/g/pepperkok/tuechler/Experiments_2022/NT22_004/NT22_004_MolDev_ColI/NT22-004-14032022-Col1-A/W0040--D4--D4/P036--D4--D4	/g/pepperkok/tuechler/Experiments_2022/NT22_004/NT22_004_MolDev_ColI/NT22-004-14032022-Col1-A/W0040--D4--D4/P036--D4--D4	A	24h	TGF	rep 2	2.08993e+09	1.0635e+09	8.3022e+08	7.03576e+06	6.43883e+06
222	D5	P001	NT22-004-14032022-Col1-A--D5--D5--W0041--P001--T00001--Z001--C01.ome.tif	793	-0.285985	-1.76179	4665600	34846	NT22-004-14032022-Col1-A	NT22_004_MolDev_ColI	1	W0041--D5--D5	NT22_004	/g/pepperkok/tuechler/Experiments_2022/NT22_004/NT22_004_MolDev_ColI/NT22-004-14032022-Col1-A/W0041--D5--D5/P001--D5--D5	/g/pepperkok/tuechler/Experiments_2022/NT22_004/NT22_004_MolDev_ColI/NT22-004-14032022-Col1-A/W0041--D5--D5/P001--D5--D5	A	12h	TGF	rep 2	2.28363e+09	1.2572e+09	1.02392e+09	4.61226e+06	4.01533e+06
241	D5	P002	NT22-004-14032022-Col1-A--D5--D5--W0041--P002--T00001--Z001--C01.ome.tif	794	-0.435121	-1.75065	4665600	35860.1	NT22-004-14032022-Col1-A	NT22_004_MolDev_ColI	2	W0041--D5--D5	NT22_004	/g/pepperkok/tuechler/Experiments_2022/NT22_004/NT22_004_MolDev_ColI/NT22-004-14032022-Col1-A/W0041--D5--D5/P002--D5--D5	/g/pepperkok/tuechler/Experiments_2022/NT22_004/NT22_004_MolDev_ColI/NT22-004-14032022-Col1-A/W0041--D5--D5/P002--D5--D5	A	12h	TGF	rep 2	2.35009e+09	1.32366e+09	1.09038e+09	4.52441e+06	3.92748e+06
240	D5	P003	NT22-004-14032022-Col1-A--D5--D5--W0041--P003--T00001--Z001--C01.ome.tif	795	-0.298036	-1.72416	4665600	33485.5	NT22-004-14032022-Col1-A	NT22_004_MolDev_ColI	3	W0041--D5--D5	NT22_004	/g/pepperkok/tuechler/Experiments_2022/NT22_004/NT22_004_MolDev_ColI/NT22-004-14032022-Col1-A/W0041--D5--D5/P003--D5--D5	/g/pepperkok/tuechler/Experiments_2022/NT22_004/NT22_004_MolDev_ColI/NT22-004-14032022-Col1-A/W0041--D5--D5/P003--D5--D5	A	12h	TGF	rep 2	2.19447e+09	1.16804e+09	9.34758e+08	3.89483e+06	3.2979e+06
213	D5	P004	NT22-004-14032022-Col1-A--D5--D5--W0041--P004--T00001--Z001--C01.ome.tif	796	-0.294955	-1.74907	4665600	34494.7	NT22-004-14032022-Col1-A	NT22_004_MolDev_ColI	4	W0041--D5--D5	NT22_004	/g/pepperkok/tuechler/Experiments_2022/NT22_004/NT22_004_MolDev_ColI/NT22-004-14032022-Col1-A/W0041--D5--D5/P004--D5--D5	/g/pepperkok/tuechler/Experiments_2022/NT22_004/NT22_004_MolDev_ColI/NT22-004-14032022-Col1-A/W0041--D5--D5/P004--D5--D5	A	12h	TGF	rep 2	2.26061e+09	1.23418e+09	1.0009e+09	4.69905e+06	4.10212e+06
250	D5	P005	NT22-004-14032022-Col1-A--D5--D5--W0041--P005--T00001--Z001--C01.ome.tif	797	-0.401336	-1.76815	4665600	35212.8	NT22-004-14032022-Col1-A	NT22_004_MolDev_ColI	5	W0041--D5--D5	NT22_004	/g/pepperkok/tuechler/Experiments_2022/NT22_004/NT22_004_MolDev_ColI/NT22-004-14032022-Col1-A/W0041--D5--D5/P005--D5--D5	/g/pepperkok/tuechler/Experiments_2022/NT22_004/NT22_004_MolDev_ColI/NT22-004-14032022-Col1-A/W0041--D5--D5/P005--D5--D5	A	12h	TGF	rep 2	2.30767e+09	1.28124e+09	1.04796e+09	4.19183e+06	3.59491e+06
216	D5	P006	NT22-004-14032022-Col1-A--D5--D5--W0041--P006--T00001--Z001--C01.ome.tif	798	-0.326541	-1.72687	4665600	34151.5	NT22-004-14032022-Col1-A	NT22_004_MolDev_ColI	6	W0041--D5--D5	NT22_004	/g/pepperkok/tuechler/Experiments_2022/NT22_004/NT22_004_MolDev_ColI/NT22-004-14032022-Col1-A/W0041--D5--D5/P006--D5--D5	/g/pepperkok/tuechler/Experiments_2022/NT22_004/NT22_004_MolDev_ColI/NT22-004-14032022-Col1-A/W0041--D5--D5/P006--D5--D5	A	12h	TGF	rep 2	2.23812e+09	1.21168e+09	9.78404e+08	4.52965e+06	3.93272e+06
220	D5	P007	NT22-004-14032022-Col1-A--D5--D5--W0041--P007--T00001--Z001--C01.ome.tif	799	-0.415925	-1.67692	4665600	35656.6	NT22-004-14032022-Col1-A	NT22_004_MolDev_ColI	7	W0041--D5--D5	NT22_004	/g/pepperkok/tuechler/Experiments_2022/NT22_004/NT22_004_MolDev_ColI/NT22-004-14032022-Col1-A/W0041--D5--D5/P007--D5--D5	/g/pepperkok/tuechler/Experiments_2022/NT22_004/NT22_004_MolDev_ColI/NT22-004-14032022-Col1-A/W0041--D5--D5/P007--D5--D5	A	12h	TGF	rep 2	2.33676e+09	1.31033e+09	1.07705e+09	4.89566e+06	4.29874e+06
224	D5	P008	NT22-004-14032022-Col1-A--D5--D5--W0041--P008--T00001--Z001--C01.ome.tif	800	-0.268532	-1.80344	4665600	32666.9	NT22-004-14032022-Col1-A	NT22_004_MolDev_ColI	8	W0041--D5--D5	NT22_004	/g/pepperkok/tuechler/Experiments_2022/NT22_004/NT22_004_MolDev_ColI/NT22-004-14032022-Col1-A/W0041--D5--D5/P008--D5--D5	/g/pepperkok/tuechler/Experiments_2022/NT22_004/NT22_004_MolDev_ColI/NT22-004-14032022-Col1-A/W0041--D5--D5/P008--D5--D5	A	12h	TGF	rep 2	2.14083e+09	1.11439e+09	8.81115e+08	3.93355e+06	3.33662e+06
209	D5	P009	NT22-004-14032022-Col1-A--D5--D5--W0041--P009--T00001--Z001--C01.ome.tif	801	-0.299125	-1.77104	4665600	33004.9	NT22-004-14032022-Col1-A	NT22_004_MolDev_ColI	9	W0041--D5--D5	NT22_004	/g/pepperkok/tuechler/Experiments_2022/NT22_004/NT22_004_MolDev_ColI/NT22-004-14032022-Col1-A/W0041--D5--D5/P009--D5--D5	/g/pepperkok/tuechler/Experiments_2022/NT22_004/NT22_004_MolDev_ColI/NT22-004-14032022-Col1-A/W0041--D5--D5/P009--D5--D5	A	12h	TGF	rep 2	2.16298e+09	1.13655e+09	9.03265e+08	4.32184e+06	3.72492e+06
259	D5	P010	NT22-004-14032022-Col1-A--D5--D5--W0041--P010--T00001--Z001--C01.ome.tif	802	-0.224163	-1.76005	4665600	35082.4	NT22-004-14032022-Col1-A	NT22_004_MolDev_ColI	10	W0041--D5--D5	NT22_004	/g/pepperkok/tuechler/Experiments_2022/NT22_004/NT22_004_MolDev_ColI/NT22-004-14032022-Col1-A/W0041--D5--D5/P010--D5--D5	/g/pepperkok/tuechler/Experiments_2022/NT22_004/NT22_004_MolDev_ColI/NT22-004-14032022-Col1-A/W0041--D5--D5/P010--D5--D5	A	12h	TGF	rep 2	2.29912e+09	1.27269e+09	1.03941e+09	4.01317e+06	3.41624e+06
210	D5	P011	NT22-004-14032022-Col1-A--D5--D5--W0041--P011--T00001--Z001--C01.ome.tif	803	-0.399862	-1.7834	4665600	34206.7	NT22-004-14032022-Col1-A	NT22_004_MolDev_ColI	11	W0041--D5--D5	NT22_004	/g/pepperkok/tuechler/Experiments_2022/NT22_004/NT22_004_MolDev_ColI/NT22-004-14032022-Col1-A/W0041--D5--D5/P011--D5--D5	/g/pepperkok/tuechler/Experiments_2022/NT22_004/NT22_004_MolDev_ColI/NT22-004-14032022-Col1-A/W0041--D5--D5/P011--D5--D5	A	12h	TGF	rep 2	2.24173e+09	1.2153e+09	9.82022e+08	4.6763e+06	4.07937e+06
236	D5	P012	NT22-004-14032022-Col1-A--D5--D5--W0041--P012--T00001--Z001--C01.ome.tif	804	-0.520889	-1.775	4665600	37666.2	NT22-004-14032022-Col1-A	NT22_004_MolDev_ColI	12	W0041--D5--D5	NT22_004	/g/pepperkok/tuechler/Experiments_2022/NT22_004/NT22_004_MolDev_ColI/NT22-004-14032022-Col1-A/W0041--D5--D5/P012--D5--D5	/g/pepperkok/tuechler/Experiments_2022/NT22_004/NT22_004_MolDev_ColI/NT22-004-14032022-Col1-A/W0041--D5--D5/P012--D5--D5	A	12h	TGF	rep 2	2.46845e+09	1.44202e+09	1.20874e+09	5.12179e+06	4.52486e+06
179	D5	P013	NT22-004-14032022-Col1-A--D5--D5--W0041--P013--T00001--Z001--C01.ome.tif	805	-0.316455	-1.84108	4665600	31672.9	NT22-004-14032022-Col1-A	NT22_004_MolDev_ColI	13	W0041--D5--D5	NT22_004	/g/pepperkok/tuechler/Experiments_2022/NT22_004/NT22_004_MolDev_ColI/NT22-004-14032022-Col1-A/W0041--D5--D5/P013--D5--D5	/g/pepperkok/tuechler/Experiments_2022/NT22_004/NT22_004_MolDev_ColI/NT22-004-14032022-Col1-A/W0041--D5--D5/P013--D5--D5	A	12h	TGF	rep 2	2.07568e+09	1.04925e+09	8.15972e+08	4.5585e+06	3.96158e+06
217	D5	P014	NT22-004-14032022-Col1-A--D5--D5--W0041--P014--T00001--Z001--C01.ome.tif	806	-0.681497	-1.80122	4665600	34366.8	NT22-004-14032022-Col1-A	NT22_004_MolDev_ColI	14	W0041--D5--D5	NT22_004	/g/pepperkok/tuechler/Experiments_2022/NT22_004/NT22_004_MolDev_ColI/NT22-004-14032022-Col1-A/W0041--D5--D5/P014--D5--D5	/g/pepperkok/tuechler/Experiments_2022/NT22_004/NT22_004_MolDev_ColI/NT22-004-14032022-Col1-A/W0041--D5--D5/P014--D5--D5	A	12h	TGF	rep 2	2.25223e+09	1.2258e+09	9.92519e+08	4.57382e+06	3.97689e+06
153	D5	P015	NT22-004-14032022-Col1-A--D5--D5--W0041--P015--T00001--Z001--C01.ome.tif	807	-0.52787	-1.76864	4665600	29675	NT22-004-14032022-Col1-A	NT22_004_MolDev_ColI	15	W0041--D5--D5	NT22_004	/g/pepperkok/tuechler/Experiments_2022/NT22_004/NT22_004_MolDev_ColI/NT22-004-14032022-Col1-A/W0041--D5--D5/P015--D5--D5	/g/pepperkok/tuechler/Experiments_2022/NT22_004/NT22_004_MolDev_ColI/NT22-004-14032022-Col1-A/W0041--D5--D5/P015--D5--D5	A	12h	TGF	rep 2	1.94475e+09	9.18321e+08	6.85041e+08	4.47739e+06	3.88046e+06
272	D5	P016	NT22-004-14032022-Col1-A--D5--D5--W0041--P016--T00001--Z001--C01.ome.tif	808	-0.307563	-1.77917	4665600	35858.2	NT22-004-14032022-Col1-A	NT22_004_MolDev_ColI	16	W0041--D5--D5	NT22_004	/g/pepperkok/tuechler/Experiments_2022/NT22_004/NT22_004_MolDev_ColI/NT22-004-14032022-Col1-A/W0041--D5--D5/P016--D5--D5	/g/pepperkok/tuechler/Experiments_2022/NT22_004/NT22_004_MolDev_ColI/NT22-004-14032022-Col1-A/W0041--D5--D5/P016--D5--D5	A	12h	TGF	rep 2	2.34997e+09	1.32353e+09	1.09025e+09	4.00829e+06	3.41136e+06
267	D5	P017	NT22-004-14032022-Col1-A--D5--D5--W0041--P017--T00001--Z001--C01.ome.tif	809	-0.466659	-1.75926	4665600	38771.9	NT22-004-14032022-Col1-A	NT22_004_MolDev_ColI	17	W0041--D5--D5	NT22_004	/g/pepperkok/tuechler/Experiments_2022/NT22_004/NT22_004_MolDev_ColI/NT22-004-14032022-Col1-A/W0041--D5--D5/P017--D5--D5	/g/pepperkok/tuechler/Experiments_2022/NT22_004/NT22_004_MolDev_ColI/NT22-004-14032022-Col1-A/W0041--D5--D5/P017--D5--D5	A	12h	TGF	rep 2	2.54092e+09	1.51449e+09	1.28121e+09	4.79853e+06	4.2016e+06
293	D5	P018	NT22-004-14032022-Col1-A--D5--D5--W0041--P018--T00001--Z001--C01.ome.tif	810	-0.447886	-1.70237	4665600	40059.6	NT22-004-14032022-Col1-A	NT22_004_MolDev_ColI	18	W0041--D5--D5	NT22_004	/g/pepperkok/tuechler/Experiments_2022/NT22_004/NT22_004_MolDev_ColI/NT22-004-14032022-Col1-A/W0041--D5--D5/P018--D5--D5	/g/pepperkok/tuechler/Experiments_2022/NT22_004/NT22_004_MolDev_ColI/NT22-004-14032022-Col1-A/W0041--D5--D5/P018--D5--D5	A	12h	TGF	rep 2	2625305886	1598873886	1365593886	4.66073e+06	4.0638e+06
136	D5	P019	NT22-004-14032022-Col1-A--D5--D5--W0041--P019--T00001--Z001--C01.ome.tif	811	-0.259707	-1.81728	4665600	29643.6	NT22-004-14032022-Col1-A	NT22_004_MolDev_ColI	19	W0041--D5--D5	NT22_004	/g/pepperkok/tuechler/Experiments_2022/NT22_004/NT22_004_MolDev_ColI/NT22-004-14032022-Col1-A/W0041--D5--D5/P019--D5--D5	/g/pepperkok/tuechler/Experiments_2022/NT22_004/NT22_004_MolDev_ColI/NT22-004-14032022-Col1-A/W0041--D5--D5/P019--D5--D5	A	12h	TGF	rep 2	1.9427e+09	9.16263e+08	6.82983e+08	5.02194e+06	4.42501e+06
142	D5	P020	NT22-004-14032022-Col1-A--D5--D5--W0041--P020--T00001--Z001--C01.ome.tif	812	-0.554644	-1.77494	4665600	29226.1	NT22-004-14032022-Col1-A	NT22_004_MolDev_ColI	20	W0041--D5--D5	NT22_004	/g/pepperkok/tuechler/Experiments_2022/NT22_004/NT22_004_MolDev_ColI/NT22-004-14032022-Col1-A/W0041--D5--D5/P020--D5--D5	/g/pepperkok/tuechler/Experiments_2022/NT22_004/NT22_004_MolDev_ColI/NT22-004-14032022-Col1-A/W0041--D5--D5/P020--D5--D5	A	12h	TGF	rep 2	1.91534e+09	8.88903e+08	6.55623e+08	4.61706e+06	4.02014e+06
178	D5	P021	NT22-004-14032022-Col1-A--D5--D5--W0041--P021--T00001--Z001--C01.ome.tif	813	-0.804668	-1.75235	4665600	31105.5	NT22-004-14032022-Col1-A	NT22_004_MolDev_ColI	21	W0041--D5--D5	NT22_004	/g/pepperkok/tuechler/Experiments_2022/NT22_004/NT22_004_MolDev_ColI/NT22-004-14032022-Col1-A/W0041--D5--D5/P021--D5--D5	/g/pepperkok/tuechler/Experiments_2022/NT22_004/NT22_004_MolDev_ColI/NT22-004-14032022-Col1-A/W0041--D5--D5/P021--D5--D5	A	12h	TGF	rep 2	2.0385e+09	1.01207e+09	7.78786e+08	4.3752e+06	3.77828e+06
244	D5	P022	NT22-004-14032022-Col1-A--D5--D5--W0041--P022--T00001--Z001--C01.ome.tif	814	-0.518071	-1.76804	4665600	38871.8	NT22-004-14032022-Col1-A	NT22_004_MolDev_ColI	22	W0041--D5--D5	NT22_004	/g/pepperkok/tuechler/Experiments_2022/NT22_004/NT22_004_MolDev_ColI/NT22-004-14032022-Col1-A/W0041--D5--D5/P022--D5--D5	/g/pepperkok/tuechler/Experiments_2022/NT22_004/NT22_004_MolDev_ColI/NT22-004-14032022-Col1-A/W0041--D5--D5/P022--D5--D5	A	12h	TGF	rep 2	2.54746e+09	1.52103e+09	1.28775e+09	5.27767e+06	4.68075e+06
223	D5	P023	NT22-004-14032022-Col1-A--D5--D5--W0041--P023--T00001--Z001--C01.ome.tif	815	-0.299088	-1.67702	4665600	34872.3	NT22-004-14032022-Col1-A	NT22_004_MolDev_ColI	23	W0041--D5--D5	NT22_004	/g/pepperkok/tuechler/Experiments_2022/NT22_004/NT22_004_MolDev_ColI/NT22-004-14032022-Col1-A/W0041--D5--D5/P023--D5--D5	/g/pepperkok/tuechler/Experiments_2022/NT22_004/NT22_004_MolDev_ColI/NT22-004-14032022-Col1-A/W0041--D5--D5/P023--D5--D5	A	12h	TGF	rep 2	2.28536e+09	1.25892e+09	1.02564e+09	4.5993e+06	4.00238e+06
182	D5	P024	NT22-004-14032022-Col1-A--D5--D5--W0041--P024--T00001--Z001--C01.ome.tif	816	-0.498327	-1.85328	4665600	34273.5	NT22-004-14032022-Col1-A	NT22_004_MolDev_ColI	24	W0041--D5--D5	NT22_004	/g/pepperkok/tuechler/Experiments_2022/NT22_004/NT22_004_MolDev_ColI/NT22-004-14032022-Col1-A/W0041--D5--D5/P024--D5--D5	/g/pepperkok/tuechler/Experiments_2022/NT22_004/NT22_004_MolDev_ColI/NT22-004-14032022-Col1-A/W0041--D5--D5/P024--D5--D5	A	12h	TGF	rep 2	2.24612e+09	1.21968e+09	9.86405e+08	5.41981e+06	4.82288e+06
212	D5	P025	NT22-004-14032022-Col1-A--D5--D5--W0041--P025--T00001--Z001--C01.ome.tif	817	-0.548209	-1.81284	4665600	34134.3	NT22-004-14032022-Col1-A	NT22_004_MolDev_ColI	25	W0041--D5--D5	NT22_004	/g/pepperkok/tuechler/Experiments_2022/NT22_004/NT22_004_MolDev_ColI/NT22-004-14032022-Col1-A/W0041--D5--D5/P025--D5--D5	/g/pepperkok/tuechler/Experiments_2022/NT22_004/NT22_004_MolDev_ColI/NT22-004-14032022-Col1-A/W0041--D5--D5/P025--D5--D5	A	12h	TGF	rep 2	2.23699e+09	1.21056e+09	9.77278e+08	4.6098e+06	4.01288e+06
258	D5	P026	NT22-004-14032022-Col1-A--D5--D5--W0041--P026--T00001--Z001--C01.ome.tif	818	-0.43628	-1.70445	4665600	36716.8	NT22-004-14032022-Col1-A	NT22_004_MolDev_ColI	26	W0041--D5--D5	NT22_004	/g/pepperkok/tuechler/Experiments_2022/NT22_004/NT22_004_MolDev_ColI/NT22-004-14032022-Col1-A/W0041--D5--D5/P026--D5--D5	/g/pepperkok/tuechler/Experiments_2022/NT22_004/NT22_004_MolDev_ColI/NT22-004-14032022-Col1-A/W0041--D5--D5/P026--D5--D5	A	12h	TGF	rep 2	2.40623e+09	1.3798e+09	1.14652e+09	4.44388e+06	3.84695e+06
251	D5	P027	NT22-004-14032022-Col1-A--D5--D5--W0041--P027--T00001--Z001--C01.ome.tif	819	-0.236987	-1.78466	4665600	34100.7	NT22-004-14032022-Col1-A	NT22_004_MolDev_ColI	27	W0041--D5--D5	NT22_004	/g/pepperkok/tuechler/Experiments_2022/NT22_004/NT22_004_MolDev_ColI/NT22-004-14032022-Col1-A/W0041--D5--D5/P027--D5--D5	/g/pepperkok/tuechler/Experiments_2022/NT22_004/NT22_004_MolDev_ColI/NT22-004-14032022-Col1-A/W0041--D5--D5/P027--D5--D5	A	12h	TGF	rep 2	2.23479e+09	1.20836e+09	9.7508e+08	3.88478e+06	3.28785e+06
245	D5	P028	NT22-004-14032022-Col1-A--D5--D5--W0041--P028--T00001--Z001--C01.ome.tif	820	-0.27003	-1.73918	4665600	35045.8	NT22-004-14032022-Col1-A	NT22_004_MolDev_ColI	28	W0041--D5--D5	NT22_004	/g/pepperkok/tuechler/Experiments_2022/NT22_004/NT22_004_MolDev_ColI/NT22-004-14032022-Col1-A/W0041--D5--D5/P028--D5--D5	/g/pepperkok/tuechler/Experiments_2022/NT22_004/NT22_004_MolDev_ColI/NT22-004-14032022-Col1-A/W0041--D5--D5/P028--D5--D5	A	12h	TGF	rep 2	2.29673e+09	1.2703e+09	1.03702e+09	4.23271e+06	3.63579e+06
238	D5	P029	NT22-004-14032022-Col1-A--D5--D5--W0041--P029--T00001--Z001--C01.ome.tif	821	-0.596848	-1.87376	4665600	35934.1	NT22-004-14032022-Col1-A	NT22_004_MolDev_ColI	29	W0041--D5--D5	NT22_004	/g/pepperkok/tuechler/Experiments_2022/NT22_004/NT22_004_MolDev_ColI/NT22-004-14032022-Col1-A/W0041--D5--D5/P029--D5--D5	/g/pepperkok/tuechler/Experiments_2022/NT22_004/NT22_004_MolDev_ColI/NT22-004-14032022-Col1-A/W0041--D5--D5/P029--D5--D5	A	12h	TGF	rep 2	2.35494e+09	1.32851e+09	1.09523e+09	4.60181e+06	4.00488e+06
217	D5	P030	NT22-004-14032022-Col1-A--D5--D5--W0041--P030--T00001--Z001--C01.ome.tif	822	-0.326157	-1.84979	4665600	35135.7	NT22-004-14032022-Col1-A	NT22_004_MolDev_ColI	30	W0041--D5--D5	NT22_004	/g/pepperkok/tuechler/Experiments_2022/NT22_004/NT22_004_MolDev_ColI/NT22-004-14032022-Col1-A/W0041--D5--D5/P030--D5--D5	/g/pepperkok/tuechler/Experiments_2022/NT22_004/NT22_004_MolDev_ColI/NT22-004-14032022-Col1-A/W0041--D5--D5/P030--D5--D5	A	12h	TGF	rep 2	2.30262e+09	1.27619e+09	1.04291e+09	4.80602e+06	4.20909e+06
163	D5	P031	NT22-004-14032022-Col1-A--D5--D5--W0041--P031--T00001--Z001--C01.ome.tif	823	-0.62704	-1.8601	4665600	29335.9	NT22-004-14032022-Col1-A	NT22_004_MolDev_ColI	31	W0041--D5--D5	NT22_004	/g/pepperkok/tuechler/Experiments_2022/NT22_004/NT22_004_MolDev_ColI/NT22-004-14032022-Col1-A/W0041--D5--D5/P031--D5--D5	/g/pepperkok/tuechler/Experiments_2022/NT22_004/NT22_004_MolDev_ColI/NT22-004-14032022-Col1-A/W0041--D5--D5/P031--D5--D5	A	12h	TGF	rep 2	1.92253e+09	8.96099e+08	6.62819e+08	4.06637e+06	3.46944e+06
210	D5	P032	NT22-004-14032022-Col1-A--D5--D5--W0041--P032--T00001--Z001--C01.ome.tif	824	-0.349663	-1.72129	4665600	33640.5	NT22-004-14032022-Col1-A	NT22_004_MolDev_ColI	32	W0041--D5--D5	NT22_004	/g/pepperkok/tuechler/Experiments_2022/NT22_004/NT22_004_MolDev_ColI/NT22-004-14032022-Col1-A/W0041--D5--D5/P032--D5--D5	/g/pepperkok/tuechler/Experiments_2022/NT22_004/NT22_004_MolDev_ColI/NT22-004-14032022-Col1-A/W0041--D5--D5/P032--D5--D5	A	12h	TGF	rep 2	2.20463e+09	1.1782e+09	9.44919e+08	4.49961e+06	3.90269e+06
189	D5	P033	NT22-004-14032022-Col1-A--D5--D5--W0041--P033--T00001--Z001--C01.ome.tif	825	-0.385754	-1.81009	4665600	34695.6	NT22-004-14032022-Col1-A	NT22_004_MolDev_ColI	33	W0041--D5--D5	NT22_004	/g/pepperkok/tuechler/Experiments_2022/NT22_004/NT22_004_MolDev_ColI/NT22-004-14032022-Col1-A/W0041--D5--D5/P033--D5--D5	/g/pepperkok/tuechler/Experiments_2022/NT22_004/NT22_004_MolDev_ColI/NT22-004-14032022-Col1-A/W0041--D5--D5/P033--D5--D5	A	12h	TGF	rep 2	2.27378e+09	1.24735e+09	1.01407e+09	5.36543e+06	4.7685e+06
238	D5	P034	NT22-004-14032022-Col1-A--D5--D5--W0041--P034--T00001--Z001--C01.ome.tif	826	-0.31998	-1.76097	4665600	35382.5	NT22-004-14032022-Col1-A	NT22_004_MolDev_ColI	34	W0041--D5--D5	NT22_004	/g/pepperkok/tuechler/Experiments_2022/NT22_004/NT22_004_MolDev_ColI/NT22-004-14032022-Col1-A/W0041--D5--D5/P034--D5--D5	/g/pepperkok/tuechler/Experiments_2022/NT22_004/NT22_004_MolDev_ColI/NT22-004-14032022-Col1-A/W0041--D5--D5/P034--D5--D5	A	12h	TGF	rep 2	2.3188e+09	1.29236e+09	1.05908e+09	4.44993e+06	3.853e+06
167	D5	P035	NT22-004-14032022-Col1-A--D5--D5--W0041--P035--T00001--Z001--C01.ome.tif	827	-0.529344	-1.84052	4665600	33136.7	NT22-004-14032022-Col1-A	NT22_004_MolDev_ColI	35	W0041--D5--D5	NT22_004	/g/pepperkok/tuechler/Experiments_2022/NT22_004/NT22_004_MolDev_ColI/NT22-004-14032022-Col1-A/W0041--D5--D5/P035--D5--D5	/g/pepperkok/tuechler/Experiments_2022/NT22_004/NT22_004_MolDev_ColI/NT22-004-14032022-Col1-A/W0041--D5--D5/P035--D5--D5	A	12h	TGF	rep 2	2.17161e+09	1.14518e+09	9.11901e+08	5.46049e+06	4.86356e+06
63	D5	P036	NT22-004-14032022-Col1-A--D5--D5--W0041--P036--T00001--Z001--C01.ome.tif	828	-0.534045	-1.95123	4665600	24662.5	NT22-004-14032022-Col1-A	NT22_004_MolDev_ColI	36	W0041--D5--D5	NT22_004	/g/pepperkok/tuechler/Experiments_2022/NT22_004/NT22_004_MolDev_ColI/NT22-004-14032022-Col1-A/W0041--D5--D5/P036--D5--D5	/g/pepperkok/tuechler/Experiments_2022/NT22_004/NT22_004_MolDev_ColI/NT22-004-14032022-Col1-A/W0041--D5--D5/P036--D5--D5	A	12h	TGF	rep 2	1.61625e+09	5.89823e+08	3.56543e+08	5.65941e+06	5.06248e+06
161	A1	P001	NT22-004-14032022-Col1-B--A1--A1--W0001--P001--T00001--Z001--C01.ome.tif	1	-0.374896	-1.73628	4665600	45504.7	NT22-004-14032022-Col1-B	NT22_004_MolDev_ColI	1	W0001--A1--A1	NT22_004	/g/pepperkok/tuechler/Experiments_2022/NT22_004/NT22_004_MolDev_ColI/NT22-004-14032022-Col1-B/W0001--A1--A1/P001--A1--A1	/g/pepperkok/tuechler/Experiments_2022/NT22_004/NT22_004_MolDev_ColI/NT22-004-14032022-Col1-B/W0001--A1--A1/P001--A1--A1	B	96h	ctrl	rep 1	2.98215e+09	1.95572e+09	1.69911e+09	1.05535e+07	9.52365e+06
169	A1	P002	NT22-004-14032022-Col1-B--A1--A1--W0001--P002--T00001--Z001--C01.ome.tif	2	-0.238361	-1.88784	4665600	46776.7	NT22-004-14032022-Col1-B	NT22_004_MolDev_ColI	2	W0001--A1--A1	NT22_004	/g/pepperkok/tuechler/Experiments_2022/NT22_004/NT22_004_MolDev_ColI/NT22-004-14032022-Col1-B/W0001--A1--A1/P002--A1--A1	/g/pepperkok/tuechler/Experiments_2022/NT22_004/NT22_004_MolDev_ColI/NT22-004-14032022-Col1-B/W0001--A1--A1/P002--A1--A1	B	96h	ctrl	rep 1	3.06551e+09	2.03908e+09	1.78247e+09	1.05472e+07	9.51735e+06
152	A1	P003	NT22-004-14032022-Col1-B--A1--A1--W0001--P003--T00001--Z001--C01.ome.tif	3	-0.350788	-1.90659	4665600	44414.3	NT22-004-14032022-Col1-B	NT22_004_MolDev_ColI	3	W0001--A1--A1	NT22_004	/g/pepperkok/tuechler/Experiments_2022/NT22_004/NT22_004_MolDev_ColI/NT22-004-14032022-Col1-B/W0001--A1--A1/P003--A1--A1	/g/pepperkok/tuechler/Experiments_2022/NT22_004/NT22_004_MolDev_ColI/NT22-004-14032022-Col1-B/W0001--A1--A1/P003--A1--A1	B	96h	ctrl	rep 1	2.91069e+09	1.88426e+09	1.62765e+09	1.07082e+07	9.6784e+06
114	A1	P004	NT22-004-14032022-Col1-B--A1--A1--W0001--P004--T00001--Z001--C01.ome.tif	4	-0.592564	-1.88327	4665600	41675.6	NT22-004-14032022-Col1-B	NT22_004_MolDev_ColI	4	W0001--A1--A1	NT22_004	/g/pepperkok/tuechler/Experiments_2022/NT22_004/NT22_004_MolDev_ColI/NT22-004-14032022-Col1-B/W0001--A1--A1/P004--A1--A1	/g/pepperkok/tuechler/Experiments_2022/NT22_004/NT22_004_MolDev_ColI/NT22-004-14032022-Col1-B/W0001--A1--A1/P004--A1--A1	B	96h	ctrl	rep 1	2731210446	1704778446	1448170446	1.27032e+07	1.16734e+07
146	A1	P005	NT22-004-14032022-Col1-B--A1--A1--W0001--P005--T00001--Z001--C01.ome.tif	5	-0.464655	-1.94013	4665600	46584.1	NT22-004-14032022-Col1-B	NT22_004_MolDev_ColI	5	W0001--A1--A1	NT22_004	/g/pepperkok/tuechler/Experiments_2022/NT22_004/NT22_004_MolDev_ColI/NT22-004-14032022-Col1-B/W0001--A1--A1/P005--A1--A1	/g/pepperkok/tuechler/Experiments_2022/NT22_004/NT22_004_MolDev_ColI/NT22-004-14032022-Col1-B/W0001--A1--A1/P005--A1--A1	B	96h	ctrl	rep 1	3.05289e+09	2.02646e+09	1.76985e+09	1.21223e+07	1.10924e+07
110	A1	P006	NT22-004-14032022-Col1-B--A1--A1--W0001--P006--T00001--Z001--C01.ome.tif	6	-0.491089	-2.02254	4665600	43334.2	NT22-004-14032022-Col1-B	NT22_004_MolDev_ColI	6	W0001--A1--A1	NT22_004	/g/pepperkok/tuechler/Experiments_2022/NT22_004/NT22_004_MolDev_ColI/NT22-004-14032022-Col1-B/W0001--A1--A1/P006--A1--A1	/g/pepperkok/tuechler/Experiments_2022/NT22_004/NT22_004_MolDev_ColI/NT22-004-14032022-Col1-B/W0001--A1--A1/P006--A1--A1	B	96h	ctrl	rep 1	2.8399e+09	1.81347e+09	1.55686e+09	1.41533e+07	1.31235e+07
135	A1	P007	NT22-004-14032022-Col1-B--A1--A1--W0001--P007--T00001--Z001--C01.ome.tif	7	-0.325711	-1.85886	4665600	42978.6	NT22-004-14032022-Col1-B	NT22_004_MolDev_ColI	7	W0001--A1--A1	NT22_004	/g/pepperkok/tuechler/Experiments_2022/NT22_004/NT22_004_MolDev_ColI/NT22-004-14032022-Col1-B/W0001--A1--A1/P007--A1--A1	/g/pepperkok/tuechler/Experiments_2022/NT22_004/NT22_004_MolDev_ColI/NT22-004-14032022-Col1-B/W0001--A1--A1/P007--A1--A1	B	96h	ctrl	rep 1	2.8166e+09	1.79017e+09	1.53356e+09	1.13597e+07	1.03299e+07
129	A1	P008	NT22-004-14032022-Col1-B--A1--A1--W0001--P008--T00001--Z001--C01.ome.tif	8	-0.527313	-1.88752	4665600	40187.8	NT22-004-14032022-Col1-B	NT22_004_MolDev_ColI	8	W0001--A1--A1	NT22_004	/g/pepperkok/tuechler/Experiments_2022/NT22_004/NT22_004_MolDev_ColI/NT22-004-14032022-Col1-B/W0001--A1--A1/P008--A1--A1	/g/pepperkok/tuechler/Experiments_2022/NT22_004/NT22_004_MolDev_ColI/NT22-004-14032022-Col1-B/W0001--A1--A1/P008--A1--A1	B	96h	ctrl	rep 1	2.63371e+09	1.60728e+09	1.35067e+09	1.04703e+07	9.44047e+06
160	A1	P009	NT22-004-14032022-Col1-B--A1--A1--W0001--P009--T00001--Z001--C01.ome.tif	9	-0.4521	-1.91381	4665600	43632	NT22-004-14032022-Col1-B	NT22_004_MolDev_ColI	9	W0001--A1--A1	NT22_004	/g/pepperkok/tuechler/Experiments_2022/NT22_004/NT22_004_MolDev_ColI/NT22-004-14032022-Col1-B/W0001--A1--A1/P009--A1--A1	/g/pepperkok/tuechler/Experiments_2022/NT22_004/NT22_004_MolDev_ColI/NT22-004-14032022-Col1-B/W0001--A1--A1/P009--A1--A1	B	96h	ctrl	rep 1	2.85942e+09	1.83299e+09	1.57638e+09	9.85239e+06	8.82258e+06
164	A1	P010	NT22-004-14032022-Col1-B--A1--A1--W0001--P010--T00001--Z001--C01.ome.tif	10	-0.344543	-1.83133	4665600	43047.9	NT22-004-14032022-Col1-B	NT22_004_MolDev_ColI	10	W0001--A1--A1	NT22_004	/g/pepperkok/tuechler/Experiments_2022/NT22_004/NT22_004_MolDev_ColI/NT22-004-14032022-Col1-B/W0001--A1--A1/P010--A1--A1	/g/pepperkok/tuechler/Experiments_2022/NT22_004/NT22_004_MolDev_ColI/NT22-004-14032022-Col1-B/W0001--A1--A1/P010--A1--A1	B	96h	ctrl	rep 1	2.82114e+09	1.79471e+09	1.5381e+09	9.37867e+06	8.34885e+06
132	A1	P011	NT22-004-14032022-Col1-B--A1--A1--W0001--P011--T00001--Z001--C01.ome.tif	11	-0.521462	-1.80065	4665600	43130.2	NT22-004-14032022-Col1-B	NT22_004_MolDev_ColI	11	W0001--A1--A1	NT22_004	/g/pepperkok/tuechler/Experiments_2022/NT22_004/NT22_004_MolDev_ColI/NT22-004-14032022-Col1-B/W0001--A1--A1/P011--A1--A1	/g/pepperkok/tuechler/Experiments_2022/NT22_004/NT22_004_MolDev_ColI/NT22-004-14032022-Col1-B/W0001--A1--A1/P011--A1--A1	B	96h	ctrl	rep 1	2.82654e+09	1.80011e+09	1.5435e+09	1.16932e+07	1.06634e+07
152	A1	P012	NT22-004-14032022-Col1-B--A1--A1--W0001--P012--T00001--Z001--C01.ome.tif	12	-0.434912	-1.8175	4665600	42810.8	NT22-004-14032022-Col1-B	NT22_004_MolDev_ColI	12	W0001--A1--A1	NT22_004	/g/pepperkok/tuechler/Experiments_2022/NT22_004/NT22_004_MolDev_ColI/NT22-004-14032022-Col1-B/W0001--A1--A1/P012--A1--A1	/g/pepperkok/tuechler/Experiments_2022/NT22_004/NT22_004_MolDev_ColI/NT22-004-14032022-Col1-B/W0001--A1--A1/P012--A1--A1	B	96h	ctrl	rep 1	2.80561e+09	1.77918e+09	1.52257e+09	1.00169e+07	8.98708e+06
142	A1	P013	NT22-004-14032022-Col1-B--A1--A1--W0001--P013--T00001--Z001--C01.ome.tif	13	-0.414375	-1.87795	4665600	45604	NT22-004-14032022-Col1-B	NT22_004_MolDev_ColI	13	W0001--A1--A1	NT22_004	/g/pepperkok/tuechler/Experiments_2022/NT22_004/NT22_004_MolDev_ColI/NT22-004-14032022-Col1-B/W0001--A1--A1/P013--A1--A1	/g/pepperkok/tuechler/Experiments_2022/NT22_004/NT22_004_MolDev_ColI/NT22-004-14032022-Col1-B/W0001--A1--A1/P013--A1--A1	B	96h	ctrl	rep 1	2.98866e+09	1.96223e+09	1.70562e+09	1.20114e+07	1.09816e+07
183	A1	P014	NT22-004-14032022-Col1-B--A1--A1--W0001--P014--T00001--Z001--C01.ome.tif	14	-0.331319	-1.77964	4665600	46807.1	NT22-004-14032022-Col1-B	NT22_004_MolDev_ColI	14	W0001--A1--A1	NT22_004	/g/pepperkok/tuechler/Experiments_2022/NT22_004/NT22_004_MolDev_ColI/NT22-004-14032022-Col1-B/W0001--A1--A1/P014--A1--A1	/g/pepperkok/tuechler/Experiments_2022/NT22_004/NT22_004_MolDev_ColI/NT22-004-14032022-Col1-B/W0001--A1--A1/P014--A1--A1	B	96h	ctrl	rep 1	3.0675e+09	2.04107e+09	1.78446e+09	9.75115e+06	8.72134e+06
[truncated: 2,358 more rows]
