# Supplementary material for: Dynamic multi-omics and mechanistic modeling approach uncovers novel mechanisms of kidney fibrosis progression
Source: Mol Syst Biol. 2025 Jun 5;21(8):1030–65. doi: 10.1038/s44320-025-00116-2 (PMC12322177; doi:10.1038/s44320-025-00116-2)
Supplement: Supplementary file 10 — Dataset EV7 [file 44320_2025_116_MOESM10_ESM.xlsx]

## Sheet: legend
Dataset EV7: Imaging results validation experiments
Count_Nuclei
well
position
FileName_Nuclei
ImageNumber
ImageQuality_PowerLogLogSlope_Collagen
ImageQuality_PowerLogLogSlope_Nuclei
Intensity_TotalArea_Collagen
Intensity_TotalIntensity_Collagen
Metadata_Date
Metadata_Experiment
Metadata_FileLocation
Metadata_PosNum
Metadata_Well
Metadata_Year
PathName_Collagen
PathName_Nuclei
plate
siRNA
condition
replicates
Intensity_TotalIntensity_Collagen_x65535
Col1_bg_corrected_65535
Col1_bg_and_unspecificAB_corrected_65535
intensity_diff_nNuclei_65535
Col1_per_cell

## Sheet: data
Count_Nuclei	well	position	FileName_Nuclei	ImageNumber	ImageQuality_PowerLogLogSlope_Collagen	ImageQuality_PowerLogLogSlope_Nuclei	Intensity_TotalArea_Collagen	Intensity_TotalIntensity_Collagen	Metadata_Date	Metadata_Experiment	Metadata_FileLocation	Metadata_PosNum	Metadata_Well	Metadata_Year	PathName_Collagen	PathName_Nuclei	plate	siRNA	condition	replicates	Intensity_TotalIntensity_Collagen_x65535	Col1_bg_corrected_65535	Col1_bg_and_unspecificAB_corrected_65535	intensity_diff_nNuclei_65535	Col1_per_cell
118	A1	P001	NT24-001-17012024-CNA35-647-A--A1--A1--W0001--P001--T00001--Z001--C01.ome.tif	1	-1.08991	-1.75365	4665600	92013.6	NT24-001-17012024-CNA35-647-A	NT24_001		1	W0001--A1--A1	Experiments_2024	/g/pepperkok/tuechler/Experiments_2024/NT24_001/NT24-001-17012024-CNA35-647-A/W0001--A1--A1/P001--A1--A1	/g/pepperkok/tuechler/Experiments_2024/NT24_001/NT24-001-17012024-CNA35-647-A/W0001--A1--A1/P001--A1--A1	A	siFN1	TGF	rep 1	6.03011e+09	5.21363e+09	4.65376e+09	3.94387e+07	3.92413e+07
90	A1	P002	NT24-001-17012024-CNA35-647-A--A1--A1--W0001--P002--T00001--Z001--C01.ome.tif	2	-1.21168	-1.81996	4665600	103682	NT24-001-17012024-CNA35-647-A	NT24_001		2	W0001--A1--A1	Experiments_2024	/g/pepperkok/tuechler/Experiments_2024/NT24_001/NT24-001-17012024-CNA35-647-A/W0001--A1--A1/P002--A1--A1	/g/pepperkok/tuechler/Experiments_2024/NT24_001/NT24-001-17012024-CNA35-647-A/W0001--A1--A1/P002--A1--A1	A	siFN1	TGF	rep 1	6.79478e+09	5.9783e+09	5.41842e+09	6.02047e+07	6.00074e+07
124	A1	P003	NT24-001-17012024-CNA35-647-A--A1--A1--W0001--P003--T00001--Z001--C01.ome.tif	3	-1.07605	-1.97387	4665600	138520	NT24-001-17012024-CNA35-647-A	NT24_001		3	W0001--A1--A1	Experiments_2024	/g/pepperkok/tuechler/Experiments_2024/NT24_001/NT24-001-17012024-CNA35-647-A/W0001--A1--A1/P003--A1--A1	/g/pepperkok/tuechler/Experiments_2024/NT24_001/NT24-001-17012024-CNA35-647-A/W0001--A1--A1/P003--A1--A1	A	siFN1	TGF	rep 1	9.07791e+09	8.26143e+09	7.70156e+09	6.21094e+07	6.1912e+07
133	A1	P004	NT24-001-17012024-CNA35-647-A--A1--A1--W0001--P004--T00001--Z001--C01.ome.tif	4	-1.10154	-1.86476	4665600	135657	NT24-001-17012024-CNA35-647-A	NT24_001		4	W0001--A1--A1	Experiments_2024	/g/pepperkok/tuechler/Experiments_2024/NT24_001/NT24-001-17012024-CNA35-647-A/W0001--A1--A1/P004--A1--A1	/g/pepperkok/tuechler/Experiments_2024/NT24_001/NT24-001-17012024-CNA35-647-A/W0001--A1--A1/P004--A1--A1	A	siFN1	TGF	rep 1	8.89026e+09	8.07378e+09	7.51391e+09	5.64956e+07	5.62982e+07
58	A1	P005	NT24-001-17012024-CNA35-647-A--A1--A1--W0001--P005--T00001--Z001--C01.ome.tif	5	-1.24308	-1.86382	4665600	81771.7	NT24-001-17012024-CNA35-647-A	NT24_001		5	W0001--A1--A1	Experiments_2024	/g/pepperkok/tuechler/Experiments_2024/NT24_001/NT24-001-17012024-CNA35-647-A/W0001--A1--A1/P005--A1--A1	/g/pepperkok/tuechler/Experiments_2024/NT24_001/NT24-001-17012024-CNA35-647-A/W0001--A1--A1/P005--A1--A1	A	siFN1	TGF	rep 1	5.35891e+09	4.54243e+09	3.98256e+09	6.86648e+07	6.84675e+07
85	A1	P007	NT24-001-17012024-CNA35-647-A--A1--A1--W0001--P007--T00001--Z001--C01.ome.tif	7	-1.1396	-1.77777	4665600	120445	NT24-001-17012024-CNA35-647-A	NT24_001		7	W0001--A1--A1	Experiments_2024	/g/pepperkok/tuechler/Experiments_2024/NT24_001/NT24-001-17012024-CNA35-647-A/W0001--A1--A1/P007--A1--A1	/g/pepperkok/tuechler/Experiments_2024/NT24_001/NT24-001-17012024-CNA35-647-A/W0001--A1--A1/P007--A1--A1	A	siFN1	TGF	rep 1	7.89336e+09	7.07688e+09	6.51701e+09	7.66706e+07	7.64733e+07
158	A1	P008	NT24-001-17012024-CNA35-647-A--A1--A1--W0001--P008--T00001--Z001--C01.ome.tif	8	-1.00955	-1.863	4665600	159812	NT24-001-17012024-CNA35-647-A	NT24_001		8	W0001--A1--A1	Experiments_2024	/g/pepperkok/tuechler/Experiments_2024/NT24_001/NT24-001-17012024-CNA35-647-A/W0001--A1--A1/P008--A1--A1	/g/pepperkok/tuechler/Experiments_2024/NT24_001/NT24-001-17012024-CNA35-647-A/W0001--A1--A1/P008--A1--A1	A	siFN1	TGF	rep 1	1.04733e+10	9.6568e+09	9.09693e+09	5.75755e+07	5.73782e+07
233	A1	P009	NT24-001-17012024-CNA35-647-A--A1--A1--W0001--P009--T00001--Z001--C01.ome.tif	9	-1.03671	-1.79043	4665600	157055	NT24-001-17012024-CNA35-647-A	NT24_001		9	W0001--A1--A1	Experiments_2024	/g/pepperkok/tuechler/Experiments_2024/NT24_001/NT24-001-17012024-CNA35-647-A/W0001--A1--A1/P009--A1--A1	/g/pepperkok/tuechler/Experiments_2024/NT24_001/NT24-001-17012024-CNA35-647-A/W0001--A1--A1/P009--A1--A1	A	siFN1	TGF	rep 1	1.02926e+10	9.47614e+09	8.91627e+09	3.82673e+07	3.80699e+07
272	A1	P010	NT24-001-17012024-CNA35-647-A--A1--A1--W0001--P010--T00001--Z001--C01.ome.tif	10	-1.01215	-1.77476	4665600	149786	NT24-001-17012024-CNA35-647-A	NT24_001		10	W0001--A1--A1	Experiments_2024	/g/pepperkok/tuechler/Experiments_2024/NT24_001/NT24-001-17012024-CNA35-647-A/W0001--A1--A1/P010--A1--A1	/g/pepperkok/tuechler/Experiments_2024/NT24_001/NT24-001-17012024-CNA35-647-A/W0001--A1--A1/P010--A1--A1	A	siFN1	TGF	rep 1	9.81623e+09	8.99975e+09	8.43988e+09	3.1029e+07	3.08316e+07
169	A1	P011	NT24-001-17012024-CNA35-647-A--A1--A1--W0001--P011--T00001--Z001--C01.ome.tif	11	-1.10236	-1.8367	4665600	168290	NT24-001-17012024-CNA35-647-A	NT24_001		11	W0001--A1--A1	Experiments_2024	/g/pepperkok/tuechler/Experiments_2024/NT24_001/NT24-001-17012024-CNA35-647-A/W0001--A1--A1/P011--A1--A1	/g/pepperkok/tuechler/Experiments_2024/NT24_001/NT24-001-17012024-CNA35-647-A/W0001--A1--A1/P011--A1--A1	A	siFN1	TGF	rep 1	1.10289e+10	1.02124e+10	9.65255e+09	5.71157e+07	5.69184e+07
48	A1	P012	NT24-001-17012024-CNA35-647-A--A1--A1--W0001--P012--T00001--Z001--C01.ome.tif	12	-1.3038	-1.74176	4665600	82397.9	NT24-001-17012024-CNA35-647-A	NT24_001		12	W0001--A1--A1	Experiments_2024	/g/pepperkok/tuechler/Experiments_2024/NT24_001/NT24-001-17012024-CNA35-647-A/W0001--A1--A1/P012--A1--A1	/g/pepperkok/tuechler/Experiments_2024/NT24_001/NT24-001-17012024-CNA35-647-A/W0001--A1--A1/P012--A1--A1	A	siFN1	TGF	rep 1	5.39995e+09	4.58347e+09	4.02359e+09	8.38249e+07	8.36275e+07
103	A1	P013	NT24-001-17012024-CNA35-647-A--A1--A1--W0001--P013--T00001--Z001--C01.ome.tif	13	-1.07466	-1.82332	4665600	146522	NT24-001-17012024-CNA35-647-A	NT24_001		13	W0001--A1--A1	Experiments_2024	/g/pepperkok/tuechler/Experiments_2024/NT24_001/NT24-001-17012024-CNA35-647-A/W0001--A1--A1/P013--A1--A1	/g/pepperkok/tuechler/Experiments_2024/NT24_001/NT24-001-17012024-CNA35-647-A/W0001--A1--A1/P013--A1--A1	A	siFN1	TGF	rep 1	9.60234e+09	8.78586e+09	8.22599e+09	7.9864e+07	7.96666e+07
301	A1	P014	NT24-001-17012024-CNA35-647-A--A1--A1--W0001--P014--T00001--Z001--C01.ome.tif	14	-0.882902	-1.81068	4665600	142759	NT24-001-17012024-CNA35-647-A	NT24_001		14	W0001--A1--A1	Experiments_2024	/g/pepperkok/tuechler/Experiments_2024/NT24_001/NT24-001-17012024-CNA35-647-A/W0001--A1--A1/P014--A1--A1	/g/pepperkok/tuechler/Experiments_2024/NT24_001/NT24-001-17012024-CNA35-647-A/W0001--A1--A1/P014--A1--A1	A	siFN1	TGF	rep 1	9.3557e+09	8.53922e+09	7.97935e+09	2.65095e+07	2.63121e+07
303	A1	P015	NT24-001-17012024-CNA35-647-A--A1--A1--W0001--P015--T00001--Z001--C01.ome.tif	15	-0.980342	-1.79765	4665600	138445	NT24-001-17012024-CNA35-647-A	NT24_001		15	W0001--A1--A1	Experiments_2024	/g/pepperkok/tuechler/Experiments_2024/NT24_001/NT24-001-17012024-CNA35-647-A/W0001--A1--A1/P015--A1--A1	/g/pepperkok/tuechler/Experiments_2024/NT24_001/NT24-001-17012024-CNA35-647-A/W0001--A1--A1/P015--A1--A1	A	siFN1	TGF	rep 1	9.07302e+09	8.25654e+09	7.69667e+09	2.54015e+07	2.52042e+07
297	A1	P016	NT24-001-17012024-CNA35-647-A--A1--A1--W0001--P016--T00001--Z001--C01.ome.tif	16	-0.960763	-1.79546	4665600	120313	NT24-001-17012024-CNA35-647-A	NT24_001		16	W0001--A1--A1	Experiments_2024	/g/pepperkok/tuechler/Experiments_2024/NT24_001/NT24-001-17012024-CNA35-647-A/W0001--A1--A1/P016--A1--A1	/g/pepperkok/tuechler/Experiments_2024/NT24_001/NT24-001-17012024-CNA35-647-A/W0001--A1--A1/P016--A1--A1	A	siFN1	TGF	rep 1	7.88469e+09	7.06821e+09	6.50834e+09	2.19136e+07	2.17163e+07
99	A1	P017	NT24-001-17012024-CNA35-647-A--A1--A1--W0001--P017--T00001--Z001--C01.ome.tif	17	-1.1926	-1.82101	4665600	134051	NT24-001-17012024-CNA35-647-A	NT24_001		17	W0001--A1--A1	Experiments_2024	/g/pepperkok/tuechler/Experiments_2024/NT24_001/NT24-001-17012024-CNA35-647-A/W0001--A1--A1/P017--A1--A1	/g/pepperkok/tuechler/Experiments_2024/NT24_001/NT24-001-17012024-CNA35-647-A/W0001--A1--A1/P017--A1--A1	A	siFN1	TGF	rep 1	8.78501e+09	7.96853e+09	7.40866e+09	7.48349e+07	7.46376e+07
49	A1	P018	NT24-001-17012024-CNA35-647-A--A1--A1--W0001--P018--T00001--Z001--C01.ome.tif	18	-1.31553	-1.92135	4665600	75133.1	NT24-001-17012024-CNA35-647-A	NT24_001		18	W0001--A1--A1	Experiments_2024	/g/pepperkok/tuechler/Experiments_2024/NT24_001/NT24-001-17012024-CNA35-647-A/W0001--A1--A1/P018--A1--A1	/g/pepperkok/tuechler/Experiments_2024/NT24_001/NT24-001-17012024-CNA35-647-A/W0001--A1--A1/P018--A1--A1	A	siFN1	TGF	rep 1	4.92385e+09	4.10737e+09	3.54749e+09	7.23978e+07	7.22005e+07
228	A1	P019	NT24-001-17012024-CNA35-647-A--A1--A1--W0001--P019--T00001--Z001--C01.ome.tif	19	-1.03607	-1.80194	4665600	148261	NT24-001-17012024-CNA35-647-A	NT24_001		19	W0001--A1--A1	Experiments_2024	/g/pepperkok/tuechler/Experiments_2024/NT24_001/NT24-001-17012024-CNA35-647-A/W0001--A1--A1/P019--A1--A1	/g/pepperkok/tuechler/Experiments_2024/NT24_001/NT24-001-17012024-CNA35-647-A/W0001--A1--A1/P019--A1--A1	A	siFN1	TGF	rep 1	9.71631e+09	8.89983e+09	8.33995e+09	3.65787e+07	3.63814e+07
340	A1	P020	NT24-001-17012024-CNA35-647-A--A1--A1--W0001--P020--T00001--Z001--C01.ome.tif	20	-0.975844	-1.76847	4665600	137099	NT24-001-17012024-CNA35-647-A	NT24_001		20	W0001--A1--A1	Experiments_2024	/g/pepperkok/tuechler/Experiments_2024/NT24_001/NT24-001-17012024-CNA35-647-A/W0001--A1--A1/P020--A1--A1	/g/pepperkok/tuechler/Experiments_2024/NT24_001/NT24-001-17012024-CNA35-647-A/W0001--A1--A1/P020--A1--A1	A	siFN1	TGF	rep 1	8.98478e+09	8.1683e+09	7.60843e+09	2.23777e+07	2.21804e+07
241	A1	P021	NT24-001-17012024-CNA35-647-A--A1--A1--W0001--P021--T00001--Z001--C01.ome.tif	21	-1.07457	-1.85139	4665600	143083	NT24-001-17012024-CNA35-647-A	NT24_001		21	W0001--A1--A1	Experiments_2024	/g/pepperkok/tuechler/Experiments_2024/NT24_001/NT24-001-17012024-CNA35-647-A/W0001--A1--A1/P021--A1--A1	/g/pepperkok/tuechler/Experiments_2024/NT24_001/NT24-001-17012024-CNA35-647-A/W0001--A1--A1/P021--A1--A1	A	siFN1	TGF	rep 1	9.37695e+09	8.56047e+09	8.00059e+09	3.31975e+07	3.30001e+07
213	A1	P022	NT24-001-17012024-CNA35-647-A--A1--A1--W0001--P022--T00001--Z001--C01.ome.tif	22	-1.05524	-1.79151	4665600	166558	NT24-001-17012024-CNA35-647-A	NT24_001		22	W0001--A1--A1	Experiments_2024	/g/pepperkok/tuechler/Experiments_2024/NT24_001/NT24-001-17012024-CNA35-647-A/W0001--A1--A1/P022--A1--A1	/g/pepperkok/tuechler/Experiments_2024/NT24_001/NT24-001-17012024-CNA35-647-A/W0001--A1--A1/P022--A1--A1	A	siFN1	TGF	rep 1	1.09154e+10	1.00989e+10	9.53905e+09	4.47843e+07	4.45869e+07
89	A1	P023	NT24-001-17012024-CNA35-647-A--A1--A1--W0001--P023--T00001--Z001--C01.ome.tif	23	-1.22707	-1.86926	4665600	130030	NT24-001-17012024-CNA35-647-A	NT24_001		23	W0001--A1--A1	Experiments_2024	/g/pepperkok/tuechler/Experiments_2024/NT24_001/NT24-001-17012024-CNA35-647-A/W0001--A1--A1/P023--A1--A1	/g/pepperkok/tuechler/Experiments_2024/NT24_001/NT24-001-17012024-CNA35-647-A/W0001--A1--A1/P023--A1--A1	A	siFN1	TGF	rep 1	8.52152e+09	7.70504e+09	7.14517e+09	8.02828e+07	8.00855e+07
65	A1	P024	NT24-001-17012024-CNA35-647-A--A1--A1--W0001--P024--T00001--Z001--C01.ome.tif	24	-1.22224	-1.89312	4665600	101665	NT24-001-17012024-CNA35-647-A	NT24_001		24	W0001--A1--A1	Experiments_2024	/g/pepperkok/tuechler/Experiments_2024/NT24_001/NT24-001-17012024-CNA35-647-A/W0001--A1--A1/P024--A1--A1	/g/pepperkok/tuechler/Experiments_2024/NT24_001/NT24-001-17012024-CNA35-647-A/W0001--A1--A1/P024--A1--A1	A	siFN1	TGF	rep 1	6.66262e+09	5.84614e+09	5.28627e+09	8.13272e+07	8.11299e+07
155	A1	P025	NT24-001-17012024-CNA35-647-A--A1--A1--W0001--P025--T00001--Z001--C01.ome.tif	25	-1.01298	-1.86122	4665600	161352	NT24-001-17012024-CNA35-647-A	NT24_001		25	W0001--A1--A1	Experiments_2024	/g/pepperkok/tuechler/Experiments_2024/NT24_001/NT24-001-17012024-CNA35-647-A/W0001--A1--A1/P025--A1--A1	/g/pepperkok/tuechler/Experiments_2024/NT24_001/NT24-001-17012024-CNA35-647-A/W0001--A1--A1/P025--A1--A1	A	siFN1	TGF	rep 1	1.05742e+10	9.75771e+09	9.19784e+09	5.93409e+07	5.91436e+07
218	A1	P026	NT24-001-17012024-CNA35-647-A--A1--A1--W0001--P026--T00001--Z001--C01.ome.tif	26	-1.00156	-1.76454	4665600	150679	NT24-001-17012024-CNA35-647-A	NT24_001		26	W0001--A1--A1	Experiments_2024	/g/pepperkok/tuechler/Experiments_2024/NT24_001/NT24-001-17012024-CNA35-647-A/W0001--A1--A1/P026--A1--A1	/g/pepperkok/tuechler/Experiments_2024/NT24_001/NT24-001-17012024-CNA35-647-A/W0001--A1--A1/P026--A1--A1	A	siFN1	TGF	rep 1	9.87475e+09	9.05827e+09	8.49839e+09	3.89835e+07	3.87861e+07
173	A1	P027	NT24-001-17012024-CNA35-647-A--A1--A1--W0001--P027--T00001--Z001--C01.ome.tif	27	-1.07281	-1.8367	4665600	158158	NT24-001-17012024-CNA35-647-A	NT24_001		27	W0001--A1--A1	Experiments_2024	/g/pepperkok/tuechler/Experiments_2024/NT24_001/NT24-001-17012024-CNA35-647-A/W0001--A1--A1/P027--A1--A1	/g/pepperkok/tuechler/Experiments_2024/NT24_001/NT24-001-17012024-CNA35-647-A/W0001--A1--A1/P027--A1--A1	A	siFN1	TGF	rep 1	1.03649e+10	9.5484e+09	8.98852e+09	5.19568e+07	5.17595e+07
118	A1	P028	NT24-001-17012024-CNA35-647-A--A1--A1--W0001--P028--T00001--Z001--C01.ome.tif	28	-1.11867	-2.01602	4665600	121485	NT24-001-17012024-CNA35-647-A	NT24_001		28	W0001--A1--A1	Experiments_2024	/g/pepperkok/tuechler/Experiments_2024/NT24_001/NT24-001-17012024-CNA35-647-A/W0001--A1--A1/P028--A1--A1	/g/pepperkok/tuechler/Experiments_2024/NT24_001/NT24-001-17012024-CNA35-647-A/W0001--A1--A1/P028--A1--A1	A	siFN1	TGF	rep 1	7.9615e+09	7.14502e+09	6.58515e+09	5.58063e+07	5.5609e+07
156	A1	P029	NT24-001-17012024-CNA35-647-A--A1--A1--W0001--P029--T00001--Z001--C01.ome.tif	29	-1.04888	-1.69787	4665600	134815	NT24-001-17012024-CNA35-647-A	NT24_001		29	W0001--A1--A1	Experiments_2024	/g/pepperkok/tuechler/Experiments_2024/NT24_001/NT24-001-17012024-CNA35-647-A/W0001--A1--A1/P029--A1--A1	/g/pepperkok/tuechler/Experiments_2024/NT24_001/NT24-001-17012024-CNA35-647-A/W0001--A1--A1/P029--A1--A1	A	siFN1	TGF	rep 1	8835127239	8018647239	7458775239	4.78127e+07	4.76153e+07
48	A1	P030	NT24-001-17012024-CNA35-647-A--A1--A1--W0001--P030--T00001--Z001--C01.ome.tif	30	-1.36182	-1.79287	4665600	80244.6	NT24-001-17012024-CNA35-647-A	NT24_001		30	W0001--A1--A1	Experiments_2024	/g/pepperkok/tuechler/Experiments_2024/NT24_001/NT24-001-17012024-CNA35-647-A/W0001--A1--A1/P030--A1--A1	/g/pepperkok/tuechler/Experiments_2024/NT24_001/NT24-001-17012024-CNA35-647-A/W0001--A1--A1/P030--A1--A1	A	siFN1	TGF	rep 1	5.25883e+09	4.44235e+09	3.88248e+09	8.08849e+07	8.06876e+07
132	A1	P031	NT24-001-17012024-CNA35-647-A--A1--A1--W0001--P031--T00001--Z001--C01.ome.tif	31	-1.16531	-1.92522	4665600	146459	NT24-001-17012024-CNA35-647-A	NT24_001		31	W0001--A1--A1	Experiments_2024	/g/pepperkok/tuechler/Experiments_2024/NT24_001/NT24-001-17012024-CNA35-647-A/W0001--A1--A1/P031--A1--A1	/g/pepperkok/tuechler/Experiments_2024/NT24_001/NT24-001-17012024-CNA35-647-A/W0001--A1--A1/P031--A1--A1	A	siFN1	TGF	rep 1	9.5982e+09	8.78172e+09	8.22185e+09	6.22867e+07	6.20894e+07
131	A1	P032	NT24-001-17012024-CNA35-647-A--A1--A1--W0001--P032--T00001--Z001--C01.ome.tif	32	-1.11654	-1.76431	4665600	148001	NT24-001-17012024-CNA35-647-A	NT24_001		32	W0001--A1--A1	Experiments_2024	/g/pepperkok/tuechler/Experiments_2024/NT24_001/NT24-001-17012024-CNA35-647-A/W0001--A1--A1/P032--A1--A1	/g/pepperkok/tuechler/Experiments_2024/NT24_001/NT24-001-17012024-CNA35-647-A/W0001--A1--A1/P032--A1--A1	A	siFN1	TGF	rep 1	9.69924e+09	8.88276e+09	8.32289e+09	6.35335e+07	6.33362e+07
139	A1	P033	NT24-001-17012024-CNA35-647-A--A1--A1--W0001--P033--T00001--Z001--C01.ome.tif	33	-1.06693	-1.84037	4665600	131430	NT24-001-17012024-CNA35-647-A	NT24_001		33	W0001--A1--A1	Experiments_2024	/g/pepperkok/tuechler/Experiments_2024/NT24_001/NT24-001-17012024-CNA35-647-A/W0001--A1--A1/P033--A1--A1	/g/pepperkok/tuechler/Experiments_2024/NT24_001/NT24-001-17012024-CNA35-647-A/W0001--A1--A1/P033--A1--A1	A	siFN1	TGF	rep 1	8.61326e+09	7.79678e+09	7.23691e+09	5.20641e+07	5.18668e+07
148	A1	P034	NT24-001-17012024-CNA35-647-A--A1--A1--W0001--P034--T00001--Z001--C01.ome.tif	34	-1.1099	-1.885	4665600	123826	NT24-001-17012024-CNA35-647-A	NT24_001		34	W0001--A1--A1	Experiments_2024	/g/pepperkok/tuechler/Experiments_2024/NT24_001/NT24-001-17012024-CNA35-647-A/W0001--A1--A1/P034--A1--A1	/g/pepperkok/tuechler/Experiments_2024/NT24_001/NT24-001-17012024-CNA35-647-A/W0001--A1--A1/P034--A1--A1	A	siFN1	TGF	rep 1	8.11494e+09	7.29846e+09	6.73859e+09	4.5531e+07	4.53337e+07
128	A1	P035	NT24-001-17012024-CNA35-647-A--A1--A1--W0001--P035--T00001--Z001--C01.ome.tif	35	-1.15013	-1.77269	4665600	135145	NT24-001-17012024-CNA35-647-A	NT24_001		35	W0001--A1--A1	Experiments_2024	/g/pepperkok/tuechler/Experiments_2024/NT24_001/NT24-001-17012024-CNA35-647-A/W0001--A1--A1/P035--A1--A1	/g/pepperkok/tuechler/Experiments_2024/NT24_001/NT24-001-17012024-CNA35-647-A/W0001--A1--A1/P035--A1--A1	A	siFN1	TGF	rep 1	8.85675e+09	8.04027e+09	7.4804e+09	5.84406e+07	5.82433e+07
53	A1	P036	NT24-001-17012024-CNA35-647-A--A1--A1--W0001--P036--T00001--Z001--C01.ome.tif	36	-1.27265	-1.77358	4665600	90367	NT24-001-17012024-CNA35-647-A	NT24_001		36	W0001--A1--A1	Experiments_2024	/g/pepperkok/tuechler/Experiments_2024/NT24_001/NT24-001-17012024-CNA35-647-A/W0001--A1--A1/P036--A1--A1	/g/pepperkok/tuechler/Experiments_2024/NT24_001/NT24-001-17012024-CNA35-647-A/W0001--A1--A1/P036--A1--A1	A	siFN1	TGF	rep 1	5.9222e+09	5.10572e+09	4.54585e+09	8.57708e+07	8.55735e+07
73	A2	P001	NT24-001-17012024-CNA35-647-A--A2--A2--W0002--P001--T00001--Z001--C01.ome.tif	37	-1.20897	-1.89691	4665600	71934.5	NT24-001-17012024-CNA35-647-A	NT24_001		1	W0002--A2--A2	Experiments_2024	/g/pepperkok/tuechler/Experiments_2024/NT24_001/NT24-001-17012024-CNA35-647-A/W0002--A2--A2/P001--A2--A2	/g/pepperkok/tuechler/Experiments_2024/NT24_001/NT24-001-17012024-CNA35-647-A/W0002--A2--A2/P001--A2--A2	A	siNeg9	TGF	rep 1	4.71423e+09	3.89775e+09	3.33788e+09	4.57243e+07	4.5527e+07
122	A2	P002	NT24-001-17012024-CNA35-647-A--A2--A2--W0002--P002--T00001--Z001--C01.ome.tif	38	-1.1291	-1.84977	4665600	117526	NT24-001-17012024-CNA35-647-A	NT24_001		2	W0002--A2--A2	Experiments_2024	/g/pepperkok/tuechler/Experiments_2024/NT24_001/NT24-001-17012024-CNA35-647-A/W0002--A2--A2/P002--A2--A2	/g/pepperkok/tuechler/Experiments_2024/NT24_001/NT24-001-17012024-CNA35-647-A/W0002--A2--A2/P002--A2--A2	A	siNeg9	TGF	rep 1	7.70205e+09	6.88557e+09	6.3257e+09	5.185e+07	5.16526e+07
183	A2	P003	NT24-001-17012024-CNA35-647-A--A2--A2--W0002--P003--T00001--Z001--C01.ome.tif	39	-1.04722	-1.77757	4665600	122826	NT24-001-17012024-CNA35-647-A	NT24_001		3	W0002--A2--A2	Experiments_2024	/g/pepperkok/tuechler/Experiments_2024/NT24_001/NT24-001-17012024-CNA35-647-A/W0002--A2--A2/P003--A2--A2	/g/pepperkok/tuechler/Experiments_2024/NT24_001/NT24-001-17012024-CNA35-647-A/W0002--A2--A2/P003--A2--A2	A	siNeg9	TGF	rep 1	8.04942e+09	7.23294e+09	6.67307e+09	3.64648e+07	3.62675e+07
138	A2	P004	NT24-001-17012024-CNA35-647-A--A2--A2--W0002--P004--T00001--Z001--C01.ome.tif	40	-1.01781	-1.81749	4665600	100248	NT24-001-17012024-CNA35-647-A	NT24_001		4	W0002--A2--A2	Experiments_2024	/g/pepperkok/tuechler/Experiments_2024/NT24_001/NT24-001-17012024-CNA35-647-A/W0002--A2--A2/P004--A2--A2	/g/pepperkok/tuechler/Experiments_2024/NT24_001/NT24-001-17012024-CNA35-647-A/W0002--A2--A2/P004--A2--A2	A	siNeg9	TGF	rep 1	6569765787	5753285787	5193413787	3.76334e+07	3.74361e+07
65	A2	P005	NT24-001-17012024-CNA35-647-A--A2--A2--W0002--P005--T00001--Z001--C01.ome.tif	41	-1.23397	-1.81421	4665600	68580.6	NT24-001-17012024-CNA35-647-A	NT24_001		5	W0002--A2--A2	Experiments_2024	/g/pepperkok/tuechler/Experiments_2024/NT24_001/NT24-001-17012024-CNA35-647-A/W0002--A2--A2/P005--A2--A2	/g/pepperkok/tuechler/Experiments_2024/NT24_001/NT24-001-17012024-CNA35-647-A/W0002--A2--A2/P005--A2--A2	A	siNeg9	TGF	rep 1	4.49443e+09	3.67795e+09	3.11808e+09	4.79704e+07	4.77731e+07
50	A2	P006	NT24-001-17012024-CNA35-647-A--A2--A2--W0002--P006--T00001--Z001--C01.ome.tif	42	-1.05437	-1.824	4665600	52844.3	NT24-001-17012024-CNA35-647-A	NT24_001		6	W0002--A2--A2	Experiments_2024	/g/pepperkok/tuechler/Experiments_2024/NT24_001/NT24-001-17012024-CNA35-647-A/W0002--A2--A2/P006--A2--A2	/g/pepperkok/tuechler/Experiments_2024/NT24_001/NT24-001-17012024-CNA35-647-A/W0002--A2--A2/P006--A2--A2	A	siNeg9	TGF	rep 1	3.46315e+09	2.64667e+09	2.0868e+09	4.1736e+07	4.15387e+07
242	A2	P007	NT24-001-17012024-CNA35-647-A--A2--A2--W0002--P007--T00001--Z001--C01.ome.tif	43	-1.21037	-1.81165	4665600	131247	NT24-001-17012024-CNA35-647-A	NT24_001		7	W0002--A2--A2	Experiments_2024	/g/pepperkok/tuechler/Experiments_2024/NT24_001/NT24-001-17012024-CNA35-647-A/W0002--A2--A2/P007--A2--A2	/g/pepperkok/tuechler/Experiments_2024/NT24_001/NT24-001-17012024-CNA35-647-A/W0002--A2--A2/P007--A2--A2	A	siNeg9	TGF	rep 1	8.60128e+09	7.7848e+09	7.22492e+09	2.98551e+07	2.96577e+07
321	A2	P008	NT24-001-17012024-CNA35-647-A--A2--A2--W0002--P008--T00001--Z001--C01.ome.tif	44	-1.07292	-1.71063	4665600	125928	NT24-001-17012024-CNA35-647-A	NT24_001		8	W0002--A2--A2	Experiments_2024	/g/pepperkok/tuechler/Experiments_2024/NT24_001/NT24-001-17012024-CNA35-647-A/W0002--A2--A2/P008--A2--A2	/g/pepperkok/tuechler/Experiments_2024/NT24_001/NT24-001-17012024-CNA35-647-A/W0002--A2--A2/P008--A2--A2	A	siNeg9	TGF	rep 1	8.25267e+09	7.43619e+09	6.87632e+09	2.14215e+07	2.12242e+07
287	A2	P009	NT24-001-17012024-CNA35-647-A--A2--A2--W0002--P009--T00001--Z001--C01.ome.tif	45	-1.06023	-1.73791	4665600	119913	NT24-001-17012024-CNA35-647-A	NT24_001		9	W0002--A2--A2	Experiments_2024	/g/pepperkok/tuechler/Experiments_2024/NT24_001/NT24-001-17012024-CNA35-647-A/W0002--A2--A2/P009--A2--A2	/g/pepperkok/tuechler/Experiments_2024/NT24_001/NT24-001-17012024-CNA35-647-A/W0002--A2--A2/P009--A2--A2	A	siNeg9	TGF	rep 1	7.8585e+09	7.04202e+09	6.48215e+09	2.25859e+07	2.23885e+07
234	A2	P010	NT24-001-17012024-CNA35-647-A--A2--A2--W0002--P010--T00001--Z001--C01.ome.tif	46	-1.11161	-2.09862	4665600	117833	NT24-001-17012024-CNA35-647-A	NT24_001		10	W0002--A2--A2	Experiments_2024	/g/pepperkok/tuechler/Experiments_2024/NT24_001/NT24-001-17012024-CNA35-647-A/W0002--A2--A2/P010--A2--A2	/g/pepperkok/tuechler/Experiments_2024/NT24_001/NT24-001-17012024-CNA35-647-A/W0002--A2--A2/P010--A2--A2	A	siNeg9	TGF	rep 1	7722211869	6905731869	6345859869	2.71191e+07	2.69217e+07
107	A2	P011	NT24-001-17012024-CNA35-647-A--A2--A2--W0002--P011--T00001--Z001--C01.ome.tif	47	-1.19677	-2.03387	4665600	85541.9	NT24-001-17012024-CNA35-647-A	NT24_001		11	W0002--A2--A2	Experiments_2024	/g/pepperkok/tuechler/Experiments_2024/NT24_001/NT24-001-17012024-CNA35-647-A/W0002--A2--A2/P011--A2--A2	/g/pepperkok/tuechler/Experiments_2024/NT24_001/NT24-001-17012024-CNA35-647-A/W0002--A2--A2/P011--A2--A2	A	siNeg9	TGF	rep 1	5.60599e+09	4.78951e+09	4.22964e+09	3.95293e+07	3.9332e+07
88	A2	P012	NT24-001-17012024-CNA35-647-A--A2--A2--W0002--P012--T00001--Z001--C01.ome.tif	48	-1.24625	-1.83636	4665600	75219.5	NT24-001-17012024-CNA35-647-A	NT24_001		12	W0002--A2--A2	Experiments_2024	/g/pepperkok/tuechler/Experiments_2024/NT24_001/NT24-001-17012024-CNA35-647-A/W0002--A2--A2/P012--A2--A2	/g/pepperkok/tuechler/Experiments_2024/NT24_001/NT24-001-17012024-CNA35-647-A/W0002--A2--A2/P012--A2--A2	A	siNeg9	TGF	rep 1	4.92951e+09	4.11303e+09	3.55316e+09	4.03768e+07	4.01794e+07
210	A2	P013	NT24-001-17012024-CNA35-647-A--A2--A2--W0002--P013--T00001--Z001--C01.ome.tif	49	-1.04855	-1.74358	4665600	126006	NT24-001-17012024-CNA35-647-A	NT24_001		13	W0002--A2--A2	Experiments_2024	/g/pepperkok/tuechler/Experiments_2024/NT24_001/NT24-001-17012024-CNA35-647-A/W0002--A2--A2/P013--A2--A2	/g/pepperkok/tuechler/Experiments_2024/NT24_001/NT24-001-17012024-CNA35-647-A/W0002--A2--A2/P013--A2--A2	A	siNeg9	TGF	rep 1	8.2578e+09	7.44132e+09	6.88144e+09	3.27688e+07	3.25714e+07
297	A2	P014	NT24-001-17012024-CNA35-647-A--A2--A2--W0002--P014--T00001--Z001--C01.ome.tif	50	-1.01624	-1.79698	4665600	136115	NT24-001-17012024-CNA35-647-A	NT24_001		14	W0002--A2--A2	Experiments_2024	/g/pepperkok/tuechler/Experiments_2024/NT24_001/NT24-001-17012024-CNA35-647-A/W0002--A2--A2/P014--A2--A2	/g/pepperkok/tuechler/Experiments_2024/NT24_001/NT24-001-17012024-CNA35-647-A/W0002--A2--A2/P014--A2--A2	A	siNeg9	TGF	rep 1	8.92031e+09	8.10383e+09	7.54395e+09	2.54005e+07	2.52032e+07
328	A2	P015	NT24-001-17012024-CNA35-647-A--A2--A2--W0002--P015--T00001--Z001--C01.ome.tif	51	-1.15266	-1.76177	4665600	107175	NT24-001-17012024-CNA35-647-A	NT24_001		15	W0002--A2--A2	Experiments_2024	/g/pepperkok/tuechler/Experiments_2024/NT24_001/NT24-001-17012024-CNA35-647-A/W0002--A2--A2/P015--A2--A2	/g/pepperkok/tuechler/Experiments_2024/NT24_001/NT24-001-17012024-CNA35-647-A/W0002--A2--A2/P015--A2--A2	A	siNeg9	TGF	rep 1	7.02371e+09	6.20723e+09	5.64736e+09	1.72176e+07	1.70202e+07
282	A2	P016	NT24-001-17012024-CNA35-647-A--A2--A2--W0002--P016--T00001--Z001--C01.ome.tif	52	-1.13353	-1.76361	4665600	112855	NT24-001-17012024-CNA35-647-A	NT24_001		16	W0002--A2--A2	Experiments_2024	/g/pepperkok/tuechler/Experiments_2024/NT24_001/NT24-001-17012024-CNA35-647-A/W0002--A2--A2/P016--A2--A2	/g/pepperkok/tuechler/Experiments_2024/NT24_001/NT24-001-17012024-CNA35-647-A/W0002--A2--A2/P016--A2--A2	A	siNeg9	TGF	rep 1	7.39596e+09	6.57948e+09	6.01961e+09	2.13461e+07	2.11488e+07
153	A2	P017	NT24-001-17012024-CNA35-647-A--A2--A2--W0002--P017--T00001--Z001--C01.ome.tif	53	-1.0817	-1.73791	4665600	105966	NT24-001-17012024-CNA35-647-A	NT24_001		17	W0002--A2--A2	Experiments_2024	/g/pepperkok/tuechler/Experiments_2024/NT24_001/NT24-001-17012024-CNA35-647-A/W0002--A2--A2/P017--A2--A2	/g/pepperkok/tuechler/Experiments_2024/NT24_001/NT24-001-17012024-CNA35-647-A/W0002--A2--A2/P017--A2--A2	A	siNeg9	TGF	rep 1	6.94445e+09	6.12797e+09	5.5681e+09	3.63928e+07	3.61955e+07
124	A2	P018	NT24-001-17012024-CNA35-647-A--A2--A2--W0002--P018--T00001--Z001--C01.ome.tif	54	-1.29714	-1.78955	4665600	105166	NT24-001-17012024-CNA35-647-A	NT24_001		18	W0002--A2--A2	Experiments_2024	/g/pepperkok/tuechler/Experiments_2024/NT24_001/NT24-001-17012024-CNA35-647-A/W0002--A2--A2/P018--A2--A2	/g/pepperkok/tuechler/Experiments_2024/NT24_001/NT24-001-17012024-CNA35-647-A/W0002--A2--A2/P018--A2--A2	A	siNeg9	TGF	rep 1	6.89203e+09	6.07555e+09	5.51567e+09	4.44812e+07	4.42839e+07
168	A2	P019	NT24-001-17012024-CNA35-647-A--A2--A2--W0002--P019--T00001--Z001--C01.ome.tif	55	-1.17553	-1.90333	4665600	140921	NT24-001-17012024-CNA35-647-A	NT24_001		19	W0002--A2--A2	Experiments_2024	/g/pepperkok/tuechler/Experiments_2024/NT24_001/NT24-001-17012024-CNA35-647-A/W0002--A2--A2/P019--A2--A2	/g/pepperkok/tuechler/Experiments_2024/NT24_001/NT24-001-17012024-CNA35-647-A/W0002--A2--A2/P019--A2--A2	A	siNeg9	TGF	rep 1	9.23524e+09	8.41876e+09	7.85889e+09	4.67791e+07	4.65818e+07
273	A2	P020	NT24-001-17012024-CNA35-647-A--A2--A2--W0002--P020--T00001--Z001--C01.ome.tif	56	-1.00619	-1.96983	4665600	112444	NT24-001-17012024-CNA35-647-A	NT24_001		20	W0002--A2--A2	Experiments_2024	/g/pepperkok/tuechler/Experiments_2024/NT24_001/NT24-001-17012024-CNA35-647-A/W0002--A2--A2/P020--A2--A2	/g/pepperkok/tuechler/Experiments_2024/NT24_001/NT24-001-17012024-CNA35-647-A/W0002--A2--A2/P020--A2--A2	A	siNeg9	TGF	rep 1	7.36901e+09	6.55253e+09	5.99266e+09	2.19511e+07	2.17538e+07
334	A2	P021	NT24-001-17012024-CNA35-647-A--A2--A2--W0002--P021--T00001--Z001--C01.ome.tif	57	-1.16588	-1.79034	4665600	115897	NT24-001-17012024-CNA35-647-A	NT24_001		21	W0002--A2--A2	Experiments_2024	/g/pepperkok/tuechler/Experiments_2024/NT24_001/NT24-001-17012024-CNA35-647-A/W0002--A2--A2/P021--A2--A2	/g/pepperkok/tuechler/Experiments_2024/NT24_001/NT24-001-17012024-CNA35-647-A/W0002--A2--A2/P021--A2--A2	A	siNeg9	TGF	rep 1	7.59531e+09	6.77883e+09	6.21896e+09	1.86196e+07	1.84223e+07
181	A2	P022	NT24-001-17012024-CNA35-647-A--A2--A2--W0002--P022--T00001--Z001--C01.ome.tif	58	-1.12949	-1.81416	4665600	107988	NT24-001-17012024-CNA35-647-A	NT24_001		22	W0002--A2--A2	Experiments_2024	/g/pepperkok/tuechler/Experiments_2024/NT24_001/NT24-001-17012024-CNA35-647-A/W0002--A2--A2/P022--A2--A2	/g/pepperkok/tuechler/Experiments_2024/NT24_001/NT24-001-17012024-CNA35-647-A/W0002--A2--A2/P022--A2--A2	A	siNeg9	TGF	rep 1	7.07698e+09	6.2605e+09	5.70063e+09	3.14952e+07	3.12978e+07
140	A2	P023	NT24-001-17012024-CNA35-647-A--A2--A2--W0002--P023--T00001--Z001--C01.ome.tif	59	-1.16618	-1.83957	4665600	98880.4	NT24-001-17012024-CNA35-647-A	NT24_001		23	W0002--A2--A2	Experiments_2024	/g/pepperkok/tuechler/Experiments_2024/NT24_001/NT24-001-17012024-CNA35-647-A/W0002--A2--A2/P023--A2--A2	/g/pepperkok/tuechler/Experiments_2024/NT24_001/NT24-001-17012024-CNA35-647-A/W0002--A2--A2/P023--A2--A2	A	siNeg9	TGF	rep 1	6.48013e+09	5.66365e+09	5.10377e+09	3.64555e+07	3.62582e+07
143	A2	P024	NT24-001-17012024-CNA35-647-A--A2--A2--W0002--P024--T00001--Z001--C01.ome.tif	60	-1.17406	-1.88862	4665600	115800	NT24-001-17012024-CNA35-647-A	NT24_001		24	W0002--A2--A2	Experiments_2024	/g/pepperkok/tuechler/Experiments_2024/NT24_001/NT24-001-17012024-CNA35-647-A/W0002--A2--A2/P024--A2--A2	/g/pepperkok/tuechler/Experiments_2024/NT24_001/NT24-001-17012024-CNA35-647-A/W0002--A2--A2/P024--A2--A2	A	siNeg9	TGF	rep 1	7.58895e+09	6.77247e+09	6.2126e+09	4.34447e+07	4.32474e+07
97	A2	P025	NT24-001-17012024-CNA35-647-A--A2--A2--W0002--P025--T00001--Z001--C01.ome.tif	61	-1.2129	-1.85489	4665600	88132.6	NT24-001-17012024-CNA35-647-A	NT24_001		25	W0002--A2--A2	Experiments_2024	/g/pepperkok/tuechler/Experiments_2024/NT24_001/NT24-001-17012024-CNA35-647-A/W0002--A2--A2/P025--A2--A2	/g/pepperkok/tuechler/Experiments_2024/NT24_001/NT24-001-17012024-CNA35-647-A/W0002--A2--A2/P025--A2--A2	A	siNeg9	TGF	rep 1	5.77577e+09	4.95929e+09	4.39942e+09	4.53548e+07	4.51575e+07
150	A2	P026	NT24-001-17012024-CNA35-647-A--A2--A2--W0002--P026--T00001--Z001--C01.ome.tif	62	-1.18379	-1.88286	4665600	109614	NT24-001-17012024-CNA35-647-A	NT24_001		26	W0002--A2--A2	Experiments_2024	/g/pepperkok/tuechler/Experiments_2024/NT24_001/NT24-001-17012024-CNA35-647-A/W0002--A2--A2/P026--A2--A2	/g/pepperkok/tuechler/Experiments_2024/NT24_001/NT24-001-17012024-CNA35-647-A/W0002--A2--A2/P026--A2--A2	A	siNeg9	TGF	rep 1	7.18353e+09	6.36705e+09	5.80718e+09	3.87145e+07	3.85172e+07
229	A2	P027	NT24-001-17012024-CNA35-647-A--A2--A2--W0002--P027--T00001--Z001--C01.ome.tif	63	-1.08503	-1.67395	4665600	125206	NT24-001-17012024-CNA35-647-A	NT24_001		27	W0002--A2--A2	Experiments_2024	/g/pepperkok/tuechler/Experiments_2024/NT24_001/NT24-001-17012024-CNA35-647-A/W0002--A2--A2/P027--A2--A2	/g/pepperkok/tuechler/Experiments_2024/NT24_001/NT24-001-17012024-CNA35-647-A/W0002--A2--A2/P027--A2--A2	A	siNeg9	TGF	rep 1	8.2054e+09	7.38892e+09	6.82905e+09	2.98212e+07	2.96238e+07
187	A2	P028	NT24-001-17012024-CNA35-647-A--A2--A2--W0002--P028--T00001--Z001--C01.ome.tif	64	-1.10982	-1.91835	4665600	129433	NT24-001-17012024-CNA35-647-A	NT24_001		28	W0002--A2--A2	Experiments_2024	/g/pepperkok/tuechler/Experiments_2024/NT24_001/NT24-001-17012024-CNA35-647-A/W0002--A2--A2/P028--A2--A2	/g/pepperkok/tuechler/Experiments_2024/NT24_001/NT24-001-17012024-CNA35-647-A/W0002--A2--A2/P028--A2--A2	A	siNeg9	TGF	rep 1	8.48238e+09	7.6659e+09	7.10603e+09	3.80002e+07	3.78028e+07
137	A2	P029	NT24-001-17012024-CNA35-647-A--A2--A2--W0002--P029--T00001--Z001--C01.ome.tif	65	-1.20014	-1.73567	4665600	98248.1	NT24-001-17012024-CNA35-647-A	NT24_001		29	W0002--A2--A2	Experiments_2024	/g/pepperkok/tuechler/Experiments_2024/NT24_001/NT24-001-17012024-CNA35-647-A/W0002--A2--A2/P029--A2--A2	/g/pepperkok/tuechler/Experiments_2024/NT24_001/NT24-001-17012024-CNA35-647-A/W0002--A2--A2/P029--A2--A2	A	siNeg9	TGF	rep 1	6.43869e+09	5.62221e+09	5.06234e+09	3.69514e+07	3.6754e+07
105	A2	P030	NT24-001-17012024-CNA35-647-A--A2--A2--W0002--P030--T00001--Z001--C01.ome.tif	66	-1.19165	-1.84288	4665600	85932.4	NT24-001-17012024-CNA35-647-A	NT24_001		30	W0002--A2--A2	Experiments_2024	/g/pepperkok/tuechler/Experiments_2024/NT24_001/NT24-001-17012024-CNA35-647-A/W0002--A2--A2/P030--A2--A2	/g/pepperkok/tuechler/Experiments_2024/NT24_001/NT24-001-17012024-CNA35-647-A/W0002--A2--A2/P030--A2--A2	A	siNeg9	TGF	rep 1	5.63158e+09	4.8151e+09	4.25523e+09	4.0526e+07	4.03286e+07
131	A2	P031	NT24-001-17012024-CNA35-647-A--A2--A2--W0002--P031--T00001--Z001--C01.ome.tif	67	-1.19406	-1.85719	4665600	95725	NT24-001-17012024-CNA35-647-A	NT24_001		31	W0002--A2--A2	Experiments_2024	/g/pepperkok/tuechler/Experiments_2024/NT24_001/NT24-001-17012024-CNA35-647-A/W0002--A2--A2/P031--A2--A2	/g/pepperkok/tuechler/Experiments_2024/NT24_001/NT24-001-17012024-CNA35-647-A/W0002--A2--A2/P031--A2--A2	A	siNeg9	TGF	rep 1	6.27334e+09	5.45686e+09	4.89698e+09	3.73816e+07	3.71842e+07
61	A2	P032	NT24-001-17012024-CNA35-647-A--A2--A2--W0002--P032--T00001--Z001--C01.ome.tif	68	-1.32971	-1.96587	4665600	67703	NT24-001-17012024-CNA35-647-A	NT24_001		32	W0002--A2--A2	Experiments_2024	/g/pepperkok/tuechler/Experiments_2024/NT24_001/NT24-001-17012024-CNA35-647-A/W0002--A2--A2/P032--A2--A2	/g/pepperkok/tuechler/Experiments_2024/NT24_001/NT24-001-17012024-CNA35-647-A/W0002--A2--A2/P032--A2--A2	A	siNeg9	TGF	rep 1	4.43692e+09	3.62044e+09	3.06056e+09	5.01732e+07	4.99758e+07
176	A2	P033	NT24-001-17012024-CNA35-647-A--A2--A2--W0002--P033--T00001--Z001--C01.ome.tif	69	-1.17415	-1.8154	4665600	116486	NT24-001-17012024-CNA35-647-A	NT24_001		33	W0002--A2--A2	Experiments_2024	/g/pepperkok/tuechler/Experiments_2024/NT24_001/NT24-001-17012024-CNA35-647-A/W0002--A2--A2/P033--A2--A2	/g/pepperkok/tuechler/Experiments_2024/NT24_001/NT24-001-17012024-CNA35-647-A/W0002--A2--A2/P033--A2--A2	A	siNeg9	TGF	rep 1	7.6339e+09	6.81742e+09	6.25755e+09	3.55543e+07	3.53569e+07
266	A2	P034	NT24-001-17012024-CNA35-647-A--A2--A2--W0002--P034--T00001--Z001--C01.ome.tif	70	-1.16666	-1.79839	4665600	131139	NT24-001-17012024-CNA35-647-A	NT24_001		34	W0002--A2--A2	Experiments_2024	/g/pepperkok/tuechler/Experiments_2024/NT24_001/NT24-001-17012024-CNA35-647-A/W0002--A2--A2/P034--A2--A2	/g/pepperkok/tuechler/Experiments_2024/NT24_001/NT24-001-17012024-CNA35-647-A/W0002--A2--A2/P034--A2--A2	A	siNeg9	TGF	rep 1	8594168151	7777688151	7217816151	2.71346e+07	2.69373e+07
191	A2	P035	NT24-001-17012024-CNA35-647-A--A2--A2--W0002--P035--T00001--Z001--C01.ome.tif	71	-1.15099	-1.84322	4665600	123395	NT24-001-17012024-CNA35-647-A	NT24_001		35	W0002--A2--A2	Experiments_2024	/g/pepperkok/tuechler/Experiments_2024/NT24_001/NT24-001-17012024-CNA35-647-A/W0002--A2--A2/P035--A2--A2	/g/pepperkok/tuechler/Experiments_2024/NT24_001/NT24-001-17012024-CNA35-647-A/W0002--A2--A2/P035--A2--A2	A	siNeg9	TGF	rep 1	8.08669e+09	7.27021e+09	6.71034e+09	3.51327e+07	3.49353e+07
126	A2	P036	NT24-001-17012024-CNA35-647-A--A2--A2--W0002--P036--T00001--Z001--C01.ome.tif	72	-1.12715	-1.79981	4665600	123934	NT24-001-17012024-CNA35-647-A	NT24_001		36	W0002--A2--A2	Experiments_2024	/g/pepperkok/tuechler/Experiments_2024/NT24_001/NT24-001-17012024-CNA35-647-A/W0002--A2--A2/P036--A2--A2	/g/pepperkok/tuechler/Experiments_2024/NT24_001/NT24-001-17012024-CNA35-647-A/W0002--A2--A2/P036--A2--A2	A	siNeg9	TGF	rep 1	8.12203e+09	7.30555e+09	6.74568e+09	5.35371e+07	5.33398e+07
153	A3	P001	NT24-001-17012024-CNA35-647-A--A3--A3--W0003--P001--T00001--Z001--C01.ome.tif	73	-1.04528	-1.74459	4665600	79776.1	NT24-001-17012024-CNA35-647-A	NT24_001		1	W0003--A3--A3	Experiments_2024	/g/pepperkok/tuechler/Experiments_2024/NT24_001/NT24-001-17012024-CNA35-647-A/W0003--A3--A3/P001--A3--A3	/g/pepperkok/tuechler/Experiments_2024/NT24_001/NT24-001-17012024-CNA35-647-A/W0003--A3--A3/P001--A3--A3	A	siSMAD1a	TGF	rep 1	5.22813e+09	4.41165e+09	3.85177e+09	2.5175e+07	2.49777e+07
88	A3	P002	NT24-001-17012024-CNA35-647-A--A3--A3--W0003--P002--T00001--Z001--C01.ome.tif	74	-1.07943	-2.00794	4665600	58181.9	NT24-001-17012024-CNA35-647-A	NT24_001		2	W0003--A3--A3	Experiments_2024	/g/pepperkok/tuechler/Experiments_2024/NT24_001/NT24-001-17012024-CNA35-647-A/W0003--A3--A3/P002--A3--A3	/g/pepperkok/tuechler/Experiments_2024/NT24_001/NT24-001-17012024-CNA35-647-A/W0003--A3--A3/P002--A3--A3	A	siSMAD1a	TGF	rep 1	3.81295e+09	2.99647e+09	2.4366e+09	2.76887e+07	2.74913e+07
102	A3	P003	NT24-001-17012024-CNA35-647-A--A3--A3--W0003--P003--T00001--Z001--C01.ome.tif	75	-1.0929	-1.91267	4665600	56349.5	NT24-001-17012024-CNA35-647-A	NT24_001		3	W0003--A3--A3	Experiments_2024	/g/pepperkok/tuechler/Experiments_2024/NT24_001/NT24-001-17012024-CNA35-647-A/W0003--A3--A3/P003--A3--A3	/g/pepperkok/tuechler/Experiments_2024/NT24_001/NT24-001-17012024-CNA35-647-A/W0003--A3--A3/P003--A3--A3	A	siSMAD1a	TGF	rep 1	3.69286e+09	2.87638e+09	2.31651e+09	2.27109e+07	2.25136e+07
121	A3	P004	NT24-001-17012024-CNA35-647-A--A3--A3--W0003--P004--T00001--Z001--C01.ome.tif	76	-1.06327	-1.85904	4665600	64574.9	NT24-001-17012024-CNA35-647-A	NT24_001		4	W0003--A3--A3	Experiments_2024	/g/pepperkok/tuechler/Experiments_2024/NT24_001/NT24-001-17012024-CNA35-647-A/W0003--A3--A3/P004--A3--A3	/g/pepperkok/tuechler/Experiments_2024/NT24_001/NT24-001-17012024-CNA35-647-A/W0003--A3--A3/P004--A3--A3	A	siSMAD1a	TGF	rep 1	4.23191e+09	3.41543e+09	2.85556e+09	2.35997e+07	2.34024e+07
108	A3	P005	NT24-001-17012024-CNA35-647-A--A3--A3--W0003--P005--T00001--Z001--C01.ome.tif	77	-0.943309	-1.78771	4665600	67292.3	NT24-001-17012024-CNA35-647-A	NT24_001		5	W0003--A3--A3	Experiments_2024	/g/pepperkok/tuechler/Experiments_2024/NT24_001/NT24-001-17012024-CNA35-647-A/W0003--A3--A3/P005--A3--A3	/g/pepperkok/tuechler/Experiments_2024/NT24_001/NT24-001-17012024-CNA35-647-A/W0003--A3--A3/P005--A3--A3	A	siSMAD1a	TGF	rep 1	4.41e+09	3.59352e+09	3.03365e+09	2.80893e+07	2.7892e+07
35	A3	P006	NT24-001-17012024-CNA35-647-A--A3--A3--W0003--P006--T00001--Z001--C01.ome.tif	78	-1.23077	-1.93586	4665600	60515.9	NT24-001-17012024-CNA35-647-A	NT24_001		6	W0003--A3--A3	Experiments_2024	/g/pepperkok/tuechler/Experiments_2024/NT24_001/NT24-001-17012024-CNA35-647-A/W0003--A3--A3/P006--A3--A3	/g/pepperkok/tuechler/Experiments_2024/NT24_001/NT24-001-17012024-CNA35-647-A/W0003--A3--A3/P006--A3--A3	A	siSMAD1a	TGF	rep 1	3.96591e+09	3.14943e+09	2.58956e+09	7.39874e+07	7.379e+07
294	A3	P007	NT24-001-17012024-CNA35-647-A--A3--A3--W0003--P007--T00001--Z001--C01.ome.tif	79	-1.05423	-1.90887	4665600	100827	NT24-001-17012024-CNA35-647-A	NT24_001		7	W0003--A3--A3	Experiments_2024	/g/pepperkok/tuechler/Experiments_2024/NT24_001/NT24-001-17012024-CNA35-647-A/W0003--A3--A3/P007--A3--A3	/g/pepperkok/tuechler/Experiments_2024/NT24_001/NT24-001-17012024-CNA35-647-A/W0003--A3--A3/P007--A3--A3	A	siSMAD1a	TGF	rep 1	6.60768e+09	5.7912e+09	5.23133e+09	1.77936e+07	1.75963e+07
292	A3	P008	NT24-001-17012024-CNA35-647-A--A3--A3--W0003--P008--T00001--Z001--C01.ome.tif	80	-1.10644	-1.87809	4665600	95943.2	NT24-001-17012024-CNA35-647-A	NT24_001		8	W0003--A3--A3	Experiments_2024	/g/pepperkok/tuechler/Experiments_2024/NT24_001/NT24-001-17012024-CNA35-647-A/W0003--A3--A3/P008--A3--A3	/g/pepperkok/tuechler/Experiments_2024/NT24_001/NT24-001-17012024-CNA35-647-A/W0003--A3--A3/P008--A3--A3	A	siSMAD1a	TGF	rep 1	6.28764e+09	5.47116e+09	4.91129e+09	1.68195e+07	1.66221e+07
183	A3	P009	NT24-001-17012024-CNA35-647-A--A3--A3--W0003--P009--T00001--Z001--C01.ome.tif	81	-1.11085	-1.75175	4665600	80344.2	NT24-001-17012024-CNA35-647-A	NT24_001		9	W0003--A3--A3	Experiments_2024	/g/pepperkok/tuechler/Experiments_2024/NT24_001/NT24-001-17012024-CNA35-647-A/W0003--A3--A3/P009--A3--A3	/g/pepperkok/tuechler/Experiments_2024/NT24_001/NT24-001-17012024-CNA35-647-A/W0003--A3--A3/P009--A3--A3	A	siSMAD1a	TGF	rep 1	5.26536e+09	4.44888e+09	3.889e+09	2.12514e+07	2.10541e+07
174	A3	P010	NT24-001-17012024-CNA35-647-A--A3--A3--W0003--P010--T00001--Z001--C01.ome.tif	82	-0.928273	-1.86427	4665600	80681.6	NT24-001-17012024-CNA35-647-A	NT24_001		10	W0003--A3--A3	Experiments_2024	/g/pepperkok/tuechler/Experiments_2024/NT24_001/NT24-001-17012024-CNA35-647-A/W0003--A3--A3/P010--A3--A3	/g/pepperkok/tuechler/Experiments_2024/NT24_001/NT24-001-17012024-CNA35-647-A/W0003--A3--A3/P010--A3--A3	A	siSMAD1a	TGF	rep 1	5.28747e+09	4.47099e+09	3.91112e+09	2.24777e+07	2.22804e+07
150	A3	P011	NT24-001-17012024-CNA35-647-A--A3--A3--W0003--P011--T00001--Z001--C01.ome.tif	83	-1.05339	-1.85934	4665600	93266.7	NT24-001-17012024-CNA35-647-A	NT24_001		11	W0003--A3--A3	Experiments_2024	/g/pepperkok/tuechler/Experiments_2024/NT24_001/NT24-001-17012024-CNA35-647-A/W0003--A3--A3/P011--A3--A3	/g/pepperkok/tuechler/Experiments_2024/NT24_001/NT24-001-17012024-CNA35-647-A/W0003--A3--A3/P011--A3--A3	A	siSMAD1a	TGF	rep 1	6.11223e+09	5.29575e+09	4.73588e+09	3.15725e+07	3.13752e+07
49	A3	P012	NT24-001-17012024-CNA35-647-A--A3--A3--W0003--P012--T00001--Z001--C01.ome.tif	84	-1.31061	-1.94431	4665600	45491.9	NT24-001-17012024-CNA35-647-A	NT24_001		12	W0003--A3--A3	Experiments_2024	/g/pepperkok/tuechler/Experiments_2024/NT24_001/NT24-001-17012024-CNA35-647-A/W0003--A3--A3/P012--A3--A3	/g/pepperkok/tuechler/Experiments_2024/NT24_001/NT24-001-17012024-CNA35-647-A/W0003--A3--A3/P012--A3--A3	A	siSMAD1a	TGF	rep 1	2.98131e+09	2.16483e+09	1.60496e+09	3.27543e+07	3.25569e+07
172	A3	P013	NT24-001-17012024-CNA35-647-A--A3--A3--W0003--P013--T00001--Z001--C01.ome.tif	85	-1.06237	-1.90094	4665600	95052.8	NT24-001-17012024-CNA35-647-A	NT24_001		13	W0003--A3--A3	Experiments_2024	/g/pepperkok/tuechler/Experiments_2024/NT24_001/NT24-001-17012024-CNA35-647-A/W0003--A3--A3/P013--A3--A3	/g/pepperkok/tuechler/Experiments_2024/NT24_001/NT24-001-17012024-CNA35-647-A/W0003--A3--A3/P013--A3--A3	A	siSMAD1a	TGF	rep 1	6.22929e+09	5.41281e+09	4.85293e+09	2.82147e+07	2.80174e+07
361	A3	P014	NT24-001-17012024-CNA35-647-A--A3--A3--W0003--P014--T00001--Z001--C01.ome.tif	86	-1.13556	-1.77428	4665600	103510	NT24-001-17012024-CNA35-647-A	NT24_001		14	W0003--A3--A3	Experiments_2024	/g/pepperkok/tuechler/Experiments_2024/NT24_001/NT24-001-17012024-CNA35-647-A/W0003--A3--A3/P014--A3--A3	/g/pepperkok/tuechler/Experiments_2024/NT24_001/NT24-001-17012024-CNA35-647-A/W0003--A3--A3/P014--A3--A3	A	siSMAD1a	TGF	rep 1	6.7835e+09	5.96702e+09	5.40715e+09	1.49783e+07	1.47809e+07
264	A3	P015	NT24-001-17012024-CNA35-647-A--A3--A3--W0003--P015--T00001--Z001--C01.ome.tif	87	-1.04921	-1.71833	4665600	91168.1	NT24-001-17012024-CNA35-647-A	NT24_001		15	W0003--A3--A3	Experiments_2024	/g/pepperkok/tuechler/Experiments_2024/NT24_001/NT24-001-17012024-CNA35-647-A/W0003--A3--A3/P015--A3--A3	/g/pepperkok/tuechler/Experiments_2024/NT24_001/NT24-001-17012024-CNA35-647-A/W0003--A3--A3/P015--A3--A3	A	siSMAD1a	TGF	rep 1	5.9747e+09	5.15822e+09	4.59835e+09	1.7418e+07	1.72207e+07
130	A3	P016	NT24-001-17012024-CNA35-647-A--A3--A3--W0003--P016--T00001--Z001--C01.ome.tif	88	-0.982836	-1.83216	4665600	57449.4	NT24-001-17012024-CNA35-647-A	NT24_001		16	W0003--A3--A3	Experiments_2024	/g/pepperkok/tuechler/Experiments_2024/NT24_001/NT24-001-17012024-CNA35-647-A/W0003--A3--A3/P016--A3--A3	/g/pepperkok/tuechler/Experiments_2024/NT24_001/NT24-001-17012024-CNA35-647-A/W0003--A3--A3/P016--A3--A3	A	siSMAD1a	TGF	rep 1	3.76494e+09	2.94846e+09	2.38859e+09	1.83738e+07	1.81764e+07
144	A3	P017	NT24-001-17012024-CNA35-647-A--A3--A3--W0003--P017--T00001--Z001--C01.ome.tif	89	-1.10914	-2.0213	4665600	72342.9	NT24-001-17012024-CNA35-647-A	NT24_001		17	W0003--A3--A3	Experiments_2024	/g/pepperkok/tuechler/Experiments_2024/NT24_001/NT24-001-17012024-CNA35-647-A/W0003--A3--A3/P017--A3--A3	/g/pepperkok/tuechler/Experiments_2024/NT24_001/NT24-001-17012024-CNA35-647-A/W0003--A3--A3/P017--A3--A3	A	siSMAD1a	TGF	rep 1	4.74099e+09	3.92451e+09	3.36464e+09	2.33656e+07	2.31682e+07
57	A3	P018	NT24-001-17012024-CNA35-647-A--A3--A3--W0003--P018--T00001--Z001--C01.ome.tif	90	-1.18096	-1.96322	4665600	54588.5	NT24-001-17012024-CNA35-647-A	NT24_001		18	W0003--A3--A3	Experiments_2024	/g/pepperkok/tuechler/Experiments_2024/NT24_001/NT24-001-17012024-CNA35-647-A/W0003--A3--A3/P018--A3--A3	/g/pepperkok/tuechler/Experiments_2024/NT24_001/NT24-001-17012024-CNA35-647-A/W0003--A3--A3/P018--A3--A3	A	siSMAD1a	TGF	rep 1	3.57746e+09	2.76098e+09	2.20111e+09	3.86159e+07	3.84186e+07
116	A3	P019	NT24-001-17012024-CNA35-647-A--A3--A3--W0003--P019--T00001--Z001--C01.ome.tif	91	-1.1313	-1.90687	4665600	71126.1	NT24-001-17012024-CNA35-647-A	NT24_001		19	W0003--A3--A3	Experiments_2024	/g/pepperkok/tuechler/Experiments_2024/NT24_001/NT24-001-17012024-CNA35-647-A/W0003--A3--A3/P019--A3--A3	/g/pepperkok/tuechler/Experiments_2024/NT24_001/NT24-001-17012024-CNA35-647-A/W0003--A3--A3/P019--A3--A3	A	siSMAD1a	TGF	rep 1	4.66125e+09	3.84477e+09	3.2849e+09	2.83181e+07	2.81207e+07
190	A3	P020	NT24-001-17012024-CNA35-647-A--A3--A3--W0003--P020--T00001--Z001--C01.ome.tif	92	-1.06315	-1.84716	4665600	83339.9	NT24-001-17012024-CNA35-647-A	NT24_001		20	W0003--A3--A3	Experiments_2024	/g/pepperkok/tuechler/Experiments_2024/NT24_001/NT24-001-17012024-CNA35-647-A/W0003--A3--A3/P020--A3--A3	/g/pepperkok/tuechler/Experiments_2024/NT24_001/NT24-001-17012024-CNA35-647-A/W0003--A3--A3/P020--A3--A3	A	siSMAD1a	TGF	rep 1	5.46168e+09	4.6452e+09	4.08533e+09	2.15017e+07	2.13044e+07
157	A3	P021	NT24-001-17012024-CNA35-647-A--A3--A3--W0003--P021--T00001--Z001--C01.ome.tif	93	-1.03789	-1.92686	4665600	74079.8	NT24-001-17012024-CNA35-647-A	NT24_001		21	W0003--A3--A3	Experiments_2024	/g/pepperkok/tuechler/Experiments_2024/NT24_001/NT24-001-17012024-CNA35-647-A/W0003--A3--A3/P021--A3--A3	/g/pepperkok/tuechler/Experiments_2024/NT24_001/NT24-001-17012024-CNA35-647-A/W0003--A3--A3/P021--A3--A3	A	siSMAD1a	TGF	rep 1	4.85482e+09	4.03834e+09	3.47847e+09	2.21559e+07	2.19585e+07
116	A3	P022	NT24-001-17012024-CNA35-647-A--A3--A3--W0003--P022--T00001--Z001--C01.ome.tif	94	-1.02259	-1.82415	4665600	62344.2	NT24-001-17012024-CNA35-647-A	NT24_001		22	W0003--A3--A3	Experiments_2024	/g/pepperkok/tuechler/Experiments_2024/NT24_001/NT24-001-17012024-CNA35-647-A/W0003--A3--A3/P022--A3--A3	/g/pepperkok/tuechler/Experiments_2024/NT24_001/NT24-001-17012024-CNA35-647-A/W0003--A3--A3/P022--A3--A3	A	siSMAD1a	TGF	rep 1	4.08572e+09	3.26924e+09	2.70937e+09	2.33567e+07	2.31593e+07
82	A3	P023	NT24-001-17012024-CNA35-647-A--A3--A3--W0003--P023--T00001--Z001--C01.ome.tif	95	-1.07817	-1.86712	4665600	53074.4	NT24-001-17012024-CNA35-647-A	NT24_001		23	W0003--A3--A3	Experiments_2024	/g/pepperkok/tuechler/Experiments_2024/NT24_001/NT24-001-17012024-CNA35-647-A/W0003--A3--A3/P023--A3--A3	/g/pepperkok/tuechler/Experiments_2024/NT24_001/NT24-001-17012024-CNA35-647-A/W0003--A3--A3/P023--A3--A3	A	siSMAD1a	TGF	rep 1	3.47823e+09	2.66175e+09	2.10188e+09	2.56326e+07	2.54353e+07
85	A3	P024	NT24-001-17012024-CNA35-647-A--A3--A3--W0003--P024--T00001--Z001--C01.ome.tif	96	-1.11071	-1.78279	4665600	57156.4	NT24-001-17012024-CNA35-647-A	NT24_001		24	W0003--A3--A3	Experiments_2024	/g/pepperkok/tuechler/Experiments_2024/NT24_001/NT24-001-17012024-CNA35-647-A/W0003--A3--A3/P024--A3--A3	/g/pepperkok/tuechler/Experiments_2024/NT24_001/NT24-001-17012024-CNA35-647-A/W0003--A3--A3/P024--A3--A3	A	siSMAD1a	TGF	rep 1	3.74574e+09	2.92926e+09	2.36939e+09	2.78752e+07	2.76779e+07
57	A3	P025	NT24-001-17012024-CNA35-647-A--A3--A3--W0003--P025--T00001--Z001--C01.ome.tif	97	-1.16732	-1.89954	4665600	47145.3	NT24-001-17012024-CNA35-647-A	NT24_001		25	W0003--A3--A3	Experiments_2024	/g/pepperkok/tuechler/Experiments_2024/NT24_001/NT24-001-17012024-CNA35-647-A/W0003--A3--A3/P025--A3--A3	/g/pepperkok/tuechler/Experiments_2024/NT24_001/NT24-001-17012024-CNA35-647-A/W0003--A3--A3/P025--A3--A3	A	siSMAD1a	TGF	rep 1	3.08967e+09	2.27319e+09	1.71332e+09	3.00582e+07	2.98608e+07
89	A3	P026	NT24-001-17012024-CNA35-647-A--A3--A3--W0003--P026--T00001--Z001--C01.ome.tif	98	-0.994143	-1.87132	4665600	51140.4	NT24-001-17012024-CNA35-647-A	NT24_001		26	W0003--A3--A3	Experiments_2024	/g/pepperkok/tuechler/Experiments_2024/NT24_001/NT24-001-17012024-CNA35-647-A/W0003--A3--A3/P026--A3--A3	/g/pepperkok/tuechler/Experiments_2024/NT24_001/NT24-001-17012024-CNA35-647-A/W0003--A3--A3/P026--A3--A3	A	siSMAD1a	TGF	rep 1	3.35148e+09	2.535e+09	1.97513e+09	2.21925e+07	2.19952e+07
34	A3	P027	NT24-001-17012024-CNA35-647-A--A3--A3--W0003--P027--T00001--Z001--C01.ome.tif	99	-1.37976	-1.79666	4665600	34970.1	NT24-001-17012024-CNA35-647-A	NT24_001		27	W0003--A3--A3	Experiments_2024	/g/pepperkok/tuechler/Experiments_2024/NT24_001/NT24-001-17012024-CNA35-647-A/W0003--A3--A3/P027--A3--A3	/g/pepperkok/tuechler/Experiments_2024/NT24_001/NT24-001-17012024-CNA35-647-A/W0003--A3--A3/P027--A3--A3	A	siSMAD1a	TGF	rep 1	2.29176e+09	1.47528e+09	9.15413e+08	2.69239e+07	2.67266e+07
76	A3	P028	NT24-001-17012024-CNA35-647-A--A3--A3--W0003--P028--T00001--Z001--C01.ome.tif	100	-1.21944	-2.15573	4665600	42585.2	NT24-001-17012024-CNA35-647-A	NT24_001		28	W0003--A3--A3	Experiments_2024	/g/pepperkok/tuechler/Experiments_2024/NT24_001/NT24-001-17012024-CNA35-647-A/W0003--A3--A3/P028--A3--A3	/g/pepperkok/tuechler/Experiments_2024/NT24_001/NT24-001-17012024-CNA35-647-A/W0003--A3--A3/P028--A3--A3	A	siSMAD1a	TGF	rep 1	2.79082e+09	1.97434e+09	1.41447e+09	1.86114e+07	1.84141e+07
78	A3	P029	NT24-001-17012024-CNA35-647-A--A3--A3--W0003--P029--T00001--Z001--C01.ome.tif	101	-1.12135	-1.99138	4665600	43020.7	NT24-001-17012024-CNA35-647-A	NT24_001		29	W0003--A3--A3	Experiments_2024	/g/pepperkok/tuechler/Experiments_2024/NT24_001/NT24-001-17012024-CNA35-647-A/W0003--A3--A3/P029--A3--A3	/g/pepperkok/tuechler/Experiments_2024/NT24_001/NT24-001-17012024-CNA35-647-A/W0003--A3--A3/P029--A3--A3	A	siSMAD1a	TGF	rep 1	2.81936e+09	2.00288e+09	1.44301e+09	1.85001e+07	1.83028e+07
43	A3	P030	NT24-001-17012024-CNA35-647-A--A3--A3--W0003--P030--T00001--Z001--C01.ome.tif	102	-1.28916	-1.8685	4665600	40999.7	NT24-001-17012024-CNA35-647-A	NT24_001		30	W0003--A3--A3	Experiments_2024	/g/pepperkok/tuechler/Experiments_2024/NT24_001/NT24-001-17012024-CNA35-647-A/W0003--A3--A3/P030--A3--A3	/g/pepperkok/tuechler/Experiments_2024/NT24_001/NT24-001-17012024-CNA35-647-A/W0003--A3--A3/P030--A3--A3	A	siSMAD1a	TGF	rep 1	2.68692e+09	1.87044e+09	1.31057e+09	3.04783e+07	3.0281e+07
107	A3	P031	NT24-001-17012024-CNA35-647-A--A3--A3--W0003--P031--T00001--Z001--C01.ome.tif	103	-1.1454	-1.94167	4665600	54548.9	NT24-001-17012024-CNA35-647-A	NT24_001		31	W0003--A3--A3	Experiments_2024	/g/pepperkok/tuechler/Experiments_2024/NT24_001/NT24-001-17012024-CNA35-647-A/W0003--A3--A3/P031--A3--A3	/g/pepperkok/tuechler/Experiments_2024/NT24_001/NT24-001-17012024-CNA35-647-A/W0003--A3--A3/P031--A3--A3	A	siSMAD1a	TGF	rep 1	3.57487e+09	2.75839e+09	2.19851e+09	2.05469e+07	2.03495e+07
64	A3	P032	NT24-001-17012024-CNA35-647-A--A3--A3--W0003--P032--T00001--Z001--C01.ome.tif	104	-1.18529	-1.89105	4665600	45478.4	NT24-001-17012024-CNA35-647-A	NT24_001		32	W0003--A3--A3	Experiments_2024	/g/pepperkok/tuechler/Experiments_2024/NT24_001/NT24-001-17012024-CNA35-647-A/W0003--A3--A3/P032--A3--A3	/g/pepperkok/tuechler/Experiments_2024/NT24_001/NT24-001-17012024-CNA35-647-A/W0003--A3--A3/P032--A3--A3	A	siSMAD1a	TGF	rep 1	2.98043e+09	2.16395e+09	1.60408e+09	2.50637e+07	2.48664e+07
51	A3	P033	NT24-001-17012024-CNA35-647-A--A3--A3--W0003--P033--T00001--Z001--C01.ome.tif	105	-1.02086	-1.83296	4665600	38788	NT24-001-17012024-CNA35-647-A	NT24_001		33	W0003--A3--A3	Experiments_2024	/g/pepperkok/tuechler/Experiments_2024/NT24_001/NT24-001-17012024-CNA35-647-A/W0003--A3--A3/P033--A3--A3	/g/pepperkok/tuechler/Experiments_2024/NT24_001/NT24-001-17012024-CNA35-647-A/W0003--A3--A3/P033--A3--A3	A	siSMAD1a	TGF	rep 1	2.54197e+09	1.72549e+09	1.16562e+09	2.28553e+07	2.2658e+07
77	A3	P034	NT24-001-17012024-CNA35-647-A--A3--A3--W0003--P034--T00001--Z001--C01.ome.tif	106	-1.35979	-1.94426	4665600	47666.5	NT24-001-17012024-CNA35-647-A	NT24_001		34	W0003--A3--A3	Experiments_2024	/g/pepperkok/tuechler/Experiments_2024/NT24_001/NT24-001-17012024-CNA35-647-A/W0003--A3--A3/P034--A3--A3	/g/pepperkok/tuechler/Experiments_2024/NT24_001/NT24-001-17012024-CNA35-647-A/W0003--A3--A3/P034--A3--A3	A	siSMAD1a	TGF	rep 1	3.12382e+09	2.30734e+09	1.74747e+09	2.26944e+07	2.24971e+07
84	A3	P035	NT24-001-17012024-CNA35-647-A--A3--A3--W0003--P035--T00001--Z001--C01.ome.tif	107	-1.17098	-1.90676	4665600	42035.5	NT24-001-17012024-CNA35-647-A	NT24_001		35	W0003--A3--A3	Experiments_2024	/g/pepperkok/tuechler/Experiments_2024/NT24_001/NT24-001-17012024-CNA35-647-A/W0003--A3--A3/P035--A3--A3	/g/pepperkok/tuechler/Experiments_2024/NT24_001/NT24-001-17012024-CNA35-647-A/W0003--A3--A3/P035--A3--A3	A	siSMAD1a	TGF	rep 1	2.7548e+09	1.93832e+09	1.37844e+09	1.64101e+07	1.62127e+07
60	A3	P036	NT24-001-17012024-CNA35-647-A--A3--A3--W0003--P036--T00001--Z001--C01.ome.tif	108	-1.14457	-1.96635	4665600	42267.5	NT24-001-17012024-CNA35-647-A	NT24_001		36	W0003--A3--A3	Experiments_2024	/g/pepperkok/tuechler/Experiments_2024/NT24_001/NT24-001-17012024-CNA35-647-A/W0003--A3--A3/P036--A3--A3	/g/pepperkok/tuechler/Experiments_2024/NT24_001/NT24-001-17012024-CNA35-647-A/W0003--A3--A3/P036--A3--A3	A	siSMAD1a	TGF	rep 1	2.77e+09	1.95352e+09	1.39365e+09	2.32275e+07	2.30302e+07
196	A4	P001	NT24-001-17012024-CNA35-647-A--A4--A4--W0004--P001--T00001--Z001--C01.ome.tif	109	-1.15255	-1.86299	4665600	128556	NT24-001-17012024-CNA35-647-A	NT24_001		1	W0004--A4--A4	Experiments_2024	/g/pepperkok/tuechler/Experiments_2024/NT24_001/NT24-001-17012024-CNA35-647-A/W0004--A4--A4/P001--A4--A4	/g/pepperkok/tuechler/Experiments_2024/NT24_001/NT24-001-17012024-CNA35-647-A/W0004--A4--A4/P001--A4--A4	A	siSMAD1b	TGF	rep 1	8.42491e+09	7.60843e+09	7.04856e+09	3.5962e+07	3.57647e+07
100	A4	P002	NT24-001-17012024-CNA35-647-A--A4--A4--W0004--P002--T00001--Z001--C01.ome.tif	110	-1.24816	-1.86302	4665600	82774.7	NT24-001-17012024-CNA35-647-A	NT24_001		2	W0004--A4--A4	Experiments_2024	/g/pepperkok/tuechler/Experiments_2024/NT24_001/NT24-001-17012024-CNA35-647-A/W0004--A4--A4/P002--A4--A4	/g/pepperkok/tuechler/Experiments_2024/NT24_001/NT24-001-17012024-CNA35-647-A/W0004--A4--A4/P002--A4--A4	A	siSMAD1b	TGF	rep 1	5.42464e+09	4.60816e+09	4.04829e+09	4.04829e+07	4.02855e+07
126	A4	P003	NT24-001-17012024-CNA35-647-A--A4--A4--W0004--P003--T00001--Z001--C01.ome.tif	111	-1.10598	-1.95812	4665600	86450.4	NT24-001-17012024-CNA35-647-A	NT24_001		3	W0004--A4--A4	Experiments_2024	/g/pepperkok/tuechler/Experiments_2024/NT24_001/NT24-001-17012024-CNA35-647-A/W0004--A4--A4/P003--A4--A4	/g/pepperkok/tuechler/Experiments_2024/NT24_001/NT24-001-17012024-CNA35-647-A/W0004--A4--A4/P003--A4--A4	A	siSMAD1b	TGF	rep 1	5665526964	4849046964	4289174964	3.40411e+07	3.38437e+07
160	A4	P004	NT24-001-17012024-CNA35-647-A--A4--A4--W0004--P004--T00001--Z001--C01.ome.tif	112	-1.03113	-1.90625	4665600	116316	NT24-001-17012024-CNA35-647-A	NT24_001		4	W0004--A4--A4	Experiments_2024	/g/pepperkok/tuechler/Experiments_2024/NT24_001/NT24-001-17012024-CNA35-647-A/W0004--A4--A4/P004--A4--A4	/g/pepperkok/tuechler/Experiments_2024/NT24_001/NT24-001-17012024-CNA35-647-A/W0004--A4--A4/P004--A4--A4	A	siSMAD1b	TGF	rep 1	7.62279e+09	6.80631e+09	6.24644e+09	3.90402e+07	3.88429e+07
88	A4	P005	NT24-001-17012024-CNA35-647-A--A4--A4--W0004--P005--T00001--Z001--C01.ome.tif	113	-1.15981	-2.11164	4665600	82052.2	NT24-001-17012024-CNA35-647-A	NT24_001		5	W0004--A4--A4	Experiments_2024	/g/pepperkok/tuechler/Experiments_2024/NT24_001/NT24-001-17012024-CNA35-647-A/W0004--A4--A4/P005--A4--A4	/g/pepperkok/tuechler/Experiments_2024/NT24_001/NT24-001-17012024-CNA35-647-A/W0004--A4--A4/P005--A4--A4	A	siSMAD1b	TGF	rep 1	5.37729e+09	4.56081e+09	4.00094e+09	4.54652e+07	4.52679e+07
107	A4	P006	NT24-001-17012024-CNA35-647-A--A4--A4--W0004--P006--T00001--Z001--C01.ome.tif	114	-1.17381	-2.00366	4665600	93796	NT24-001-17012024-CNA35-647-A	NT24_001		6	W0004--A4--A4	Experiments_2024	/g/pepperkok/tuechler/Experiments_2024/NT24_001/NT24-001-17012024-CNA35-647-A/W0004--A4--A4/P006--A4--A4	/g/pepperkok/tuechler/Experiments_2024/NT24_001/NT24-001-17012024-CNA35-647-A/W0004--A4--A4/P006--A4--A4	A	siSMAD1b	TGF	rep 1	6.14692e+09	5.33044e+09	4.77057e+09	4.45848e+07	4.43874e+07
198	A4	P007	NT24-001-17012024-CNA35-647-A--A4--A4--W0004--P007--T00001--Z001--C01.ome.tif	115	-1.06076	-1.89159	4665600	121068	NT24-001-17012024-CNA35-647-A	NT24_001		7	W0004--A4--A4	Experiments_2024	/g/pepperkok/tuechler/Experiments_2024/NT24_001/NT24-001-17012024-CNA35-647-A/W0004--A4--A4/P007--A4--A4	/g/pepperkok/tuechler/Experiments_2024/NT24_001/NT24-001-17012024-CNA35-647-A/W0004--A4--A4/P007--A4--A4	A	siSMAD1b	TGF	rep 1	7.93416e+09	7.11768e+09	6.55781e+09	3.31202e+07	3.29229e+07
176	A4	P008	NT24-001-17012024-CNA35-647-A--A4--A4--W0004--P008--T00001--Z001--C01.ome.tif	116	-1.2076	-1.91548	4665600	107245	NT24-001-17012024-CNA35-647-A	NT24_001		8	W0004--A4--A4	Experiments_2024	/g/pepperkok/tuechler/Experiments_2024/NT24_001/NT24-001-17012024-CNA35-647-A/W0004--A4--A4/P008--A4--A4	/g/pepperkok/tuechler/Experiments_2024/NT24_001/NT24-001-17012024-CNA35-647-A/W0004--A4--A4/P008--A4--A4	A	siSMAD1b	TGF	rep 1	7.02831e+09	6.21183e+09	5.65195e+09	3.21134e+07	3.1916e+07
177	A4	P009	NT24-001-17012024-CNA35-647-A--A4--A4--W0004--P009--T00001--Z001--C01.ome.tif	117	-1.12509	-1.94548	4665600	101011	NT24-001-17012024-CNA35-647-A	NT24_001		9	W0004--A4--A4	Experiments_2024	/g/pepperkok/tuechler/Experiments_2024/NT24_001/NT24-001-17012024-CNA35-647-A/W0004--A4--A4/P009--A4--A4	/g/pepperkok/tuechler/Experiments_2024/NT24_001/NT24-001-17012024-CNA35-647-A/W0004--A4--A4/P009--A4--A4	A	siSMAD1b	TGF	rep 1	6.61975e+09	5.80327e+09	5.2434e+09	2.96237e+07	2.94264e+07
146	A4	P010	NT24-001-17012024-CNA35-647-A--A4--A4--W0004--P010--T00001--Z001--C01.ome.tif	118	-1.12222	-1.9221	4665600	92268.8	NT24-001-17012024-CNA35-647-A	NT24_001		10	W0004--A4--A4	Experiments_2024	/g/pepperkok/tuechler/Experiments_2024/NT24_001/NT24-001-17012024-CNA35-647-A/W0004--A4--A4/P010--A4--A4	/g/pepperkok/tuechler/Experiments_2024/NT24_001/NT24-001-17012024-CNA35-647-A/W0004--A4--A4/P010--A4--A4	A	siSMAD1b	TGF	rep 1	6.04683e+09	5.23035e+09	4.67048e+09	3.19896e+07	3.17923e+07
84	A4	P011	NT24-001-17012024-CNA35-647-A--A4--A4--W0004--P011--T00001--Z001--C01.ome.tif	119	-1.05294	-1.9378	4665600	82925.1	NT24-001-17012024-CNA35-647-A	NT24_001		11	W0004--A4--A4	Experiments_2024	/g/pepperkok/tuechler/Experiments_2024/NT24_001/NT24-001-17012024-CNA35-647-A/W0004--A4--A4/P011--A4--A4	/g/pepperkok/tuechler/Experiments_2024/NT24_001/NT24-001-17012024-CNA35-647-A/W0004--A4--A4/P011--A4--A4	A	siSMAD1b	TGF	rep 1	5.4345e+09	4.61802e+09	4.05814e+09	4.83112e+07	4.81139e+07
108	A4	P012	NT24-001-17012024-CNA35-647-A--A4--A4--W0004--P012--T00001--Z001--C01.ome.tif	120	-1.23155	-2.0291	4665600	82077.1	NT24-001-17012024-CNA35-647-A	NT24_001		12	W0004--A4--A4	Experiments_2024	/g/pepperkok/tuechler/Experiments_2024/NT24_001/NT24-001-17012024-CNA35-647-A/W0004--A4--A4/P012--A4--A4	/g/pepperkok/tuechler/Experiments_2024/NT24_001/NT24-001-17012024-CNA35-647-A/W0004--A4--A4/P012--A4--A4	A	siSMAD1b	TGF	rep 1	5.37893e+09	4.56245e+09	4.00257e+09	3.70609e+07	3.68635e+07
120	A4	P013	NT24-001-17012024-CNA35-647-A--A4--A4--W0004--P013--T00001--Z001--C01.ome.tif	121	-1.08615	-1.83056	4665600	105019	NT24-001-17012024-CNA35-647-A	NT24_001		13	W0004--A4--A4	Experiments_2024	/g/pepperkok/tuechler/Experiments_2024/NT24_001/NT24-001-17012024-CNA35-647-A/W0004--A4--A4/P013--A4--A4	/g/pepperkok/tuechler/Experiments_2024/NT24_001/NT24-001-17012024-CNA35-647-A/W0004--A4--A4/P013--A4--A4	A	siSMAD1b	TGF	rep 1	6.88242e+09	6.06594e+09	5.50607e+09	4.58839e+07	4.56866e+07
286	A4	P014	NT24-001-17012024-CNA35-647-A--A4--A4--W0004--P014--T00001--Z001--C01.ome.tif	122	-1.05975	-1.77176	4665600	113588	NT24-001-17012024-CNA35-647-A	NT24_001		14	W0004--A4--A4	Experiments_2024	/g/pepperkok/tuechler/Experiments_2024/NT24_001/NT24-001-17012024-CNA35-647-A/W0004--A4--A4/P014--A4--A4	/g/pepperkok/tuechler/Experiments_2024/NT24_001/NT24-001-17012024-CNA35-647-A/W0004--A4--A4/P014--A4--A4	A	siSMAD1b	TGF	rep 1	7.44398e+09	6.6275e+09	6.06763e+09	2.12155e+07	2.10181e+07
259	A4	P015	NT24-001-17012024-CNA35-647-A--A4--A4--W0004--P015--T00001--Z001--C01.ome.tif	123	-1.01921	-1.85039	4665600	129247	NT24-001-17012024-CNA35-647-A	NT24_001		15	W0004--A4--A4	Experiments_2024	/g/pepperkok/tuechler/Experiments_2024/NT24_001/NT24-001-17012024-CNA35-647-A/W0004--A4--A4/P015--A4--A4	/g/pepperkok/tuechler/Experiments_2024/NT24_001/NT24-001-17012024-CNA35-647-A/W0004--A4--A4/P015--A4--A4	A	siSMAD1b	TGF	rep 1	8.47022e+09	7.65374e+09	7.09387e+09	2.73895e+07	2.71921e+07
104	A4	P016	NT24-001-17012024-CNA35-647-A--A4--A4--W0004--P016--T00001--Z001--C01.ome.tif	124	-1.16731	-1.96304	4665600	91752.4	NT24-001-17012024-CNA35-647-A	NT24_001		16	W0004--A4--A4	Experiments_2024	/g/pepperkok/tuechler/Experiments_2024/NT24_001/NT24-001-17012024-CNA35-647-A/W0004--A4--A4/P016--A4--A4	/g/pepperkok/tuechler/Experiments_2024/NT24_001/NT24-001-17012024-CNA35-647-A/W0004--A4--A4/P016--A4--A4	A	siSMAD1b	TGF	rep 1	6.013e+09	5.19652e+09	4.63664e+09	4.45831e+07	4.43858e+07
89	A4	P017	NT24-001-17012024-CNA35-647-A--A4--A4--W0004--P017--T00001--Z001--C01.ome.tif	125	-1.14058	-1.91322	4665600	77937.2	NT24-001-17012024-CNA35-647-A	NT24_001		17	W0004--A4--A4	Experiments_2024	/g/pepperkok/tuechler/Experiments_2024/NT24_001/NT24-001-17012024-CNA35-647-A/W0004--A4--A4/P017--A4--A4	/g/pepperkok/tuechler/Experiments_2024/NT24_001/NT24-001-17012024-CNA35-647-A/W0004--A4--A4/P017--A4--A4	A	siSMAD1b	TGF	rep 1	5.10762e+09	4.29114e+09	3.73127e+09	4.19243e+07	4.1727e+07
67	A4	P018	NT24-001-17012024-CNA35-647-A--A4--A4--W0004--P018--T00001--Z001--C01.ome.tif	126	-1.24908	-1.97973	4665600	73734.3	NT24-001-17012024-CNA35-647-A	NT24_001		18	W0004--A4--A4	Experiments_2024	/g/pepperkok/tuechler/Experiments_2024/NT24_001/NT24-001-17012024-CNA35-647-A/W0004--A4--A4/P018--A4--A4	/g/pepperkok/tuechler/Experiments_2024/NT24_001/NT24-001-17012024-CNA35-647-A/W0004--A4--A4/P018--A4--A4	A	siSMAD1b	TGF	rep 1	4.83218e+09	4.0157e+09	3.45583e+09	5.15795e+07	5.13821e+07
108	A4	P019	NT24-001-17012024-CNA35-647-A--A4--A4--W0004--P019--T00001--Z001--C01.ome.tif	127	-1.17679	-2.0229	4665600	102589	NT24-001-17012024-CNA35-647-A	NT24_001		19	W0004--A4--A4	Experiments_2024	/g/pepperkok/tuechler/Experiments_2024/NT24_001/NT24-001-17012024-CNA35-647-A/W0004--A4--A4/P019--A4--A4	/g/pepperkok/tuechler/Experiments_2024/NT24_001/NT24-001-17012024-CNA35-647-A/W0004--A4--A4/P019--A4--A4	A	siSMAD1b	TGF	rep 1	6.72316e+09	5.90668e+09	5.34681e+09	4.95075e+07	4.93101e+07
189	A4	P020	NT24-001-17012024-CNA35-647-A--A4--A4--W0004--P020--T00001--Z001--C01.ome.tif	128	-1.12822	-1.90137	4665600	115660	NT24-001-17012024-CNA35-647-A	NT24_001		20	W0004--A4--A4	Experiments_2024	/g/pepperkok/tuechler/Experiments_2024/NT24_001/NT24-001-17012024-CNA35-647-A/W0004--A4--A4/P020--A4--A4	/g/pepperkok/tuechler/Experiments_2024/NT24_001/NT24-001-17012024-CNA35-647-A/W0004--A4--A4/P020--A4--A4	A	siSMAD1b	TGF	rep 1	7.57976e+09	6.76328e+09	6.20341e+09	3.28223e+07	3.2625e+07
179	A4	P021	NT24-001-17012024-CNA35-647-A--A4--A4--W0004--P021--T00001--Z001--C01.ome.tif	129	-1.0614	-1.82064	4665600	106937	NT24-001-17012024-CNA35-647-A	NT24_001		21	W0004--A4--A4	Experiments_2024	/g/pepperkok/tuechler/Experiments_2024/NT24_001/NT24-001-17012024-CNA35-647-A/W0004--A4--A4/P021--A4--A4	/g/pepperkok/tuechler/Experiments_2024/NT24_001/NT24-001-17012024-CNA35-647-A/W0004--A4--A4/P021--A4--A4	A	siSMAD1b	TGF	rep 1	7.00811e+09	6.19163e+09	5.63176e+09	3.14624e+07	3.1265e+07
66	A4	P022	NT24-001-17012024-CNA35-647-A--A4--A4--W0004--P022--T00001--Z001--C01.ome.tif	130	-1.15469	-1.96672	4665600	71244.8	NT24-001-17012024-CNA35-647-A	NT24_001		22	W0004--A4--A4	Experiments_2024	/g/pepperkok/tuechler/Experiments_2024/NT24_001/NT24-001-17012024-CNA35-647-A/W0004--A4--A4/P022--A4--A4	/g/pepperkok/tuechler/Experiments_2024/NT24_001/NT24-001-17012024-CNA35-647-A/W0004--A4--A4/P022--A4--A4	A	siSMAD1b	TGF	rep 1	4.66903e+09	3.85255e+09	3.29268e+09	4.9889e+07	4.96917e+07
113	A4	P023	NT24-001-17012024-CNA35-647-A--A4--A4--W0004--P023--T00001--Z001--C01.ome.tif	131	-1.13417	-1.89348	4665600	89494.6	NT24-001-17012024-CNA35-647-A	NT24_001		23	W0004--A4--A4	Experiments_2024	/g/pepperkok/tuechler/Experiments_2024/NT24_001/NT24-001-17012024-CNA35-647-A/W0004--A4--A4/P023--A4--A4	/g/pepperkok/tuechler/Experiments_2024/NT24_001/NT24-001-17012024-CNA35-647-A/W0004--A4--A4/P023--A4--A4	A	siSMAD1b	TGF	rep 1	5.86503e+09	5.04855e+09	4.48867e+09	3.97228e+07	3.95254e+07
103	A4	P024	NT24-001-17012024-CNA35-647-A--A4--A4--W0004--P024--T00001--Z001--C01.ome.tif	132	-1.14895	-1.97528	4665600	88168.1	NT24-001-17012024-CNA35-647-A	NT24_001		24	W0004--A4--A4	Experiments_2024	/g/pepperkok/tuechler/Experiments_2024/NT24_001/NT24-001-17012024-CNA35-647-A/W0004--A4--A4/P024--A4--A4	/g/pepperkok/tuechler/Experiments_2024/NT24_001/NT24-001-17012024-CNA35-647-A/W0004--A4--A4/P024--A4--A4	A	siSMAD1b	TGF	rep 1	5.7781e+09	4.96162e+09	4.40174e+09	4.27354e+07	4.2538e+07
117	A4	P025	NT24-001-17012024-CNA35-647-A--A4--A4--W0004--P025--T00001--Z001--C01.ome.tif	133	-1.21248	-1.8769	4665600	97288.4	NT24-001-17012024-CNA35-647-A	NT24_001		25	W0004--A4--A4	Experiments_2024	/g/pepperkok/tuechler/Experiments_2024/NT24_001/NT24-001-17012024-CNA35-647-A/W0004--A4--A4/P025--A4--A4	/g/pepperkok/tuechler/Experiments_2024/NT24_001/NT24-001-17012024-CNA35-647-A/W0004--A4--A4/P025--A4--A4	A	siSMAD1b	TGF	rep 1	6.3758e+09	5.55932e+09	4.99944e+09	4.27303e+07	4.2533e+07
120	A4	P026	NT24-001-17012024-CNA35-647-A--A4--A4--W0004--P026--T00001--Z001--C01.ome.tif	134	-1.13043	-2.00783	4665600	83819	NT24-001-17012024-CNA35-647-A	NT24_001		26	W0004--A4--A4	Experiments_2024	/g/pepperkok/tuechler/Experiments_2024/NT24_001/NT24-001-17012024-CNA35-647-A/W0004--A4--A4/P026--A4--A4	/g/pepperkok/tuechler/Experiments_2024/NT24_001/NT24-001-17012024-CNA35-647-A/W0004--A4--A4/P026--A4--A4	A	siSMAD1b	TGF	rep 1	5.49308e+09	4.6766e+09	4.11672e+09	3.4306e+07	3.41087e+07
181	A4	P027	NT24-001-17012024-CNA35-647-A--A4--A4--W0004--P027--T00001--Z001--C01.ome.tif	135	-1.11952	-1.78782	4665600	103420	NT24-001-17012024-CNA35-647-A	NT24_001		27	W0004--A4--A4	Experiments_2024	/g/pepperkok/tuechler/Experiments_2024/NT24_001/NT24-001-17012024-CNA35-647-A/W0004--A4--A4/P027--A4--A4	/g/pepperkok/tuechler/Experiments_2024/NT24_001/NT24-001-17012024-CNA35-647-A/W0004--A4--A4/P027--A4--A4	A	siSMAD1b	TGF	rep 1	6.77766e+09	5.96118e+09	5.40131e+09	2.98415e+07	2.96441e+07
104	A4	P028	NT24-001-17012024-CNA35-647-A--A4--A4--W0004--P028--T00001--Z001--C01.ome.tif	136	-1.18726	-1.98066	4665600	90905.2	NT24-001-17012024-CNA35-647-A	NT24_001		28	W0004--A4--A4	Experiments_2024	/g/pepperkok/tuechler/Experiments_2024/NT24_001/NT24-001-17012024-CNA35-647-A/W0004--A4--A4/P028--A4--A4	/g/pepperkok/tuechler/Experiments_2024/NT24_001/NT24-001-17012024-CNA35-647-A/W0004--A4--A4/P028--A4--A4	A	siSMAD1b	TGF	rep 1	5.95747e+09	5.14099e+09	4.58112e+09	4.40492e+07	4.38519e+07
120	A4	P029	NT24-001-17012024-CNA35-647-A--A4--A4--W0004--P029--T00001--Z001--C01.ome.tif	137	-1.10452	-1.87979	4665600	98184.6	NT24-001-17012024-CNA35-647-A	NT24_001		29	W0004--A4--A4	Experiments_2024	/g/pepperkok/tuechler/Experiments_2024/NT24_001/NT24-001-17012024-CNA35-647-A/W0004--A4--A4/P029--A4--A4	/g/pepperkok/tuechler/Experiments_2024/NT24_001/NT24-001-17012024-CNA35-647-A/W0004--A4--A4/P029--A4--A4	A	siSMAD1b	TGF	rep 1	6.43453e+09	5.61805e+09	5.05818e+09	4.21515e+07	4.19541e+07
142	A4	P030	NT24-001-17012024-CNA35-647-A--A4--A4--W0004--P030--T00001--Z001--C01.ome.tif	138	-1.06516	-1.98172	4665600	106705	NT24-001-17012024-CNA35-647-A	NT24_001		30	W0004--A4--A4	Experiments_2024	/g/pepperkok/tuechler/Experiments_2024/NT24_001/NT24-001-17012024-CNA35-647-A/W0004--A4--A4/P030--A4--A4	/g/pepperkok/tuechler/Experiments_2024/NT24_001/NT24-001-17012024-CNA35-647-A/W0004--A4--A4/P030--A4--A4	A	siSMAD1b	TGF	rep 1	6.99292e+09	6.17644e+09	5.61657e+09	3.95533e+07	3.9356e+07
111	A4	P031	NT24-001-17012024-CNA35-647-A--A4--A4--W0004--P031--T00001--Z001--C01.ome.tif	139	-1.13855	-1.85831	4665600	94302.4	NT24-001-17012024-CNA35-647-A	NT24_001		31	W0004--A4--A4	Experiments_2024	/g/pepperkok/tuechler/Experiments_2024/NT24_001/NT24-001-17012024-CNA35-647-A/W0004--A4--A4/P031--A4--A4	/g/pepperkok/tuechler/Experiments_2024/NT24_001/NT24-001-17012024-CNA35-647-A/W0004--A4--A4/P031--A4--A4	A	siSMAD1b	TGF	rep 1	6.18011e+09	5.36363e+09	4.80376e+09	4.32771e+07	4.30798e+07
84	A4	P032	NT24-001-17012024-CNA35-647-A--A4--A4--W0004--P032--T00001--Z001--C01.ome.tif	140	-1.23035	-2.06906	4665600	79636.8	NT24-001-17012024-CNA35-647-A	NT24_001		32	W0004--A4--A4	Experiments_2024	/g/pepperkok/tuechler/Experiments_2024/NT24_001/NT24-001-17012024-CNA35-647-A/W0004--A4--A4/P032--A4--A4	/g/pepperkok/tuechler/Experiments_2024/NT24_001/NT24-001-17012024-CNA35-647-A/W0004--A4--A4/P032--A4--A4	A	siSMAD1b	TGF	rep 1	5.219e+09	4.40252e+09	3.84264e+09	4.57458e+07	4.55484e+07
130	A4	P033	NT24-001-17012024-CNA35-647-A--A4--A4--W0004--P033--T00001--Z001--C01.ome.tif	141	-1.16472	-1.97284	4665600	98584.3	NT24-001-17012024-CNA35-647-A	NT24_001		33	W0004--A4--A4	Experiments_2024	/g/pepperkok/tuechler/Experiments_2024/NT24_001/NT24-001-17012024-CNA35-647-A/W0004--A4--A4/P033--A4--A4	/g/pepperkok/tuechler/Experiments_2024/NT24_001/NT24-001-17012024-CNA35-647-A/W0004--A4--A4/P033--A4--A4	A	siSMAD1b	TGF	rep 1	6.46072e+09	5.64424e+09	5.08437e+09	3.91105e+07	3.89132e+07
166	A4	P034	NT24-001-17012024-CNA35-647-A--A4--A4--W0004--P034--T00001--Z001--C01.ome.tif	142	-1.14317	-1.89666	4665600	110797	NT24-001-17012024-CNA35-647-A	NT24_001		34	W0004--A4--A4	Experiments_2024	/g/pepperkok/tuechler/Experiments_2024/NT24_001/NT24-001-17012024-CNA35-647-A/W0004--A4--A4/P034--A4--A4	/g/pepperkok/tuechler/Experiments_2024/NT24_001/NT24-001-17012024-CNA35-647-A/W0004--A4--A4/P034--A4--A4	A	siSMAD1b	TGF	rep 1	7.26109e+09	6.44461e+09	5.88474e+09	3.54502e+07	3.52529e+07
75	A4	P035	NT24-001-17012024-CNA35-647-A--A4--A4--W0004--P035--T00001--Z001--C01.ome.tif	143	-1.23955	-2.05315	4665600	76090.4	NT24-001-17012024-CNA35-647-A	NT24_001		35	W0004--A4--A4	Experiments_2024	/g/pepperkok/tuechler/Experiments_2024/NT24_001/NT24-001-17012024-CNA35-647-A/W0004--A4--A4/P035--A4--A4	/g/pepperkok/tuechler/Experiments_2024/NT24_001/NT24-001-17012024-CNA35-647-A/W0004--A4--A4/P035--A4--A4	A	siSMAD1b	TGF	rep 1	4.98659e+09	4.17011e+09	3.61024e+09	4.81365e+07	4.79391e+07
52	A4	P036	NT24-001-17012024-CNA35-647-A--A4--A4--W0004--P036--T00001--Z001--C01.ome.tif	144	-1.27257	-1.8464	4665600	61205.8	NT24-001-17012024-CNA35-647-A	NT24_001		36	W0004--A4--A4	Experiments_2024	/g/pepperkok/tuechler/Experiments_2024/NT24_001/NT24-001-17012024-CNA35-647-A/W0004--A4--A4/P036--A4--A4	/g/pepperkok/tuechler/Experiments_2024/NT24_001/NT24-001-17012024-CNA35-647-A/W0004--A4--A4/P036--A4--A4	A	siSMAD1b	TGF	rep 1	4.01112e+09	3.19464e+09	2.63477e+09	5.06686e+07	5.04713e+07
81	A5	P001	NT24-001-17012024-CNA35-647-A--A5--A5--W0005--P001--T00001--Z001--C01.ome.tif	145	-1.297	-1.83951	4665600	74547.4	NT24-001-17012024-CNA35-647-A	NT24_001		1	W0005--A5--A5	Experiments_2024	/g/pepperkok/tuechler/Experiments_2024/NT24_001/NT24-001-17012024-CNA35-647-A/W0005--A5--A5/P001--A5--A5	/g/pepperkok/tuechler/Experiments_2024/NT24_001/NT24-001-17012024-CNA35-647-A/W0005--A5--A5/P001--A5--A5	A	siSMAD1c	TGF	rep 1	4.88547e+09	4.06899e+09	3.50911e+09	4.33224e+07	4.31251e+07
144	A5	P002	NT24-001-17012024-CNA35-647-A--A5--A5--W0005--P002--T00001--Z001--C01.ome.tif	146	-1.10866	-1.78899	4665600	81706.6	NT24-001-17012024-CNA35-647-A	NT24_001		2	W0005--A5--A5	Experiments_2024	/g/pepperkok/tuechler/Experiments_2024/NT24_001/NT24-001-17012024-CNA35-647-A/W0005--A5--A5/P002--A5--A5	/g/pepperkok/tuechler/Experiments_2024/NT24_001/NT24-001-17012024-CNA35-647-A/W0005--A5--A5/P002--A5--A5	A	siSMAD1c	TGF	rep 1	5.35464e+09	4.53816e+09	3.97829e+09	2.7627e+07	2.74297e+07
166	A5	P003	NT24-001-17012024-CNA35-647-A--A5--A5--W0005--P003--T00001--Z001--C01.ome.tif	147	-1.08329	-1.64551	4665600	85819.8	NT24-001-17012024-CNA35-647-A	NT24_001		3	W0005--A5--A5	Experiments_2024	/g/pepperkok/tuechler/Experiments_2024/NT24_001/NT24-001-17012024-CNA35-647-A/W0005--A5--A5/P003--A5--A5	/g/pepperkok/tuechler/Experiments_2024/NT24_001/NT24-001-17012024-CNA35-647-A/W0005--A5--A5/P003--A5--A5	A	siSMAD1c	TGF	rep 1	5.6242e+09	4.80772e+09	4.24785e+09	2.55894e+07	2.53921e+07
151	A5	P004	NT24-001-17012024-CNA35-647-A--A5--A5--W0005--P004--T00001--Z001--C01.ome.tif	148	-1.1265	-1.85478	4665600	109655	NT24-001-17012024-CNA35-647-A	NT24_001		4	W0005--A5--A5	Experiments_2024	/g/pepperkok/tuechler/Experiments_2024/NT24_001/NT24-001-17012024-CNA35-647-A/W0005--A5--A5/P004--A5--A5	/g/pepperkok/tuechler/Experiments_2024/NT24_001/NT24-001-17012024-CNA35-647-A/W0005--A5--A5/P004--A5--A5	A	siSMAD1c	TGF	rep 1	7.18627e+09	6.36979e+09	5.80991e+09	3.84762e+07	3.82789e+07
44	A5	P005	NT24-001-17012024-CNA35-647-A--A5--A5--W0005--P005--T00001--Z001--C01.ome.tif	149	-1.28403	-1.99816	4665600	53360.6	NT24-001-17012024-CNA35-647-A	NT24_001		5	W0005--A5--A5	Experiments_2024	/g/pepperkok/tuechler/Experiments_2024/NT24_001/NT24-001-17012024-CNA35-647-A/W0005--A5--A5/P005--A5--A5	/g/pepperkok/tuechler/Experiments_2024/NT24_001/NT24-001-17012024-CNA35-647-A/W0005--A5--A5/P005--A5--A5	A	siSMAD1c	TGF	rep 1	3496986921	2680506921	2120634921	4.81962e+07	4.79989e+07
177	A5	P007	NT24-001-17012024-CNA35-647-A--A5--A5--W0005--P007--T00001--Z001--C01.ome.tif	151	-1.19896	-1.89366	4665600	112719	NT24-001-17012024-CNA35-647-A	NT24_001		7	W0005--A5--A5	Experiments_2024	/g/pepperkok/tuechler/Experiments_2024/NT24_001/NT24-001-17012024-CNA35-647-A/W0005--A5--A5/P007--A5--A5	/g/pepperkok/tuechler/Experiments_2024/NT24_001/NT24-001-17012024-CNA35-647-A/W0005--A5--A5/P007--A5--A5	A	siSMAD1c	TGF	rep 1	7.38704e+09	6.57056e+09	6.01069e+09	3.39587e+07	3.37614e+07
253	A5	P008	NT24-001-17012024-CNA35-647-A--A5--A5--W0005--P008--T00001--Z001--C01.ome.tif	152	-1.00257	-1.81416	4665600	112631	NT24-001-17012024-CNA35-647-A	NT24_001		8	W0005--A5--A5	Experiments_2024	/g/pepperkok/tuechler/Experiments_2024/NT24_001/NT24-001-17012024-CNA35-647-A/W0005--A5--A5/P008--A5--A5	/g/pepperkok/tuechler/Experiments_2024/NT24_001/NT24-001-17012024-CNA35-647-A/W0005--A5--A5/P008--A5--A5	A	siSMAD1c	TGF	rep 1	7.3813e+09	6.56482e+09	6.00495e+09	2.3735e+07	2.35376e+07
275	A5	P009	NT24-001-17012024-CNA35-647-A--A5--A5--W0005--P009--T00001--Z001--C01.ome.tif	153	-1.06864	-1.76003	4665600	135457	NT24-001-17012024-CNA35-647-A	NT24_001		9	W0005--A5--A5	Experiments_2024	/g/pepperkok/tuechler/Experiments_2024/NT24_001/NT24-001-17012024-CNA35-647-A/W0005--A5--A5/P009--A5--A5	/g/pepperkok/tuechler/Experiments_2024/NT24_001/NT24-001-17012024-CNA35-647-A/W0005--A5--A5/P009--A5--A5	A	siSMAD1c	TGF	rep 1	8.87716e+09	8.06068e+09	7.50081e+09	2.72757e+07	2.70783e+07
139	A5	P010	NT24-001-17012024-CNA35-647-A--A5--A5--W0005--P010--T00001--Z001--C01.ome.tif	154	-1.08691	-1.97098	4665600	108038	NT24-001-17012024-CNA35-647-A	NT24_001		10	W0005--A5--A5	Experiments_2024	/g/pepperkok/tuechler/Experiments_2024/NT24_001/NT24-001-17012024-CNA35-647-A/W0005--A5--A5/P010--A5--A5	/g/pepperkok/tuechler/Experiments_2024/NT24_001/NT24-001-17012024-CNA35-647-A/W0005--A5--A5/P010--A5--A5	A	siSMAD1c	TGF	rep 1	7080283437	6263803437	5703931437	4.10355e+07	4.08381e+07
78	A5	P011	NT24-001-17012024-CNA35-647-A--A5--A5--W0005--P011--T00001--Z001--C01.ome.tif	155	-1.28041	-1.90046	4665600	80296.7	NT24-001-17012024-CNA35-647-A	NT24_001		11	W0005--A5--A5	Experiments_2024	/g/pepperkok/tuechler/Experiments_2024/NT24_001/NT24-001-17012024-CNA35-647-A/W0005--A5--A5/P011--A5--A5	/g/pepperkok/tuechler/Experiments_2024/NT24_001/NT24-001-17012024-CNA35-647-A/W0005--A5--A5/P011--A5--A5	A	siSMAD1c	TGF	rep 1	5.26225e+09	4.44577e+09	3.88589e+09	4.98191e+07	4.96218e+07
39	A5	P012	NT24-001-17012024-CNA35-647-A--A5--A5--W0005--P012--T00001--Z001--C01.ome.tif	156	-1.26068	-1.87278	4665600	47519.8	NT24-001-17012024-CNA35-647-A	NT24_001		12	W0005--A5--A5	Experiments_2024	/g/pepperkok/tuechler/Experiments_2024/NT24_001/NT24-001-17012024-CNA35-647-A/W0005--A5--A5/P012--A5--A5	/g/pepperkok/tuechler/Experiments_2024/NT24_001/NT24-001-17012024-CNA35-647-A/W0005--A5--A5/P012--A5--A5	A	siSMAD1c	TGF	rep 1	3.11421e+09	2.29773e+09	1.73786e+09	4.45605e+07	4.43631e+07
226	A5	P013	NT24-001-17012024-CNA35-647-A--A5--A5--W0005--P013--T00001--Z001--C01.ome.tif	157	-1.29108	-1.9911	4665600	154904	NT24-001-17012024-CNA35-647-A	NT24_001		13	W0005--A5--A5	Experiments_2024	/g/pepperkok/tuechler/Experiments_2024/NT24_001/NT24-001-17012024-CNA35-647-A/W0005--A5--A5/P013--A5--A5	/g/pepperkok/tuechler/Experiments_2024/NT24_001/NT24-001-17012024-CNA35-647-A/W0005--A5--A5/P013--A5--A5	A	siSMAD1c	TGF	rep 1	1.01516e+10	9.33513e+09	8.77526e+09	3.88286e+07	3.86312e+07
376	A5	P014	NT24-001-17012024-CNA35-647-A--A5--A5--W0005--P014--T00001--Z001--C01.ome.tif	158	-1.02823	-1.69779	4665600	141604	NT24-001-17012024-CNA35-647-A	NT24_001		14	W0005--A5--A5	Experiments_2024	/g/pepperkok/tuechler/Experiments_2024/NT24_001/NT24-001-17012024-CNA35-647-A/W0005--A5--A5/P014--A5--A5	/g/pepperkok/tuechler/Experiments_2024/NT24_001/NT24-001-17012024-CNA35-647-A/W0005--A5--A5/P014--A5--A5	A	siSMAD1c	TGF	rep 1	9.27999e+09	8.46351e+09	7.90363e+09	2.10203e+07	2.0823e+07
317	A5	P015	NT24-001-17012024-CNA35-647-A--A5--A5--W0005--P015--T00001--Z001--C01.ome.tif	159	-1.11821	-1.81849	4665600	138176	NT24-001-17012024-CNA35-647-A	NT24_001		15	W0005--A5--A5	Experiments_2024	/g/pepperkok/tuechler/Experiments_2024/NT24_001/NT24-001-17012024-CNA35-647-A/W0005--A5--A5/P015--A5--A5	/g/pepperkok/tuechler/Experiments_2024/NT24_001/NT24-001-17012024-CNA35-647-A/W0005--A5--A5/P015--A5--A5	A	siSMAD1c	TGF	rep 1	9055364160	8238884160	7679012160	2.4224e+07	2.40267e+07
262	A5	P016	NT24-001-17012024-CNA35-647-A--A5--A5--W0005--P016--T00001--Z001--C01.ome.tif	160	-1.10859	-1.81182	4665600	140017	NT24-001-17012024-CNA35-647-A	NT24_001		16	W0005--A5--A5	Experiments_2024	/g/pepperkok/tuechler/Experiments_2024/NT24_001/NT24-001-17012024-CNA35-647-A/W0005--A5--A5/P016--A5--A5	/g/pepperkok/tuechler/Experiments_2024/NT24_001/NT24-001-17012024-CNA35-647-A/W0005--A5--A5/P016--A5--A5	A	siSMAD1c	TGF	rep 1	9.17603e+09	8.35955e+09	7.79968e+09	2.97698e+07	2.95724e+07
94	A5	P017	NT24-001-17012024-CNA35-647-A--A5--A5--W0005--P017--T00001--Z001--C01.ome.tif	161	-1.21776	-1.79464	4665600	95362.4	NT24-001-17012024-CNA35-647-A	NT24_001		17	W0005--A5--A5	Experiments_2024	/g/pepperkok/tuechler/Experiments_2024/NT24_001/NT24-001-17012024-CNA35-647-A/W0005--A5--A5/P017--A5--A5	/g/pepperkok/tuechler/Experiments_2024/NT24_001/NT24-001-17012024-CNA35-647-A/W0005--A5--A5/P017--A5--A5	A	siSMAD1c	TGF	rep 1	6.24957e+09	5.43309e+09	4.87322e+09	5.18428e+07	5.16454e+07
105	A5	P018	NT24-001-17012024-CNA35-647-A--A5--A5--W0005--P018--T00001--Z001--C01.ome.tif	162	-1.08034	-1.91706	4665600	85625.6	NT24-001-17012024-CNA35-647-A	NT24_001		18	W0005--A5--A5	Experiments_2024	/g/pepperkok/tuechler/Experiments_2024/NT24_001/NT24-001-17012024-CNA35-647-A/W0005--A5--A5/P018--A5--A5	/g/pepperkok/tuechler/Experiments_2024/NT24_001/NT24-001-17012024-CNA35-647-A/W0005--A5--A5/P018--A5--A5	A	siSMAD1c	TGF	rep 1	5.61148e+09	4.795e+09	4.23512e+09	4.03345e+07	4.01372e+07
115	A5	P019	NT24-001-17012024-CNA35-647-A--A5--A5--W0005--P019--T00001--Z001--C01.ome.tif	163	-1.10029	-1.80785	4665600	79896.7	NT24-001-17012024-CNA35-647-A	NT24_001		19	W0005--A5--A5	Experiments_2024	/g/pepperkok/tuechler/Experiments_2024/NT24_001/NT24-001-17012024-CNA35-647-A/W0005--A5--A5/P019--A5--A5	/g/pepperkok/tuechler/Experiments_2024/NT24_001/NT24-001-17012024-CNA35-647-A/W0005--A5--A5/P019--A5--A5	A	siSMAD1c	TGF	rep 1	5.23603e+09	4.41955e+09	3.85968e+09	3.35624e+07	3.33651e+07
277	A5	P020	NT24-001-17012024-CNA35-647-A--A5--A5--W0005--P020--T00001--Z001--C01.ome.tif	164	-1.09398	-1.91738	4665600	139565	NT24-001-17012024-CNA35-647-A	NT24_001		20	W0005--A5--A5	Experiments_2024	/g/pepperkok/tuechler/Experiments_2024/NT24_001/NT24-001-17012024-CNA35-647-A/W0005--A5--A5/P020--A5--A5	/g/pepperkok/tuechler/Experiments_2024/NT24_001/NT24-001-17012024-CNA35-647-A/W0005--A5--A5/P020--A5--A5	A	siSMAD1c	TGF	rep 1	9.1464e+09	8.32992e+09	7.77005e+09	2.80507e+07	2.78534e+07
255	A5	P021	NT24-001-17012024-CNA35-647-A--A5--A5--W0005--P021--T00001--Z001--C01.ome.tif	165	-1.04805	-1.75801	4665600	130908	NT24-001-17012024-CNA35-647-A	NT24_001		21	W0005--A5--A5	Experiments_2024	/g/pepperkok/tuechler/Experiments_2024/NT24_001/NT24-001-17012024-CNA35-647-A/W0005--A5--A5/P021--A5--A5	/g/pepperkok/tuechler/Experiments_2024/NT24_001/NT24-001-17012024-CNA35-647-A/W0005--A5--A5/P021--A5--A5	A	siSMAD1c	TGF	rep 1	8.57908e+09	7.7626e+09	7.20273e+09	2.8246e+07	2.80487e+07
236	A5	P022	NT24-001-17012024-CNA35-647-A--A5--A5--W0005--P022--T00001--Z001--C01.ome.tif	166	-1.10819	-1.89428	4665600	136427	NT24-001-17012024-CNA35-647-A	NT24_001		22	W0005--A5--A5	Experiments_2024	/g/pepperkok/tuechler/Experiments_2024/NT24_001/NT24-001-17012024-CNA35-647-A/W0005--A5--A5/P022--A5--A5	/g/pepperkok/tuechler/Experiments_2024/NT24_001/NT24-001-17012024-CNA35-647-A/W0005--A5--A5/P022--A5--A5	A	siSMAD1c	TGF	rep 1	8.94074e+09	8.12426e+09	7.56439e+09	3.20525e+07	3.18552e+07
99	A5	P023	NT24-001-17012024-CNA35-647-A--A5--A5--W0005--P023--T00001--Z001--C01.ome.tif	167	-1.17045	-1.80142	4665600	89838.7	NT24-001-17012024-CNA35-647-A	NT24_001		23	W0005--A5--A5	Experiments_2024	/g/pepperkok/tuechler/Experiments_2024/NT24_001/NT24-001-17012024-CNA35-647-A/W0005--A5--A5/P023--A5--A5	/g/pepperkok/tuechler/Experiments_2024/NT24_001/NT24-001-17012024-CNA35-647-A/W0005--A5--A5/P023--A5--A5	A	siSMAD1c	TGF	rep 1	5.88758e+09	5.0711e+09	4.51122e+09	4.55679e+07	4.53706e+07
75	A5	P024	NT24-001-17012024-CNA35-647-A--A5--A5--W0005--P024--T00001--Z001--C01.ome.tif	168	-1.17136	-1.99541	4665600	72978.5	NT24-001-17012024-CNA35-647-A	NT24_001		24	W0005--A5--A5	Experiments_2024	/g/pepperkok/tuechler/Experiments_2024/NT24_001/NT24-001-17012024-CNA35-647-A/W0005--A5--A5/P024--A5--A5	/g/pepperkok/tuechler/Experiments_2024/NT24_001/NT24-001-17012024-CNA35-647-A/W0005--A5--A5/P024--A5--A5	A	siSMAD1c	TGF	rep 1	4.78264e+09	3.96616e+09	3.40629e+09	4.54172e+07	4.52199e+07
113	A5	P025	NT24-001-17012024-CNA35-647-A--A5--A5--W0005--P025--T00001--Z001--C01.ome.tif	169	-1.18332	-1.83396	4665600	92014.7	NT24-001-17012024-CNA35-647-A	NT24_001		25	W0005--A5--A5	Experiments_2024	/g/pepperkok/tuechler/Experiments_2024/NT24_001/NT24-001-17012024-CNA35-647-A/W0005--A5--A5/P025--A5--A5	/g/pepperkok/tuechler/Experiments_2024/NT24_001/NT24-001-17012024-CNA35-647-A/W0005--A5--A5/P025--A5--A5	A	siSMAD1c	TGF	rep 1	6.03019e+09	5.21371e+09	4.65383e+09	4.11844e+07	4.0987e+07
251	A5	P026	NT24-001-17012024-CNA35-647-A--A5--A5--W0005--P026--T00001--Z001--C01.ome.tif	170	-1.04268	-1.78299	4665600	143444	NT24-001-17012024-CNA35-647-A	NT24_001		26	W0005--A5--A5	Experiments_2024	/g/pepperkok/tuechler/Experiments_2024/NT24_001/NT24-001-17012024-CNA35-647-A/W0005--A5--A5/P026--A5--A5	/g/pepperkok/tuechler/Experiments_2024/NT24_001/NT24-001-17012024-CNA35-647-A/W0005--A5--A5/P026--A5--A5	A	siSMAD1c	TGF	rep 1	9.40062e+09	8.58414e+09	8.02427e+09	3.19692e+07	3.17719e+07
204	A5	P027	NT24-001-17012024-CNA35-647-A--A5--A5--W0005--P027--T00001--Z001--C01.ome.tif	171	-1.14162	-1.84964	4665600	139488	NT24-001-17012024-CNA35-647-A	NT24_001		27	W0005--A5--A5	Experiments_2024	/g/pepperkok/tuechler/Experiments_2024/NT24_001/NT24-001-17012024-CNA35-647-A/W0005--A5--A5/P027--A5--A5	/g/pepperkok/tuechler/Experiments_2024/NT24_001/NT24-001-17012024-CNA35-647-A/W0005--A5--A5/P027--A5--A5	A	siSMAD1c	TGF	rep 1	9.14132e+09	8.32484e+09	7.76497e+09	3.80636e+07	3.78662e+07
109	A5	P028	NT24-001-17012024-CNA35-647-A--A5--A5--W0005--P028--T00001--Z001--C01.ome.tif	172	-1.1079	-1.79257	4665600	90165.7	NT24-001-17012024-CNA35-647-A	NT24_001		28	W0005--A5--A5	Experiments_2024	/g/pepperkok/tuechler/Experiments_2024/NT24_001/NT24-001-17012024-CNA35-647-A/W0005--A5--A5/P028--A5--A5	/g/pepperkok/tuechler/Experiments_2024/NT24_001/NT24-001-17012024-CNA35-647-A/W0005--A5--A5/P028--A5--A5	A	siSMAD1c	TGF	rep 1	5.90901e+09	5.09253e+09	4.53266e+09	4.1584e+07	4.13867e+07
118	A5	P029	NT24-001-17012024-CNA35-647-A--A5--A5--W0005--P029--T00001--Z001--C01.ome.tif	173	-1.14496	-1.85155	4665600	92467.1	NT24-001-17012024-CNA35-647-A	NT24_001		29	W0005--A5--A5	Experiments_2024	/g/pepperkok/tuechler/Experiments_2024/NT24_001/NT24-001-17012024-CNA35-647-A/W0005--A5--A5/P029--A5--A5	/g/pepperkok/tuechler/Experiments_2024/NT24_001/NT24-001-17012024-CNA35-647-A/W0005--A5--A5/P029--A5--A5	A	siSMAD1c	TGF	rep 1	6.05983e+09	5.24335e+09	4.68348e+09	3.96905e+07	3.94932e+07
182	A5	P030	NT24-001-17012024-CNA35-647-A--A5--A5--W0005--P030--T00001--Z001--C01.ome.tif	174	-1.06137	-1.76396	4665600	136675	NT24-001-17012024-CNA35-647-A	NT24_001		30	W0005--A5--A5	Experiments_2024	/g/pepperkok/tuechler/Experiments_2024/NT24_001/NT24-001-17012024-CNA35-647-A/W0005--A5--A5/P030--A5--A5	/g/pepperkok/tuechler/Experiments_2024/NT24_001/NT24-001-17012024-CNA35-647-A/W0005--A5--A5/P030--A5--A5	A	siSMAD1c	TGF	rep 1	8.95701e+09	8.14053e+09	7.58066e+09	4.1652e+07	4.14546e+07
188	A5	P031	NT24-001-17012024-CNA35-647-A--A5--A5--W0005--P031--T00001--Z001--C01.ome.tif	175	-1.10588	-1.80138	4665600	152391	NT24-001-17012024-CNA35-647-A	NT24_001		31	W0005--A5--A5	Experiments_2024	/g/pepperkok/tuechler/Experiments_2024/NT24_001/NT24-001-17012024-CNA35-647-A/W0005--A5--A5/P031--A5--A5	/g/pepperkok/tuechler/Experiments_2024/NT24_001/NT24-001-17012024-CNA35-647-A/W0005--A5--A5/P031--A5--A5	A	siSMAD1c	TGF	rep 1	9.98697e+09	9.17049e+09	8.61062e+09	4.58012e+07	4.56039e+07
235	A5	P032	NT24-001-17012024-CNA35-647-A--A5--A5--W0005--P032--T00001--Z001--C01.ome.tif	176	-1.1071	-1.79525	4665600	141964	NT24-001-17012024-CNA35-647-A	NT24_001		32	W0005--A5--A5	Experiments_2024	/g/pepperkok/tuechler/Experiments_2024/NT24_001/NT24-001-17012024-CNA35-647-A/W0005--A5--A5/P032--A5--A5	/g/pepperkok/tuechler/Experiments_2024/NT24_001/NT24-001-17012024-CNA35-647-A/W0005--A5--A5/P032--A5--A5	A	siSMAD1c	TGF	rep 1	9.30364e+09	8.48716e+09	7.92729e+09	3.37331e+07	3.35358e+07
213	A5	P033	NT24-001-17012024-CNA35-647-A--A5--A5--W0005--P033--T00001--Z001--C01.ome.tif	177	-1.3134	-1.90831	4665600	156736	NT24-001-17012024-CNA35-647-A	NT24_001		33	W0005--A5--A5	Experiments_2024	/g/pepperkok/tuechler/Experiments_2024/NT24_001/NT24-001-17012024-CNA35-647-A/W0005--A5--A5/P033--A5--A5	/g/pepperkok/tuechler/Experiments_2024/NT24_001/NT24-001-17012024-CNA35-647-A/W0005--A5--A5/P033--A5--A5	A	siSMAD1c	TGF	rep 1	1.02717e+10	9.45523e+09	8.89536e+09	4.17623e+07	4.15649e+07
71	A5	P034	NT24-001-17012024-CNA35-647-A--A5--A5--W0005--P034--T00001--Z001--C01.ome.tif	178	-1.23357	-1.78605	4665600	74474.2	NT24-001-17012024-CNA35-647-A	NT24_001		34	W0005--A5--A5	Experiments_2024	/g/pepperkok/tuechler/Experiments_2024/NT24_001/NT24-001-17012024-CNA35-647-A/W0005--A5--A5/P034--A5--A5	/g/pepperkok/tuechler/Experiments_2024/NT24_001/NT24-001-17012024-CNA35-647-A/W0005--A5--A5/P034--A5--A5	A	siSMAD1c	TGF	rep 1	4.88067e+09	4.06419e+09	3.50431e+09	4.93565e+07	4.91592e+07
171	A5	P035	NT24-001-17012024-CNA35-647-A--A5--A5--W0005--P035--T00001--Z001--C01.ome.tif	179	-1.00572	-1.77412	4665600	130540	NT24-001-17012024-CNA35-647-A	NT24_001		35	W0005--A5--A5	Experiments_2024	/g/pepperkok/tuechler/Experiments_2024/NT24_001/NT24-001-17012024-CNA35-647-A/W0005--A5--A5/P035--A5--A5	/g/pepperkok/tuechler/Experiments_2024/NT24_001/NT24-001-17012024-CNA35-647-A/W0005--A5--A5/P035--A5--A5	A	siSMAD1c	TGF	rep 1	8.55492e+09	7.73844e+09	7.17857e+09	4.198e+07	4.17826e+07
86	A5	P036	NT24-001-17012024-CNA35-647-A--A5--A5--W0005--P036--T00001--Z001--C01.ome.tif	180	-1.13028	-1.81021	4665600	113522	NT24-001-17012024-CNA35-647-A	NT24_001		36	W0005--A5--A5	Experiments_2024	/g/pepperkok/tuechler/Experiments_2024/NT24_001/NT24-001-17012024-CNA35-647-A/W0005--A5--A5/P036--A5--A5	/g/pepperkok/tuechler/Experiments_2024/NT24_001/NT24-001-17012024-CNA35-647-A/W0005--A5--A5/P036--A5--A5	A	siSMAD1c	TGF	rep 1	7.43969e+09	6.62321e+09	6.06334e+09	7.0504e+07	7.03066e+07
267	A6	P001	NT24-001-17012024-CNA35-647-A--A6--A6--W0006--P001--T00001--Z001--C01.ome.tif	181	-1.05913	-1.82122	4665600	147446	NT24-001-17012024-CNA35-647-A	NT24_001		1	W0006--A6--A6	Experiments_2024	/g/pepperkok/tuechler/Experiments_2024/NT24_001/NT24-001-17012024-CNA35-647-A/W0006--A6--A6/P001--A6--A6	/g/pepperkok/tuechler/Experiments_2024/NT24_001/NT24-001-17012024-CNA35-647-A/W0006--A6--A6/P001--A6--A6	A	siNeg9	TGF	rep 2	9.66284e+09	8.84636e+09	8.28649e+09	3.10356e+07	3.08382e+07
230	A6	P002	NT24-001-17012024-CNA35-647-A--A6--A6--W0006--P002--T00001--Z001--C01.ome.tif	182	-1.15489	-1.9158	4665600	124698	NT24-001-17012024-CNA35-647-A	NT24_001		2	W0006--A6--A6	Experiments_2024	/g/pepperkok/tuechler/Experiments_2024/NT24_001/NT24-001-17012024-CNA35-647-A/W0006--A6--A6/P002--A6--A6	/g/pepperkok/tuechler/Experiments_2024/NT24_001/NT24-001-17012024-CNA35-647-A/W0006--A6--A6/P002--A6--A6	A	siNeg9	TGF	rep 2	8.17207e+09	7.35559e+09	6.79572e+09	2.95466e+07	2.93493e+07
145	A6	P003	NT24-001-17012024-CNA35-647-A--A6--A6--W0006--P003--T00001--Z001--C01.ome.tif	183	-1.13526	-1.83705	4665600	102936	NT24-001-17012024-CNA35-647-A	NT24_001		3	W0006--A6--A6	Experiments_2024	/g/pepperkok/tuechler/Experiments_2024/NT24_001/NT24-001-17012024-CNA35-647-A/W0006--A6--A6/P003--A6--A6	/g/pepperkok/tuechler/Experiments_2024/NT24_001/NT24-001-17012024-CNA35-647-A/W0006--A6--A6/P003--A6--A6	A	siNeg9	TGF	rep 2	6.74593e+09	5.92945e+09	5.36958e+09	3.70316e+07	3.68342e+07
186	A6	P004	NT24-001-17012024-CNA35-647-A--A6--A6--W0006--P004--T00001--Z001--C01.ome.tif	184	-0.971704	-1.79401	4665600	126059	NT24-001-17012024-CNA35-647-A	NT24_001		4	W0006--A6--A6	Experiments_2024	/g/pepperkok/tuechler/Experiments_2024/NT24_001/NT24-001-17012024-CNA35-647-A/W0006--A6--A6/P004--A6--A6	/g/pepperkok/tuechler/Experiments_2024/NT24_001/NT24-001-17012024-CNA35-647-A/W0006--A6--A6/P004--A6--A6	A	siNeg9	TGF	rep 2	8.2613e+09	7.44482e+09	6.88495e+09	3.70159e+07	3.68185e+07
107	A6	P005	NT24-001-17012024-CNA35-647-A--A6--A6--W0006--P005--T00001--Z001--C01.ome.tif	185	-1.24187	-1.9274	4665600	93361.9	NT24-001-17012024-CNA35-647-A	NT24_001		5	W0006--A6--A6	Experiments_2024	/g/pepperkok/tuechler/Experiments_2024/NT24_001/NT24-001-17012024-CNA35-647-A/W0006--A6--A6/P005--A6--A6	/g/pepperkok/tuechler/Experiments_2024/NT24_001/NT24-001-17012024-CNA35-647-A/W0006--A6--A6/P005--A6--A6	A	siNeg9	TGF	rep 2	6.11847e+09	5.30199e+09	4.74212e+09	4.43189e+07	4.41215e+07
55	A6	P006	NT24-001-17012024-CNA35-647-A--A6--A6--W0006--P006--T00001--Z001--C01.ome.tif	186	-1.2389	-1.91565	4665600	65249.4	NT24-001-17012024-CNA35-647-A	NT24_001		6	W0006--A6--A6	Experiments_2024	/g/pepperkok/tuechler/Experiments_2024/NT24_001/NT24-001-17012024-CNA35-647-A/W0006--A6--A6/P006--A6--A6	/g/pepperkok/tuechler/Experiments_2024/NT24_001/NT24-001-17012024-CNA35-647-A/W0006--A6--A6/P006--A6--A6	A	siNeg9	TGF	rep 2	4.27612e+09	3.45964e+09	2.89977e+09	5.2723e+07	5.25257e+07
346	A6	P007	NT24-001-17012024-CNA35-647-A--A6--A6--W0006--P007--T00001--Z001--C01.ome.tif	187	-1.17967	-1.85753	4665600	137105	NT24-001-17012024-CNA35-647-A	NT24_001		7	W0006--A6--A6	Experiments_2024	/g/pepperkok/tuechler/Experiments_2024/NT24_001/NT24-001-17012024-CNA35-647-A/W0006--A6--A6/P007--A6--A6	/g/pepperkok/tuechler/Experiments_2024/NT24_001/NT24-001-17012024-CNA35-647-A/W0006--A6--A6/P007--A6--A6	A	siNeg9	TGF	rep 2	8.98515e+09	8.16867e+09	7.6088e+09	2.19908e+07	2.17934e+07
360	A6	P008	NT24-001-17012024-CNA35-647-A--A6--A6--W0006--P008--T00001--Z001--C01.ome.tif	188	-1.08359	-1.65404	4665600	117919	NT24-001-17012024-CNA35-647-A	NT24_001		8	W0006--A6--A6	Experiments_2024	/g/pepperkok/tuechler/Experiments_2024/NT24_001/NT24-001-17012024-CNA35-647-A/W0006--A6--A6/P008--A6--A6	/g/pepperkok/tuechler/Experiments_2024/NT24_001/NT24-001-17012024-CNA35-647-A/W0006--A6--A6/P008--A6--A6	A	siNeg9	TGF	rep 2	7.7278e+09	6.91132e+09	6.35145e+09	1.76429e+07	1.74456e+07
361	A6	P009	NT24-001-17012024-CNA35-647-A--A6--A6--W0006--P009--T00001--Z001--C01.ome.tif	189	-1.05255	-1.75253	4665600	116633	NT24-001-17012024-CNA35-647-A	NT24_001		9	W0006--A6--A6	Experiments_2024	/g/pepperkok/tuechler/Experiments_2024/NT24_001/NT24-001-17012024-CNA35-647-A/W0006--A6--A6/P009--A6--A6	/g/pepperkok/tuechler/Experiments_2024/NT24_001/NT24-001-17012024-CNA35-647-A/W0006--A6--A6/P009--A6--A6	A	siNeg9	TGF	rep 2	7.64356e+09	6.82708e+09	6.26721e+09	1.73607e+07	1.71634e+07
292	A6	P010	NT24-001-17012024-CNA35-647-A--A6--A6--W0006--P010--T00001--Z001--C01.ome.tif	190	-1.30291	-1.819	4665600	111594	NT24-001-17012024-CNA35-647-A	NT24_001		10	W0006--A6--A6	Experiments_2024	/g/pepperkok/tuechler/Experiments_2024/NT24_001/NT24-001-17012024-CNA35-647-A/W0006--A6--A6/P010--A6--A6	/g/pepperkok/tuechler/Experiments_2024/NT24_001/NT24-001-17012024-CNA35-647-A/W0006--A6--A6/P010--A6--A6	A	siNeg9	TGF	rep 2	7.3133e+09	6.49682e+09	5.93694e+09	2.0332e+07	2.01347e+07
203	A6	P011	NT24-001-17012024-CNA35-647-A--A6--A6--W0006--P011--T00001--Z001--C01.ome.tif	191	-1.23316	-1.76202	4665600	122021	NT24-001-17012024-CNA35-647-A	NT24_001		11	W0006--A6--A6	Experiments_2024	/g/pepperkok/tuechler/Experiments_2024/NT24_001/NT24-001-17012024-CNA35-647-A/W0006--A6--A6/P011--A6--A6	/g/pepperkok/tuechler/Experiments_2024/NT24_001/NT24-001-17012024-CNA35-647-A/W0006--A6--A6/P011--A6--A6	A	siNeg9	TGF	rep 2	7.99663e+09	7.18015e+09	6.62028e+09	3.26122e+07	3.24149e+07
51	A6	P012	NT24-001-17012024-CNA35-647-A--A6--A6--W0006--P012--T00001--Z001--C01.ome.tif	192	-1.20253	-1.86525	4665600	60666.3	NT24-001-17012024-CNA35-647-A	NT24_001		12	W0006--A6--A6	Experiments_2024	/g/pepperkok/tuechler/Experiments_2024/NT24_001/NT24-001-17012024-CNA35-647-A/W0006--A6--A6/P012--A6--A6	/g/pepperkok/tuechler/Experiments_2024/NT24_001/NT24-001-17012024-CNA35-647-A/W0006--A6--A6/P012--A6--A6	A	siNeg9	TGF	rep 2	3.97576e+09	3.15928e+09	2.59941e+09	5.09689e+07	5.07715e+07
244	A6	P013	NT24-001-17012024-CNA35-647-A--A6--A6--W0006--P013--T00001--Z001--C01.ome.tif	193	-1.05599	-1.81334	4665600	129726	NT24-001-17012024-CNA35-647-A	NT24_001		13	W0006--A6--A6	Experiments_2024	/g/pepperkok/tuechler/Experiments_2024/NT24_001/NT24-001-17012024-CNA35-647-A/W0006--A6--A6/P013--A6--A6	/g/pepperkok/tuechler/Experiments_2024/NT24_001/NT24-001-17012024-CNA35-647-A/W0006--A6--A6/P013--A6--A6	A	siNeg9	TGF	rep 2	8501619624	7685139624	7125267624	2.92019e+07	2.90046e+07
424	A6	P014	NT24-001-17012024-CNA35-647-A--A6--A6--W0006--P014--T00001--Z001--C01.ome.tif	194	-1.08688	-1.80473	4665600	129424	NT24-001-17012024-CNA35-647-A	NT24_001		14	W0006--A6--A6	Experiments_2024	/g/pepperkok/tuechler/Experiments_2024/NT24_001/NT24-001-17012024-CNA35-647-A/W0006--A6--A6/P014--A6--A6	/g/pepperkok/tuechler/Experiments_2024/NT24_001/NT24-001-17012024-CNA35-647-A/W0006--A6--A6/P014--A6--A6	A	siNeg9	TGF	rep 2	8.48182e+09	7.66534e+09	7.10547e+09	1.67582e+07	1.65608e+07
349	A6	P015	NT24-001-17012024-CNA35-647-A--A6--A6--W0006--P015--T00001--Z001--C01.ome.tif	195	-1.01388	-1.74237	4665600	134730	NT24-001-17012024-CNA35-647-A	NT24_001		15	W0006--A6--A6	Experiments_2024	/g/pepperkok/tuechler/Experiments_2024/NT24_001/NT24-001-17012024-CNA35-647-A/W0006--A6--A6/P015--A6--A6	/g/pepperkok/tuechler/Experiments_2024/NT24_001/NT24-001-17012024-CNA35-647-A/W0006--A6--A6/P015--A6--A6	A	siNeg9	TGF	rep 2	8.82951e+09	8.01303e+09	7.45316e+09	2.13558e+07	2.11584e+07
202	A6	P016	NT24-001-17012024-CNA35-647-A--A6--A6--W0006--P016--T00001--Z001--C01.ome.tif	196	-1.02333	-1.85073	4665600	108320	NT24-001-17012024-CNA35-647-A	NT24_001		16	W0006--A6--A6	Experiments_2024	/g/pepperkok/tuechler/Experiments_2024/NT24_001/NT24-001-17012024-CNA35-647-A/W0006--A6--A6/P016--A6--A6	/g/pepperkok/tuechler/Experiments_2024/NT24_001/NT24-001-17012024-CNA35-647-A/W0006--A6--A6/P016--A6--A6	A	siNeg9	TGF	rep 2	7.09873e+09	6.28225e+09	5.72237e+09	2.83286e+07	2.81313e+07
189	A6	P017	NT24-001-17012024-CNA35-647-A--A6--A6--W0006--P017--T00001--Z001--C01.ome.tif	197	-1.09761	-1.79101	4665600	126798	NT24-001-17012024-CNA35-647-A	NT24_001		17	W0006--A6--A6	Experiments_2024	/g/pepperkok/tuechler/Experiments_2024/NT24_001/NT24-001-17012024-CNA35-647-A/W0006--A6--A6/P017--A6--A6	/g/pepperkok/tuechler/Experiments_2024/NT24_001/NT24-001-17012024-CNA35-647-A/W0006--A6--A6/P017--A6--A6	A	siNeg9	TGF	rep 2	8.30974e+09	7.49326e+09	6.93339e+09	3.66846e+07	3.64873e+07
90	A6	P018	NT24-001-17012024-CNA35-647-A--A6--A6--W0006--P018--T00001--Z001--C01.ome.tif	198	-1.2271	-1.87047	4665600	100853	NT24-001-17012024-CNA35-647-A	NT24_001		18	W0006--A6--A6	Experiments_2024	/g/pepperkok/tuechler/Experiments_2024/NT24_001/NT24-001-17012024-CNA35-647-A/W0006--A6--A6/P018--A6--A6	/g/pepperkok/tuechler/Experiments_2024/NT24_001/NT24-001-17012024-CNA35-647-A/W0006--A6--A6/P018--A6--A6	A	siNeg9	TGF	rep 2	6.60942e+09	5.79294e+09	5.23306e+09	5.81452e+07	5.79478e+07
109	A6	P019	NT24-001-17012024-CNA35-647-A--A6--A6--W0006--P019--T00001--Z001--C01.ome.tif	199	-1.19371	-1.86311	4665600	87024.6	NT24-001-17012024-CNA35-647-A	NT24_001		19	W0006--A6--A6	Experiments_2024	/g/pepperkok/tuechler/Experiments_2024/NT24_001/NT24-001-17012024-CNA35-647-A/W0006--A6--A6/P019--A6--A6	/g/pepperkok/tuechler/Experiments_2024/NT24_001/NT24-001-17012024-CNA35-647-A/W0006--A6--A6/P019--A6--A6	A	siNeg9	TGF	rep 2	5.70316e+09	4.88668e+09	4.32681e+09	3.96955e+07	3.94981e+07
244	A6	P020	NT24-001-17012024-CNA35-647-A--A6--A6--W0006--P020--T00001--Z001--C01.ome.tif	200	-1.13615	-1.92164	4665600	123089	NT24-001-17012024-CNA35-647-A	NT24_001		20	W0006--A6--A6	Experiments_2024	/g/pepperkok/tuechler/Experiments_2024/NT24_001/NT24-001-17012024-CNA35-647-A/W0006--A6--A6/P020--A6--A6	/g/pepperkok/tuechler/Experiments_2024/NT24_001/NT24-001-17012024-CNA35-647-A/W0006--A6--A6/P020--A6--A6	A	siNeg9	TGF	rep 2	8.06661e+09	7.25013e+09	6.69026e+09	2.74191e+07	2.72218e+07
190	A6	P021	NT24-001-17012024-CNA35-647-A--A6--A6--W0006--P021--T00001--Z001--C01.ome.tif	201	-1.02427	-1.79467	4665600	106123	NT24-001-17012024-CNA35-647-A	NT24_001		21	W0006--A6--A6	Experiments_2024	/g/pepperkok/tuechler/Experiments_2024/NT24_001/NT24-001-17012024-CNA35-647-A/W0006--A6--A6/P021--A6--A6	/g/pepperkok/tuechler/Experiments_2024/NT24_001/NT24-001-17012024-CNA35-647-A/W0006--A6--A6/P021--A6--A6	A	siNeg9	TGF	rep 2	6.95474e+09	6.13826e+09	5.57839e+09	2.93599e+07	2.91626e+07
86	A6	P022	NT24-001-17012024-CNA35-647-A--A6--A6--W0006--P022--T00001--Z001--C01.ome.tif	202	-1.12801	-1.79276	4665600	82412.5	NT24-001-17012024-CNA35-647-A	NT24_001		22	W0006--A6--A6	Experiments_2024	/g/pepperkok/tuechler/Experiments_2024/NT24_001/NT24-001-17012024-CNA35-647-A/W0006--A6--A6/P022--A6--A6	/g/pepperkok/tuechler/Experiments_2024/NT24_001/NT24-001-17012024-CNA35-647-A/W0006--A6--A6/P022--A6--A6	A	siNeg9	TGF	rep 2	5.40091e+09	4.58443e+09	4.02455e+09	4.67971e+07	4.65998e+07
161	A6	P023	NT24-001-17012024-CNA35-647-A--A6--A6--W0006--P023--T00001--Z001--C01.ome.tif	203	-1.23172	-1.94184	4665600	117058	NT24-001-17012024-CNA35-647-A	NT24_001		23	W0006--A6--A6	Experiments_2024	/g/pepperkok/tuechler/Experiments_2024/NT24_001/NT24-001-17012024-CNA35-647-A/W0006--A6--A6/P023--A6--A6	/g/pepperkok/tuechler/Experiments_2024/NT24_001/NT24-001-17012024-CNA35-647-A/W0006--A6--A6/P023--A6--A6	A	siNeg9	TGF	rep 2	7.67141e+09	6.85493e+09	6.29506e+09	3.90997e+07	3.89024e+07
114	A6	P024	NT24-001-17012024-CNA35-647-A--A6--A6--W0006--P024--T00001--Z001--C01.ome.tif	204	-1.2438	-1.93676	4665600	105587	NT24-001-17012024-CNA35-647-A	NT24_001		24	W0006--A6--A6	Experiments_2024	/g/pepperkok/tuechler/Experiments_2024/NT24_001/NT24-001-17012024-CNA35-647-A/W0006--A6--A6/P024--A6--A6	/g/pepperkok/tuechler/Experiments_2024/NT24_001/NT24-001-17012024-CNA35-647-A/W0006--A6--A6/P024--A6--A6	A	siNeg9	TGF	rep 2	6.91964e+09	6.10316e+09	5.54329e+09	4.86254e+07	4.8428e+07
125	A6	P025	NT24-001-17012024-CNA35-647-A--A6--A6--W0006--P025--T00001--Z001--C01.ome.tif	205	-1.27662	-2.03082	4665600	98803.1	NT24-001-17012024-CNA35-647-A	NT24_001		25	W0006--A6--A6	Experiments_2024	/g/pepperkok/tuechler/Experiments_2024/NT24_001/NT24-001-17012024-CNA35-647-A/W0006--A6--A6/P025--A6--A6	/g/pepperkok/tuechler/Experiments_2024/NT24_001/NT24-001-17012024-CNA35-647-A/W0006--A6--A6/P025--A6--A6	A	siNeg9	TGF	rep 2	6.47506e+09	5.65858e+09	5.09871e+09	4.07897e+07	4.05923e+07
155	A6	P026	NT24-001-17012024-CNA35-647-A--A6--A6--W0006--P026--T00001--Z001--C01.ome.tif	206	-1.22835	-1.8647	4665600	103636	NT24-001-17012024-CNA35-647-A	NT24_001		26	W0006--A6--A6	Experiments_2024	/g/pepperkok/tuechler/Experiments_2024/NT24_001/NT24-001-17012024-CNA35-647-A/W0006--A6--A6/P026--A6--A6	/g/pepperkok/tuechler/Experiments_2024/NT24_001/NT24-001-17012024-CNA35-647-A/W0006--A6--A6/P026--A6--A6	A	siNeg9	TGF	rep 2	6.79177e+09	5.97529e+09	5.41542e+09	3.49382e+07	3.47408e+07
147	A6	P027	NT24-001-17012024-CNA35-647-A--A6--A6--W0006--P027--T00001--Z001--C01.ome.tif	207	-1.0935	-1.75571	4665600	116054	NT24-001-17012024-CNA35-647-A	NT24_001		27	W0006--A6--A6	Experiments_2024	/g/pepperkok/tuechler/Experiments_2024/NT24_001/NT24-001-17012024-CNA35-647-A/W0006--A6--A6/P027--A6--A6	/g/pepperkok/tuechler/Experiments_2024/NT24_001/NT24-001-17012024-CNA35-647-A/W0006--A6--A6/P027--A6--A6	A	siNeg9	TGF	rep 2	7.60559e+09	6.78911e+09	6.22924e+09	4.23758e+07	4.21784e+07
121	A6	P028	NT24-001-17012024-CNA35-647-A--A6--A6--W0006--P028--T00001--Z001--C01.ome.tif	208	-1.14937	-1.89288	4665600	99069.9	NT24-001-17012024-CNA35-647-A	NT24_001		28	W0006--A6--A6	Experiments_2024	/g/pepperkok/tuechler/Experiments_2024/NT24_001/NT24-001-17012024-CNA35-647-A/W0006--A6--A6/P028--A6--A6	/g/pepperkok/tuechler/Experiments_2024/NT24_001/NT24-001-17012024-CNA35-647-A/W0006--A6--A6/P028--A6--A6	A	siNeg9	TGF	rep 2	6.49255e+09	5.67607e+09	5.1162e+09	4.22826e+07	4.20853e+07
63	A6	P029	NT24-001-17012024-CNA35-647-A--A6--A6--W0006--P029--T00001--Z001--C01.ome.tif	209	-1.2642	-1.9743	4665600	68997.8	NT24-001-17012024-CNA35-647-A	NT24_001		29	W0006--A6--A6	Experiments_2024	/g/pepperkok/tuechler/Experiments_2024/NT24_001/NT24-001-17012024-CNA35-647-A/W0006--A6--A6/P029--A6--A6	/g/pepperkok/tuechler/Experiments_2024/NT24_001/NT24-001-17012024-CNA35-647-A/W0006--A6--A6/P029--A6--A6	A	siNeg9	TGF	rep 2	4.52177e+09	3.70529e+09	3.14542e+09	4.99272e+07	4.97299e+07
78	A6	P030	NT24-001-17012024-CNA35-647-A--A6--A6--W0006--P030--T00001--Z001--C01.ome.tif	210	-1.24877	-1.86355	4665600	83472.6	NT24-001-17012024-CNA35-647-A	NT24_001		30	W0006--A6--A6	Experiments_2024	/g/pepperkok/tuechler/Experiments_2024/NT24_001/NT24-001-17012024-CNA35-647-A/W0006--A6--A6/P030--A6--A6	/g/pepperkok/tuechler/Experiments_2024/NT24_001/NT24-001-17012024-CNA35-647-A/W0006--A6--A6/P030--A6--A6	A	siNeg9	TGF	rep 2	5.47038e+09	4.6539e+09	4.09403e+09	5.24875e+07	5.22902e+07
124	A6	P031	NT24-001-17012024-CNA35-647-A--A6--A6--W0006--P031--T00001--Z001--C01.ome.tif	211	-1.18179	-1.83014	4665600	101719	NT24-001-17012024-CNA35-647-A	NT24_001		31	W0006--A6--A6	Experiments_2024	/g/pepperkok/tuechler/Experiments_2024/NT24_001/NT24-001-17012024-CNA35-647-A/W0006--A6--A6/P031--A6--A6	/g/pepperkok/tuechler/Experiments_2024/NT24_001/NT24-001-17012024-CNA35-647-A/W0006--A6--A6/P031--A6--A6	A	siNeg9	TGF	rep 2	6.66613e+09	5.84965e+09	5.28978e+09	4.26595e+07	4.24621e+07
181	A6	P032	NT24-001-17012024-CNA35-647-A--A6--A6--W0006--P032--T00001--Z001--C01.ome.tif	212	-1.16232	-1.84726	4665600	107298	NT24-001-17012024-CNA35-647-A	NT24_001		32	W0006--A6--A6	Experiments_2024	/g/pepperkok/tuechler/Experiments_2024/NT24_001/NT24-001-17012024-CNA35-647-A/W0006--A6--A6/P032--A6--A6	/g/pepperkok/tuechler/Experiments_2024/NT24_001/NT24-001-17012024-CNA35-647-A/W0006--A6--A6/P032--A6--A6	A	siNeg9	TGF	rep 2	7.03178e+09	6.2153e+09	5.65543e+09	3.12454e+07	3.10481e+07
219	A6	P033	NT24-001-17012024-CNA35-647-A--A6--A6--W0006--P033--T00001--Z001--C01.ome.tif	213	-1.06412	-1.84753	4665600	142755	NT24-001-17012024-CNA35-647-A	NT24_001		33	W0006--A6--A6	Experiments_2024	/g/pepperkok/tuechler/Experiments_2024/NT24_001/NT24-001-17012024-CNA35-647-A/W0006--A6--A6/P033--A6--A6	/g/pepperkok/tuechler/Experiments_2024/NT24_001/NT24-001-17012024-CNA35-647-A/W0006--A6--A6/P033--A6--A6	A	siNeg9	TGF	rep 2	9.35547e+09	8.53899e+09	7.97912e+09	3.64343e+07	3.6237e+07
196	A6	P034	NT24-001-17012024-CNA35-647-A--A6--A6--W0006--P034--T00001--Z001--C01.ome.tif	214	-1.13159	-1.88817	4665600	114118	NT24-001-17012024-CNA35-647-A	NT24_001		34	W0006--A6--A6	Experiments_2024	/g/pepperkok/tuechler/Experiments_2024/NT24_001/NT24-001-17012024-CNA35-647-A/W0006--A6--A6/P034--A6--A6	/g/pepperkok/tuechler/Experiments_2024/NT24_001/NT24-001-17012024-CNA35-647-A/W0006--A6--A6/P034--A6--A6	A	siNeg9	TGF	rep 2	7.4787e+09	6.66222e+09	6.10235e+09	3.11344e+07	3.09371e+07
70	A6	P035	NT24-001-17012024-CNA35-647-A--A6--A6--W0006--P035--T00001--Z001--C01.ome.tif	215	-1.2905	-1.85317	4665600	83632	NT24-001-17012024-CNA35-647-A	NT24_001		35	W0006--A6--A6	Experiments_2024	/g/pepperkok/tuechler/Experiments_2024/NT24_001/NT24-001-17012024-CNA35-647-A/W0006--A6--A6/P035--A6--A6	/g/pepperkok/tuechler/Experiments_2024/NT24_001/NT24-001-17012024-CNA35-647-A/W0006--A6--A6/P035--A6--A6	A	siNeg9	TGF	rep 2	5480823120	4664343120	4104471120	5.86353e+07	5.8438e+07
151	B1	P001	NT24-001-17012024-CNA35-647-A--B1--B1--W0013--P001--T00001--Z001--C01.ome.tif	217	-1.06744	-1.78397	4665600	80113.6	NT24-001-17012024-CNA35-647-A	NT24_001		1	W0013--B1--B1	Experiments_2024	/g/pepperkok/tuechler/Experiments_2024/NT24_001/NT24-001-17012024-CNA35-647-A/W0013--B1--B1/P001--B1--B1	/g/pepperkok/tuechler/Experiments_2024/NT24_001/NT24-001-17012024-CNA35-647-A/W0013--B1--B1/P001--B1--B1	A	siFN1	ctrl	rep 1	5.25024e+09	4.43376e+09	3.87389e+09	2.56549e+07	2.54576e+07
147	B1	P002	NT24-001-17012024-CNA35-647-A--B1--B1--W0013--P002--T00001--Z001--C01.ome.tif	218	-1.08695	-1.8412	4665600	79284.3	NT24-001-17012024-CNA35-647-A	NT24_001		2	W0013--B1--B1	Experiments_2024	/g/pepperkok/tuechler/Experiments_2024/NT24_001/NT24-001-17012024-CNA35-647-A/W0013--B1--B1/P002--B1--B1	/g/pepperkok/tuechler/Experiments_2024/NT24_001/NT24-001-17012024-CNA35-647-A/W0013--B1--B1/P002--B1--B1	A	siFN1	ctrl	rep 1	5.19589e+09	4.37941e+09	3.81954e+09	2.59833e+07	2.57859e+07
161	B1	P003	NT24-001-17012024-CNA35-647-A--B1--B1--W0013--P003--T00001--Z001--C01.ome.tif	219	-1.08459	-1.84111	4665600	78883.3	NT24-001-17012024-CNA35-647-A	NT24_001		3	W0013--B1--B1	Experiments_2024	/g/pepperkok/tuechler/Experiments_2024/NT24_001/NT24-001-17012024-CNA35-647-A/W0013--B1--B1/P003--B1--B1	/g/pepperkok/tuechler/Experiments_2024/NT24_001/NT24-001-17012024-CNA35-647-A/W0013--B1--B1/P003--B1--B1	A	siFN1	ctrl	rep 1	5.16962e+09	4.35314e+09	3.79327e+09	2.35607e+07	2.33633e+07
161	B1	P004	NT24-001-17012024-CNA35-647-A--B1--B1--W0013--P004--T00001--Z001--C01.ome.tif	220	-1.07506	-1.86982	4665600	78955.6	NT24-001-17012024-CNA35-647-A	NT24_001		4	W0013--B1--B1	Experiments_2024	/g/pepperkok/tuechler/Experiments_2024/NT24_001/NT24-001-17012024-CNA35-647-A/W0013--B1--B1/P004--B1--B1	/g/pepperkok/tuechler/Experiments_2024/NT24_001/NT24-001-17012024-CNA35-647-A/W0013--B1--B1/P004--B1--B1	A	siFN1	ctrl	rep 1	5.17435e+09	4.35787e+09	3.798e+09	2.35901e+07	2.33927e+07
109	B1	P005	NT24-001-17012024-CNA35-647-A--B1--B1--W0013--P005--T00001--Z001--C01.ome.tif	221	-1.06395	-1.8574	4665600	78336.3	NT24-001-17012024-CNA35-647-A	NT24_001		5	W0013--B1--B1	Experiments_2024	/g/pepperkok/tuechler/Experiments_2024/NT24_001/NT24-001-17012024-CNA35-647-A/W0013--B1--B1/P005--B1--B1	/g/pepperkok/tuechler/Experiments_2024/NT24_001/NT24-001-17012024-CNA35-647-A/W0013--B1--B1/P005--B1--B1	A	siFN1	ctrl	rep 1	5.13377e+09	4.31729e+09	3.75741e+09	3.44717e+07	3.42744e+07
60	B1	P006	NT24-001-17012024-CNA35-647-A--B1--B1--W0013--P006--T00001--Z001--C01.ome.tif	222	-1.08515	-1.94539	4665600	53489	NT24-001-17012024-CNA35-647-A	NT24_001		6	W0013--B1--B1	Experiments_2024	/g/pepperkok/tuechler/Experiments_2024/NT24_001/NT24-001-17012024-CNA35-647-A/W0013--B1--B1/P006--B1--B1	/g/pepperkok/tuechler/Experiments_2024/NT24_001/NT24-001-17012024-CNA35-647-A/W0013--B1--B1/P006--B1--B1	A	siFN1	ctrl	rep 1	3.5054e+09	2.68892e+09	2.12905e+09	3.54842e+07	3.52868e+07
190	B1	P007	NT24-001-17012024-CNA35-647-A--B1--B1--W0013--P007--T00001--Z001--C01.ome.tif	223	-0.887746	-1.80032	4665600	83958.5	NT24-001-17012024-CNA35-647-A	NT24_001		7	W0013--B1--B1	Experiments_2024	/g/pepperkok/tuechler/Experiments_2024/NT24_001/NT24-001-17012024-CNA35-647-A/W0013--B1--B1/P007--B1--B1	/g/pepperkok/tuechler/Experiments_2024/NT24_001/NT24-001-17012024-CNA35-647-A/W0013--B1--B1/P007--B1--B1	A	siFN1	ctrl	rep 1	5.50222e+09	4.68574e+09	4.12587e+09	2.17151e+07	2.15178e+07
261	B1	P008	NT24-001-17012024-CNA35-647-A--B1--B1--W0013--P008--T00001--Z001--C01.ome.tif	224	-0.866213	-1.74559	4665600	78555.6	NT24-001-17012024-CNA35-647-A	NT24_001		8	W0013--B1--B1	Experiments_2024	/g/pepperkok/tuechler/Experiments_2024/NT24_001/NT24-001-17012024-CNA35-647-A/W0013--B1--B1/P008--B1--B1	/g/pepperkok/tuechler/Experiments_2024/NT24_001/NT24-001-17012024-CNA35-647-A/W0013--B1--B1/P008--B1--B1	A	siFN1	ctrl	rep 1	5.14814e+09	4.33166e+09	3.77179e+09	1.44513e+07	1.4254e+07
232	B1	P009	NT24-001-17012024-CNA35-647-A--B1--B1--W0013--P009--T00001--Z001--C01.ome.tif	225	-0.945021	-1.69797	4665600	84249.2	NT24-001-17012024-CNA35-647-A	NT24_001		9	W0013--B1--B1	Experiments_2024	/g/pepperkok/tuechler/Experiments_2024/NT24_001/NT24-001-17012024-CNA35-647-A/W0013--B1--B1/P009--B1--B1	/g/pepperkok/tuechler/Experiments_2024/NT24_001/NT24-001-17012024-CNA35-647-A/W0013--B1--B1/P009--B1--B1	A	siFN1	ctrl	rep 1	5.52127e+09	4.70479e+09	4.14492e+09	1.7866e+07	1.76687e+07
180	B1	P010	NT24-001-17012024-CNA35-647-A--B1--B1--W0013--P010--T00001--Z001--C01.ome.tif	226	-1.0103	-1.7244	4665600	96808.4	NT24-001-17012024-CNA35-647-A	NT24_001		10	W0013--B1--B1	Experiments_2024	/g/pepperkok/tuechler/Experiments_2024/NT24_001/NT24-001-17012024-CNA35-647-A/W0013--B1--B1/P010--B1--B1	/g/pepperkok/tuechler/Experiments_2024/NT24_001/NT24-001-17012024-CNA35-647-A/W0013--B1--B1/P010--B1--B1	A	siFN1	ctrl	rep 1	6.34434e+09	5.52786e+09	4.96799e+09	2.75999e+07	2.74026e+07
144	B1	P011	NT24-001-17012024-CNA35-647-A--B1--B1--W0013--P011--T00001--Z001--C01.ome.tif	227	-1.06536	-1.8609	4665600	77093.3	NT24-001-17012024-CNA35-647-A	NT24_001		11	W0013--B1--B1	Experiments_2024	/g/pepperkok/tuechler/Experiments_2024/NT24_001/NT24-001-17012024-CNA35-647-A/W0013--B1--B1/P011--B1--B1	/g/pepperkok/tuechler/Experiments_2024/NT24_001/NT24-001-17012024-CNA35-647-A/W0013--B1--B1/P011--B1--B1	A	siFN1	ctrl	rep 1	5.05231e+09	4.23583e+09	3.67596e+09	2.55275e+07	2.53301e+07
128	B1	P012	NT24-001-17012024-CNA35-647-A--B1--B1--W0013--P012--T00001--Z001--C01.ome.tif	228	-1.07799	-1.70659	4665600	68913.1	NT24-001-17012024-CNA35-647-A	NT24_001		12	W0013--B1--B1	Experiments_2024	/g/pepperkok/tuechler/Experiments_2024/NT24_001/NT24-001-17012024-CNA35-647-A/W0013--B1--B1/P012--B1--B1	/g/pepperkok/tuechler/Experiments_2024/NT24_001/NT24-001-17012024-CNA35-647-A/W0013--B1--B1/P012--B1--B1	A	siFN1	ctrl	rep 1	4.51622e+09	3.69974e+09	3.13987e+09	2.45302e+07	2.43329e+07
186	B1	P013	NT24-001-17012024-CNA35-647-A--B1--B1--W0013--P013--T00001--Z001--C01.ome.tif	229	-0.961476	-1.88558	4665600	83770.4	NT24-001-17012024-CNA35-647-A	NT24_001		13	W0013--B1--B1	Experiments_2024	/g/pepperkok/tuechler/Experiments_2024/NT24_001/NT24-001-17012024-CNA35-647-A/W0013--B1--B1/P013--B1--B1	/g/pepperkok/tuechler/Experiments_2024/NT24_001/NT24-001-17012024-CNA35-647-A/W0013--B1--B1/P013--B1--B1	A	siFN1	ctrl	rep 1	5.48989e+09	4.67341e+09	4.11354e+09	2.21158e+07	2.19185e+07
296	B1	P014	NT24-001-17012024-CNA35-647-A--B1--B1--W0013--P014--T00001--Z001--C01.ome.tif	230	-0.975928	-1.75047	4665600	83652.3	NT24-001-17012024-CNA35-647-A	NT24_001		14	W0013--B1--B1	Experiments_2024	/g/pepperkok/tuechler/Experiments_2024/NT24_001/NT24-001-17012024-CNA35-647-A/W0013--B1--B1/P014--B1--B1	/g/pepperkok/tuechler/Experiments_2024/NT24_001/NT24-001-17012024-CNA35-647-A/W0013--B1--B1/P014--B1--B1	A	siFN1	ctrl	rep 1	5.48215e+09	4.66567e+09	4.1058e+09	1.3871e+07	1.36736e+07
289	B1	P015	NT24-001-17012024-CNA35-647-A--B1--B1--W0013--P015--T00001--Z001--C01.ome.tif	231	-0.932231	-1.70206	4665600	81448.4	NT24-001-17012024-CNA35-647-A	NT24_001		15	W0013--B1--B1	Experiments_2024	/g/pepperkok/tuechler/Experiments_2024/NT24_001/NT24-001-17012024-CNA35-647-A/W0013--B1--B1/P015--B1--B1	/g/pepperkok/tuechler/Experiments_2024/NT24_001/NT24-001-17012024-CNA35-647-A/W0013--B1--B1/P015--B1--B1	A	siFN1	ctrl	rep 1	5.33772e+09	4.52124e+09	3.96137e+09	1.37072e+07	1.35098e+07
209	B1	P016	NT24-001-17012024-CNA35-647-A--B1--B1--W0013--P016--T00001--Z001--C01.ome.tif	232	-1.01474	-1.73972	4665600	94401.5	NT24-001-17012024-CNA35-647-A	NT24_001		16	W0013--B1--B1	Experiments_2024	/g/pepperkok/tuechler/Experiments_2024/NT24_001/NT24-001-17012024-CNA35-647-A/W0013--B1--B1/P016--B1--B1	/g/pepperkok/tuechler/Experiments_2024/NT24_001/NT24-001-17012024-CNA35-647-A/W0013--B1--B1/P016--B1--B1	A	siFN1	ctrl	rep 1	6.1866e+09	5.37012e+09	4.81025e+09	2.30156e+07	2.28182e+07
180	B1	P017	NT24-001-17012024-CNA35-647-A--B1--B1--W0013--P017--T00001--Z001--C01.ome.tif	233	-1.00359	-1.79429	4665600	87012.9	NT24-001-17012024-CNA35-647-A	NT24_001		17	W0013--B1--B1	Experiments_2024	/g/pepperkok/tuechler/Experiments_2024/NT24_001/NT24-001-17012024-CNA35-647-A/W0013--B1--B1/P017--B1--B1	/g/pepperkok/tuechler/Experiments_2024/NT24_001/NT24-001-17012024-CNA35-647-A/W0013--B1--B1/P017--B1--B1	A	siFN1	ctrl	rep 1	5.70239e+09	4.88591e+09	4.32604e+09	2.40336e+07	2.38362e+07
79	B1	P018	NT24-001-17012024-CNA35-647-A--B1--B1--W0013--P018--T00001--Z001--C01.ome.tif	234	-1.14278	-1.8333	4665600	59672.5	NT24-001-17012024-CNA35-647-A	NT24_001		18	W0013--B1--B1	Experiments_2024	/g/pepperkok/tuechler/Experiments_2024/NT24_001/NT24-001-17012024-CNA35-647-A/W0013--B1--B1/P018--B1--B1	/g/pepperkok/tuechler/Experiments_2024/NT24_001/NT24-001-17012024-CNA35-647-A/W0013--B1--B1/P018--B1--B1	A	siFN1	ctrl	rep 1	3.91064e+09	3.09416e+09	2.53429e+09	3.20796e+07	3.18822e+07
196	B1	P019	NT24-001-17012024-CNA35-647-A--B1--B1--W0013--P019--T00001--Z001--C01.ome.tif	235	-1.04473	-1.82786	4665600	73536.9	NT24-001-17012024-CNA35-647-A	NT24_001		19	W0013--B1--B1	Experiments_2024	/g/pepperkok/tuechler/Experiments_2024/NT24_001/NT24-001-17012024-CNA35-647-A/W0013--B1--B1/P019--B1--B1	/g/pepperkok/tuechler/Experiments_2024/NT24_001/NT24-001-17012024-CNA35-647-A/W0013--B1--B1/P019--B1--B1	A	siFN1	ctrl	rep 1	4.81924e+09	4.00276e+09	3.44289e+09	1.75658e+07	1.73684e+07
323	B1	P020	NT24-001-17012024-CNA35-647-A--B1--B1--W0013--P020--T00001--Z001--C01.ome.tif	236	-0.977667	-1.67125	4665600	77860.8	NT24-001-17012024-CNA35-647-A	NT24_001		20	W0013--B1--B1	Experiments_2024	/g/pepperkok/tuechler/Experiments_2024/NT24_001/NT24-001-17012024-CNA35-647-A/W0013--B1--B1/P020--B1--B1	/g/pepperkok/tuechler/Experiments_2024/NT24_001/NT24-001-17012024-CNA35-647-A/W0013--B1--B1/P020--B1--B1	A	siFN1	ctrl	rep 1	5.10261e+09	4.28613e+09	3.72626e+09	1.15364e+07	1.13391e+07
302	B1	P021	NT24-001-17012024-CNA35-647-A--B1--B1--W0013--P021--T00001--Z001--C01.ome.tif	237	-0.84181	-1.8026	4665600	85120	NT24-001-17012024-CNA35-647-A	NT24_001		21	W0013--B1--B1	Experiments_2024	/g/pepperkok/tuechler/Experiments_2024/NT24_001/NT24-001-17012024-CNA35-647-A/W0013--B1--B1/P021--B1--B1	/g/pepperkok/tuechler/Experiments_2024/NT24_001/NT24-001-17012024-CNA35-647-A/W0013--B1--B1/P021--B1--B1	A	siFN1	ctrl	rep 1	5.57834e+09	4.76186e+09	4.20198e+09	1.39139e+07	1.37165e+07
242	B1	P022	NT24-001-17012024-CNA35-647-A--B1--B1--W0013--P022--T00001--Z001--C01.ome.tif	238	-0.873749	-1.80103	4665600	85573.9	NT24-001-17012024-CNA35-647-A	NT24_001		22	W0013--B1--B1	Experiments_2024	/g/pepperkok/tuechler/Experiments_2024/NT24_001/NT24-001-17012024-CNA35-647-A/W0013--B1--B1/P022--B1--B1	/g/pepperkok/tuechler/Experiments_2024/NT24_001/NT24-001-17012024-CNA35-647-A/W0013--B1--B1/P022--B1--B1	A	siFN1	ctrl	rep 1	5.60808e+09	4.7916e+09	4.23173e+09	1.74865e+07	1.72892e+07
173	B1	P023	NT24-001-17012024-CNA35-647-A--B1--B1--W0013--P023--T00001--Z001--C01.ome.tif	239	-0.982335	-1.70277	4665600	82176.5	NT24-001-17012024-CNA35-647-A	NT24_001		23	W0013--B1--B1	Experiments_2024	/g/pepperkok/tuechler/Experiments_2024/NT24_001/NT24-001-17012024-CNA35-647-A/W0013--B1--B1/P023--B1--B1	/g/pepperkok/tuechler/Experiments_2024/NT24_001/NT24-001-17012024-CNA35-647-A/W0013--B1--B1/P023--B1--B1	A	siFN1	ctrl	rep 1	5.38544e+09	4.56896e+09	4.00909e+09	2.31739e+07	2.29766e+07
80	B1	P024	NT24-001-17012024-CNA35-647-A--B1--B1--W0013--P024--T00001--Z001--C01.ome.tif	240	-1.17173	-1.87408	4665600	52664	NT24-001-17012024-CNA35-647-A	NT24_001		24	W0013--B1--B1	Experiments_2024	/g/pepperkok/tuechler/Experiments_2024/NT24_001/NT24-001-17012024-CNA35-647-A/W0013--B1--B1/P024--B1--B1	/g/pepperkok/tuechler/Experiments_2024/NT24_001/NT24-001-17012024-CNA35-647-A/W0013--B1--B1/P024--B1--B1	A	siFN1	ctrl	rep 1	3.45133e+09	2.63485e+09	2.07498e+09	2.59373e+07	2.57399e+07
102	B1	P025	NT24-001-17012024-CNA35-647-A--B1--B1--W0013--P025--T00001--Z001--C01.ome.tif	241	-1.05835	-1.84112	4665600	71490.7	NT24-001-17012024-CNA35-647-A	NT24_001		25	W0013--B1--B1	Experiments_2024	/g/pepperkok/tuechler/Experiments_2024/NT24_001/NT24-001-17012024-CNA35-647-A/W0013--B1--B1/P025--B1--B1	/g/pepperkok/tuechler/Experiments_2024/NT24_001/NT24-001-17012024-CNA35-647-A/W0013--B1--B1/P025--B1--B1	A	siFN1	ctrl	rep 1	4.68514e+09	3.86866e+09	3.30879e+09	3.24391e+07	3.22418e+07
282	B1	P026	NT24-001-17012024-CNA35-647-A--B1--B1--W0013--P026--T00001--Z001--C01.ome.tif	242	-1.01222	-1.78416	4665600	79320.2	NT24-001-17012024-CNA35-647-A	NT24_001		26	W0013--B1--B1	Experiments_2024	/g/pepperkok/tuechler/Experiments_2024/NT24_001/NT24-001-17012024-CNA35-647-A/W0013--B1--B1/P026--B1--B1	/g/pepperkok/tuechler/Experiments_2024/NT24_001/NT24-001-17012024-CNA35-647-A/W0013--B1--B1/P026--B1--B1	A	siFN1	ctrl	rep 1	5.19825e+09	4.38177e+09	3.8219e+09	1.35528e+07	1.33555e+07
272	B1	P027	NT24-001-17012024-CNA35-647-A--B1--B1--W0013--P027--T00001--Z001--C01.ome.tif	243	-0.982447	-1.72613	4665600	80469.8	NT24-001-17012024-CNA35-647-A	NT24_001		27	W0013--B1--B1	Experiments_2024	/g/pepperkok/tuechler/Experiments_2024/NT24_001/NT24-001-17012024-CNA35-647-A/W0013--B1--B1/P027--B1--B1	/g/pepperkok/tuechler/Experiments_2024/NT24_001/NT24-001-17012024-CNA35-647-A/W0013--B1--B1/P027--B1--B1	A	siFN1	ctrl	rep 1	5.27359e+09	4.45711e+09	3.89724e+09	1.43281e+07	1.41307e+07
206	B1	P028	NT24-001-17012024-CNA35-647-A--B1--B1--W0013--P028--T00001--Z001--C01.ome.tif	244	-0.839329	-1.81954	4665600	82516.2	NT24-001-17012024-CNA35-647-A	NT24_001		28	W0013--B1--B1	Experiments_2024	/g/pepperkok/tuechler/Experiments_2024/NT24_001/NT24-001-17012024-CNA35-647-A/W0013--B1--B1/P028--B1--B1	/g/pepperkok/tuechler/Experiments_2024/NT24_001/NT24-001-17012024-CNA35-647-A/W0013--B1--B1/P028--B1--B1	A	siFN1	ctrl	rep 1	5.4077e+09	4.59122e+09	4.03135e+09	1.95697e+07	1.93723e+07
146	B1	P029	NT24-001-17012024-CNA35-647-A--B1--B1--W0013--P029--T00001--Z001--C01.ome.tif	245	-0.989261	-1.84941	4665600	64395.6	NT24-001-17012024-CNA35-647-A	NT24_001		29	W0013--B1--B1	Experiments_2024	/g/pepperkok/tuechler/Experiments_2024/NT24_001/NT24-001-17012024-CNA35-647-A/W0013--B1--B1/P029--B1--B1	/g/pepperkok/tuechler/Experiments_2024/NT24_001/NT24-001-17012024-CNA35-647-A/W0013--B1--B1/P029--B1--B1	A	siFN1	ctrl	rep 1	4.22017e+09	3.40369e+09	2.84382e+09	1.94782e+07	1.92809e+07
100	B1	P030	NT24-001-17012024-CNA35-647-A--B1--B1--W0013--P030--T00001--Z001--C01.ome.tif	246	-1.08035	-1.75828	4665600	63850.8	NT24-001-17012024-CNA35-647-A	NT24_001		30	W0013--B1--B1	Experiments_2024	/g/pepperkok/tuechler/Experiments_2024/NT24_001/NT24-001-17012024-CNA35-647-A/W0013--B1--B1/P030--B1--B1	/g/pepperkok/tuechler/Experiments_2024/NT24_001/NT24-001-17012024-CNA35-647-A/W0013--B1--B1/P030--B1--B1	A	siFN1	ctrl	rep 1	4.18446e+09	3.36798e+09	2.80811e+09	2.80811e+07	2.78838e+07
125	B1	P031	NT24-001-17012024-CNA35-647-A--B1--B1--W0013--P031--T00001--Z001--C01.ome.tif	247	-1.04575	-1.89625	4665600	73555.6	NT24-001-17012024-CNA35-647-A	NT24_001		31	W0013--B1--B1	Experiments_2024	/g/pepperkok/tuechler/Experiments_2024/NT24_001/NT24-001-17012024-CNA35-647-A/W0013--B1--B1/P031--B1--B1	/g/pepperkok/tuechler/Experiments_2024/NT24_001/NT24-001-17012024-CNA35-647-A/W0013--B1--B1/P031--B1--B1	A	siFN1	ctrl	rep 1	4.82047e+09	4.00399e+09	3.44411e+09	2.75529e+07	2.73556e+07
177	B1	P032	NT24-001-17012024-CNA35-647-A--B1--B1--W0013--P032--T00001--Z001--C01.ome.tif	248	-0.984003	-1.82435	4665600	76232.9	NT24-001-17012024-CNA35-647-A	NT24_001		32	W0013--B1--B1	Experiments_2024	/g/pepperkok/tuechler/Experiments_2024/NT24_001/NT24-001-17012024-CNA35-647-A/W0013--B1--B1/P032--B1--B1	/g/pepperkok/tuechler/Experiments_2024/NT24_001/NT24-001-17012024-CNA35-647-A/W0013--B1--B1/P032--B1--B1	A	siFN1	ctrl	rep 1	4.99592e+09	4.17944e+09	3.61957e+09	2.04495e+07	2.02522e+07
165	B1	P033	NT24-001-17012024-CNA35-647-A--B1--B1--W0013--P033--T00001--Z001--C01.ome.tif	249	-1.04715	-1.81601	4665600	93350.3	NT24-001-17012024-CNA35-647-A	NT24_001		33	W0013--B1--B1	Experiments_2024	/g/pepperkok/tuechler/Experiments_2024/NT24_001/NT24-001-17012024-CNA35-647-A/W0013--B1--B1/P033--B1--B1	/g/pepperkok/tuechler/Experiments_2024/NT24_001/NT24-001-17012024-CNA35-647-A/W0013--B1--B1/P033--B1--B1	A	siFN1	ctrl	rep 1	6.11771e+09	5.30123e+09	4.74136e+09	2.87355e+07	2.85382e+07
108	B1	P034	NT24-001-17012024-CNA35-647-A--B1--B1--W0013--P034--T00001--Z001--C01.ome.tif	250	-1.09984	-1.82849	4665600	69925.9	NT24-001-17012024-CNA35-647-A	NT24_001		34	W0013--B1--B1	Experiments_2024	/g/pepperkok/tuechler/Experiments_2024/NT24_001/NT24-001-17012024-CNA35-647-A/W0013--B1--B1/P034--B1--B1	/g/pepperkok/tuechler/Experiments_2024/NT24_001/NT24-001-17012024-CNA35-647-A/W0013--B1--B1/P034--B1--B1	A	siFN1	ctrl	rep 1	4.5826e+09	3.76612e+09	3.20624e+09	2.96874e+07	2.94901e+07
70	B1	P035	NT24-001-17012024-CNA35-647-A--B1--B1--W0013--P035--T00001--Z001--C01.ome.tif	251	-1.13272	-1.78982	4665600	53860.2	NT24-001-17012024-CNA35-647-A	NT24_001		35	W0013--B1--B1	Experiments_2024	/g/pepperkok/tuechler/Experiments_2024/NT24_001/NT24-001-17012024-CNA35-647-A/W0013--B1--B1/P035--B1--B1	/g/pepperkok/tuechler/Experiments_2024/NT24_001/NT24-001-17012024-CNA35-647-A/W0013--B1--B1/P035--B1--B1	A	siFN1	ctrl	rep 1	3.52973e+09	2.71325e+09	2.15338e+09	3.07626e+07	3.05652e+07
101	B1	P036	NT24-001-17012024-CNA35-647-A--B1--B1--W0013--P036--T00001--Z001--C01.ome.tif	252	-1.02309	-1.88224	4665600	82385.5	NT24-001-17012024-CNA35-647-A	NT24_001		36	W0013--B1--B1	Experiments_2024	/g/pepperkok/tuechler/Experiments_2024/NT24_001/NT24-001-17012024-CNA35-647-A/W0013--B1--B1/P036--B1--B1	/g/pepperkok/tuechler/Experiments_2024/NT24_001/NT24-001-17012024-CNA35-647-A/W0013--B1--B1/P036--B1--B1	A	siFN1	ctrl	rep 1	5.39913e+09	4.58265e+09	4.02278e+09	3.98295e+07	3.96322e+07
245	B2	P001	NT24-001-17012024-CNA35-647-A--B2--B2--W0014--P001--T00001--Z001--C01.ome.tif	253	-1.02944	-1.74165	4665600	72543.6	NT24-001-17012024-CNA35-647-A	NT24_001		1	W0014--B2--B2	Experiments_2024	/g/pepperkok/tuechler/Experiments_2024/NT24_001/NT24-001-17012024-CNA35-647-A/W0014--B2--B2/P001--B2--B2	/g/pepperkok/tuechler/Experiments_2024/NT24_001/NT24-001-17012024-CNA35-647-A/W0014--B2--B2/P001--B2--B2	A	siNeg9	ctrl	rep 1	4.75414e+09	3.93766e+09	3.37779e+09	1.37869e+07	1.35896e+07
264	B2	P002	NT24-001-17012024-CNA35-647-A--B2--B2--W0014--P002--T00001--Z001--C01.ome.tif	254	-1.10583	-1.81348	4665600	74392	NT24-001-17012024-CNA35-647-A	NT24_001		2	W0014--B2--B2	Experiments_2024	/g/pepperkok/tuechler/Experiments_2024/NT24_001/NT24-001-17012024-CNA35-647-A/W0014--B2--B2/P002--B2--B2	/g/pepperkok/tuechler/Experiments_2024/NT24_001/NT24-001-17012024-CNA35-647-A/W0014--B2--B2/P002--B2--B2	A	siNeg9	ctrl	rep 1	4.87528e+09	4.0588e+09	3.49893e+09	1.32535e+07	1.30562e+07
210	B2	P003	NT24-001-17012024-CNA35-647-A--B2--B2--W0014--P003--T00001--Z001--C01.ome.tif	255	-0.98324	-1.86246	4665600	71531.1	NT24-001-17012024-CNA35-647-A	NT24_001		3	W0014--B2--B2	Experiments_2024	/g/pepperkok/tuechler/Experiments_2024/NT24_001/NT24-001-17012024-CNA35-647-A/W0014--B2--B2/P003--B2--B2	/g/pepperkok/tuechler/Experiments_2024/NT24_001/NT24-001-17012024-CNA35-647-A/W0014--B2--B2/P003--B2--B2	A	siNeg9	ctrl	rep 1	4.68779e+09	3.87131e+09	3.31144e+09	1.57687e+07	1.55714e+07
190	B2	P004	NT24-001-17012024-CNA35-647-A--B2--B2--W0014--P004--T00001--Z001--C01.ome.tif	256	-1.20515	-1.86944	4665600	66887.6	NT24-001-17012024-CNA35-647-A	NT24_001		4	W0014--B2--B2	Experiments_2024	/g/pepperkok/tuechler/Experiments_2024/NT24_001/NT24-001-17012024-CNA35-647-A/W0014--B2--B2/P004--B2--B2	/g/pepperkok/tuechler/Experiments_2024/NT24_001/NT24-001-17012024-CNA35-647-A/W0014--B2--B2/P004--B2--B2	A	siNeg9	ctrl	rep 1	4.38348e+09	3.567e+09	3.00712e+09	1.5827e+07	1.56296e+07
183	B2	P005	NT24-001-17012024-CNA35-647-A--B2--B2--W0014--P005--T00001--Z001--C01.ome.tif	257	-0.981631	-1.8855	4665600	67753.2	NT24-001-17012024-CNA35-647-A	NT24_001		5	W0014--B2--B2	Experiments_2024	/g/pepperkok/tuechler/Experiments_2024/NT24_001/NT24-001-17012024-CNA35-647-A/W0014--B2--B2/P005--B2--B2	/g/pepperkok/tuechler/Experiments_2024/NT24_001/NT24-001-17012024-CNA35-647-A/W0014--B2--B2/P005--B2--B2	A	siNeg9	ctrl	rep 1	4440205962	3623725962	3063853962	1.67424e+07	1.6545e+07
172	B2	P006	NT24-001-17012024-CNA35-647-A--B2--B2--W0014--P006--T00001--Z001--C01.ome.tif	258	-1.03851	-1.74399	4665600	63129	NT24-001-17012024-CNA35-647-A	NT24_001		6	W0014--B2--B2	Experiments_2024	/g/pepperkok/tuechler/Experiments_2024/NT24_001/NT24-001-17012024-CNA35-647-A/W0014--B2--B2/P006--B2--B2	/g/pepperkok/tuechler/Experiments_2024/NT24_001/NT24-001-17012024-CNA35-647-A/W0014--B2--B2/P006--B2--B2	A	siNeg9	ctrl	rep 1	4.13716e+09	3.32068e+09	2.76081e+09	1.60512e+07	1.58539e+07
289	B2	P007	NT24-001-17012024-CNA35-647-A--B2--B2--W0014--P007--T00001--Z001--C01.ome.tif	259	-0.987842	-1.61653	4665600	85466.7	NT24-001-17012024-CNA35-647-A	NT24_001		7	W0014--B2--B2	Experiments_2024	/g/pepperkok/tuechler/Experiments_2024/NT24_001/NT24-001-17012024-CNA35-647-A/W0014--B2--B2/P007--B2--B2	/g/pepperkok/tuechler/Experiments_2024/NT24_001/NT24-001-17012024-CNA35-647-A/W0014--B2--B2/P007--B2--B2	A	siNeg9	ctrl	rep 1	5.60106e+09	4.78458e+09	4.22471e+09	1.46184e+07	1.4421e+07
328	B2	P008	NT24-001-17012024-CNA35-647-A--B2--B2--W0014--P008--T00001--Z001--C01.ome.tif	260	-0.971011	-1.73218	4665600	80232.1	NT24-001-17012024-CNA35-647-A	NT24_001		8	W0014--B2--B2	Experiments_2024	/g/pepperkok/tuechler/Experiments_2024/NT24_001/NT24-001-17012024-CNA35-647-A/W0014--B2--B2/P008--B2--B2	/g/pepperkok/tuechler/Experiments_2024/NT24_001/NT24-001-17012024-CNA35-647-A/W0014--B2--B2/P008--B2--B2	A	siNeg9	ctrl	rep 1	5.25801e+09	4.44153e+09	3.88166e+09	1.18343e+07	1.1637e+07
260	B2	P009	NT24-001-17012024-CNA35-647-A--B2--B2--W0014--P009--T00001--Z001--C01.ome.tif	261	-1.03164	-2.12862	4665600	76491.5	NT24-001-17012024-CNA35-647-A	NT24_001		9	W0014--B2--B2	Experiments_2024	/g/pepperkok/tuechler/Experiments_2024/NT24_001/NT24-001-17012024-CNA35-647-A/W0014--B2--B2/P009--B2--B2	/g/pepperkok/tuechler/Experiments_2024/NT24_001/NT24-001-17012024-CNA35-647-A/W0014--B2--B2/P009--B2--B2	A	siNeg9	ctrl	rep 1	5.01287e+09	4.19639e+09	3.63652e+09	1.39866e+07	1.37893e+07
225	B2	P010	NT24-001-17012024-CNA35-647-A--B2--B2--W0014--P010--T00001--Z001--C01.ome.tif	262	-1.09418	-2.06055	4665600	72127.7	NT24-001-17012024-CNA35-647-A	NT24_001		10	W0014--B2--B2	Experiments_2024	/g/pepperkok/tuechler/Experiments_2024/NT24_001/NT24-001-17012024-CNA35-647-A/W0014--B2--B2/P010--B2--B2	/g/pepperkok/tuechler/Experiments_2024/NT24_001/NT24-001-17012024-CNA35-647-A/W0014--B2--B2/P010--B2--B2	A	siNeg9	ctrl	rep 1	4.72689e+09	3.91041e+09	3.35054e+09	1.48913e+07	1.4694e+07
181	B2	P011	NT24-001-17012024-CNA35-647-A--B2--B2--W0014--P011--T00001--Z001--C01.ome.tif	263	-0.971996	-1.89002	4665600	55010.1	NT24-001-17012024-CNA35-647-A	NT24_001		11	W0014--B2--B2	Experiments_2024	/g/pepperkok/tuechler/Experiments_2024/NT24_001/NT24-001-17012024-CNA35-647-A/W0014--B2--B2/P011--B2--B2	/g/pepperkok/tuechler/Experiments_2024/NT24_001/NT24-001-17012024-CNA35-647-A/W0014--B2--B2/P011--B2--B2	A	siNeg9	ctrl	rep 1	3.60508e+09	2.7886e+09	2.22873e+09	1.23134e+07	1.21161e+07
179	B2	P012	NT24-001-17012024-CNA35-647-A--B2--B2--W0014--P012--T00001--Z001--C01.ome.tif	264	-0.988947	-1.71525	4665600	60529.1	NT24-001-17012024-CNA35-647-A	NT24_001		12	W0014--B2--B2	Experiments_2024	/g/pepperkok/tuechler/Experiments_2024/NT24_001/NT24-001-17012024-CNA35-647-A/W0014--B2--B2/P012--B2--B2	/g/pepperkok/tuechler/Experiments_2024/NT24_001/NT24-001-17012024-CNA35-647-A/W0014--B2--B2/P012--B2--B2	A	siNeg9	ctrl	rep 1	3.96677e+09	3.15029e+09	2.59042e+09	1.44716e+07	1.42743e+07
245	B2	P013	NT24-001-17012024-CNA35-647-A--B2--B2--W0014--P013--T00001--Z001--C01.ome.tif	265	-0.946128	-1.81915	4665600	85215.4	NT24-001-17012024-CNA35-647-A	NT24_001		13	W0014--B2--B2	Experiments_2024	/g/pepperkok/tuechler/Experiments_2024/NT24_001/NT24-001-17012024-CNA35-647-A/W0014--B2--B2/P013--B2--B2	/g/pepperkok/tuechler/Experiments_2024/NT24_001/NT24-001-17012024-CNA35-647-A/W0014--B2--B2/P013--B2--B2	A	siNeg9	ctrl	rep 1	5.58459e+09	4.76811e+09	4.20824e+09	1.71765e+07	1.69792e+07
347	B2	P014	NT24-001-17012024-CNA35-647-A--B2--B2--W0014--P014--T00001--Z001--C01.ome.tif	266	-1.05375	-1.73493	4665600	81536.4	NT24-001-17012024-CNA35-647-A	NT24_001		14	W0014--B2--B2	Experiments_2024	/g/pepperkok/tuechler/Experiments_2024/NT24_001/NT24-001-17012024-CNA35-647-A/W0014--B2--B2/P014--B2--B2	/g/pepperkok/tuechler/Experiments_2024/NT24_001/NT24-001-17012024-CNA35-647-A/W0014--B2--B2/P014--B2--B2	A	siNeg9	ctrl	rep 1	5.34349e+09	4.52701e+09	3.96714e+09	1.14327e+07	1.12353e+07
361	B2	P015	NT24-001-17012024-CNA35-647-A--B2--B2--W0014--P015--T00001--Z001--C01.ome.tif	267	-1.20308	-1.68655	4665600	82751.5	NT24-001-17012024-CNA35-647-A	NT24_001		15	W0014--B2--B2	Experiments_2024	/g/pepperkok/tuechler/Experiments_2024/NT24_001/NT24-001-17012024-CNA35-647-A/W0014--B2--B2/P015--B2--B2	/g/pepperkok/tuechler/Experiments_2024/NT24_001/NT24-001-17012024-CNA35-647-A/W0014--B2--B2/P015--B2--B2	A	siNeg9	ctrl	rep 1	5.42312e+09	4.60664e+09	4.04676e+09	1.12099e+07	1.10125e+07
294	B2	P016	NT24-001-17012024-CNA35-647-A--B2--B2--W0014--P016--T00001--Z001--C01.ome.tif	268	-0.904294	-1.81725	4665600	71581.6	NT24-001-17012024-CNA35-647-A	NT24_001		16	W0014--B2--B2	Experiments_2024	/g/pepperkok/tuechler/Experiments_2024/NT24_001/NT24-001-17012024-CNA35-647-A/W0014--B2--B2/P016--B2--B2	/g/pepperkok/tuechler/Experiments_2024/NT24_001/NT24-001-17012024-CNA35-647-A/W0014--B2--B2/P016--B2--B2	A	siNeg9	ctrl	rep 1	4.6911e+09	3.87462e+09	3.31475e+09	1.12747e+07	1.10773e+07
160	B2	P017	NT24-001-17012024-CNA35-647-A--B2--B2--W0014--P017--T00001--Z001--C01.ome.tif	269	-1.0785	-1.73221	4665600	61870.7	NT24-001-17012024-CNA35-647-A	NT24_001		17	W0014--B2--B2	Experiments_2024	/g/pepperkok/tuechler/Experiments_2024/NT24_001/NT24-001-17012024-CNA35-647-A/W0014--B2--B2/P017--B2--B2	/g/pepperkok/tuechler/Experiments_2024/NT24_001/NT24-001-17012024-CNA35-647-A/W0014--B2--B2/P017--B2--B2	A	siNeg9	ctrl	rep 1	4.0547e+09	3.23822e+09	2.67834e+09	1.67397e+07	1.65423e+07
113	B2	P018	NT24-001-17012024-CNA35-647-A--B2--B2--W0014--P018--T00001--Z001--C01.ome.tif	270	-1.10269	-1.79607	4665600	44213.8	NT24-001-17012024-CNA35-647-A	NT24_001		18	W0014--B2--B2	Experiments_2024	/g/pepperkok/tuechler/Experiments_2024/NT24_001/NT24-001-17012024-CNA35-647-A/W0014--B2--B2/P018--B2--B2	/g/pepperkok/tuechler/Experiments_2024/NT24_001/NT24-001-17012024-CNA35-647-A/W0014--B2--B2/P018--B2--B2	A	siNeg9	ctrl	rep 1	2.89755e+09	2.08107e+09	1.5212e+09	1.34619e+07	1.32646e+07
159	B2	P019	NT24-001-17012024-CNA35-647-A--B2--B2--W0014--P019--T00001--Z001--C01.ome.tif	271	-1.06558	-1.89127	4665600	85080.1	NT24-001-17012024-CNA35-647-A	NT24_001		19	W0014--B2--B2	Experiments_2024	/g/pepperkok/tuechler/Experiments_2024/NT24_001/NT24-001-17012024-CNA35-647-A/W0014--B2--B2/P019--B2--B2	/g/pepperkok/tuechler/Experiments_2024/NT24_001/NT24-001-17012024-CNA35-647-A/W0014--B2--B2/P019--B2--B2	A	siNeg9	ctrl	rep 1	5.57572e+09	4.75924e+09	4.19937e+09	2.64111e+07	2.62138e+07
283	B2	P020	NT24-001-17012024-CNA35-647-A--B2--B2--W0014--P020--T00001--Z001--C01.ome.tif	272	-1.10181	-1.73872	4665600	81663.5	NT24-001-17012024-CNA35-647-A	NT24_001		20	W0014--B2--B2	Experiments_2024	/g/pepperkok/tuechler/Experiments_2024/NT24_001/NT24-001-17012024-CNA35-647-A/W0014--B2--B2/P020--B2--B2	/g/pepperkok/tuechler/Experiments_2024/NT24_001/NT24-001-17012024-CNA35-647-A/W0014--B2--B2/P020--B2--B2	A	siNeg9	ctrl	rep 1	5.35182e+09	4.53534e+09	3.97547e+09	1.40476e+07	1.38503e+07
375	B2	P021	NT24-001-17012024-CNA35-647-A--B2--B2--W0014--P021--T00001--Z001--C01.ome.tif	273	-0.997816	-1.79966	4665600	81135.6	NT24-001-17012024-CNA35-647-A	NT24_001		21	W0014--B2--B2	Experiments_2024	/g/pepperkok/tuechler/Experiments_2024/NT24_001/NT24-001-17012024-CNA35-647-A/W0014--B2--B2/P021--B2--B2	/g/pepperkok/tuechler/Experiments_2024/NT24_001/NT24-001-17012024-CNA35-647-A/W0014--B2--B2/P021--B2--B2	A	siNeg9	ctrl	rep 1	5.31722e+09	4.50074e+09	3.94087e+09	1.0509e+07	1.03116e+07
298	B2	P022	NT24-001-17012024-CNA35-647-A--B2--B2--W0014--P022--T00001--Z001--C01.ome.tif	274	-0.989924	-1.83584	4665600	71086.3	NT24-001-17012024-CNA35-647-A	NT24_001		22	W0014--B2--B2	Experiments_2024	/g/pepperkok/tuechler/Experiments_2024/NT24_001/NT24-001-17012024-CNA35-647-A/W0014--B2--B2/P022--B2--B2	/g/pepperkok/tuechler/Experiments_2024/NT24_001/NT24-001-17012024-CNA35-647-A/W0014--B2--B2/P022--B2--B2	A	siNeg9	ctrl	rep 1	4.65864e+09	3.84216e+09	3.28229e+09	1.10144e+07	1.0817e+07
156	B2	P023	NT24-001-17012024-CNA35-647-A--B2--B2--W0014--P023--T00001--Z001--C01.ome.tif	275	-1.09686	-1.83549	4665600	52364.4	NT24-001-17012024-CNA35-647-A	NT24_001		23	W0014--B2--B2	Experiments_2024	/g/pepperkok/tuechler/Experiments_2024/NT24_001/NT24-001-17012024-CNA35-647-A/W0014--B2--B2/P023--B2--B2	/g/pepperkok/tuechler/Experiments_2024/NT24_001/NT24-001-17012024-CNA35-647-A/W0014--B2--B2/P023--B2--B2	A	siNeg9	ctrl	rep 1	3.4317e+09	2.61522e+09	2.05535e+09	1.31753e+07	1.2978e+07
85	B2	P024	NT24-001-17012024-CNA35-647-A--B2--B2--W0014--P024--T00001--Z001--C01.ome.tif	276	-1.14151	-1.97497	4665600	40079.2	NT24-001-17012024-CNA35-647-A	NT24_001		24	W0014--B2--B2	Experiments_2024	/g/pepperkok/tuechler/Experiments_2024/NT24_001/NT24-001-17012024-CNA35-647-A/W0014--B2--B2/P024--B2--B2	/g/pepperkok/tuechler/Experiments_2024/NT24_001/NT24-001-17012024-CNA35-647-A/W0014--B2--B2/P024--B2--B2	A	siNeg9	ctrl	rep 1	2.62659e+09	1.81011e+09	1.25024e+09	1.47087e+07	1.45113e+07
132	B2	P025	NT24-001-17012024-CNA35-647-A--B2--B2--W0014--P025--T00001--Z001--C01.ome.tif	277	-1.0905	-1.87444	4665600	63086.8	NT24-001-17012024-CNA35-647-A	NT24_001		25	W0014--B2--B2	Experiments_2024	/g/pepperkok/tuechler/Experiments_2024/NT24_001/NT24-001-17012024-CNA35-647-A/W0014--B2--B2/P025--B2--B2	/g/pepperkok/tuechler/Experiments_2024/NT24_001/NT24-001-17012024-CNA35-647-A/W0014--B2--B2/P025--B2--B2	A	siNeg9	ctrl	rep 1	4.13439e+09	3.31791e+09	2.75804e+09	2.08942e+07	2.06969e+07
117	B2	P026	NT24-001-17012024-CNA35-647-A--B2--B2--W0014--P026--T00001--Z001--C01.ome.tif	278	-1.15487	-1.82667	4665600	63593.1	NT24-001-17012024-CNA35-647-A	NT24_001		26	W0014--B2--B2	Experiments_2024	/g/pepperkok/tuechler/Experiments_2024/NT24_001/NT24-001-17012024-CNA35-647-A/W0014--B2--B2/P026--B2--B2	/g/pepperkok/tuechler/Experiments_2024/NT24_001/NT24-001-17012024-CNA35-647-A/W0014--B2--B2/P026--B2--B2	A	siNeg9	ctrl	rep 1	4.16757e+09	3.35109e+09	2.79122e+09	2.38566e+07	2.36592e+07
248	B2	P027	NT24-001-17012024-CNA35-647-A--B2--B2--W0014--P027--T00001--Z001--C01.ome.tif	279	-1.05586	-1.81837	4665600	76492.9	NT24-001-17012024-CNA35-647-A	NT24_001		27	W0014--B2--B2	Experiments_2024	/g/pepperkok/tuechler/Experiments_2024/NT24_001/NT24-001-17012024-CNA35-647-A/W0014--B2--B2/P027--B2--B2	/g/pepperkok/tuechler/Experiments_2024/NT24_001/NT24-001-17012024-CNA35-647-A/W0014--B2--B2/P027--B2--B2	A	siNeg9	ctrl	rep 1	5.01296e+09	4.19648e+09	3.63661e+09	1.46637e+07	1.44664e+07
179	B2	P028	NT24-001-17012024-CNA35-647-A--B2--B2--W0014--P028--T00001--Z001--C01.ome.tif	280	-1.04521	-1.93263	4665600	67815.8	NT24-001-17012024-CNA35-647-A	NT24_001		28	W0014--B2--B2	Experiments_2024	/g/pepperkok/tuechler/Experiments_2024/NT24_001/NT24-001-17012024-CNA35-647-A/W0014--B2--B2/P028--B2--B2	/g/pepperkok/tuechler/Experiments_2024/NT24_001/NT24-001-17012024-CNA35-647-A/W0014--B2--B2/P028--B2--B2	A	siNeg9	ctrl	rep 1	4.44431e+09	3.62783e+09	3.06795e+09	1.71394e+07	1.69421e+07
121	B2	P029	NT24-001-17012024-CNA35-647-A--B2--B2--W0014--P029--T00001--Z001--C01.ome.tif	281	-0.960823	-1.79495	4665600	42120	NT24-001-17012024-CNA35-647-A	NT24_001		29	W0014--B2--B2	Experiments_2024	/g/pepperkok/tuechler/Experiments_2024/NT24_001/NT24-001-17012024-CNA35-647-A/W0014--B2--B2/P029--B2--B2	/g/pepperkok/tuechler/Experiments_2024/NT24_001/NT24-001-17012024-CNA35-647-A/W0014--B2--B2/P029--B2--B2	A	siNeg9	ctrl	rep 1	2.76033e+09	1.94385e+09	1.38398e+09	1.14379e+07	1.12405e+07
75	B2	P030	NT24-001-17012024-CNA35-647-A--B2--B2--W0014--P030--T00001--Z001--C01.ome.tif	282	-1.11533	-1.91975	4665600	40609.8	NT24-001-17012024-CNA35-647-A	NT24_001		30	W0014--B2--B2	Experiments_2024	/g/pepperkok/tuechler/Experiments_2024/NT24_001/NT24-001-17012024-CNA35-647-A/W0014--B2--B2/P030--B2--B2	/g/pepperkok/tuechler/Experiments_2024/NT24_001/NT24-001-17012024-CNA35-647-A/W0014--B2--B2/P030--B2--B2	A	siNeg9	ctrl	rep 1	2.66136e+09	1.84488e+09	1.28501e+09	1.71335e+07	1.69362e+07
68	B2	P031	NT24-001-17012024-CNA35-647-A--B2--B2--W0014--P031--T00001--Z001--C01.ome.tif	283	-1.18787	-1.79271	4665600	44917.9	NT24-001-17012024-CNA35-647-A	NT24_001		31	W0014--B2--B2	Experiments_2024	/g/pepperkok/tuechler/Experiments_2024/NT24_001/NT24-001-17012024-CNA35-647-A/W0014--B2--B2/P031--B2--B2	/g/pepperkok/tuechler/Experiments_2024/NT24_001/NT24-001-17012024-CNA35-647-A/W0014--B2--B2/P031--B2--B2	A	siNeg9	ctrl	rep 1	2.9437e+09	2.12722e+09	1.56735e+09	2.30492e+07	2.28519e+07
73	B2	P032	NT24-001-17012024-CNA35-647-A--B2--B2--W0014--P032--T00001--Z001--C01.ome.tif	284	-1.11373	-1.95131	4665600	47271.5	NT24-001-17012024-CNA35-647-A	NT24_001		32	W0014--B2--B2	Experiments_2024	/g/pepperkok/tuechler/Experiments_2024/NT24_001/NT24-001-17012024-CNA35-647-A/W0014--B2--B2/P032--B2--B2	/g/pepperkok/tuechler/Experiments_2024/NT24_001/NT24-001-17012024-CNA35-647-A/W0014--B2--B2/P032--B2--B2	A	siNeg9	ctrl	rep 1	3.09794e+09	2.28146e+09	1.72159e+09	2.35834e+07	2.33861e+07
141	B2	P033	NT24-001-17012024-CNA35-647-A--B2--B2--W0014--P033--T00001--Z001--C01.ome.tif	285	-1.14702	-1.80385	4665600	57290.2	NT24-001-17012024-CNA35-647-A	NT24_001		33	W0014--B2--B2	Experiments_2024	/g/pepperkok/tuechler/Experiments_2024/NT24_001/NT24-001-17012024-CNA35-647-A/W0014--B2--B2/P033--B2--B2	/g/pepperkok/tuechler/Experiments_2024/NT24_001/NT24-001-17012024-CNA35-647-A/W0014--B2--B2/P033--B2--B2	A	siNeg9	ctrl	rep 1	3.75451e+09	2.93803e+09	2.37816e+09	1.68664e+07	1.66691e+07
192	B2	P034	NT24-001-17012024-CNA35-647-A--B2--B2--W0014--P034--T00001--Z001--C01.ome.tif	286	-1.16897	-1.82045	4665600	67408.9	NT24-001-17012024-CNA35-647-A	NT24_001		34	W0014--B2--B2	Experiments_2024	/g/pepperkok/tuechler/Experiments_2024/NT24_001/NT24-001-17012024-CNA35-647-A/W0014--B2--B2/P034--B2--B2	/g/pepperkok/tuechler/Experiments_2024/NT24_001/NT24-001-17012024-CNA35-647-A/W0014--B2--B2/P034--B2--B2	A	siNeg9	ctrl	rep 1	4.41764e+09	3.60116e+09	3.04129e+09	1.584e+07	1.56427e+07
186	B2	P035	NT24-001-17012024-CNA35-647-A--B2--B2--W0014--P035--T00001--Z001--C01.ome.tif	287	-0.993473	-1.7889	4665600	63673.7	NT24-001-17012024-CNA35-647-A	NT24_001		35	W0014--B2--B2	Experiments_2024	/g/pepperkok/tuechler/Experiments_2024/NT24_001/NT24-001-17012024-CNA35-647-A/W0014--B2--B2/P035--B2--B2	/g/pepperkok/tuechler/Experiments_2024/NT24_001/NT24-001-17012024-CNA35-647-A/W0014--B2--B2/P035--B2--B2	A	siNeg9	ctrl	rep 1	4.17286e+09	3.35638e+09	2.7965e+09	1.5035e+07	1.48376e+07
131	B2	P036	NT24-001-17012024-CNA35-647-A--B2--B2--W0014--P036--T00001--Z001--C01.ome.tif	288	-1.12273	-1.8013	4665600	70977.6	NT24-001-17012024-CNA35-647-A	NT24_001		36	W0014--B2--B2	Experiments_2024	/g/pepperkok/tuechler/Experiments_2024/NT24_001/NT24-001-17012024-CNA35-647-A/W0014--B2--B2/P036--B2--B2	/g/pepperkok/tuechler/Experiments_2024/NT24_001/NT24-001-17012024-CNA35-647-A/W0014--B2--B2/P036--B2--B2	A	siNeg9	ctrl	rep 1	4.65152e+09	3.83504e+09	3.27516e+09	2.50012e+07	2.48039e+07
222	B3	P001	NT24-001-17012024-CNA35-647-A--B3--B3--W0015--P001--T00001--Z001--C01.ome.tif	289	-0.982029	-1.81202	4665600	61188.1	NT24-001-17012024-CNA35-647-A	NT24_001		1	W0015--B3--B3	Experiments_2024	/g/pepperkok/tuechler/Experiments_2024/NT24_001/NT24-001-17012024-CNA35-647-A/W0015--B3--B3/P001--B3--B3	/g/pepperkok/tuechler/Experiments_2024/NT24_001/NT24-001-17012024-CNA35-647-A/W0015--B3--B3/P001--B3--B3	A	siSMAD1a	ctrl	rep 1	4.00996e+09	3.19348e+09	2.63361e+09	1.18631e+07	1.16658e+07
160	B3	P002	NT24-001-17012024-CNA35-647-A--B3--B3--W0015--P002--T00001--Z001--C01.ome.tif	290	-1.01332	-1.83121	4665600	52506.2	NT24-001-17012024-CNA35-647-A	NT24_001		2	W0015--B3--B3	Experiments_2024	/g/pepperkok/tuechler/Experiments_2024/NT24_001/NT24-001-17012024-CNA35-647-A/W0015--B3--B3/P002--B3--B3	/g/pepperkok/tuechler/Experiments_2024/NT24_001/NT24-001-17012024-CNA35-647-A/W0015--B3--B3/P002--B3--B3	A	siSMAD1a	ctrl	rep 1	3.441e+09	2.62452e+09	2.06464e+09	1.2904e+07	1.27067e+07
208	B3	P003	NT24-001-17012024-CNA35-647-A--B3--B3--W0015--P003--T00001--Z001--C01.ome.tif	291	-0.983781	-1.83658	4665600	60598	NT24-001-17012024-CNA35-647-A	NT24_001		3	W0015--B3--B3	Experiments_2024	/g/pepperkok/tuechler/Experiments_2024/NT24_001/NT24-001-17012024-CNA35-647-A/W0015--B3--B3/P003--B3--B3	/g/pepperkok/tuechler/Experiments_2024/NT24_001/NT24-001-17012024-CNA35-647-A/W0015--B3--B3/P003--B3--B3	A	siSMAD1a	ctrl	rep 1	3.97129e+09	3.15481e+09	2.59494e+09	1.24757e+07	1.22783e+07
254	B3	P004	NT24-001-17012024-CNA35-647-A--B3--B3--W0015--P004--T00001--Z001--C01.ome.tif	292	-1.05253	-1.72559	4665600	62349.4	NT24-001-17012024-CNA35-647-A	NT24_001		4	W0015--B3--B3	Experiments_2024	/g/pepperkok/tuechler/Experiments_2024/NT24_001/NT24-001-17012024-CNA35-647-A/W0015--B3--B3/P004--B3--B3	/g/pepperkok/tuechler/Experiments_2024/NT24_001/NT24-001-17012024-CNA35-647-A/W0015--B3--B3/P004--B3--B3	A	siSMAD1a	ctrl	rep 1	4.08607e+09	3.26959e+09	2.70972e+09	1.06682e+07	1.04708e+07
126	B3	P005	NT24-001-17012024-CNA35-647-A--B3--B3--W0015--P005--T00001--Z001--C01.ome.tif	293	-0.960991	-1.84817	4665600	54011.3	NT24-001-17012024-CNA35-647-A	NT24_001		5	W0015--B3--B3	Experiments_2024	/g/pepperkok/tuechler/Experiments_2024/NT24_001/NT24-001-17012024-CNA35-647-A/W0015--B3--B3/P005--B3--B3	/g/pepperkok/tuechler/Experiments_2024/NT24_001/NT24-001-17012024-CNA35-647-A/W0015--B3--B3/P005--B3--B3	A	siSMAD1a	ctrl	rep 1	3.53963e+09	2.72315e+09	2.16328e+09	1.71689e+07	1.69716e+07
184	B3	P006	NT24-001-17012024-CNA35-647-A--B3--B3--W0015--P006--T00001--Z001--C01.ome.tif	294	-0.990444	-1.95294	4665600	64976.4	NT24-001-17012024-CNA35-647-A	NT24_001		6	W0015--B3--B3	Experiments_2024	/g/pepperkok/tuechler/Experiments_2024/NT24_001/NT24-001-17012024-CNA35-647-A/W0015--B3--B3/P006--B3--B3	/g/pepperkok/tuechler/Experiments_2024/NT24_001/NT24-001-17012024-CNA35-647-A/W0015--B3--B3/P006--B3--B3	A	siSMAD1a	ctrl	rep 1	4.25823e+09	3.44175e+09	2.88188e+09	1.56624e+07	1.5465e+07
310	B3	P007	NT24-001-17012024-CNA35-647-A--B3--B3--W0015--P007--T00001--Z001--C01.ome.tif	295	-1.04691	-1.75855	4665600	77793.9	NT24-001-17012024-CNA35-647-A	NT24_001		7	W0015--B3--B3	Experiments_2024	/g/pepperkok/tuechler/Experiments_2024/NT24_001/NT24-001-17012024-CNA35-647-A/W0015--B3--B3/P007--B3--B3	/g/pepperkok/tuechler/Experiments_2024/NT24_001/NT24-001-17012024-CNA35-647-A/W0015--B3--B3/P007--B3--B3	A	siSMAD1a	ctrl	rep 1	5.09822e+09	4.28174e+09	3.72187e+09	1.2006e+07	1.18087e+07
254	B3	P008	NT24-001-17012024-CNA35-647-A--B3--B3--W0015--P008--T00001--Z001--C01.ome.tif	296	-1.02466	-1.6866	4665600	62609.2	NT24-001-17012024-CNA35-647-A	NT24_001		8	W0015--B3--B3	Experiments_2024	/g/pepperkok/tuechler/Experiments_2024/NT24_001/NT24-001-17012024-CNA35-647-A/W0015--B3--B3/P008--B3--B3	/g/pepperkok/tuechler/Experiments_2024/NT24_001/NT24-001-17012024-CNA35-647-A/W0015--B3--B3/P008--B3--B3	A	siSMAD1a	ctrl	rep 1	4.10309e+09	3.28661e+09	2.72674e+09	1.07352e+07	1.05379e+07
251	B3	P009	NT24-001-17012024-CNA35-647-A--B3--B3--W0015--P009--T00001--Z001--C01.ome.tif	297	-0.914701	-1.77603	4665600	69434.7	NT24-001-17012024-CNA35-647-A	NT24_001		9	W0015--B3--B3	Experiments_2024	/g/pepperkok/tuechler/Experiments_2024/NT24_001/NT24-001-17012024-CNA35-647-A/W0015--B3--B3/P009--B3--B3	/g/pepperkok/tuechler/Experiments_2024/NT24_001/NT24-001-17012024-CNA35-647-A/W0015--B3--B3/P009--B3--B3	A	siSMAD1a	ctrl	rep 1	4.55041e+09	3.73393e+09	3.17405e+09	1.26456e+07	1.24483e+07
232	B3	P010	NT24-001-17012024-CNA35-647-A--B3--B3--W0015--P010--T00001--Z001--C01.ome.tif	298	-0.962215	-1.74501	4665600	60241.7	NT24-001-17012024-CNA35-647-A	NT24_001		10	W0015--B3--B3	Experiments_2024	/g/pepperkok/tuechler/Experiments_2024/NT24_001/NT24-001-17012024-CNA35-647-A/W0015--B3--B3/P010--B3--B3	/g/pepperkok/tuechler/Experiments_2024/NT24_001/NT24-001-17012024-CNA35-647-A/W0015--B3--B3/P010--B3--B3	A	siSMAD1a	ctrl	rep 1	3.94794e+09	3.13146e+09	2.57159e+09	1.10844e+07	1.08871e+07
160	B3	P011	NT24-001-17012024-CNA35-647-A--B3--B3--W0015--P011--T00001--Z001--C01.ome.tif	299	-1.19522	-1.71771	4665600	54644.2	NT24-001-17012024-CNA35-647-A	NT24_001		11	W0015--B3--B3	Experiments_2024	/g/pepperkok/tuechler/Experiments_2024/NT24_001/NT24-001-17012024-CNA35-647-A/W0015--B3--B3/P011--B3--B3	/g/pepperkok/tuechler/Experiments_2024/NT24_001/NT24-001-17012024-CNA35-647-A/W0015--B3--B3/P011--B3--B3	A	siSMAD1a	ctrl	rep 1	3.58111e+09	2.76463e+09	2.20476e+09	1.37797e+07	1.35824e+07
136	B3	P012	NT24-001-17012024-CNA35-647-A--B3--B3--W0015--P012--T00001--Z001--C01.ome.tif	300	-1.15277	-1.84252	4665600	58990.5	NT24-001-17012024-CNA35-647-A	NT24_001		12	W0015--B3--B3	Experiments_2024	/g/pepperkok/tuechler/Experiments_2024/NT24_001/NT24-001-17012024-CNA35-647-A/W0015--B3--B3/P012--B3--B3	/g/pepperkok/tuechler/Experiments_2024/NT24_001/NT24-001-17012024-CNA35-647-A/W0015--B3--B3/P012--B3--B3	A	siSMAD1a	ctrl	rep 1	3.86594e+09	3.04946e+09	2.48959e+09	1.83058e+07	1.81085e+07
359	B3	P013	NT24-001-17012024-CNA35-647-A--B3--B3--W0015--P013--T00001--Z001--C01.ome.tif	301	-1.01276	-1.70726	4665600	81625.7	NT24-001-17012024-CNA35-647-A	NT24_001		13	W0015--B3--B3	Experiments_2024	/g/pepperkok/tuechler/Experiments_2024/NT24_001/NT24-001-17012024-CNA35-647-A/W0015--B3--B3/P013--B3--B3	/g/pepperkok/tuechler/Experiments_2024/NT24_001/NT24-001-17012024-CNA35-647-A/W0015--B3--B3/P013--B3--B3	A	siSMAD1a	ctrl	rep 1	5.34934e+09	4.53286e+09	3.97299e+09	1.10668e+07	1.08695e+07
337	B3	P014	NT24-001-17012024-CNA35-647-A--B3--B3--W0015--P014--T00001--Z001--C01.ome.tif	302	-1.03023	-1.75657	4665600	79434.7	NT24-001-17012024-CNA35-647-A	NT24_001		14	W0015--B3--B3	Experiments_2024	/g/pepperkok/tuechler/Experiments_2024/NT24_001/NT24-001-17012024-CNA35-647-A/W0015--B3--B3/P014--B3--B3	/g/pepperkok/tuechler/Experiments_2024/NT24_001/NT24-001-17012024-CNA35-647-A/W0015--B3--B3/P014--B3--B3	A	siSMAD1a	ctrl	rep 1	5.20575e+09	4.38927e+09	3.8294e+09	1.13632e+07	1.11659e+07
356	B3	P015	NT24-001-17012024-CNA35-647-A--B3--B3--W0015--P015--T00001--Z001--C01.ome.tif	303	-1.04094	-1.70088	4665600	79584.4	NT24-001-17012024-CNA35-647-A	NT24_001		15	W0015--B3--B3	Experiments_2024	/g/pepperkok/tuechler/Experiments_2024/NT24_001/NT24-001-17012024-CNA35-647-A/W0015--B3--B3/P015--B3--B3	/g/pepperkok/tuechler/Experiments_2024/NT24_001/NT24-001-17012024-CNA35-647-A/W0015--B3--B3/P015--B3--B3	A	siSMAD1a	ctrl	rep 1	5.21557e+09	4.39909e+09	3.83921e+09	1.07843e+07	1.0587e+07
235	B3	P016	NT24-001-17012024-CNA35-647-A--B3--B3--W0015--P016--T00001--Z001--C01.ome.tif	304	-0.941138	-1.78751	4665600	60920	NT24-001-17012024-CNA35-647-A	NT24_001		16	W0015--B3--B3	Experiments_2024	/g/pepperkok/tuechler/Experiments_2024/NT24_001/NT24-001-17012024-CNA35-647-A/W0015--B3--B3/P016--B3--B3	/g/pepperkok/tuechler/Experiments_2024/NT24_001/NT24-001-17012024-CNA35-647-A/W0015--B3--B3/P016--B3--B3	A	siSMAD1a	ctrl	rep 1	3.99239e+09	3.17591e+09	2.61604e+09	1.11321e+07	1.09348e+07
196	B3	P017	NT24-001-17012024-CNA35-647-A--B3--B3--W0015--P017--T00001--Z001--C01.ome.tif	305	-1.01061	-1.78593	4665600	57583.7	NT24-001-17012024-CNA35-647-A	NT24_001		17	W0015--B3--B3	Experiments_2024	/g/pepperkok/tuechler/Experiments_2024/NT24_001/NT24-001-17012024-CNA35-647-A/W0015--B3--B3/P017--B3--B3	/g/pepperkok/tuechler/Experiments_2024/NT24_001/NT24-001-17012024-CNA35-647-A/W0015--B3--B3/P017--B3--B3	A	siSMAD1a	ctrl	rep 1	3.77375e+09	2.95727e+09	2.3974e+09	1.22316e+07	1.20343e+07
112	B3	P018	NT24-001-17012024-CNA35-647-A--B3--B3--W0015--P018--T00001--Z001--C01.ome.tif	306	-1.26422	-1.98146	4665600	48668.7	NT24-001-17012024-CNA35-647-A	NT24_001		18	W0015--B3--B3	Experiments_2024	/g/pepperkok/tuechler/Experiments_2024/NT24_001/NT24-001-17012024-CNA35-647-A/W0015--B3--B3/P018--B3--B3	/g/pepperkok/tuechler/Experiments_2024/NT24_001/NT24-001-17012024-CNA35-647-A/W0015--B3--B3/P018--B3--B3	A	siSMAD1a	ctrl	rep 1	3.18951e+09	2.37303e+09	1.81315e+09	1.61889e+07	1.59915e+07
192	B3	P019	NT24-001-17012024-CNA35-647-A--B3--B3--W0015--P019--T00001--Z001--C01.ome.tif	307	-0.814581	-1.88384	4665600	56817.6	NT24-001-17012024-CNA35-647-A	NT24_001		19	W0015--B3--B3	Experiments_2024	/g/pepperkok/tuechler/Experiments_2024/NT24_001/NT24-001-17012024-CNA35-647-A/W0015--B3--B3/P019--B3--B3	/g/pepperkok/tuechler/Experiments_2024/NT24_001/NT24-001-17012024-CNA35-647-A/W0015--B3--B3/P019--B3--B3	A	siSMAD1a	ctrl	rep 1	3.72354e+09	2.90706e+09	2.34719e+09	1.22249e+07	1.20276e+07
257	B3	P020	NT24-001-17012024-CNA35-647-A--B3--B3--W0015--P020--T00001--Z001--C01.ome.tif	308	-0.992956	-1.73509	4665600	62807.2	NT24-001-17012024-CNA35-647-A	NT24_001		20	W0015--B3--B3	Experiments_2024	/g/pepperkok/tuechler/Experiments_2024/NT24_001/NT24-001-17012024-CNA35-647-A/W0015--B3--B3/P020--B3--B3	/g/pepperkok/tuechler/Experiments_2024/NT24_001/NT24-001-17012024-CNA35-647-A/W0015--B3--B3/P020--B3--B3	A	siSMAD1a	ctrl	rep 1	4.11607e+09	3.29959e+09	2.73972e+09	1.06604e+07	1.04631e+07
283	B3	P021	NT24-001-17012024-CNA35-647-A--B3--B3--W0015--P021--T00001--Z001--C01.ome.tif	309	-0.971525	-1.7947	4665600	67515.6	NT24-001-17012024-CNA35-647-A	NT24_001		21	W0015--B3--B3	Experiments_2024	/g/pepperkok/tuechler/Experiments_2024/NT24_001/NT24-001-17012024-CNA35-647-A/W0015--B3--B3/P021--B3--B3	/g/pepperkok/tuechler/Experiments_2024/NT24_001/NT24-001-17012024-CNA35-647-A/W0015--B3--B3/P021--B3--B3	A	siSMAD1a	ctrl	rep 1	4.42464e+09	3.60816e+09	3.04828e+09	1.07713e+07	1.0574e+07
177	B3	P022	NT24-001-17012024-CNA35-647-A--B3--B3--W0015--P022--T00001--Z001--C01.ome.tif	310	-1.0261	-1.94183	4665600	56028.7	NT24-001-17012024-CNA35-647-A	NT24_001		22	W0015--B3--B3	Experiments_2024	/g/pepperkok/tuechler/Experiments_2024/NT24_001/NT24-001-17012024-CNA35-647-A/W0015--B3--B3/P022--B3--B3	/g/pepperkok/tuechler/Experiments_2024/NT24_001/NT24-001-17012024-CNA35-647-A/W0015--B3--B3/P022--B3--B3	A	siSMAD1a	ctrl	rep 1	3.67184e+09	2.85536e+09	2.29549e+09	1.29688e+07	1.27715e+07
119	B3	P023	NT24-001-17012024-CNA35-647-A--B3--B3--W0015--P023--T00001--Z001--C01.ome.tif	311	-1.28066	-1.80286	4665600	46647.1	NT24-001-17012024-CNA35-647-A	NT24_001		23	W0015--B3--B3	Experiments_2024	/g/pepperkok/tuechler/Experiments_2024/NT24_001/NT24-001-17012024-CNA35-647-A/W0015--B3--B3/P023--B3--B3	/g/pepperkok/tuechler/Experiments_2024/NT24_001/NT24-001-17012024-CNA35-647-A/W0015--B3--B3/P023--B3--B3	A	siSMAD1a	ctrl	rep 1	3.05702e+09	2.24054e+09	1.68067e+09	1.41232e+07	1.39259e+07
143	B3	P024	NT24-001-17012024-CNA35-647-A--B3--B3--W0015--P024--T00001--Z001--C01.ome.tif	312	-1.17327	-1.87077	4665600	61769.7	NT24-001-17012024-CNA35-647-A	NT24_001		24	W0015--B3--B3	Experiments_2024	/g/pepperkok/tuechler/Experiments_2024/NT24_001/NT24-001-17012024-CNA35-647-A/W0015--B3--B3/P024--B3--B3	/g/pepperkok/tuechler/Experiments_2024/NT24_001/NT24-001-17012024-CNA35-647-A/W0015--B3--B3/P024--B3--B3	A	siSMAD1a	ctrl	rep 1	4.04807e+09	3.23159e+09	2.67172e+09	1.86834e+07	1.8486e+07
180	B3	P025	NT24-001-17012024-CNA35-647-A--B3--B3--W0015--P025--T00001--Z001--C01.ome.tif	313	-1.02809	-1.98038	4665600	53535.1	NT24-001-17012024-CNA35-647-A	NT24_001		25	W0015--B3--B3	Experiments_2024	/g/pepperkok/tuechler/Experiments_2024/NT24_001/NT24-001-17012024-CNA35-647-A/W0015--B3--B3/P025--B3--B3	/g/pepperkok/tuechler/Experiments_2024/NT24_001/NT24-001-17012024-CNA35-647-A/W0015--B3--B3/P025--B3--B3	A	siSMAD1a	ctrl	rep 1	3.50842e+09	2.69194e+09	2.13207e+09	1.18448e+07	1.16475e+07
209	B3	P026	NT24-001-17012024-CNA35-647-A--B3--B3--W0015--P026--T00001--Z001--C01.ome.tif	314	-1.11319	-1.84541	4665600	56087.7	NT24-001-17012024-CNA35-647-A	NT24_001		26	W0015--B3--B3	Experiments_2024	/g/pepperkok/tuechler/Experiments_2024/NT24_001/NT24-001-17012024-CNA35-647-A/W0015--B3--B3/P026--B3--B3	/g/pepperkok/tuechler/Experiments_2024/NT24_001/NT24-001-17012024-CNA35-647-A/W0015--B3--B3/P026--B3--B3	A	siSMAD1a	ctrl	rep 1	3.67571e+09	2.85923e+09	2.29936e+09	1.10017e+07	1.08044e+07
185	B3	P027	NT24-001-17012024-CNA35-647-A--B3--B3--W0015--P027--T00001--Z001--C01.ome.tif	315	-1.18971	-1.92286	4665600	56190.3	NT24-001-17012024-CNA35-647-A	NT24_001		27	W0015--B3--B3	Experiments_2024	/g/pepperkok/tuechler/Experiments_2024/NT24_001/NT24-001-17012024-CNA35-647-A/W0015--B3--B3/P027--B3--B3	/g/pepperkok/tuechler/Experiments_2024/NT24_001/NT24-001-17012024-CNA35-647-A/W0015--B3--B3/P027--B3--B3	A	siSMAD1a	ctrl	rep 1	3.68243e+09	2.86595e+09	2.30608e+09	1.24653e+07	1.2268e+07
134	B3	P028	NT24-001-17012024-CNA35-647-A--B3--B3--W0015--P028--T00001--Z001--C01.ome.tif	316	-1.09833	-1.86786	4665600	50576.4	NT24-001-17012024-CNA35-647-A	NT24_001		28	W0015--B3--B3	Experiments_2024	/g/pepperkok/tuechler/Experiments_2024/NT24_001/NT24-001-17012024-CNA35-647-A/W0015--B3--B3/P028--B3--B3	/g/pepperkok/tuechler/Experiments_2024/NT24_001/NT24-001-17012024-CNA35-647-A/W0015--B3--B3/P028--B3--B3	A	siSMAD1a	ctrl	rep 1	3.31452e+09	2.49804e+09	1.93817e+09	1.4464e+07	1.42666e+07
87	B3	P029	NT24-001-17012024-CNA35-647-A--B3--B3--W0015--P029--T00001--Z001--C01.ome.tif	317	-1.10208	-1.81341	4665600	43323.1	NT24-001-17012024-CNA35-647-A	NT24_001		29	W0015--B3--B3	Experiments_2024	/g/pepperkok/tuechler/Experiments_2024/NT24_001/NT24-001-17012024-CNA35-647-A/W0015--B3--B3/P029--B3--B3	/g/pepperkok/tuechler/Experiments_2024/NT24_001/NT24-001-17012024-CNA35-647-A/W0015--B3--B3/P029--B3--B3	A	siSMAD1a	ctrl	rep 1	2.83918e+09	2.0227e+09	1.46283e+09	1.68141e+07	1.66168e+07
118	B3	P030	NT24-001-17012024-CNA35-647-A--B3--B3--W0015--P030--T00001--Z001--C01.ome.tif	318	-1.09396	-1.86328	4665600	46389.3	NT24-001-17012024-CNA35-647-A	NT24_001		30	W0015--B3--B3	Experiments_2024	/g/pepperkok/tuechler/Experiments_2024/NT24_001/NT24-001-17012024-CNA35-647-A/W0015--B3--B3/P030--B3--B3	/g/pepperkok/tuechler/Experiments_2024/NT24_001/NT24-001-17012024-CNA35-647-A/W0015--B3--B3/P030--B3--B3	A	siSMAD1a	ctrl	rep 1	3.04012e+09	2.22364e+09	1.66377e+09	1.40998e+07	1.39024e+07
171	B3	P031	NT24-001-17012024-CNA35-647-A--B3--B3--W0015--P031--T00001--Z001--C01.ome.tif	319	-1.06295	-1.81982	4665600	56731.8	NT24-001-17012024-CNA35-647-A	NT24_001		31	W0015--B3--B3	Experiments_2024	/g/pepperkok/tuechler/Experiments_2024/NT24_001/NT24-001-17012024-CNA35-647-A/W0015--B3--B3/P031--B3--B3	/g/pepperkok/tuechler/Experiments_2024/NT24_001/NT24-001-17012024-CNA35-647-A/W0015--B3--B3/P031--B3--B3	A	siSMAD1a	ctrl	rep 1	3.71792e+09	2.90144e+09	2.34157e+09	1.36934e+07	1.3496e+07
164	B3	P032	NT24-001-17012024-CNA35-647-A--B3--B3--W0015--P032--T00001--Z001--C01.ome.tif	320	-1.18692	-1.96437	4665600	51932	NT24-001-17012024-CNA35-647-A	NT24_001		32	W0015--B3--B3	Experiments_2024	/g/pepperkok/tuechler/Experiments_2024/NT24_001/NT24-001-17012024-CNA35-647-A/W0015--B3--B3/P032--B3--B3	/g/pepperkok/tuechler/Experiments_2024/NT24_001/NT24-001-17012024-CNA35-647-A/W0015--B3--B3/P032--B3--B3	A	siSMAD1a	ctrl	rep 1	3.40336e+09	2.58688e+09	2.02701e+09	1.23598e+07	1.21625e+07
106	B3	P033	NT24-001-17012024-CNA35-647-A--B3--B3--W0015--P033--T00001--Z001--C01.ome.tif	321	-1.30607	-1.88683	4665600	49513.4	NT24-001-17012024-CNA35-647-A	NT24_001		33	W0015--B3--B3	Experiments_2024	/g/pepperkok/tuechler/Experiments_2024/NT24_001/NT24-001-17012024-CNA35-647-A/W0015--B3--B3/P033--B3--B3	/g/pepperkok/tuechler/Experiments_2024/NT24_001/NT24-001-17012024-CNA35-647-A/W0015--B3--B3/P033--B3--B3	A	siSMAD1a	ctrl	rep 1	3.24486e+09	2.42838e+09	1.86851e+09	1.76274e+07	1.74301e+07
188	B3	P034	NT24-001-17012024-CNA35-647-A--B3--B3--W0015--P034--T00001--Z001--C01.ome.tif	322	-1.04394	-1.89525	4665600	60830.3	NT24-001-17012024-CNA35-647-A	NT24_001		34	W0015--B3--B3	Experiments_2024	/g/pepperkok/tuechler/Experiments_2024/NT24_001/NT24-001-17012024-CNA35-647-A/W0015--B3--B3/P034--B3--B3	/g/pepperkok/tuechler/Experiments_2024/NT24_001/NT24-001-17012024-CNA35-647-A/W0015--B3--B3/P034--B3--B3	A	siSMAD1a	ctrl	rep 1	3.98652e+09	3.17004e+09	2.61016e+09	1.38839e+07	1.36865e+07
157	B3	P035	NT24-001-17012024-CNA35-647-A--B3--B3--W0015--P035--T00001--Z001--C01.ome.tif	323	-1.03023	-1.79545	4665600	58439.5	NT24-001-17012024-CNA35-647-A	NT24_001		35	W0015--B3--B3	Experiments_2024	/g/pepperkok/tuechler/Experiments_2024/NT24_001/NT24-001-17012024-CNA35-647-A/W0015--B3--B3/P035--B3--B3	/g/pepperkok/tuechler/Experiments_2024/NT24_001/NT24-001-17012024-CNA35-647-A/W0015--B3--B3/P035--B3--B3	A	siSMAD1a	ctrl	rep 1	3.82983e+09	3.01335e+09	2.45348e+09	1.56273e+07	1.54299e+07
175	B3	P036	NT24-001-17012024-CNA35-647-A--B3--B3--W0015--P036--T00001--Z001--C01.ome.tif	324	-0.904367	-1.70278	4665600	72268.2	NT24-001-17012024-CNA35-647-A	NT24_001		36	W0015--B3--B3	Experiments_2024	/g/pepperkok/tuechler/Experiments_2024/NT24_001/NT24-001-17012024-CNA35-647-A/W0015--B3--B3/P036--B3--B3	/g/pepperkok/tuechler/Experiments_2024/NT24_001/NT24-001-17012024-CNA35-647-A/W0015--B3--B3/P036--B3--B3	A	siSMAD1a	ctrl	rep 1	4.7361e+09	3.91962e+09	3.35975e+09	1.91986e+07	1.90012e+07
167	B4	P001	NT24-001-17012024-CNA35-647-A--B4--B4--W0016--P001--T00001--Z001--C01.ome.tif	325	-0.955033	-2.0209	4665600	76656.4	NT24-001-17012024-CNA35-647-A	NT24_001		1	W0016--B4--B4	Experiments_2024	/g/pepperkok/tuechler/Experiments_2024/NT24_001/NT24-001-17012024-CNA35-647-A/W0016--B4--B4/P001--B4--B4	/g/pepperkok/tuechler/Experiments_2024/NT24_001/NT24-001-17012024-CNA35-647-A/W0016--B4--B4/P001--B4--B4	A	siSMAD1b	ctrl	rep 1	5.02368e+09	4.2072e+09	3.64733e+09	2.18403e+07	2.16429e+07
235	B4	P002	NT24-001-17012024-CNA35-647-A--B4--B4--W0016--P002--T00001--Z001--C01.ome.tif	326	-1.03374	-1.90394	4665600	83629.1	NT24-001-17012024-CNA35-647-A	NT24_001		2	W0016--B4--B4	Experiments_2024	/g/pepperkok/tuechler/Experiments_2024/NT24_001/NT24-001-17012024-CNA35-647-A/W0016--B4--B4/P002--B4--B4	/g/pepperkok/tuechler/Experiments_2024/NT24_001/NT24-001-17012024-CNA35-647-A/W0016--B4--B4/P002--B4--B4	A	siSMAD1b	ctrl	rep 1	5.48064e+09	4.66416e+09	4.10428e+09	1.7465e+07	1.72677e+07
248	B4	P003	NT24-001-17012024-CNA35-647-A--B4--B4--W0016--P003--T00001--Z001--C01.ome.tif	327	-0.995098	-1.90548	4665600	89888.8	NT24-001-17012024-CNA35-647-A	NT24_001		3	W0016--B4--B4	Experiments_2024	/g/pepperkok/tuechler/Experiments_2024/NT24_001/NT24-001-17012024-CNA35-647-A/W0016--B4--B4/P003--B4--B4	/g/pepperkok/tuechler/Experiments_2024/NT24_001/NT24-001-17012024-CNA35-647-A/W0016--B4--B4/P003--B4--B4	A	siSMAD1b	ctrl	rep 1	5.89086e+09	5.07438e+09	4.51451e+09	1.82037e+07	1.80063e+07
208	B4	P004	NT24-001-17012024-CNA35-647-A--B4--B4--W0016--P004--T00001--Z001--C01.ome.tif	328	-1.10183	-1.76982	4665600	84503.2	NT24-001-17012024-CNA35-647-A	NT24_001		4	W0016--B4--B4	Experiments_2024	/g/pepperkok/tuechler/Experiments_2024/NT24_001/NT24-001-17012024-CNA35-647-A/W0016--B4--B4/P004--B4--B4	/g/pepperkok/tuechler/Experiments_2024/NT24_001/NT24-001-17012024-CNA35-647-A/W0016--B4--B4/P004--B4--B4	A	siSMAD1b	ctrl	rep 1	5.53792e+09	4.72144e+09	4.16156e+09	2.00075e+07	1.98102e+07
125	B4	P005	NT24-001-17012024-CNA35-647-A--B4--B4--W0016--P005--T00001--Z001--C01.ome.tif	329	-1.12143	-1.97664	4665600	61143.3	NT24-001-17012024-CNA35-647-A	NT24_001		5	W0016--B4--B4	Experiments_2024	/g/pepperkok/tuechler/Experiments_2024/NT24_001/NT24-001-17012024-CNA35-647-A/W0016--B4--B4/P005--B4--B4	/g/pepperkok/tuechler/Experiments_2024/NT24_001/NT24-001-17012024-CNA35-647-A/W0016--B4--B4/P005--B4--B4	A	siSMAD1b	ctrl	rep 1	4.00703e+09	3.19055e+09	2.63067e+09	2.10454e+07	2.08481e+07
95	B4	P006	NT24-001-17012024-CNA35-647-A--B4--B4--W0016--P006--T00001--Z001--C01.ome.tif	330	-1.05677	-1.86529	4665600	57144.3	NT24-001-17012024-CNA35-647-A	NT24_001		6	W0016--B4--B4	Experiments_2024	/g/pepperkok/tuechler/Experiments_2024/NT24_001/NT24-001-17012024-CNA35-647-A/W0016--B4--B4/P006--B4--B4	/g/pepperkok/tuechler/Experiments_2024/NT24_001/NT24-001-17012024-CNA35-647-A/W0016--B4--B4/P006--B4--B4	A	siSMAD1b	ctrl	rep 1	3.74495e+09	2.92847e+09	2.3686e+09	2.49326e+07	2.47353e+07
286	B4	P007	NT24-001-17012024-CNA35-647-A--B4--B4--W0016--P007--T00001--Z001--C01.ome.tif	331	-1.02066	-1.72204	4665600	99475.7	NT24-001-17012024-CNA35-647-A	NT24_001		7	W0016--B4--B4	Experiments_2024	/g/pepperkok/tuechler/Experiments_2024/NT24_001/NT24-001-17012024-CNA35-647-A/W0016--B4--B4/P007--B4--B4	/g/pepperkok/tuechler/Experiments_2024/NT24_001/NT24-001-17012024-CNA35-647-A/W0016--B4--B4/P007--B4--B4	A	siSMAD1b	ctrl	rep 1	6.51914e+09	5.70266e+09	5.14279e+09	1.79818e+07	1.77844e+07
334	B4	P008	NT24-001-17012024-CNA35-647-A--B4--B4--W0016--P008--T00001--Z001--C01.ome.tif	332	-1.04819	-1.70652	4665600	101974	NT24-001-17012024-CNA35-647-A	NT24_001		8	W0016--B4--B4	Experiments_2024	/g/pepperkok/tuechler/Experiments_2024/NT24_001/NT24-001-17012024-CNA35-647-A/W0016--B4--B4/P008--B4--B4	/g/pepperkok/tuechler/Experiments_2024/NT24_001/NT24-001-17012024-CNA35-647-A/W0016--B4--B4/P008--B4--B4	A	siSMAD1b	ctrl	rep 1	6.68287e+09	5.86639e+09	5.30651e+09	1.58878e+07	1.56904e+07
285	B4	P009	NT24-001-17012024-CNA35-647-A--B4--B4--W0016--P009--T00001--Z001--C01.ome.tif	333	-1.27221	-1.92538	4665600	98793.2	NT24-001-17012024-CNA35-647-A	NT24_001		9	W0016--B4--B4	Experiments_2024	/g/pepperkok/tuechler/Experiments_2024/NT24_001/NT24-001-17012024-CNA35-647-A/W0016--B4--B4/P009--B4--B4	/g/pepperkok/tuechler/Experiments_2024/NT24_001/NT24-001-17012024-CNA35-647-A/W0016--B4--B4/P009--B4--B4	A	siSMAD1b	ctrl	rep 1	6.47441e+09	5.65793e+09	5.09806e+09	1.78879e+07	1.76906e+07
220	B4	P010	NT24-001-17012024-CNA35-647-A--B4--B4--W0016--P010--T00001--Z001--C01.ome.tif	334	-1.03088	-1.87568	4665600	80202.2	NT24-001-17012024-CNA35-647-A	NT24_001		10	W0016--B4--B4	Experiments_2024	/g/pepperkok/tuechler/Experiments_2024/NT24_001/NT24-001-17012024-CNA35-647-A/W0016--B4--B4/P010--B4--B4	/g/pepperkok/tuechler/Experiments_2024/NT24_001/NT24-001-17012024-CNA35-647-A/W0016--B4--B4/P010--B4--B4	A	siSMAD1b	ctrl	rep 1	5.25605e+09	4.43957e+09	3.8797e+09	1.7635e+07	1.74377e+07
114	B4	P011	NT24-001-17012024-CNA35-647-A--B4--B4--W0016--P011--T00001--Z001--C01.ome.tif	335	-1.06469	-1.94657	4665600	54955.2	NT24-001-17012024-CNA35-647-A	NT24_001		11	W0016--B4--B4	Experiments_2024	/g/pepperkok/tuechler/Experiments_2024/NT24_001/NT24-001-17012024-CNA35-647-A/W0016--B4--B4/P011--B4--B4	/g/pepperkok/tuechler/Experiments_2024/NT24_001/NT24-001-17012024-CNA35-647-A/W0016--B4--B4/P011--B4--B4	A	siSMAD1b	ctrl	rep 1	3.60149e+09	2.78501e+09	2.22514e+09	1.95188e+07	1.93214e+07
72	B4	P012	NT24-001-17012024-CNA35-647-A--B4--B4--W0016--P012--T00001--Z001--C01.ome.tif	336	-1.36054	-1.89634	4665600	56863.9	NT24-001-17012024-CNA35-647-A	NT24_001		12	W0016--B4--B4	Experiments_2024	/g/pepperkok/tuechler/Experiments_2024/NT24_001/NT24-001-17012024-CNA35-647-A/W0016--B4--B4/P012--B4--B4	/g/pepperkok/tuechler/Experiments_2024/NT24_001/NT24-001-17012024-CNA35-647-A/W0016--B4--B4/P012--B4--B4	A	siSMAD1b	ctrl	rep 1	3.72657e+09	2.91009e+09	2.35022e+09	3.2642e+07	3.24446e+07
351	B4	P013	NT24-001-17012024-CNA35-647-A--B4--B4--W0016--P013--T00001--Z001--C01.ome.tif	337	-1.09097	-1.79706	4665600	97955.5	NT24-001-17012024-CNA35-647-A	NT24_001		13	W0016--B4--B4	Experiments_2024	/g/pepperkok/tuechler/Experiments_2024/NT24_001/NT24-001-17012024-CNA35-647-A/W0016--B4--B4/P013--B4--B4	/g/pepperkok/tuechler/Experiments_2024/NT24_001/NT24-001-17012024-CNA35-647-A/W0016--B4--B4/P013--B4--B4	A	siSMAD1b	ctrl	rep 1	6.41951e+09	5.60303e+09	5.04316e+09	1.4368e+07	1.41706e+07
392	B4	P014	NT24-001-17012024-CNA35-647-A--B4--B4--W0016--P014--T00001--Z001--C01.ome.tif	338	-1.09387	-1.80223	4665600	95657.9	NT24-001-17012024-CNA35-647-A	NT24_001		14	W0016--B4--B4	Experiments_2024	/g/pepperkok/tuechler/Experiments_2024/NT24_001/NT24-001-17012024-CNA35-647-A/W0016--B4--B4/P014--B4--B4	/g/pepperkok/tuechler/Experiments_2024/NT24_001/NT24-001-17012024-CNA35-647-A/W0016--B4--B4/P014--B4--B4	A	siSMAD1b	ctrl	rep 1	6.26894e+09	5.45246e+09	4.89259e+09	1.24811e+07	1.22838e+07
375	B4	P015	NT24-001-17012024-CNA35-647-A--B4--B4--W0016--P015--T00001--Z001--C01.ome.tif	339	-1.13615	-1.72074	4665600	90385.1	NT24-001-17012024-CNA35-647-A	NT24_001		15	W0016--B4--B4	Experiments_2024	/g/pepperkok/tuechler/Experiments_2024/NT24_001/NT24-001-17012024-CNA35-647-A/W0016--B4--B4/P015--B4--B4	/g/pepperkok/tuechler/Experiments_2024/NT24_001/NT24-001-17012024-CNA35-647-A/W0016--B4--B4/P015--B4--B4	A	siSMAD1b	ctrl	rep 1	5.92338e+09	5.1069e+09	4.54703e+09	1.21254e+07	1.19281e+07
195	B4	P016	NT24-001-17012024-CNA35-647-A--B4--B4--W0016--P016--T00001--Z001--C01.ome.tif	340	-1.08293	-1.80985	4665600	73824.3	NT24-001-17012024-CNA35-647-A	NT24_001		16	W0016--B4--B4	Experiments_2024	/g/pepperkok/tuechler/Experiments_2024/NT24_001/NT24-001-17012024-CNA35-647-A/W0016--B4--B4/P016--B4--B4	/g/pepperkok/tuechler/Experiments_2024/NT24_001/NT24-001-17012024-CNA35-647-A/W0016--B4--B4/P016--B4--B4	A	siSMAD1b	ctrl	rep 1	4.83808e+09	4.0216e+09	3.46173e+09	1.77524e+07	1.75551e+07
109	B4	P017	NT24-001-17012024-CNA35-647-A--B4--B4--W0016--P017--T00001--Z001--C01.ome.tif	341	-1.06469	-1.75049	4665600	49624.7	NT24-001-17012024-CNA35-647-A	NT24_001		17	W0016--B4--B4	Experiments_2024	/g/pepperkok/tuechler/Experiments_2024/NT24_001/NT24-001-17012024-CNA35-647-A/W0016--B4--B4/P017--B4--B4	/g/pepperkok/tuechler/Experiments_2024/NT24_001/NT24-001-17012024-CNA35-647-A/W0016--B4--B4/P017--B4--B4	A	siSMAD1b	ctrl	rep 1	3.25215e+09	2.43567e+09	1.8758e+09	1.72092e+07	1.70118e+07
83	B4	P018	NT24-001-17012024-CNA35-647-A--B4--B4--W0016--P018--T00001--Z001--C01.ome.tif	342	-1.11538	-1.91502	4665600	59034	NT24-001-17012024-CNA35-647-A	NT24_001		18	W0016--B4--B4	Experiments_2024	/g/pepperkok/tuechler/Experiments_2024/NT24_001/NT24-001-17012024-CNA35-647-A/W0016--B4--B4/P018--B4--B4	/g/pepperkok/tuechler/Experiments_2024/NT24_001/NT24-001-17012024-CNA35-647-A/W0016--B4--B4/P018--B4--B4	A	siSMAD1b	ctrl	rep 1	3.86879e+09	3.05231e+09	2.49244e+09	3.00294e+07	2.9832e+07
222	B4	P019	NT24-001-17012024-CNA35-647-A--B4--B4--W0016--P019--T00001--Z001--C01.ome.tif	343	-1.06468	-1.9175	4665600	79399.1	NT24-001-17012024-CNA35-647-A	NT24_001		19	W0016--B4--B4	Experiments_2024	/g/pepperkok/tuechler/Experiments_2024/NT24_001/NT24-001-17012024-CNA35-647-A/W0016--B4--B4/P019--B4--B4	/g/pepperkok/tuechler/Experiments_2024/NT24_001/NT24-001-17012024-CNA35-647-A/W0016--B4--B4/P019--B4--B4	A	siSMAD1b	ctrl	rep 1	5.20342e+09	4.38694e+09	3.82707e+09	1.72391e+07	1.70417e+07
313	B4	P020	NT24-001-17012024-CNA35-647-A--B4--B4--W0016--P020--T00001--Z001--C01.ome.tif	344	-1.03254	-1.80117	4665600	85465.1	NT24-001-17012024-CNA35-647-A	NT24_001		20	W0016--B4--B4	Experiments_2024	/g/pepperkok/tuechler/Experiments_2024/NT24_001/NT24-001-17012024-CNA35-647-A/W0016--B4--B4/P020--B4--B4	/g/pepperkok/tuechler/Experiments_2024/NT24_001/NT24-001-17012024-CNA35-647-A/W0016--B4--B4/P020--B4--B4	A	siSMAD1b	ctrl	rep 1	5.60096e+09	4.78448e+09	4.2246e+09	1.34971e+07	1.32998e+07
274	B4	P021	NT24-001-17012024-CNA35-647-A--B4--B4--W0016--P021--T00001--Z001--C01.ome.tif	345	-1.12678	-1.87775	4665600	81223.7	NT24-001-17012024-CNA35-647-A	NT24_001		21	W0016--B4--B4	Experiments_2024	/g/pepperkok/tuechler/Experiments_2024/NT24_001/NT24-001-17012024-CNA35-647-A/W0016--B4--B4/P021--B4--B4	/g/pepperkok/tuechler/Experiments_2024/NT24_001/NT24-001-17012024-CNA35-647-A/W0016--B4--B4/P021--B4--B4	A	siSMAD1b	ctrl	rep 1	5.32299e+09	4.50651e+09	3.94664e+09	1.44038e+07	1.42065e+07
117	B4	P022	NT24-001-17012024-CNA35-647-A--B4--B4--W0016--P022--T00001--Z001--C01.ome.tif	346	-1.02919	-1.84762	4665600	57457.8	NT24-001-17012024-CNA35-647-A	NT24_001		22	W0016--B4--B4	Experiments_2024	/g/pepperkok/tuechler/Experiments_2024/NT24_001/NT24-001-17012024-CNA35-647-A/W0016--B4--B4/P022--B4--B4	/g/pepperkok/tuechler/Experiments_2024/NT24_001/NT24-001-17012024-CNA35-647-A/W0016--B4--B4/P022--B4--B4	A	siSMAD1b	ctrl	rep 1	3.7655e+09	2.94902e+09	2.38915e+09	2.04201e+07	2.02227e+07
61	B4	P023	NT24-001-17012024-CNA35-647-A--B4--B4--W0016--P023--T00001--Z001--C01.ome.tif	347	-1.20366	-1.84918	4665600	52969.9	NT24-001-17012024-CNA35-647-A	NT24_001		23	W0016--B4--B4	Experiments_2024	/g/pepperkok/tuechler/Experiments_2024/NT24_001/NT24-001-17012024-CNA35-647-A/W0016--B4--B4/P023--B4--B4	/g/pepperkok/tuechler/Experiments_2024/NT24_001/NT24-001-17012024-CNA35-647-A/W0016--B4--B4/P023--B4--B4	A	siSMAD1b	ctrl	rep 1	3.47138e+09	2.6549e+09	2.09503e+09	3.43447e+07	3.41474e+07
95	B4	P024	NT24-001-17012024-CNA35-647-A--B4--B4--W0016--P024--T00001--Z001--C01.ome.tif	348	-1.07393	-1.80716	4665600	52883.1	NT24-001-17012024-CNA35-647-A	NT24_001		24	W0016--B4--B4	Experiments_2024	/g/pepperkok/tuechler/Experiments_2024/NT24_001/NT24-001-17012024-CNA35-647-A/W0016--B4--B4/P024--B4--B4	/g/pepperkok/tuechler/Experiments_2024/NT24_001/NT24-001-17012024-CNA35-647-A/W0016--B4--B4/P024--B4--B4	A	siSMAD1b	ctrl	rep 1	3.46569e+09	2.64921e+09	2.08934e+09	2.19931e+07	2.17957e+07
129	B4	P025	NT24-001-17012024-CNA35-647-A--B4--B4--W0016--P025--T00001--Z001--C01.ome.tif	349	-1.0877	-1.73369	4665600	56270.9	NT24-001-17012024-CNA35-647-A	NT24_001		25	W0016--B4--B4	Experiments_2024	/g/pepperkok/tuechler/Experiments_2024/NT24_001/NT24-001-17012024-CNA35-647-A/W0016--B4--B4/P025--B4--B4	/g/pepperkok/tuechler/Experiments_2024/NT24_001/NT24-001-17012024-CNA35-647-A/W0016--B4--B4/P025--B4--B4	A	siSMAD1b	ctrl	rep 1	3.68771e+09	2.87123e+09	2.31136e+09	1.79175e+07	1.77202e+07
128	B4	P026	NT24-001-17012024-CNA35-647-A--B4--B4--W0016--P026--T00001--Z001--C01.ome.tif	350	-1.08968	-2.02009	4665600	65706.3	NT24-001-17012024-CNA35-647-A	NT24_001		26	W0016--B4--B4	Experiments_2024	/g/pepperkok/tuechler/Experiments_2024/NT24_001/NT24-001-17012024-CNA35-647-A/W0016--B4--B4/P026--B4--B4	/g/pepperkok/tuechler/Experiments_2024/NT24_001/NT24-001-17012024-CNA35-647-A/W0016--B4--B4/P026--B4--B4	A	siSMAD1b	ctrl	rep 1	4.30606e+09	3.48958e+09	2.92971e+09	2.28884e+07	2.2691e+07
125	B4	P027	NT24-001-17012024-CNA35-647-A--B4--B4--W0016--P027--T00001--Z001--C01.ome.tif	351	-1.0796	-2.01655	4665600	64611.1	NT24-001-17012024-CNA35-647-A	NT24_001		27	W0016--B4--B4	Experiments_2024	/g/pepperkok/tuechler/Experiments_2024/NT24_001/NT24-001-17012024-CNA35-647-A/W0016--B4--B4/P027--B4--B4	/g/pepperkok/tuechler/Experiments_2024/NT24_001/NT24-001-17012024-CNA35-647-A/W0016--B4--B4/P027--B4--B4	A	siSMAD1b	ctrl	rep 1	4.23429e+09	3.41781e+09	2.85793e+09	2.28635e+07	2.26661e+07
63	B4	P028	NT24-001-17012024-CNA35-647-A--B4--B4--W0016--P028--T00001--Z001--C01.ome.tif	352	-1.15281	-1.77271	4665600	47906.9	NT24-001-17012024-CNA35-647-A	NT24_001		28	W0016--B4--B4	Experiments_2024	/g/pepperkok/tuechler/Experiments_2024/NT24_001/NT24-001-17012024-CNA35-647-A/W0016--B4--B4/P028--B4--B4	/g/pepperkok/tuechler/Experiments_2024/NT24_001/NT24-001-17012024-CNA35-647-A/W0016--B4--B4/P028--B4--B4	A	siSMAD1b	ctrl	rep 1	3.13958e+09	2.3231e+09	1.76323e+09	2.79877e+07	2.77904e+07
49	B4	P029	NT24-001-17012024-CNA35-647-A--B4--B4--W0016--P029--T00001--Z001--C01.ome.tif	353	-1.65736	-2.032	4665600	39737.7	NT24-001-17012024-CNA35-647-A	NT24_001		29	W0016--B4--B4	Experiments_2024	/g/pepperkok/tuechler/Experiments_2024/NT24_001/NT24-001-17012024-CNA35-647-A/W0016--B4--B4/P029--B4--B4	/g/pepperkok/tuechler/Experiments_2024/NT24_001/NT24-001-17012024-CNA35-647-A/W0016--B4--B4/P029--B4--B4	A	siSMAD1b	ctrl	rep 1	2.60421e+09	1.78773e+09	1.22785e+09	2.50583e+07	2.48609e+07
24	B4	P030	NT24-001-17012024-CNA35-647-A--B4--B4--W0016--P030--T00001--Z001--C01.ome.tif	354	-1.16782	-1.77325	4665600	30732.5	NT24-001-17012024-CNA35-647-A	NT24_001		30	W0016--B4--B4	Experiments_2024	/g/pepperkok/tuechler/Experiments_2024/NT24_001/NT24-001-17012024-CNA35-647-A/W0016--B4--B4/P030--B4--B4	/g/pepperkok/tuechler/Experiments_2024/NT24_001/NT24-001-17012024-CNA35-647-A/W0016--B4--B4/P030--B4--B4	A	siSMAD1b	ctrl	rep 1	2.01406e+09	1.19758e+09	6.37703e+08	2.6571e+07	2.63736e+07
140	B4	P031	NT24-001-17012024-CNA35-647-A--B4--B4--W0016--P031--T00001--Z001--C01.ome.tif	355	-1.12128	-1.85209	4665600	61188.2	NT24-001-17012024-CNA35-647-A	NT24_001		31	W0016--B4--B4	Experiments_2024	/g/pepperkok/tuechler/Experiments_2024/NT24_001/NT24-001-17012024-CNA35-647-A/W0016--B4--B4/P031--B4--B4	/g/pepperkok/tuechler/Experiments_2024/NT24_001/NT24-001-17012024-CNA35-647-A/W0016--B4--B4/P031--B4--B4	A	siSMAD1b	ctrl	rep 1	4.00997e+09	3.19349e+09	2.63362e+09	1.88115e+07	1.86142e+07
123	B4	P032	NT24-001-17012024-CNA35-647-A--B4--B4--W0016--P032--T00001--Z001--C01.ome.tif	356	-1.30011	-1.79007	4665600	54610.5	NT24-001-17012024-CNA35-647-A	NT24_001		32	W0016--B4--B4	Experiments_2024	/g/pepperkok/tuechler/Experiments_2024/NT24_001/NT24-001-17012024-CNA35-647-A/W0016--B4--B4/P032--B4--B4	/g/pepperkok/tuechler/Experiments_2024/NT24_001/NT24-001-17012024-CNA35-647-A/W0016--B4--B4/P032--B4--B4	A	siSMAD1b	ctrl	rep 1	3.5789e+09	2.76242e+09	2.20254e+09	1.79069e+07	1.77095e+07
127	B4	P033	NT24-001-17012024-CNA35-647-A--B4--B4--W0016--P033--T00001--Z001--C01.ome.tif	357	-1.03387	-1.9289	4665600	57655.9	NT24-001-17012024-CNA35-647-A	NT24_001		33	W0016--B4--B4	Experiments_2024	/g/pepperkok/tuechler/Experiments_2024/NT24_001/NT24-001-17012024-CNA35-647-A/W0016--B4--B4/P033--B4--B4	/g/pepperkok/tuechler/Experiments_2024/NT24_001/NT24-001-17012024-CNA35-647-A/W0016--B4--B4/P033--B4--B4	A	siSMAD1b	ctrl	rep 1	3.77848e+09	2.962e+09	2.40213e+09	1.89144e+07	1.87171e+07
67	B4	P034	NT24-001-17012024-CNA35-647-A--B4--B4--W0016--P034--T00001--Z001--C01.ome.tif	358	-1.10727	-1.90643	4665600	51307.5	NT24-001-17012024-CNA35-647-A	NT24_001		34	W0016--B4--B4	Experiments_2024	/g/pepperkok/tuechler/Experiments_2024/NT24_001/NT24-001-17012024-CNA35-647-A/W0016--B4--B4/P034--B4--B4	/g/pepperkok/tuechler/Experiments_2024/NT24_001/NT24-001-17012024-CNA35-647-A/W0016--B4--B4/P034--B4--B4	A	siSMAD1b	ctrl	rep 1	3.36244e+09	2.54596e+09	1.98608e+09	2.96431e+07	2.94457e+07
32	B4	P035	NT24-001-17012024-CNA35-647-A--B4--B4--W0016--P035--T00001--Z001--C01.ome.tif	359	-1.14339	-1.78154	4665600	31052.6	NT24-001-17012024-CNA35-647-A	NT24_001		35	W0016--B4--B4	Experiments_2024	/g/pepperkok/tuechler/Experiments_2024/NT24_001/NT24-001-17012024-CNA35-647-A/W0016--B4--B4/P035--B4--B4	/g/pepperkok/tuechler/Experiments_2024/NT24_001/NT24-001-17012024-CNA35-647-A/W0016--B4--B4/P035--B4--B4	A	siSMAD1b	ctrl	rep 1	2.03503e+09	1.21855e+09	6.58681e+08	2.05838e+07	2.03865e+07
23	B4	P036	NT24-001-17012024-CNA35-647-A--B4--B4--W0016--P036--T00001--Z001--C01.ome.tif	360	-1.38585	-1.89529	4665600	29005.1	NT24-001-17012024-CNA35-647-A	NT24_001		36	W0016--B4--B4	Experiments_2024	/g/pepperkok/tuechler/Experiments_2024/NT24_001/NT24-001-17012024-CNA35-647-A/W0016--B4--B4/P036--B4--B4	/g/pepperkok/tuechler/Experiments_2024/NT24_001/NT24-001-17012024-CNA35-647-A/W0016--B4--B4/P036--B4--B4	A	siSMAD1b	ctrl	rep 1	1.90085e+09	1.08437e+09	5.24497e+08	2.28042e+07	2.26069e+07
197	B5	P001	NT24-001-17012024-CNA35-647-A--B5--B5--W0017--P001--T00001--Z001--C01.ome.tif	361	-1.07652	-1.76409	4665600	61208.3	NT24-001-17012024-CNA35-647-A	NT24_001		1	W0017--B5--B5	Experiments_2024	/g/pepperkok/tuechler/Experiments_2024/NT24_001/NT24-001-17012024-CNA35-647-A/W0017--B5--B5/P001--B5--B5	/g/pepperkok/tuechler/Experiments_2024/NT24_001/NT24-001-17012024-CNA35-647-A/W0017--B5--B5/P001--B5--B5	A	siSMAD1c	ctrl	rep 1	4.01128e+09	3.1948e+09	2.63493e+09	1.33753e+07	1.31779e+07
204	B5	P002	NT24-001-17012024-CNA35-647-A--B5--B5--W0017--P002--T00001--Z001--C01.ome.tif	362	-1.16199	-1.76389	4665600	62045	NT24-001-17012024-CNA35-647-A	NT24_001		2	W0017--B5--B5	Experiments_2024	/g/pepperkok/tuechler/Experiments_2024/NT24_001/NT24-001-17012024-CNA35-647-A/W0017--B5--B5/P002--B5--B5	/g/pepperkok/tuechler/Experiments_2024/NT24_001/NT24-001-17012024-CNA35-647-A/W0017--B5--B5/P002--B5--B5	A	siSMAD1c	ctrl	rep 1	4066119075	3249639075	2689767075	1.31851e+07	1.29878e+07
217	B5	P003	NT24-001-17012024-CNA35-647-A--B5--B5--W0017--P003--T00001--Z001--C01.ome.tif	363	-1.01611	-1.85925	4665600	68674.2	NT24-001-17012024-CNA35-647-A	NT24_001		3	W0017--B5--B5	Experiments_2024	/g/pepperkok/tuechler/Experiments_2024/NT24_001/NT24-001-17012024-CNA35-647-A/W0017--B5--B5/P003--B5--B5	/g/pepperkok/tuechler/Experiments_2024/NT24_001/NT24-001-17012024-CNA35-647-A/W0017--B5--B5/P003--B5--B5	A	siSMAD1c	ctrl	rep 1	4.50057e+09	3.68409e+09	3.12421e+09	1.43973e+07	1.42e+07
221	B5	P004	NT24-001-17012024-CNA35-647-A--B5--B5--W0017--P004--T00001--Z001--C01.ome.tif	364	-1.07499	-1.73266	4665600	67180.2	NT24-001-17012024-CNA35-647-A	NT24_001		4	W0017--B5--B5	Experiments_2024	/g/pepperkok/tuechler/Experiments_2024/NT24_001/NT24-001-17012024-CNA35-647-A/W0017--B5--B5/P004--B5--B5	/g/pepperkok/tuechler/Experiments_2024/NT24_001/NT24-001-17012024-CNA35-647-A/W0017--B5--B5/P004--B5--B5	A	siSMAD1c	ctrl	rep 1	4.40265e+09	3.58617e+09	3.0263e+09	1.36937e+07	1.34963e+07
159	B5	P005	NT24-001-17012024-CNA35-647-A--B5--B5--W0017--P005--T00001--Z001--C01.ome.tif	365	-1.03898	-1.7176	4665600	67044.6	NT24-001-17012024-CNA35-647-A	NT24_001		5	W0017--B5--B5	Experiments_2024	/g/pepperkok/tuechler/Experiments_2024/NT24_001/NT24-001-17012024-CNA35-647-A/W0017--B5--B5/P005--B5--B5	/g/pepperkok/tuechler/Experiments_2024/NT24_001/NT24-001-17012024-CNA35-647-A/W0017--B5--B5/P005--B5--B5	A	siSMAD1c	ctrl	rep 1	4.39377e+09	3.57729e+09	3.01742e+09	1.89775e+07	1.87801e+07
81	B5	P006	NT24-001-17012024-CNA35-647-A--B5--B5--W0017--P006--T00001--Z001--C01.ome.tif	366	-1.15214	-1.97132	4665600	54271.5	NT24-001-17012024-CNA35-647-A	NT24_001		6	W0017--B5--B5	Experiments_2024	/g/pepperkok/tuechler/Experiments_2024/NT24_001/NT24-001-17012024-CNA35-647-A/W0017--B5--B5/P006--B5--B5	/g/pepperkok/tuechler/Experiments_2024/NT24_001/NT24-001-17012024-CNA35-647-A/W0017--B5--B5/P006--B5--B5	A	siSMAD1c	ctrl	rep 1	3.55668e+09	2.7402e+09	2.18033e+09	2.69176e+07	2.67203e+07
282	B5	P007	NT24-001-17012024-CNA35-647-A--B5--B5--W0017--P007--T00001--Z001--C01.ome.tif	367	-1.08532	-1.76157	4665600	84506.5	NT24-001-17012024-CNA35-647-A	NT24_001		7	W0017--B5--B5	Experiments_2024	/g/pepperkok/tuechler/Experiments_2024/NT24_001/NT24-001-17012024-CNA35-647-A/W0017--B5--B5/P007--B5--B5	/g/pepperkok/tuechler/Experiments_2024/NT24_001/NT24-001-17012024-CNA35-647-A/W0017--B5--B5/P007--B5--B5	A	siSMAD1c	ctrl	rep 1	5.53813e+09	4.72165e+09	4.16178e+09	1.47581e+07	1.45608e+07
349	B5	P008	NT24-001-17012024-CNA35-647-A--B5--B5--W0017--P008--T00001--Z001--C01.ome.tif	368	-1.18206	-1.60002	4665600	84079.7	NT24-001-17012024-CNA35-647-A	NT24_001		8	W0017--B5--B5	Experiments_2024	/g/pepperkok/tuechler/Experiments_2024/NT24_001/NT24-001-17012024-CNA35-647-A/W0017--B5--B5/P008--B5--B5	/g/pepperkok/tuechler/Experiments_2024/NT24_001/NT24-001-17012024-CNA35-647-A/W0017--B5--B5/P008--B5--B5	A	siSMAD1c	ctrl	rep 1	5.51017e+09	4.69369e+09	4.13381e+09	1.18447e+07	1.16474e+07
342	B5	P009	NT24-001-17012024-CNA35-647-A--B5--B5--W0017--P009--T00001--Z001--C01.ome.tif	369	-1.0283	-1.7355	4665600	82262.8	NT24-001-17012024-CNA35-647-A	NT24_001		9	W0017--B5--B5	Experiments_2024	/g/pepperkok/tuechler/Experiments_2024/NT24_001/NT24-001-17012024-CNA35-647-A/W0017--B5--B5/P009--B5--B5	/g/pepperkok/tuechler/Experiments_2024/NT24_001/NT24-001-17012024-CNA35-647-A/W0017--B5--B5/P009--B5--B5	A	siSMAD1c	ctrl	rep 1	5.39109e+09	4.57461e+09	4.01474e+09	1.1739e+07	1.15417e+07
246	B5	P010	NT24-001-17012024-CNA35-647-A--B5--B5--W0017--P010--T00001--Z001--C01.ome.tif	370	-1.11226	-1.72684	4665600	68349	NT24-001-17012024-CNA35-647-A	NT24_001		10	W0017--B5--B5	Experiments_2024	/g/pepperkok/tuechler/Experiments_2024/NT24_001/NT24-001-17012024-CNA35-647-A/W0017--B5--B5/P010--B5--B5	/g/pepperkok/tuechler/Experiments_2024/NT24_001/NT24-001-17012024-CNA35-647-A/W0017--B5--B5/P010--B5--B5	A	siSMAD1c	ctrl	rep 1	4.47925e+09	3.66277e+09	3.1029e+09	1.26134e+07	1.24161e+07
183	B5	P011	NT24-001-17012024-CNA35-647-A--B5--B5--W0017--P011--T00001--Z001--C01.ome.tif	371	-1.02701	-1.84313	4665600	74497.7	NT24-001-17012024-CNA35-647-A	NT24_001		11	W0017--B5--B5	Experiments_2024	/g/pepperkok/tuechler/Experiments_2024/NT24_001/NT24-001-17012024-CNA35-647-A/W0017--B5--B5/P011--B5--B5	/g/pepperkok/tuechler/Experiments_2024/NT24_001/NT24-001-17012024-CNA35-647-A/W0017--B5--B5/P011--B5--B5	A	siSMAD1c	ctrl	rep 1	4.88221e+09	4.06573e+09	3.50585e+09	1.91577e+07	1.89603e+07
139	B5	P012	NT24-001-17012024-CNA35-647-A--B5--B5--W0017--P012--T00001--Z001--C01.ome.tif	372	-1.13109	-1.91587	4665600	67243.4	NT24-001-17012024-CNA35-647-A	NT24_001		12	W0017--B5--B5	Experiments_2024	/g/pepperkok/tuechler/Experiments_2024/NT24_001/NT24-001-17012024-CNA35-647-A/W0017--B5--B5/P012--B5--B5	/g/pepperkok/tuechler/Experiments_2024/NT24_001/NT24-001-17012024-CNA35-647-A/W0017--B5--B5/P012--B5--B5	A	siSMAD1c	ctrl	rep 1	4.40679e+09	3.59031e+09	3.03044e+09	2.18017e+07	2.16044e+07
335	B5	P013	NT24-001-17012024-CNA35-647-A--B5--B5--W0017--P013--T00001--Z001--C01.ome.tif	373	-1.0976	-1.68439	4665600	80116.4	NT24-001-17012024-CNA35-647-A	NT24_001		13	W0017--B5--B5	Experiments_2024	/g/pepperkok/tuechler/Experiments_2024/NT24_001/NT24-001-17012024-CNA35-647-A/W0017--B5--B5/P013--B5--B5	/g/pepperkok/tuechler/Experiments_2024/NT24_001/NT24-001-17012024-CNA35-647-A/W0017--B5--B5/P013--B5--B5	A	siSMAD1c	ctrl	rep 1	5250428274	4433948274	3874076274	1.15644e+07	1.13671e+07
419	B5	P014	NT24-001-17012024-CNA35-647-A--B5--B5--W0017--P014--T00001--Z001--C01.ome.tif	374	-1.12504	-1.69036	4665600	97670.5	NT24-001-17012024-CNA35-647-A	NT24_001		14	W0017--B5--B5	Experiments_2024	/g/pepperkok/tuechler/Experiments_2024/NT24_001/NT24-001-17012024-CNA35-647-A/W0017--B5--B5/P014--B5--B5	/g/pepperkok/tuechler/Experiments_2024/NT24_001/NT24-001-17012024-CNA35-647-A/W0017--B5--B5/P014--B5--B5	A	siSMAD1c	ctrl	rep 1	6.40083e+09	5.58435e+09	5.02448e+09	1.19916e+07	1.17943e+07
351	B5	P015	NT24-001-17012024-CNA35-647-A--B5--B5--W0017--P015--T00001--Z001--C01.ome.tif	375	-1.13194	-1.73904	4665600	77109.5	NT24-001-17012024-CNA35-647-A	NT24_001		15	W0017--B5--B5	Experiments_2024	/g/pepperkok/tuechler/Experiments_2024/NT24_001/NT24-001-17012024-CNA35-647-A/W0017--B5--B5/P015--B5--B5	/g/pepperkok/tuechler/Experiments_2024/NT24_001/NT24-001-17012024-CNA35-647-A/W0017--B5--B5/P015--B5--B5	A	siSMAD1c	ctrl	rep 1	5.05337e+09	4.23689e+09	3.67702e+09	1.04758e+07	1.02785e+07
266	B5	P016	NT24-001-17012024-CNA35-647-A--B5--B5--W0017--P016--T00001--Z001--C01.ome.tif	376	-0.960381	-1.92847	4665600	69234.7	NT24-001-17012024-CNA35-647-A	NT24_001		16	W0017--B5--B5	Experiments_2024	/g/pepperkok/tuechler/Experiments_2024/NT24_001/NT24-001-17012024-CNA35-647-A/W0017--B5--B5/P016--B5--B5	/g/pepperkok/tuechler/Experiments_2024/NT24_001/NT24-001-17012024-CNA35-647-A/W0017--B5--B5/P016--B5--B5	A	siSMAD1c	ctrl	rep 1	4.5373e+09	3.72082e+09	3.16095e+09	1.18833e+07	1.16859e+07
207	B5	P017	NT24-001-17012024-CNA35-647-A--B5--B5--W0017--P017--T00001--Z001--C01.ome.tif	377	-1.11157	-1.76865	4665600	62272	NT24-001-17012024-CNA35-647-A	NT24_001		17	W0017--B5--B5	Experiments_2024	/g/pepperkok/tuechler/Experiments_2024/NT24_001/NT24-001-17012024-CNA35-647-A/W0017--B5--B5/P017--B5--B5	/g/pepperkok/tuechler/Experiments_2024/NT24_001/NT24-001-17012024-CNA35-647-A/W0017--B5--B5/P017--B5--B5	A	siSMAD1c	ctrl	rep 1	4.08099e+09	3.26451e+09	2.70464e+09	1.30659e+07	1.28686e+07
152	B5	P018	NT24-001-17012024-CNA35-647-A--B5--B5--W0017--P018--T00001--Z001--C01.ome.tif	378	-1.00575	-1.81993	4665600	71102.5	NT24-001-17012024-CNA35-647-A	NT24_001		18	W0017--B5--B5	Experiments_2024	/g/pepperkok/tuechler/Experiments_2024/NT24_001/NT24-001-17012024-CNA35-647-A/W0017--B5--B5/P018--B5--B5	/g/pepperkok/tuechler/Experiments_2024/NT24_001/NT24-001-17012024-CNA35-647-A/W0017--B5--B5/P018--B5--B5	A	siSMAD1c	ctrl	rep 1	4.6597e+09	3.84322e+09	3.28335e+09	2.1601e+07	2.14036e+07
230	B5	P019	NT24-001-17012024-CNA35-647-A--B5--B5--W0017--P019--T00001--Z001--C01.ome.tif	379	-0.888811	-1.76656	4665600	77405.6	NT24-001-17012024-CNA35-647-A	NT24_001		19	W0017--B5--B5	Experiments_2024	/g/pepperkok/tuechler/Experiments_2024/NT24_001/NT24-001-17012024-CNA35-647-A/W0017--B5--B5/P019--B5--B5	/g/pepperkok/tuechler/Experiments_2024/NT24_001/NT24-001-17012024-CNA35-647-A/W0017--B5--B5/P019--B5--B5	A	siSMAD1c	ctrl	rep 1	5.07278e+09	4.2563e+09	3.69643e+09	1.60714e+07	1.58741e+07
345	B5	P020	NT24-001-17012024-CNA35-647-A--B5--B5--W0017--P020--T00001--Z001--C01.ome.tif	380	-1.07743	-1.77554	4665600	83431.2	NT24-001-17012024-CNA35-647-A	NT24_001		20	W0017--B5--B5	Experiments_2024	/g/pepperkok/tuechler/Experiments_2024/NT24_001/NT24-001-17012024-CNA35-647-A/W0017--B5--B5/P020--B5--B5	/g/pepperkok/tuechler/Experiments_2024/NT24_001/NT24-001-17012024-CNA35-647-A/W0017--B5--B5/P020--B5--B5	A	siSMAD1c	ctrl	rep 1	5.46767e+09	4.65119e+09	4.09131e+09	1.18589e+07	1.16615e+07
359	B5	P021	NT24-001-17012024-CNA35-647-A--B5--B5--W0017--P021--T00001--Z001--C01.ome.tif	381	-1.09697	-1.77467	4665600	80325.6	NT24-001-17012024-CNA35-647-A	NT24_001		21	W0017--B5--B5	Experiments_2024	/g/pepperkok/tuechler/Experiments_2024/NT24_001/NT24-001-17012024-CNA35-647-A/W0017--B5--B5/P021--B5--B5	/g/pepperkok/tuechler/Experiments_2024/NT24_001/NT24-001-17012024-CNA35-647-A/W0017--B5--B5/P021--B5--B5	A	siSMAD1c	ctrl	rep 1	5.26414e+09	4.44766e+09	3.88779e+09	1.08295e+07	1.06322e+07
225	B5	P022	NT24-001-17012024-CNA35-647-A--B5--B5--W0017--P022--T00001--Z001--C01.ome.tif	382	-1.01401	-1.73795	4665600	55105.2	NT24-001-17012024-CNA35-647-A	NT24_001		22	W0017--B5--B5	Experiments_2024	/g/pepperkok/tuechler/Experiments_2024/NT24_001/NT24-001-17012024-CNA35-647-A/W0017--B5--B5/P022--B5--B5	/g/pepperkok/tuechler/Experiments_2024/NT24_001/NT24-001-17012024-CNA35-647-A/W0017--B5--B5/P022--B5--B5	A	siSMAD1c	ctrl	rep 1	3.61132e+09	2.79484e+09	2.23497e+09	9.9332e+06	9.73587e+06
209	B5	P023	NT24-001-17012024-CNA35-647-A--B5--B5--W0017--P023--T00001--Z001--C01.ome.tif	383	-1.005	-1.71555	4665600	62330.1	NT24-001-17012024-CNA35-647-A	NT24_001		23	W0017--B5--B5	Experiments_2024	/g/pepperkok/tuechler/Experiments_2024/NT24_001/NT24-001-17012024-CNA35-647-A/W0017--B5--B5/P023--B5--B5	/g/pepperkok/tuechler/Experiments_2024/NT24_001/NT24-001-17012024-CNA35-647-A/W0017--B5--B5/P023--B5--B5	A	siSMAD1c	ctrl	rep 1	4.0848e+09	3.26832e+09	2.70845e+09	1.29591e+07	1.27618e+07
140	B5	P024	NT24-001-17012024-CNA35-647-A--B5--B5--W0017--P024--T00001--Z001--C01.ome.tif	384	-0.915904	-1.79659	4665600	64918.9	NT24-001-17012024-CNA35-647-A	NT24_001		24	W0017--B5--B5	Experiments_2024	/g/pepperkok/tuechler/Experiments_2024/NT24_001/NT24-001-17012024-CNA35-647-A/W0017--B5--B5/P024--B5--B5	/g/pepperkok/tuechler/Experiments_2024/NT24_001/NT24-001-17012024-CNA35-647-A/W0017--B5--B5/P024--B5--B5	A	siSMAD1c	ctrl	rep 1	4.25446e+09	3.43798e+09	2.87811e+09	2.05579e+07	2.03606e+07
217	B5	P025	NT24-001-17012024-CNA35-647-A--B5--B5--W0017--P025--T00001--Z001--C01.ome.tif	385	-1.01268	-1.5535	4665600	80142.2	NT24-001-17012024-CNA35-647-A	NT24_001		25	W0017--B5--B5	Experiments_2024	/g/pepperkok/tuechler/Experiments_2024/NT24_001/NT24-001-17012024-CNA35-647-A/W0017--B5--B5/P025--B5--B5	/g/pepperkok/tuechler/Experiments_2024/NT24_001/NT24-001-17012024-CNA35-647-A/W0017--B5--B5/P025--B5--B5	A	siSMAD1c	ctrl	rep 1	5.25212e+09	4.43564e+09	3.87577e+09	1.78607e+07	1.76634e+07
265	B5	P026	NT24-001-17012024-CNA35-647-A--B5--B5--W0017--P026--T00001--Z001--C01.ome.tif	386	-1.06432	-1.95869	4665600	71782.8	NT24-001-17012024-CNA35-647-A	NT24_001		26	W0017--B5--B5	Experiments_2024	/g/pepperkok/tuechler/Experiments_2024/NT24_001/NT24-001-17012024-CNA35-647-A/W0017--B5--B5/P026--B5--B5	/g/pepperkok/tuechler/Experiments_2024/NT24_001/NT24-001-17012024-CNA35-647-A/W0017--B5--B5/P026--B5--B5	A	siSMAD1c	ctrl	rep 1	4.70428e+09	3.8878e+09	3.32793e+09	1.25582e+07	1.23609e+07
281	B5	P027	NT24-001-17012024-CNA35-647-A--B5--B5--W0017--P027--T00001--Z001--C01.ome.tif	387	-0.998806	-1.79651	4665600	75313.2	NT24-001-17012024-CNA35-647-A	NT24_001		27	W0017--B5--B5	Experiments_2024	/g/pepperkok/tuechler/Experiments_2024/NT24_001/NT24-001-17012024-CNA35-647-A/W0017--B5--B5/P027--B5--B5	/g/pepperkok/tuechler/Experiments_2024/NT24_001/NT24-001-17012024-CNA35-647-A/W0017--B5--B5/P027--B5--B5	A	siSMAD1c	ctrl	rep 1	4.93565e+09	4.11917e+09	3.5593e+09	1.26665e+07	1.24692e+07
168	B5	P028	NT24-001-17012024-CNA35-647-A--B5--B5--W0017--P028--T00001--Z001--C01.ome.tif	388	-1.08128	-1.80194	4665600	61058.7	NT24-001-17012024-CNA35-647-A	NT24_001		28	W0017--B5--B5	Experiments_2024	/g/pepperkok/tuechler/Experiments_2024/NT24_001/NT24-001-17012024-CNA35-647-A/W0017--B5--B5/P028--B5--B5	/g/pepperkok/tuechler/Experiments_2024/NT24_001/NT24-001-17012024-CNA35-647-A/W0017--B5--B5/P028--B5--B5	A	siSMAD1c	ctrl	rep 1	4.00148e+09	3.185e+09	2.62513e+09	1.56258e+07	1.54284e+07
142	B5	P029	NT24-001-17012024-CNA35-647-A--B5--B5--W0017--P029--T00001--Z001--C01.ome.tif	389	-1.09911	-1.85439	4665600	59079.3	NT24-001-17012024-CNA35-647-A	NT24_001		29	W0017--B5--B5	Experiments_2024	/g/pepperkok/tuechler/Experiments_2024/NT24_001/NT24-001-17012024-CNA35-647-A/W0017--B5--B5/P029--B5--B5	/g/pepperkok/tuechler/Experiments_2024/NT24_001/NT24-001-17012024-CNA35-647-A/W0017--B5--B5/P029--B5--B5	A	siSMAD1c	ctrl	rep 1	3.87176e+09	3.05528e+09	2.49541e+09	1.75733e+07	1.7376e+07
81	B5	P030	NT24-001-17012024-CNA35-647-A--B5--B5--W0017--P030--T00001--Z001--C01.ome.tif	390	-1.11375	-1.89625	4665600	49772.3	NT24-001-17012024-CNA35-647-A	NT24_001		30	W0017--B5--B5	Experiments_2024	/g/pepperkok/tuechler/Experiments_2024/NT24_001/NT24-001-17012024-CNA35-647-A/W0017--B5--B5/P030--B5--B5	/g/pepperkok/tuechler/Experiments_2024/NT24_001/NT24-001-17012024-CNA35-647-A/W0017--B5--B5/P030--B5--B5	A	siSMAD1c	ctrl	rep 1	3.26183e+09	2.44535e+09	1.88548e+09	2.32775e+07	2.30801e+07
158	B5	P031	NT24-001-17012024-CNA35-647-A--B5--B5--W0017--P031--T00001--Z001--C01.ome.tif	391	-1.07325	-1.75238	4665600	68074.1	NT24-001-17012024-CNA35-647-A	NT24_001		31	W0017--B5--B5	Experiments_2024	/g/pepperkok/tuechler/Experiments_2024/NT24_001/NT24-001-17012024-CNA35-647-A/W0017--B5--B5/P031--B5--B5	/g/pepperkok/tuechler/Experiments_2024/NT24_001/NT24-001-17012024-CNA35-647-A/W0017--B5--B5/P031--B5--B5	A	siSMAD1c	ctrl	rep 1	4.46124e+09	3.64476e+09	3.08489e+09	1.95246e+07	1.93273e+07
196	B5	P032	NT24-001-17012024-CNA35-647-A--B5--B5--W0017--P032--T00001--Z001--C01.ome.tif	392	-1.07577	-1.85779	4665600	70810.3	NT24-001-17012024-CNA35-647-A	NT24_001		32	W0017--B5--B5	Experiments_2024	/g/pepperkok/tuechler/Experiments_2024/NT24_001/NT24-001-17012024-CNA35-647-A/W0017--B5--B5/P032--B5--B5	/g/pepperkok/tuechler/Experiments_2024/NT24_001/NT24-001-17012024-CNA35-647-A/W0017--B5--B5/P032--B5--B5	A	siSMAD1c	ctrl	rep 1	4.64055e+09	3.82407e+09	3.2642e+09	1.66541e+07	1.64568e+07
170	B5	P033	NT24-001-17012024-CNA35-647-A--B5--B5--W0017--P033--T00001--Z001--C01.ome.tif	393	-1.12405	-1.7192	4665600	57671.1	NT24-001-17012024-CNA35-647-A	NT24_001		33	W0017--B5--B5	Experiments_2024	/g/pepperkok/tuechler/Experiments_2024/NT24_001/NT24-001-17012024-CNA35-647-A/W0017--B5--B5/P033--B5--B5	/g/pepperkok/tuechler/Experiments_2024/NT24_001/NT24-001-17012024-CNA35-647-A/W0017--B5--B5/P033--B5--B5	A	siSMAD1c	ctrl	rep 1	3.77947e+09	2.96299e+09	2.40312e+09	1.4136e+07	1.39387e+07
139	B5	P034	NT24-001-17012024-CNA35-647-A--B5--B5--W0017--P034--T00001--Z001--C01.ome.tif	394	-1.06588	-1.74844	4665600	55983.8	NT24-001-17012024-CNA35-647-A	NT24_001		34	W0017--B5--B5	Experiments_2024	/g/pepperkok/tuechler/Experiments_2024/NT24_001/NT24-001-17012024-CNA35-647-A/W0017--B5--B5/P034--B5--B5	/g/pepperkok/tuechler/Experiments_2024/NT24_001/NT24-001-17012024-CNA35-647-A/W0017--B5--B5/P034--B5--B5	A	siSMAD1c	ctrl	rep 1	3.6689e+09	2.85242e+09	2.29255e+09	1.64931e+07	1.62958e+07
123	B5	P035	NT24-001-17012024-CNA35-647-A--B5--B5--W0017--P035--T00001--Z001--C01.ome.tif	395	-1.07581	-1.73515	4665600	53306.6	NT24-001-17012024-CNA35-647-A	NT24_001		35	W0017--B5--B5	Experiments_2024	/g/pepperkok/tuechler/Experiments_2024/NT24_001/NT24-001-17012024-CNA35-647-A/W0017--B5--B5/P035--B5--B5	/g/pepperkok/tuechler/Experiments_2024/NT24_001/NT24-001-17012024-CNA35-647-A/W0017--B5--B5/P035--B5--B5	A	siSMAD1c	ctrl	rep 1	3.49345e+09	2.67697e+09	2.1171e+09	1.72122e+07	1.70149e+07
56	B5	P036	NT24-001-17012024-CNA35-647-A--B5--B5--W0017--P036--T00001--Z001--C01.ome.tif	396	-1.19354	-1.87937	4665600	41481.4	NT24-001-17012024-CNA35-647-A	NT24_001		36	W0017--B5--B5	Experiments_2024	/g/pepperkok/tuechler/Experiments_2024/NT24_001/NT24-001-17012024-CNA35-647-A/W0017--B5--B5/P036--B5--B5	/g/pepperkok/tuechler/Experiments_2024/NT24_001/NT24-001-17012024-CNA35-647-A/W0017--B5--B5/P036--B5--B5	A	siSMAD1c	ctrl	rep 1	2.71848e+09	1.902e+09	1.34213e+09	2.39666e+07	2.37693e+07
309	B6	P001	NT24-001-17012024-CNA35-647-A--B6--B6--W0018--P001--T00001--Z001--C01.ome.tif	397	-0.954312	-1.72702	4665600	89148.3	NT24-001-17012024-CNA35-647-A	NT24_001		1	W0018--B6--B6	Experiments_2024	/g/pepperkok/tuechler/Experiments_2024/NT24_001/NT24-001-17012024-CNA35-647-A/W0018--B6--B6/P001--B6--B6	/g/pepperkok/tuechler/Experiments_2024/NT24_001/NT24-001-17012024-CNA35-647-A/W0018--B6--B6/P001--B6--B6	A	siNeg9	ctrl	rep 2	5.84234e+09	5.02586e+09	4.46598e+09	1.4453e+07	1.42557e+07
256	B6	P002	NT24-001-17012024-CNA35-647-A--B6--B6--W0018--P002--T00001--Z001--C01.ome.tif	398	-1.02878	-1.86952	4665600	73827.3	NT24-001-17012024-CNA35-647-A	NT24_001		2	W0018--B6--B6	Experiments_2024	/g/pepperkok/tuechler/Experiments_2024/NT24_001/NT24-001-17012024-CNA35-647-A/W0018--B6--B6/P002--B6--B6	/g/pepperkok/tuechler/Experiments_2024/NT24_001/NT24-001-17012024-CNA35-647-A/W0018--B6--B6/P002--B6--B6	A	siNeg9	ctrl	rep 2	4.83827e+09	4.02179e+09	3.46192e+09	1.35231e+07	1.33258e+07
186	B6	P003	NT24-001-17012024-CNA35-647-A--B6--B6--W0018--P003--T00001--Z001--C01.ome.tif	399	-1.12018	-1.85228	4665600	67331.8	NT24-001-17012024-CNA35-647-A	NT24_001		3	W0018--B6--B6	Experiments_2024	/g/pepperkok/tuechler/Experiments_2024/NT24_001/NT24-001-17012024-CNA35-647-A/W0018--B6--B6/P003--B6--B6	/g/pepperkok/tuechler/Experiments_2024/NT24_001/NT24-001-17012024-CNA35-647-A/W0018--B6--B6/P003--B6--B6	A	siNeg9	ctrl	rep 2	4.41259e+09	3.59611e+09	3.03624e+09	1.63239e+07	1.61265e+07
175	B6	P004	NT24-001-17012024-CNA35-647-A--B6--B6--W0018--P004--T00001--Z001--C01.ome.tif	400	-0.928083	-1.83743	4665600	59130.5	NT24-001-17012024-CNA35-647-A	NT24_001		4	W0018--B6--B6	Experiments_2024	/g/pepperkok/tuechler/Experiments_2024/NT24_001/NT24-001-17012024-CNA35-647-A/W0018--B6--B6/P004--B6--B6	/g/pepperkok/tuechler/Experiments_2024/NT24_001/NT24-001-17012024-CNA35-647-A/W0018--B6--B6/P004--B6--B6	A	siNeg9	ctrl	rep 2	3.87512e+09	3.05864e+09	2.49876e+09	1.42787e+07	1.40813e+07
126	B6	P005	NT24-001-17012024-CNA35-647-A--B6--B6--W0018--P005--T00001--Z001--C01.ome.tif	401	-1.00738	-1.87674	4665600	64388.9	NT24-001-17012024-CNA35-647-A	NT24_001		5	W0018--B6--B6	Experiments_2024	/g/pepperkok/tuechler/Experiments_2024/NT24_001/NT24-001-17012024-CNA35-647-A/W0018--B6--B6/P005--B6--B6	/g/pepperkok/tuechler/Experiments_2024/NT24_001/NT24-001-17012024-CNA35-647-A/W0018--B6--B6/P005--B6--B6	A	siNeg9	ctrl	rep 2	4.21973e+09	3.40325e+09	2.84337e+09	2.25665e+07	2.23691e+07
88	B6	P006	NT24-001-17012024-CNA35-647-A--B6--B6--W0018--P006--T00001--Z001--C01.ome.tif	402	-1.14369	-1.8822	4665600	57328.6	NT24-001-17012024-CNA35-647-A	NT24_001		6	W0018--B6--B6	Experiments_2024	/g/pepperkok/tuechler/Experiments_2024/NT24_001/NT24-001-17012024-CNA35-647-A/W0018--B6--B6/P006--B6--B6	/g/pepperkok/tuechler/Experiments_2024/NT24_001/NT24-001-17012024-CNA35-647-A/W0018--B6--B6/P006--B6--B6	A	siNeg9	ctrl	rep 2	3.75703e+09	2.94055e+09	2.38067e+09	2.70531e+07	2.68558e+07
330	B6	P007	NT24-001-17012024-CNA35-647-A--B6--B6--W0018--P007--T00001--Z001--C01.ome.tif	403	-0.944833	-1.78471	4665600	89537.7	NT24-001-17012024-CNA35-647-A	NT24_001		7	W0018--B6--B6	Experiments_2024	/g/pepperkok/tuechler/Experiments_2024/NT24_001/NT24-001-17012024-CNA35-647-A/W0018--B6--B6/P007--B6--B6	/g/pepperkok/tuechler/Experiments_2024/NT24_001/NT24-001-17012024-CNA35-647-A/W0018--B6--B6/P007--B6--B6	A	siNeg9	ctrl	rep 2	5.86785e+09	5.05137e+09	4.4915e+09	1.36106e+07	1.34133e+07
297	B6	P008	NT24-001-17012024-CNA35-647-A--B6--B6--W0018--P008--T00001--Z001--C01.ome.tif	404	-0.958802	-1.75898	4665600	85283.9	NT24-001-17012024-CNA35-647-A	NT24_001		8	W0018--B6--B6	Experiments_2024	/g/pepperkok/tuechler/Experiments_2024/NT24_001/NT24-001-17012024-CNA35-647-A/W0018--B6--B6/P008--B6--B6	/g/pepperkok/tuechler/Experiments_2024/NT24_001/NT24-001-17012024-CNA35-647-A/W0018--B6--B6/P008--B6--B6	A	siNeg9	ctrl	rep 2	5.58908e+09	4.7726e+09	4.21273e+09	1.41843e+07	1.39869e+07
298	B6	P009	NT24-001-17012024-CNA35-647-A--B6--B6--W0018--P009--T00001--Z001--C01.ome.tif	405	-1.00491	-1.72806	4665600	74321.4	NT24-001-17012024-CNA35-647-A	NT24_001		9	W0018--B6--B6	Experiments_2024	/g/pepperkok/tuechler/Experiments_2024/NT24_001/NT24-001-17012024-CNA35-647-A/W0018--B6--B6/P009--B6--B6	/g/pepperkok/tuechler/Experiments_2024/NT24_001/NT24-001-17012024-CNA35-647-A/W0018--B6--B6/P009--B6--B6	A	siNeg9	ctrl	rep 2	4870652949	4054172949	3494300949	1.17258e+07	1.15285e+07
300	B6	P010	NT24-001-17012024-CNA35-647-A--B6--B6--W0018--P010--T00001--Z001--C01.ome.tif	406	-0.923612	-1.77086	4665600	66284.5	NT24-001-17012024-CNA35-647-A	NT24_001		10	W0018--B6--B6	Experiments_2024	/g/pepperkok/tuechler/Experiments_2024/NT24_001/NT24-001-17012024-CNA35-647-A/W0018--B6--B6/P010--B6--B6	/g/pepperkok/tuechler/Experiments_2024/NT24_001/NT24-001-17012024-CNA35-647-A/W0018--B6--B6/P010--B6--B6	A	siNeg9	ctrl	rep 2	4.34395e+09	3.52747e+09	2.9676e+09	9.892e+06	9.69467e+06
262	B6	P011	NT24-001-17012024-CNA35-647-A--B6--B6--W0018--P011--T00001--Z001--C01.ome.tif	407	-0.936932	-1.80095	4665600	70654.8	NT24-001-17012024-CNA35-647-A	NT24_001		11	W0018--B6--B6	Experiments_2024	/g/pepperkok/tuechler/Experiments_2024/NT24_001/NT24-001-17012024-CNA35-647-A/W0018--B6--B6/P011--B6--B6	/g/pepperkok/tuechler/Experiments_2024/NT24_001/NT24-001-17012024-CNA35-647-A/W0018--B6--B6/P011--B6--B6	A	siNeg9	ctrl	rep 2	4630362318	3813882318	3254010318	1.24199e+07	1.22226e+07
119	B6	P012	NT24-001-17012024-CNA35-647-A--B6--B6--W0018--P012--T00001--Z001--C01.ome.tif	408	-1.16219	-1.85221	4665600	57321.8	NT24-001-17012024-CNA35-647-A	NT24_001		12	W0018--B6--B6	Experiments_2024	/g/pepperkok/tuechler/Experiments_2024/NT24_001/NT24-001-17012024-CNA35-647-A/W0018--B6--B6/P012--B6--B6	/g/pepperkok/tuechler/Experiments_2024/NT24_001/NT24-001-17012024-CNA35-647-A/W0018--B6--B6/P012--B6--B6	A	siNeg9	ctrl	rep 2	3.75658e+09	2.9401e+09	2.38023e+09	2.00019e+07	1.98046e+07
315	B6	P013	NT24-001-17012024-CNA35-647-A--B6--B6--W0018--P013--T00001--Z001--C01.ome.tif	409	-0.981634	-1.75445	4665600	81457.7	NT24-001-17012024-CNA35-647-A	NT24_001		13	W0018--B6--B6	Experiments_2024	/g/pepperkok/tuechler/Experiments_2024/NT24_001/NT24-001-17012024-CNA35-647-A/W0018--B6--B6/P013--B6--B6	/g/pepperkok/tuechler/Experiments_2024/NT24_001/NT24-001-17012024-CNA35-647-A/W0018--B6--B6/P013--B6--B6	A	siNeg9	ctrl	rep 2	5.33833e+09	4.52185e+09	3.96198e+09	1.25777e+07	1.23804e+07
340	B6	P014	NT24-001-17012024-CNA35-647-A--B6--B6--W0018--P014--T00001--Z001--C01.ome.tif	410	-0.942451	-1.66469	4665600	75754.7	NT24-001-17012024-CNA35-647-A	NT24_001		14	W0018--B6--B6	Experiments_2024	/g/pepperkok/tuechler/Experiments_2024/NT24_001/NT24-001-17012024-CNA35-647-A/W0018--B6--B6/P014--B6--B6	/g/pepperkok/tuechler/Experiments_2024/NT24_001/NT24-001-17012024-CNA35-647-A/W0018--B6--B6/P014--B6--B6	A	siNeg9	ctrl	rep 2	4.96459e+09	4.14811e+09	3.58823e+09	1.05536e+07	1.03563e+07
362	B6	P015	NT24-001-17012024-CNA35-647-A--B6--B6--W0018--P015--T00001--Z001--C01.ome.tif	411	-1.00003	-1.78442	4665600	78984.1	NT24-001-17012024-CNA35-647-A	NT24_001		15	W0018--B6--B6	Experiments_2024	/g/pepperkok/tuechler/Experiments_2024/NT24_001/NT24-001-17012024-CNA35-647-A/W0018--B6--B6/P015--B6--B6	/g/pepperkok/tuechler/Experiments_2024/NT24_001/NT24-001-17012024-CNA35-647-A/W0018--B6--B6/P015--B6--B6	A	siNeg9	ctrl	rep 2	5.17622e+09	4.35974e+09	3.79987e+09	1.04969e+07	1.02995e+07
196	B6	P016	NT24-001-17012024-CNA35-647-A--B6--B6--W0018--P016--T00001--Z001--C01.ome.tif	412	-0.906782	-1.77468	4665600	57375.9	NT24-001-17012024-CNA35-647-A	NT24_001		16	W0018--B6--B6	Experiments_2024	/g/pepperkok/tuechler/Experiments_2024/NT24_001/NT24-001-17012024-CNA35-647-A/W0018--B6--B6/P016--B6--B6	/g/pepperkok/tuechler/Experiments_2024/NT24_001/NT24-001-17012024-CNA35-647-A/W0018--B6--B6/P016--B6--B6	A	siNeg9	ctrl	rep 2	3.76013e+09	2.94365e+09	2.38378e+09	1.21621e+07	1.19648e+07
182	B6	P017	NT24-001-17012024-CNA35-647-A--B6--B6--W0018--P017--T00001--Z001--C01.ome.tif	413	-0.861959	-1.81718	4665600	68514.2	NT24-001-17012024-CNA35-647-A	NT24_001		17	W0018--B6--B6	Experiments_2024	/g/pepperkok/tuechler/Experiments_2024/NT24_001/NT24-001-17012024-CNA35-647-A/W0018--B6--B6/P017--B6--B6	/g/pepperkok/tuechler/Experiments_2024/NT24_001/NT24-001-17012024-CNA35-647-A/W0018--B6--B6/P017--B6--B6	A	siNeg9	ctrl	rep 2	4.49008e+09	3.6736e+09	3.11373e+09	1.71084e+07	1.69111e+07
98	B6	P018	NT24-001-17012024-CNA35-647-A--B6--B6--W0018--P018--T00001--Z001--C01.ome.tif	414	-1.05044	-2.01064	4665600	57741.7	NT24-001-17012024-CNA35-647-A	NT24_001		18	W0018--B6--B6	Experiments_2024	/g/pepperkok/tuechler/Experiments_2024/NT24_001/NT24-001-17012024-CNA35-647-A/W0018--B6--B6/P018--B6--B6	/g/pepperkok/tuechler/Experiments_2024/NT24_001/NT24-001-17012024-CNA35-647-A/W0018--B6--B6/P018--B6--B6	A	siNeg9	ctrl	rep 2	3.7841e+09	2.96762e+09	2.40775e+09	2.45689e+07	2.43715e+07
215	B6	P019	NT24-001-17012024-CNA35-647-A--B6--B6--W0018--P019--T00001--Z001--C01.ome.tif	415	-0.90876	-1.81445	4665600	66068.8	NT24-001-17012024-CNA35-647-A	NT24_001		19	W0018--B6--B6	Experiments_2024	/g/pepperkok/tuechler/Experiments_2024/NT24_001/NT24-001-17012024-CNA35-647-A/W0018--B6--B6/P019--B6--B6	/g/pepperkok/tuechler/Experiments_2024/NT24_001/NT24-001-17012024-CNA35-647-A/W0018--B6--B6/P019--B6--B6	A	siNeg9	ctrl	rep 2	4.32982e+09	3.51334e+09	2.95347e+09	1.37371e+07	1.35397e+07
233	B6	P020	NT24-001-17012024-CNA35-647-A--B6--B6--W0018--P020--T00001--Z001--C01.ome.tif	416	-1.08037	-1.73602	4665600	61209.5	NT24-001-17012024-CNA35-647-A	NT24_001		20	W0018--B6--B6	Experiments_2024	/g/pepperkok/tuechler/Experiments_2024/NT24_001/NT24-001-17012024-CNA35-647-A/W0018--B6--B6/P020--B6--B6	/g/pepperkok/tuechler/Experiments_2024/NT24_001/NT24-001-17012024-CNA35-647-A/W0018--B6--B6/P020--B6--B6	A	siNeg9	ctrl	rep 2	4.01137e+09	3.19489e+09	2.63501e+09	1.13091e+07	1.11117e+07
206	B6	P021	NT24-001-17012024-CNA35-647-A--B6--B6--W0018--P021--T00001--Z001--C01.ome.tif	417	-0.887217	-1.81037	4665600	63990.5	NT24-001-17012024-CNA35-647-A	NT24_001		21	W0018--B6--B6	Experiments_2024	/g/pepperkok/tuechler/Experiments_2024/NT24_001/NT24-001-17012024-CNA35-647-A/W0018--B6--B6/P021--B6--B6	/g/pepperkok/tuechler/Experiments_2024/NT24_001/NT24-001-17012024-CNA35-647-A/W0018--B6--B6/P021--B6--B6	A	siNeg9	ctrl	rep 2	4.19362e+09	3.37714e+09	2.81726e+09	1.3676e+07	1.34787e+07
153	B6	P022	NT24-001-17012024-CNA35-647-A--B6--B6--W0018--P022--T00001--Z001--C01.ome.tif	418	-1.05872	-1.91696	4665600	55361.4	NT24-001-17012024-CNA35-647-A	NT24_001		22	W0018--B6--B6	Experiments_2024	/g/pepperkok/tuechler/Experiments_2024/NT24_001/NT24-001-17012024-CNA35-647-A/W0018--B6--B6/P022--B6--B6	/g/pepperkok/tuechler/Experiments_2024/NT24_001/NT24-001-17012024-CNA35-647-A/W0018--B6--B6/P022--B6--B6	A	siNeg9	ctrl	rep 2	3.62811e+09	2.81163e+09	2.25176e+09	1.47174e+07	1.452e+07
173	B6	P023	NT24-001-17012024-CNA35-647-A--B6--B6--W0018--P023--T00001--Z001--C01.ome.tif	419	-0.889494	-1.78103	4665600	64084.5	NT24-001-17012024-CNA35-647-A	NT24_001		23	W0018--B6--B6	Experiments_2024	/g/pepperkok/tuechler/Experiments_2024/NT24_001/NT24-001-17012024-CNA35-647-A/W0018--B6--B6/P023--B6--B6	/g/pepperkok/tuechler/Experiments_2024/NT24_001/NT24-001-17012024-CNA35-647-A/W0018--B6--B6/P023--B6--B6	A	siNeg9	ctrl	rep 2	4.19978e+09	3.3833e+09	2.82343e+09	1.63204e+07	1.61231e+07
69	B6	P024	NT24-001-17012024-CNA35-647-A--B6--B6--W0018--P024--T00001--Z001--C01.ome.tif	420	-1.10199	-1.94547	4665600	52035.8	NT24-001-17012024-CNA35-647-A	NT24_001		24	W0018--B6--B6	Experiments_2024	/g/pepperkok/tuechler/Experiments_2024/NT24_001/NT24-001-17012024-CNA35-647-A/W0018--B6--B6/P024--B6--B6	/g/pepperkok/tuechler/Experiments_2024/NT24_001/NT24-001-17012024-CNA35-647-A/W0018--B6--B6/P024--B6--B6	A	siNeg9	ctrl	rep 2	3.41017e+09	2.59369e+09	2.03382e+09	2.94756e+07	2.92783e+07
100	B6	P025	NT24-001-17012024-CNA35-647-A--B6--B6--W0018--P025--T00001--Z001--C01.ome.tif	421	-1.15282	-1.77341	4665600	45190.7	NT24-001-17012024-CNA35-647-A	NT24_001		25	W0018--B6--B6	Experiments_2024	/g/pepperkok/tuechler/Experiments_2024/NT24_001/NT24-001-17012024-CNA35-647-A/W0018--B6--B6/P025--B6--B6	/g/pepperkok/tuechler/Experiments_2024/NT24_001/NT24-001-17012024-CNA35-647-A/W0018--B6--B6/P025--B6--B6	A	siNeg9	ctrl	rep 2	2.96157e+09	2.14509e+09	1.58522e+09	1.58522e+07	1.56549e+07
137	B6	P026	NT24-001-17012024-CNA35-647-A--B6--B6--W0018--P026--T00001--Z001--C01.ome.tif	422	-0.966214	-1.83554	4665600	60485.6	NT24-001-17012024-CNA35-647-A	NT24_001		26	W0018--B6--B6	Experiments_2024	/g/pepperkok/tuechler/Experiments_2024/NT24_001/NT24-001-17012024-CNA35-647-A/W0018--B6--B6/P026--B6--B6	/g/pepperkok/tuechler/Experiments_2024/NT24_001/NT24-001-17012024-CNA35-647-A/W0018--B6--B6/P026--B6--B6	A	siNeg9	ctrl	rep 2	3.96393e+09	3.14745e+09	2.58757e+09	1.88874e+07	1.86901e+07
88	B6	P027	NT24-001-17012024-CNA35-647-A--B6--B6--W0018--P027--T00001--Z001--C01.ome.tif	423	-1.03308	-1.80678	4665600	45193.2	NT24-001-17012024-CNA35-647-A	NT24_001		27	W0018--B6--B6	Experiments_2024	/g/pepperkok/tuechler/Experiments_2024/NT24_001/NT24-001-17012024-CNA35-647-A/W0018--B6--B6/P027--B6--B6	/g/pepperkok/tuechler/Experiments_2024/NT24_001/NT24-001-17012024-CNA35-647-A/W0018--B6--B6/P027--B6--B6	A	siNeg9	ctrl	rep 2	2.96173e+09	2.14525e+09	1.58538e+09	1.80157e+07	1.78184e+07
79	B6	P028	NT24-001-17012024-CNA35-647-A--B6--B6--W0018--P028--T00001--Z001--C01.ome.tif	424	-1.08051	-1.82336	4665600	41612	NT24-001-17012024-CNA35-647-A	NT24_001		28	W0018--B6--B6	Experiments_2024	/g/pepperkok/tuechler/Experiments_2024/NT24_001/NT24-001-17012024-CNA35-647-A/W0018--B6--B6/P028--B6--B6	/g/pepperkok/tuechler/Experiments_2024/NT24_001/NT24-001-17012024-CNA35-647-A/W0018--B6--B6/P028--B6--B6	A	siNeg9	ctrl	rep 2	2.72705e+09	1.91057e+09	1.35069e+09	1.70974e+07	1.69e+07
89	B6	P029	NT24-001-17012024-CNA35-647-A--B6--B6--W0018--P029--T00001--Z001--C01.ome.tif	425	-1.03125	-1.84646	4665600	43949.1	NT24-001-17012024-CNA35-647-A	NT24_001		29	W0018--B6--B6	Experiments_2024	/g/pepperkok/tuechler/Experiments_2024/NT24_001/NT24-001-17012024-CNA35-647-A/W0018--B6--B6/P029--B6--B6	/g/pepperkok/tuechler/Experiments_2024/NT24_001/NT24-001-17012024-CNA35-647-A/W0018--B6--B6/P029--B6--B6	A	siNeg9	ctrl	rep 2	2.8802e+09	2.06372e+09	1.50385e+09	1.68972e+07	1.66999e+07
74	B6	P030	NT24-001-17012024-CNA35-647-A--B6--B6--W0018--P030--T00001--Z001--C01.ome.tif	426	-1.16847	-1.91911	4665600	48358.7	NT24-001-17012024-CNA35-647-A	NT24_001		30	W0018--B6--B6	Experiments_2024	/g/pepperkok/tuechler/Experiments_2024/NT24_001/NT24-001-17012024-CNA35-647-A/W0018--B6--B6/P030--B6--B6	/g/pepperkok/tuechler/Experiments_2024/NT24_001/NT24-001-17012024-CNA35-647-A/W0018--B6--B6/P030--B6--B6	A	siNeg9	ctrl	rep 2	3.16918e+09	2.3527e+09	1.79283e+09	2.42275e+07	2.40301e+07
96	B6	P031	NT24-001-17012024-CNA35-647-A--B6--B6--W0018--P031--T00001--Z001--C01.ome.tif	427	-0.980206	-1.84821	4665600	61641.7	NT24-001-17012024-CNA35-647-A	NT24_001		31	W0018--B6--B6	Experiments_2024	/g/pepperkok/tuechler/Experiments_2024/NT24_001/NT24-001-17012024-CNA35-647-A/W0018--B6--B6/P031--B6--B6	/g/pepperkok/tuechler/Experiments_2024/NT24_001/NT24-001-17012024-CNA35-647-A/W0018--B6--B6/P031--B6--B6	A	siNeg9	ctrl	rep 2	4.03969e+09	3.22321e+09	2.66334e+09	2.77431e+07	2.75458e+07
121	B6	P032	NT24-001-17012024-CNA35-647-A--B6--B6--W0018--P032--T00001--Z001--C01.ome.tif	428	-0.981259	-1.82111	4665600	56560.8	NT24-001-17012024-CNA35-647-A	NT24_001		32	W0018--B6--B6	Experiments_2024	/g/pepperkok/tuechler/Experiments_2024/NT24_001/NT24-001-17012024-CNA35-647-A/W0018--B6--B6/P032--B6--B6	/g/pepperkok/tuechler/Experiments_2024/NT24_001/NT24-001-17012024-CNA35-647-A/W0018--B6--B6/P032--B6--B6	A	siNeg9	ctrl	rep 2	3.70671e+09	2.89023e+09	2.33036e+09	1.92592e+07	1.90618e+07
133	B6	P033	NT24-001-17012024-CNA35-647-A--B6--B6--W0018--P033--T00001--Z001--C01.ome.tif	429	-0.875788	-1.7915	4665600	53578.8	NT24-001-17012024-CNA35-647-A	NT24_001		33	W0018--B6--B6	Experiments_2024	/g/pepperkok/tuechler/Experiments_2024/NT24_001/NT24-001-17012024-CNA35-647-A/W0018--B6--B6/P033--B6--B6	/g/pepperkok/tuechler/Experiments_2024/NT24_001/NT24-001-17012024-CNA35-647-A/W0018--B6--B6/P033--B6--B6	A	siNeg9	ctrl	rep 2	3.51129e+09	2.69481e+09	2.13494e+09	1.60522e+07	1.58548e+07
118	B6	P034	NT24-001-17012024-CNA35-647-A--B6--B6--W0018--P034--T00001--Z001--C01.ome.tif	430	-1.00691	-1.85553	4665600	48248.1	NT24-001-17012024-CNA35-647-A	NT24_001		34	W0018--B6--B6	Experiments_2024	/g/pepperkok/tuechler/Experiments_2024/NT24_001/NT24-001-17012024-CNA35-647-A/W0018--B6--B6/P034--B6--B6	/g/pepperkok/tuechler/Experiments_2024/NT24_001/NT24-001-17012024-CNA35-647-A/W0018--B6--B6/P034--B6--B6	A	siNeg9	ctrl	rep 2	3.16194e+09	2.34546e+09	1.78559e+09	1.51321e+07	1.49348e+07
75	B6	P035	NT24-001-17012024-CNA35-647-A--B6--B6--W0018--P035--T00001--Z001--C01.ome.tif	431	-1.00852	-1.83482	4665600	44746.8	NT24-001-17012024-CNA35-647-A	NT24_001		35	W0018--B6--B6	Experiments_2024	/g/pepperkok/tuechler/Experiments_2024/NT24_001/NT24-001-17012024-CNA35-647-A/W0018--B6--B6/P035--B6--B6	/g/pepperkok/tuechler/Experiments_2024/NT24_001/NT24-001-17012024-CNA35-647-A/W0018--B6--B6/P035--B6--B6	A	siNeg9	ctrl	rep 2	2.93248e+09	2.116e+09	1.55613e+09	2.07484e+07	2.05511e+07
54	B6	P036	NT24-001-17012024-CNA35-647-A--B6--B6--W0018--P036--T00001--Z001--C01.ome.tif	432	-1.11624	-1.82414	4665600	48088.5	NT24-001-17012024-CNA35-647-A	NT24_001		36	W0018--B6--B6	Experiments_2024	/g/pepperkok/tuechler/Experiments_2024/NT24_001/NT24-001-17012024-CNA35-647-A/W0018--B6--B6/P036--B6--B6	/g/pepperkok/tuechler/Experiments_2024/NT24_001/NT24-001-17012024-CNA35-647-A/W0018--B6--B6/P036--B6--B6	A	siNeg9	ctrl	rep 2	3.15148e+09	2.335e+09	1.77513e+09	3.28727e+07	3.26754e+07
158	C1	P001	NT24-001-17012024-CNA35-647-A--C1--C1--W0025--P001--T00001--Z001--C01.ome.tif	433	-1.09614	-1.84611	4665600	148052	NT24-001-17012024-CNA35-647-A	NT24_001		1	W0025--C1--C1	Experiments_2024	/g/pepperkok/tuechler/Experiments_2024/NT24_001/NT24-001-17012024-CNA35-647-A/W0025--C1--C1/P001--C1--C1	/g/pepperkok/tuechler/Experiments_2024/NT24_001/NT24-001-17012024-CNA35-647-A/W0025--C1--C1/P001--C1--C1	A	siFN1	TGF	rep 2	9.70257e+09	8.88609e+09	8.32622e+09	5.26976e+07	5.25002e+07
138	C1	P002	NT24-001-17012024-CNA35-647-A--C1--C1--W0025--P002--T00001--Z001--C01.ome.tif	434	-1.02927	-1.70852	4665600	150394	NT24-001-17012024-CNA35-647-A	NT24_001		2	W0025--C1--C1	Experiments_2024	/g/pepperkok/tuechler/Experiments_2024/NT24_001/NT24-001-17012024-CNA35-647-A/W0025--C1--C1/P002--C1--C1	/g/pepperkok/tuechler/Experiments_2024/NT24_001/NT24-001-17012024-CNA35-647-A/W0025--C1--C1/P002--C1--C1	A	siFN1	TGF	rep 2	9.85605e+09	9.03957e+09	8.4797e+09	6.14471e+07	6.12497e+07
69	C1	P003	NT24-001-17012024-CNA35-647-A--C1--C1--W0025--P003--T00001--Z001--C01.ome.tif	435	-1.19686	-1.80179	4665600	91827.1	NT24-001-17012024-CNA35-647-A	NT24_001		3	W0025--C1--C1	Experiments_2024	/g/pepperkok/tuechler/Experiments_2024/NT24_001/NT24-001-17012024-CNA35-647-A/W0025--C1--C1/P003--C1--C1	/g/pepperkok/tuechler/Experiments_2024/NT24_001/NT24-001-17012024-CNA35-647-A/W0025--C1--C1/P003--C1--C1	A	siFN1	TGF	rep 2	6.01789e+09	5.20141e+09	4.64154e+09	6.72687e+07	6.70713e+07
74	C1	P004	NT24-001-17012024-CNA35-647-A--C1--C1--W0025--P004--T00001--Z001--C01.ome.tif	436	-1.26176	-1.88609	4665600	109618	NT24-001-17012024-CNA35-647-A	NT24_001		4	W0025--C1--C1	Experiments_2024	/g/pepperkok/tuechler/Experiments_2024/NT24_001/NT24-001-17012024-CNA35-647-A/W0025--C1--C1/P004--C1--C1	/g/pepperkok/tuechler/Experiments_2024/NT24_001/NT24-001-17012024-CNA35-647-A/W0025--C1--C1/P004--C1--C1	A	siFN1	TGF	rep 2	7183802523	6367322523	5807450523	7.84791e+07	7.82817e+07
71	C1	P005	NT24-001-17012024-CNA35-647-A--C1--C1--W0025--P005--T00001--Z001--C01.ome.tif	437	-1.24005	-1.85896	4665600	103887	NT24-001-17012024-CNA35-647-A	NT24_001		5	W0025--C1--C1	Experiments_2024	/g/pepperkok/tuechler/Experiments_2024/NT24_001/NT24-001-17012024-CNA35-647-A/W0025--C1--C1/P005--C1--C1	/g/pepperkok/tuechler/Experiments_2024/NT24_001/NT24-001-17012024-CNA35-647-A/W0025--C1--C1/P005--C1--C1	A	siFN1	TGF	rep 2	6.80821e+09	5.99173e+09	5.43186e+09	7.65051e+07	7.63078e+07
75	C1	P006	NT24-001-17012024-CNA35-647-A--C1--C1--W0025--P006--T00001--Z001--C01.ome.tif	438	-1.24094	-1.83199	4665600	104915	NT24-001-17012024-CNA35-647-A	NT24_001		6	W0025--C1--C1	Experiments_2024	/g/pepperkok/tuechler/Experiments_2024/NT24_001/NT24-001-17012024-CNA35-647-A/W0025--C1--C1/P006--C1--C1	/g/pepperkok/tuechler/Experiments_2024/NT24_001/NT24-001-17012024-CNA35-647-A/W0025--C1--C1/P006--C1--C1	A	siFN1	TGF	rep 2	6.87561e+09	6.05913e+09	5.49926e+09	7.33235e+07	7.31261e+07
234	C1	P007	NT24-001-17012024-CNA35-647-A--C1--C1--W0025--P007--T00001--Z001--C01.ome.tif	439	-0.952449	-1.92847	4665600	160491	NT24-001-17012024-CNA35-647-A	NT24_001		7	W0025--C1--C1	Experiments_2024	/g/pepperkok/tuechler/Experiments_2024/NT24_001/NT24-001-17012024-CNA35-647-A/W0025--C1--C1/P007--C1--C1	/g/pepperkok/tuechler/Experiments_2024/NT24_001/NT24-001-17012024-CNA35-647-A/W0025--C1--C1/P007--C1--C1	A	siFN1	TGF	rep 2	1.05178e+10	9.70133e+09	9.14145e+09	3.9066e+07	3.88687e+07
219	C1	P008	NT24-001-17012024-CNA35-647-A--C1--C1--W0025--P008--T00001--Z001--C01.ome.tif	440	-1.01776	-1.79914	4665600	158138	NT24-001-17012024-CNA35-647-A	NT24_001		8	W0025--C1--C1	Experiments_2024	/g/pepperkok/tuechler/Experiments_2024/NT24_001/NT24-001-17012024-CNA35-647-A/W0025--C1--C1/P008--C1--C1	/g/pepperkok/tuechler/Experiments_2024/NT24_001/NT24-001-17012024-CNA35-647-A/W0025--C1--C1/P008--C1--C1	A	siFN1	TGF	rep 2	1.03636e+10	9.5471e+09	8.98723e+09	4.10376e+07	4.08402e+07
173	C1	P009	NT24-001-17012024-CNA35-647-A--C1--C1--W0025--P009--T00001--Z001--C01.ome.tif	441	-1.0296	-1.71034	4665600	166470	NT24-001-17012024-CNA35-647-A	NT24_001		9	W0025--C1--C1	Experiments_2024	/g/pepperkok/tuechler/Experiments_2024/NT24_001/NT24-001-17012024-CNA35-647-A/W0025--C1--C1/P009--C1--C1	/g/pepperkok/tuechler/Experiments_2024/NT24_001/NT24-001-17012024-CNA35-647-A/W0025--C1--C1/P009--C1--C1	A	siFN1	TGF	rep 2	1.09096e+10	1.00931e+10	9.53328e+09	5.51056e+07	5.49083e+07
166	C1	P010	NT24-001-17012024-CNA35-647-A--C1--C1--W0025--P010--T00001--Z001--C01.ome.tif	442	-1.09066	-1.77265	4665600	152486	NT24-001-17012024-CNA35-647-A	NT24_001		10	W0025--C1--C1	Experiments_2024	/g/pepperkok/tuechler/Experiments_2024/NT24_001/NT24-001-17012024-CNA35-647-A/W0025--C1--C1/P010--C1--C1	/g/pepperkok/tuechler/Experiments_2024/NT24_001/NT24-001-17012024-CNA35-647-A/W0025--C1--C1/P010--C1--C1	A	siFN1	TGF	rep 2	9.9932e+09	9.17672e+09	8.61685e+09	5.19087e+07	5.17114e+07
129	C1	P011	NT24-001-17012024-CNA35-647-A--C1--C1--W0025--P011--T00001--Z001--C01.ome.tif	443	-1.14648	-1.88706	4665600	148437	NT24-001-17012024-CNA35-647-A	NT24_001		11	W0025--C1--C1	Experiments_2024	/g/pepperkok/tuechler/Experiments_2024/NT24_001/NT24-001-17012024-CNA35-647-A/W0025--C1--C1/P011--C1--C1	/g/pepperkok/tuechler/Experiments_2024/NT24_001/NT24-001-17012024-CNA35-647-A/W0025--C1--C1/P011--C1--C1	A	siFN1	TGF	rep 2	9.72783e+09	8.91135e+09	8.35148e+09	6.47401e+07	6.45428e+07
60	C1	P012	NT24-001-17012024-CNA35-647-A--C1--C1--W0025--P012--T00001--Z001--C01.ome.tif	444	-1.3401	-1.82522	4665600	99550.3	NT24-001-17012024-CNA35-647-A	NT24_001		12	W0025--C1--C1	Experiments_2024	/g/pepperkok/tuechler/Experiments_2024/NT24_001/NT24-001-17012024-CNA35-647-A/W0025--C1--C1/P012--C1--C1	/g/pepperkok/tuechler/Experiments_2024/NT24_001/NT24-001-17012024-CNA35-647-A/W0025--C1--C1/P012--C1--C1	A	siFN1	TGF	rep 2	6.52403e+09	5.70755e+09	5.14768e+09	8.57946e+07	8.55973e+07
226	C1	P013	NT24-001-17012024-CNA35-647-A--C1--C1--W0025--P013--T00001--Z001--C01.ome.tif	445	-0.979631	-1.78176	4665600	166314	NT24-001-17012024-CNA35-647-A	NT24_001		13	W0025--C1--C1	Experiments_2024	/g/pepperkok/tuechler/Experiments_2024/NT24_001/NT24-001-17012024-CNA35-647-A/W0025--C1--C1/P013--C1--C1	/g/pepperkok/tuechler/Experiments_2024/NT24_001/NT24-001-17012024-CNA35-647-A/W0025--C1--C1/P013--C1--C1	A	siFN1	TGF	rep 2	1.08994e+10	1.00829e+10	9.52306e+09	4.21374e+07	4.19401e+07
279	C1	P014	NT24-001-17012024-CNA35-647-A--C1--C1--W0025--P014--T00001--Z001--C01.ome.tif	446	-1.0263	-1.72208	4665600	159581	NT24-001-17012024-CNA35-647-A	NT24_001		14	W0025--C1--C1	Experiments_2024	/g/pepperkok/tuechler/Experiments_2024/NT24_001/NT24-001-17012024-CNA35-647-A/W0025--C1--C1/P014--C1--C1	/g/pepperkok/tuechler/Experiments_2024/NT24_001/NT24-001-17012024-CNA35-647-A/W0025--C1--C1/P014--C1--C1	A	siFN1	TGF	rep 2	1.04581e+10	9.64166e+09	9.08179e+09	3.25512e+07	3.23539e+07
273	C1	P015	NT24-001-17012024-CNA35-647-A--C1--C1--W0025--P015--T00001--Z001--C01.ome.tif	447	-1.02927	-1.71659	4665600	160058	NT24-001-17012024-CNA35-647-A	NT24_001		15	W0025--C1--C1	Experiments_2024	/g/pepperkok/tuechler/Experiments_2024/NT24_001/NT24-001-17012024-CNA35-647-A/W0025--C1--C1/P015--C1--C1	/g/pepperkok/tuechler/Experiments_2024/NT24_001/NT24-001-17012024-CNA35-647-A/W0025--C1--C1/P015--C1--C1	A	siFN1	TGF	rep 2	1.04894e+10	9.6729e+09	9.11303e+09	3.33811e+07	3.31837e+07
266	C1	P016	NT24-001-17012024-CNA35-647-A--C1--C1--W0025--P016--T00001--Z001--C01.ome.tif	448	-0.982174	-1.82907	4665600	145203	NT24-001-17012024-CNA35-647-A	NT24_001		16	W0025--C1--C1	Experiments_2024	/g/pepperkok/tuechler/Experiments_2024/NT24_001/NT24-001-17012024-CNA35-647-A/W0025--C1--C1/P016--C1--C1	/g/pepperkok/tuechler/Experiments_2024/NT24_001/NT24-001-17012024-CNA35-647-A/W0025--C1--C1/P016--C1--C1	A	siFN1	TGF	rep 2	9.5159e+09	8.69942e+09	8.13955e+09	3.05998e+07	3.04025e+07
202	C1	P017	NT24-001-17012024-CNA35-647-A--C1--C1--W0025--P017--T00001--Z001--C01.ome.tif	449	-1.01917	-1.7695	4665600	158017	NT24-001-17012024-CNA35-647-A	NT24_001		17	W0025--C1--C1	Experiments_2024	/g/pepperkok/tuechler/Experiments_2024/NT24_001/NT24-001-17012024-CNA35-647-A/W0025--C1--C1/P017--C1--C1	/g/pepperkok/tuechler/Experiments_2024/NT24_001/NT24-001-17012024-CNA35-647-A/W0025--C1--C1/P017--C1--C1	A	siFN1	TGF	rep 2	1.03557e+10	9.53919e+09	8.97932e+09	4.44521e+07	4.42547e+07
86	C1	P018	NT24-001-17012024-CNA35-647-A--C1--C1--W0025--P018--T00001--Z001--C01.ome.tif	450	-1.19906	-1.89949	4665600	105744	NT24-001-17012024-CNA35-647-A	NT24_001		18	W0025--C1--C1	Experiments_2024	/g/pepperkok/tuechler/Experiments_2024/NT24_001/NT24-001-17012024-CNA35-647-A/W0025--C1--C1/P018--C1--C1	/g/pepperkok/tuechler/Experiments_2024/NT24_001/NT24-001-17012024-CNA35-647-A/W0025--C1--C1/P018--C1--C1	A	siFN1	TGF	rep 2	6.92994e+09	6.11346e+09	5.55359e+09	6.45766e+07	6.43792e+07
218	C1	P019	NT24-001-17012024-CNA35-647-A--C1--C1--W0025--P019--T00001--Z001--C01.ome.tif	451	-0.978131	-1.82873	4665600	163924	NT24-001-17012024-CNA35-647-A	NT24_001		19	W0025--C1--C1	Experiments_2024	/g/pepperkok/tuechler/Experiments_2024/NT24_001/NT24-001-17012024-CNA35-647-A/W0025--C1--C1/P019--C1--C1	/g/pepperkok/tuechler/Experiments_2024/NT24_001/NT24-001-17012024-CNA35-647-A/W0025--C1--C1/P019--C1--C1	A	siFN1	TGF	rep 2	1.07427e+10	9.92626e+09	9.36638e+09	4.29651e+07	4.27677e+07
291	C1	P020	NT24-001-17012024-CNA35-647-A--C1--C1--W0025--P020--T00001--Z001--C01.ome.tif	452	-1.00367	-1.81128	4665600	139947	NT24-001-17012024-CNA35-647-A	NT24_001		20	W0025--C1--C1	Experiments_2024	/g/pepperkok/tuechler/Experiments_2024/NT24_001/NT24-001-17012024-CNA35-647-A/W0025--C1--C1/P020--C1--C1	/g/pepperkok/tuechler/Experiments_2024/NT24_001/NT24-001-17012024-CNA35-647-A/W0025--C1--C1/P020--C1--C1	A	siFN1	TGF	rep 2	9171413538	8354933538	7795061538	2.67872e+07	2.65898e+07
359	C1	P021	NT24-001-17012024-CNA35-647-A--C1--C1--W0025--P021--T00001--Z001--C01.ome.tif	453	-0.959236	-1.7695	4665600	137394	NT24-001-17012024-CNA35-647-A	NT24_001		21	W0025--C1--C1	Experiments_2024	/g/pepperkok/tuechler/Experiments_2024/NT24_001/NT24-001-17012024-CNA35-647-A/W0025--C1--C1/P021--C1--C1	/g/pepperkok/tuechler/Experiments_2024/NT24_001/NT24-001-17012024-CNA35-647-A/W0025--C1--C1/P021--C1--C1	A	siFN1	TGF	rep 2	9.00414e+09	8.18766e+09	7.62779e+09	2.12473e+07	2.105e+07
263	C1	P022	NT24-001-17012024-CNA35-647-A--C1--C1--W0025--P022--T00001--Z001--C01.ome.tif	454	-0.961834	-1.73363	4665600	136019	NT24-001-17012024-CNA35-647-A	NT24_001		22	W0025--C1--C1	Experiments_2024	/g/pepperkok/tuechler/Experiments_2024/NT24_001/NT24-001-17012024-CNA35-647-A/W0025--C1--C1/P022--C1--C1	/g/pepperkok/tuechler/Experiments_2024/NT24_001/NT24-001-17012024-CNA35-647-A/W0025--C1--C1/P022--C1--C1	A	siFN1	TGF	rep 2	8.91399e+09	8.09751e+09	7.53764e+09	2.86602e+07	2.84629e+07
192	C1	P023	NT24-001-17012024-CNA35-647-A--C1--C1--W0025--P023--T00001--Z001--C01.ome.tif	455	-0.944132	-1.79819	4665600	156398	NT24-001-17012024-CNA35-647-A	NT24_001		23	W0025--C1--C1	Experiments_2024	/g/pepperkok/tuechler/Experiments_2024/NT24_001/NT24-001-17012024-CNA35-647-A/W0025--C1--C1/P023--C1--C1	/g/pepperkok/tuechler/Experiments_2024/NT24_001/NT24-001-17012024-CNA35-647-A/W0025--C1--C1/P023--C1--C1	A	siFN1	TGF	rep 2	1.02495e+10	9.43307e+09	8.8732e+09	4.62146e+07	4.60172e+07
54	C1	P024	NT24-001-17012024-CNA35-647-A--C1--C1--W0025--P024--T00001--Z001--C01.ome.tif	456	-1.35337	-1.90793	4665600	78430.9	NT24-001-17012024-CNA35-647-A	NT24_001		24	W0025--C1--C1	Experiments_2024	/g/pepperkok/tuechler/Experiments_2024/NT24_001/NT24-001-17012024-CNA35-647-A/W0025--C1--C1/P024--C1--C1	/g/pepperkok/tuechler/Experiments_2024/NT24_001/NT24-001-17012024-CNA35-647-A/W0025--C1--C1/P024--C1--C1	A	siFN1	TGF	rep 2	5.13997e+09	4.32349e+09	3.76362e+09	6.96967e+07	6.94993e+07
195	C1	P025	NT24-001-17012024-CNA35-647-A--C1--C1--W0025--P025--T00001--Z001--C01.ome.tif	457	-1.00634	-1.68467	4665600	168683	NT24-001-17012024-CNA35-647-A	NT24_001		25	W0025--C1--C1	Experiments_2024	/g/pepperkok/tuechler/Experiments_2024/NT24_001/NT24-001-17012024-CNA35-647-A/W0025--C1--C1/P025--C1--C1	/g/pepperkok/tuechler/Experiments_2024/NT24_001/NT24-001-17012024-CNA35-647-A/W0025--C1--C1/P025--C1--C1	A	siFN1	TGF	rep 2	1.10547e+10	1.02382e+10	9.67831e+09	4.96323e+07	4.9435e+07
258	C1	P026	NT24-001-17012024-CNA35-647-A--C1--C1--W0025--P026--T00001--Z001--C01.ome.tif	458	-1.00562	-1.68568	4665600	151751	NT24-001-17012024-CNA35-647-A	NT24_001		26	W0025--C1--C1	Experiments_2024	/g/pepperkok/tuechler/Experiments_2024/NT24_001/NT24-001-17012024-CNA35-647-A/W0025--C1--C1/P026--C1--C1	/g/pepperkok/tuechler/Experiments_2024/NT24_001/NT24-001-17012024-CNA35-647-A/W0025--C1--C1/P026--C1--C1	A	siFN1	TGF	rep 2	9.945e+09	9.12852e+09	8.56865e+09	3.32118e+07	3.30145e+07
313	C1	P027	NT24-001-17012024-CNA35-647-A--C1--C1--W0025--P027--T00001--Z001--C01.ome.tif	459	-0.965271	-1.69165	4665600	127198	NT24-001-17012024-CNA35-647-A	NT24_001		27	W0025--C1--C1	Experiments_2024	/g/pepperkok/tuechler/Experiments_2024/NT24_001/NT24-001-17012024-CNA35-647-A/W0025--C1--C1/P027--C1--C1	/g/pepperkok/tuechler/Experiments_2024/NT24_001/NT24-001-17012024-CNA35-647-A/W0025--C1--C1/P027--C1--C1	A	siFN1	TGF	rep 2	8.33594e+09	7.51946e+09	6.95958e+09	2.22351e+07	2.20378e+07
218	C1	P028	NT24-001-17012024-CNA35-647-A--C1--C1--W0025--P028--T00001--Z001--C01.ome.tif	460	-0.990492	-1.78773	4665600	156337	NT24-001-17012024-CNA35-647-A	NT24_001		28	W0025--C1--C1	Experiments_2024	/g/pepperkok/tuechler/Experiments_2024/NT24_001/NT24-001-17012024-CNA35-647-A/W0025--C1--C1/P028--C1--C1	/g/pepperkok/tuechler/Experiments_2024/NT24_001/NT24-001-17012024-CNA35-647-A/W0025--C1--C1/P028--C1--C1	A	siFN1	TGF	rep 2	1.02456e+10	9.42909e+09	8.86921e+09	4.06845e+07	4.04871e+07
114	C1	P029	NT24-001-17012024-CNA35-647-A--C1--C1--W0025--P029--T00001--Z001--C01.ome.tif	461	-1.1275	-1.76591	4665600	133897	NT24-001-17012024-CNA35-647-A	NT24_001		29	W0025--C1--C1	Experiments_2024	/g/pepperkok/tuechler/Experiments_2024/NT24_001/NT24-001-17012024-CNA35-647-A/W0025--C1--C1/P029--C1--C1	/g/pepperkok/tuechler/Experiments_2024/NT24_001/NT24-001-17012024-CNA35-647-A/W0025--C1--C1/P029--C1--C1	A	siFN1	TGF	rep 2	8.77492e+09	7.95844e+09	7.39857e+09	6.48997e+07	6.47024e+07
60	C1	P030	NT24-001-17012024-CNA35-647-A--C1--C1--W0025--P030--T00001--Z001--C01.ome.tif	462	-1.42454	-1.91573	4665600	82973.9	NT24-001-17012024-CNA35-647-A	NT24_001		30	W0025--C1--C1	Experiments_2024	/g/pepperkok/tuechler/Experiments_2024/NT24_001/NT24-001-17012024-CNA35-647-A/W0025--C1--C1/P030--C1--C1	/g/pepperkok/tuechler/Experiments_2024/NT24_001/NT24-001-17012024-CNA35-647-A/W0025--C1--C1/P030--C1--C1	A	siFN1	TGF	rep 2	5.43769e+09	4.62121e+09	4.06134e+09	6.7689e+07	6.74917e+07
107	C1	P031	NT24-001-17012024-CNA35-647-A--C1--C1--W0025--P031--T00001--Z001--C01.ome.tif	463	-1.19472	-1.83049	4665600	117634	NT24-001-17012024-CNA35-647-A	NT24_001		31	W0025--C1--C1	Experiments_2024	/g/pepperkok/tuechler/Experiments_2024/NT24_001/NT24-001-17012024-CNA35-647-A/W0025--C1--C1/P031--C1--C1	/g/pepperkok/tuechler/Experiments_2024/NT24_001/NT24-001-17012024-CNA35-647-A/W0025--C1--C1/P031--C1--C1	A	siFN1	TGF	rep 2	7.70917e+09	6.89269e+09	6.33282e+09	5.91852e+07	5.89879e+07
138	C1	P032	NT24-001-17012024-CNA35-647-A--C1--C1--W0025--P032--T00001--Z001--C01.ome.tif	464	-1.12598	-1.90792	4665600	134913	NT24-001-17012024-CNA35-647-A	NT24_001		32	W0025--C1--C1	Experiments_2024	/g/pepperkok/tuechler/Experiments_2024/NT24_001/NT24-001-17012024-CNA35-647-A/W0025--C1--C1/P032--C1--C1	/g/pepperkok/tuechler/Experiments_2024/NT24_001/NT24-001-17012024-CNA35-647-A/W0025--C1--C1/P032--C1--C1	A	siFN1	TGF	rep 2	8.84153e+09	8.02505e+09	7.46518e+09	5.40955e+07	5.38981e+07
148	C1	P033	NT24-001-17012024-CNA35-647-A--C1--C1--W0025--P033--T00001--Z001--C01.ome.tif	465	-1.20079	-1.88642	4665600	148373	NT24-001-17012024-CNA35-647-A	NT24_001		33	W0025--C1--C1	Experiments_2024	/g/pepperkok/tuechler/Experiments_2024/NT24_001/NT24-001-17012024-CNA35-647-A/W0025--C1--C1/P033--C1--C1	/g/pepperkok/tuechler/Experiments_2024/NT24_001/NT24-001-17012024-CNA35-647-A/W0025--C1--C1/P033--C1--C1	A	siFN1	TGF	rep 2	9.72364e+09	8.90716e+09	8.34729e+09	5.64006e+07	5.62033e+07
117	C1	P034	NT24-001-17012024-CNA35-647-A--C1--C1--W0025--P034--T00001--Z001--C01.ome.tif	466	-1.04794	-1.75517	4665600	116747	NT24-001-17012024-CNA35-647-A	NT24_001		34	W0025--C1--C1	Experiments_2024	/g/pepperkok/tuechler/Experiments_2024/NT24_001/NT24-001-17012024-CNA35-647-A/W0025--C1--C1/P034--C1--C1	/g/pepperkok/tuechler/Experiments_2024/NT24_001/NT24-001-17012024-CNA35-647-A/W0025--C1--C1/P034--C1--C1	A	siFN1	TGF	rep 2	7.65102e+09	6.83454e+09	6.27467e+09	5.36297e+07	5.34323e+07
74	C1	P035	NT24-001-17012024-CNA35-647-A--C1--C1--W0025--P035--T00001--Z001--C01.ome.tif	467	-1.19039	-1.79031	4665600	105235	NT24-001-17012024-CNA35-647-A	NT24_001		35	W0025--C1--C1	Experiments_2024	/g/pepperkok/tuechler/Experiments_2024/NT24_001/NT24-001-17012024-CNA35-647-A/W0025--C1--C1/P035--C1--C1	/g/pepperkok/tuechler/Experiments_2024/NT24_001/NT24-001-17012024-CNA35-647-A/W0025--C1--C1/P035--C1--C1	A	siFN1	TGF	rep 2	6.89657e+09	6.08009e+09	5.52022e+09	7.45976e+07	7.44002e+07
56	C1	P036	NT24-001-17012024-CNA35-647-A--C1--C1--W0025--P036--T00001--Z001--C01.ome.tif	468	-1.2908	-1.81891	4665600	92880.5	NT24-001-17012024-CNA35-647-A	NT24_001		36	W0025--C1--C1	Experiments_2024	/g/pepperkok/tuechler/Experiments_2024/NT24_001/NT24-001-17012024-CNA35-647-A/W0025--C1--C1/P036--C1--C1	/g/pepperkok/tuechler/Experiments_2024/NT24_001/NT24-001-17012024-CNA35-647-A/W0025--C1--C1/P036--C1--C1	A	siFN1	TGF	rep 2	6.08693e+09	5.27045e+09	4.71057e+09	8.41174e+07	8.392e+07
204	C2	P001	NT24-001-17012024-CNA35-647-A--C2--C2--W0026--P001--T00001--Z001--C01.ome.tif	469	-1.14197	-1.89998	4665600	132199	NT24-001-17012024-CNA35-647-A	NT24_001		1	W0026--C2--C2	Experiments_2024	/g/pepperkok/tuechler/Experiments_2024/NT24_001/NT24-001-17012024-CNA35-647-A/W0026--C2--C2/P001--C2--C2	/g/pepperkok/tuechler/Experiments_2024/NT24_001/NT24-001-17012024-CNA35-647-A/W0026--C2--C2/P001--C2--C2	A	siNeg9	TGF	rep 3	8.66369e+09	7.84721e+09	7.28734e+09	3.57223e+07	3.55249e+07
249	C2	P002	NT24-001-17012024-CNA35-647-A--C2--C2--W0026--P002--T00001--Z001--C01.ome.tif	470	-1.02668	-1.75313	4665600	143623	NT24-001-17012024-CNA35-647-A	NT24_001		2	W0026--C2--C2	Experiments_2024	/g/pepperkok/tuechler/Experiments_2024/NT24_001/NT24-001-17012024-CNA35-647-A/W0026--C2--C2/P002--C2--C2	/g/pepperkok/tuechler/Experiments_2024/NT24_001/NT24-001-17012024-CNA35-647-A/W0026--C2--C2/P002--C2--C2	A	siNeg9	TGF	rep 3	9.41231e+09	8.59583e+09	8.03596e+09	3.22729e+07	3.20756e+07
229	C2	P003	NT24-001-17012024-CNA35-647-A--C2--C2--W0026--P003--T00001--Z001--C01.ome.tif	471	-1.1063	-1.79564	4665600	136810	NT24-001-17012024-CNA35-647-A	NT24_001		3	W0026--C2--C2	Experiments_2024	/g/pepperkok/tuechler/Experiments_2024/NT24_001/NT24-001-17012024-CNA35-647-A/W0026--C2--C2/P003--C2--C2	/g/pepperkok/tuechler/Experiments_2024/NT24_001/NT24-001-17012024-CNA35-647-A/W0026--C2--C2/P003--C2--C2	A	siNeg9	TGF	rep 3	8.96585e+09	8.14937e+09	7.5895e+09	3.31419e+07	3.29446e+07
204	C2	P004	NT24-001-17012024-CNA35-647-A--C2--C2--W0026--P004--T00001--Z001--C01.ome.tif	472	-1.17665	-1.73855	4665600	133038	NT24-001-17012024-CNA35-647-A	NT24_001		4	W0026--C2--C2	Experiments_2024	/g/pepperkok/tuechler/Experiments_2024/NT24_001/NT24-001-17012024-CNA35-647-A/W0026--C2--C2/P004--C2--C2	/g/pepperkok/tuechler/Experiments_2024/NT24_001/NT24-001-17012024-CNA35-647-A/W0026--C2--C2/P004--C2--C2	A	siNeg9	TGF	rep 3	8.71862e+09	7.90214e+09	7.34227e+09	3.59915e+07	3.57942e+07
132	C2	P005	NT24-001-17012024-CNA35-647-A--C2--C2--W0026--P005--T00001--Z001--C01.ome.tif	473	-1.17228	-1.74428	4665600	109600	NT24-001-17012024-CNA35-647-A	NT24_001		5	W0026--C2--C2	Experiments_2024	/g/pepperkok/tuechler/Experiments_2024/NT24_001/NT24-001-17012024-CNA35-647-A/W0026--C2--C2/P005--C2--C2	/g/pepperkok/tuechler/Experiments_2024/NT24_001/NT24-001-17012024-CNA35-647-A/W0026--C2--C2/P005--C2--C2	A	siNeg9	TGF	rep 3	7.18267e+09	6.36619e+09	5.80631e+09	4.39872e+07	4.37899e+07
144	C2	P006	NT24-001-17012024-CNA35-647-A--C2--C2--W0026--P006--T00001--Z001--C01.ome.tif	474	-1.07607	-1.82239	4665600	116369	NT24-001-17012024-CNA35-647-A	NT24_001		6	W0026--C2--C2	Experiments_2024	/g/pepperkok/tuechler/Experiments_2024/NT24_001/NT24-001-17012024-CNA35-647-A/W0026--C2--C2/P006--C2--C2	/g/pepperkok/tuechler/Experiments_2024/NT24_001/NT24-001-17012024-CNA35-647-A/W0026--C2--C2/P006--C2--C2	A	siNeg9	TGF	rep 3	7.62625e+09	6.80977e+09	6.2499e+09	4.34021e+07	4.32047e+07
335	C2	P007	NT24-001-17012024-CNA35-647-A--C2--C2--W0026--P007--T00001--Z001--C01.ome.tif	475	-1.06973	-1.85398	4665600	150179	NT24-001-17012024-CNA35-647-A	NT24_001		7	W0026--C2--C2	Experiments_2024	/g/pepperkok/tuechler/Experiments_2024/NT24_001/NT24-001-17012024-CNA35-647-A/W0026--C2--C2/P007--C2--C2	/g/pepperkok/tuechler/Experiments_2024/NT24_001/NT24-001-17012024-CNA35-647-A/W0026--C2--C2/P007--C2--C2	A	siNeg9	TGF	rep 3	9.84201e+09	9.02553e+09	8.46565e+09	2.52706e+07	2.50733e+07
307	C2	P008	NT24-001-17012024-CNA35-647-A--C2--C2--W0026--P008--T00001--Z001--C01.ome.tif	476	-1.0913	-1.75056	4665600	131445	NT24-001-17012024-CNA35-647-A	NT24_001		8	W0026--C2--C2	Experiments_2024	/g/pepperkok/tuechler/Experiments_2024/NT24_001/NT24-001-17012024-CNA35-647-A/W0026--C2--C2/P008--C2--C2	/g/pepperkok/tuechler/Experiments_2024/NT24_001/NT24-001-17012024-CNA35-647-A/W0026--C2--C2/P008--C2--C2	A	siNeg9	TGF	rep 3	8.61427e+09	7.79779e+09	7.23791e+09	2.35763e+07	2.33789e+07
283	C2	P009	NT24-001-17012024-CNA35-647-A--C2--C2--W0026--P009--T00001--Z001--C01.ome.tif	477	-1.11684	-1.68852	4665600	137065	NT24-001-17012024-CNA35-647-A	NT24_001		9	W0026--C2--C2	Experiments_2024	/g/pepperkok/tuechler/Experiments_2024/NT24_001/NT24-001-17012024-CNA35-647-A/W0026--C2--C2/P009--C2--C2	/g/pepperkok/tuechler/Experiments_2024/NT24_001/NT24-001-17012024-CNA35-647-A/W0026--C2--C2/P009--C2--C2	A	siNeg9	TGF	rep 3	8.98254e+09	8.16606e+09	7.60618e+09	2.6877e+07	2.66796e+07
349	C2	P010	NT24-001-17012024-CNA35-647-A--C2--C2--W0026--P010--T00001--Z001--C01.ome.tif	478	-1.27867	-1.7386	4665600	147419	NT24-001-17012024-CNA35-647-A	NT24_001		10	W0026--C2--C2	Experiments_2024	/g/pepperkok/tuechler/Experiments_2024/NT24_001/NT24-001-17012024-CNA35-647-A/W0026--C2--C2/P010--C2--C2	/g/pepperkok/tuechler/Experiments_2024/NT24_001/NT24-001-17012024-CNA35-647-A/W0026--C2--C2/P010--C2--C2	A	siNeg9	TGF	rep 3	9.66111e+09	8.84463e+09	8.28475e+09	2.37386e+07	2.35412e+07
274	C2	P011	NT24-001-17012024-CNA35-647-A--C2--C2--W0026--P011--T00001--Z001--C01.ome.tif	479	-1.05518	-1.77975	4665600	130809	NT24-001-17012024-CNA35-647-A	NT24_001		11	W0026--C2--C2	Experiments_2024	/g/pepperkok/tuechler/Experiments_2024/NT24_001/NT24-001-17012024-CNA35-647-A/W0026--C2--C2/P011--C2--C2	/g/pepperkok/tuechler/Experiments_2024/NT24_001/NT24-001-17012024-CNA35-647-A/W0026--C2--C2/P011--C2--C2	A	siNeg9	TGF	rep 3	8.57257e+09	7.75609e+09	7.19621e+09	2.62636e+07	2.60662e+07
179	C2	P012	NT24-001-17012024-CNA35-647-A--C2--C2--W0026--P012--T00001--Z001--C01.ome.tif	480	-1.12896	-1.82403	4665600	124400	NT24-001-17012024-CNA35-647-A	NT24_001		12	W0026--C2--C2	Experiments_2024	/g/pepperkok/tuechler/Experiments_2024/NT24_001/NT24-001-17012024-CNA35-647-A/W0026--C2--C2/P012--C2--C2	/g/pepperkok/tuechler/Experiments_2024/NT24_001/NT24-001-17012024-CNA35-647-A/W0026--C2--C2/P012--C2--C2	A	siNeg9	TGF	rep 3	8.15256e+09	7.33608e+09	6.7762e+09	3.78559e+07	3.76585e+07
353	C2	P013	NT24-001-17012024-CNA35-647-A--C2--C2--W0026--P013--T00001--Z001--C01.ome.tif	481	-1.14086	-1.64302	4665600	144524	NT24-001-17012024-CNA35-647-A	NT24_001		13	W0026--C2--C2	Experiments_2024	/g/pepperkok/tuechler/Experiments_2024/NT24_001/NT24-001-17012024-CNA35-647-A/W0026--C2--C2/P013--C2--C2	/g/pepperkok/tuechler/Experiments_2024/NT24_001/NT24-001-17012024-CNA35-647-A/W0026--C2--C2/P013--C2--C2	A	siNeg9	TGF	rep 3	9.47139e+09	8.65491e+09	8.09504e+09	2.29321e+07	2.27348e+07
401	C2	P014	NT24-001-17012024-CNA35-647-A--C2--C2--W0026--P014--T00001--Z001--C01.ome.tif	482	-1.07696	-1.6902	4665600	129766	NT24-001-17012024-CNA35-647-A	NT24_001		14	W0026--C2--C2	Experiments_2024	/g/pepperkok/tuechler/Experiments_2024/NT24_001/NT24-001-17012024-CNA35-647-A/W0026--C2--C2/P014--C2--C2	/g/pepperkok/tuechler/Experiments_2024/NT24_001/NT24-001-17012024-CNA35-647-A/W0026--C2--C2/P014--C2--C2	A	siNeg9	TGF	rep 3	8.50418e+09	7.6877e+09	7.12783e+09	1.77751e+07	1.75778e+07
398	C2	P015	NT24-001-17012024-CNA35-647-A--C2--C2--W0026--P015--T00001--Z001--C01.ome.tif	483	-1.07116	-1.65552	4665600	137274	NT24-001-17012024-CNA35-647-A	NT24_001		15	W0026--C2--C2	Experiments_2024	/g/pepperkok/tuechler/Experiments_2024/NT24_001/NT24-001-17012024-CNA35-647-A/W0026--C2--C2/P015--C2--C2	/g/pepperkok/tuechler/Experiments_2024/NT24_001/NT24-001-17012024-CNA35-647-A/W0026--C2--C2/P015--C2--C2	A	siNeg9	TGF	rep 3	8.99624e+09	8.17976e+09	7.61989e+09	1.91455e+07	1.89481e+07
410	C2	P016	NT24-001-17012024-CNA35-647-A--C2--C2--W0026--P016--T00001--Z001--C01.ome.tif	484	-1.08572	-1.8096	4665600	137313	NT24-001-17012024-CNA35-647-A	NT24_001		16	W0026--C2--C2	Experiments_2024	/g/pepperkok/tuechler/Experiments_2024/NT24_001/NT24-001-17012024-CNA35-647-A/W0026--C2--C2/P016--C2--C2	/g/pepperkok/tuechler/Experiments_2024/NT24_001/NT24-001-17012024-CNA35-647-A/W0026--C2--C2/P016--C2--C2	A	siNeg9	TGF	rep 3	8.99883e+09	8.18235e+09	7.62248e+09	1.85914e+07	1.83941e+07
335	C2	P017	NT24-001-17012024-CNA35-647-A--C2--C2--W0026--P017--T00001--Z001--C01.ome.tif	485	-1.11453	-1.82309	4665600	146565	NT24-001-17012024-CNA35-647-A	NT24_001		17	W0026--C2--C2	Experiments_2024	/g/pepperkok/tuechler/Experiments_2024/NT24_001/NT24-001-17012024-CNA35-647-A/W0026--C2--C2/P017--C2--C2	/g/pepperkok/tuechler/Experiments_2024/NT24_001/NT24-001-17012024-CNA35-647-A/W0026--C2--C2/P017--C2--C2	A	siNeg9	TGF	rep 3	9.60511e+09	8.78863e+09	8.22875e+09	2.45634e+07	2.43661e+07
220	C2	P018	NT24-001-17012024-CNA35-647-A--C2--C2--W0026--P018--T00001--Z001--C01.ome.tif	486	-1.10967	-1.83391	4665600	136318	NT24-001-17012024-CNA35-647-A	NT24_001		18	W0026--C2--C2	Experiments_2024	/g/pepperkok/tuechler/Experiments_2024/NT24_001/NT24-001-17012024-CNA35-647-A/W0026--C2--C2/P018--C2--C2	/g/pepperkok/tuechler/Experiments_2024/NT24_001/NT24-001-17012024-CNA35-647-A/W0026--C2--C2/P018--C2--C2	A	siNeg9	TGF	rep 3	8.93362e+09	8.11714e+09	7.55727e+09	3.43512e+07	3.41539e+07
304	C2	P019	NT24-001-17012024-CNA35-647-A--C2--C2--W0026--P019--T00001--Z001--C01.ome.tif	487	-1.15375	-1.84004	4665600	161289	NT24-001-17012024-CNA35-647-A	NT24_001		19	W0026--C2--C2	Experiments_2024	/g/pepperkok/tuechler/Experiments_2024/NT24_001/NT24-001-17012024-CNA35-647-A/W0026--C2--C2/P019--C2--C2	/g/pepperkok/tuechler/Experiments_2024/NT24_001/NT24-001-17012024-CNA35-647-A/W0026--C2--C2/P019--C2--C2	A	siNeg9	TGF	rep 3	10570087722	9753607722	9193735722	3.02426e+07	3.00452e+07
373	C2	P020	NT24-001-17012024-CNA35-647-A--C2--C2--W0026--P020--T00001--Z001--C01.ome.tif	488	-1.16366	-1.78062	4665600	144485	NT24-001-17012024-CNA35-647-A	NT24_001		20	W0026--C2--C2	Experiments_2024	/g/pepperkok/tuechler/Experiments_2024/NT24_001/NT24-001-17012024-CNA35-647-A/W0026--C2--C2/P020--C2--C2	/g/pepperkok/tuechler/Experiments_2024/NT24_001/NT24-001-17012024-CNA35-647-A/W0026--C2--C2/P020--C2--C2	A	siNeg9	TGF	rep 3	9.46883e+09	8.65235e+09	8.09248e+09	2.16957e+07	2.14983e+07
452	C2	P021	NT24-001-17012024-CNA35-647-A--C2--C2--W0026--P021--T00001--Z001--C01.ome.tif	489	-1.03745	-1.80091	4665600	150023	NT24-001-17012024-CNA35-647-A	NT24_001		21	W0026--C2--C2	Experiments_2024	/g/pepperkok/tuechler/Experiments_2024/NT24_001/NT24-001-17012024-CNA35-647-A/W0026--C2--C2/P021--C2--C2	/g/pepperkok/tuechler/Experiments_2024/NT24_001/NT24-001-17012024-CNA35-647-A/W0026--C2--C2/P021--C2--C2	A	siNeg9	TGF	rep 3	9.83177e+09	9.01529e+09	8.45542e+09	1.87067e+07	1.85093e+07
420	C2	P022	NT24-001-17012024-CNA35-647-A--C2--C2--W0026--P022--T00001--Z001--C01.ome.tif	490	-1.0607	-1.65791	4665600	140561	NT24-001-17012024-CNA35-647-A	NT24_001		22	W0026--C2--C2	Experiments_2024	/g/pepperkok/tuechler/Experiments_2024/NT24_001/NT24-001-17012024-CNA35-647-A/W0026--C2--C2/P022--C2--C2	/g/pepperkok/tuechler/Experiments_2024/NT24_001/NT24-001-17012024-CNA35-647-A/W0026--C2--C2/P022--C2--C2	A	siNeg9	TGF	rep 3	9.21164e+09	8.39516e+09	7.83528e+09	1.86554e+07	1.84581e+07
369	C2	P023	NT24-001-17012024-CNA35-647-A--C2--C2--W0026--P023--T00001--Z001--C01.ome.tif	491	-1.17126	-1.7483	4665600	124114	NT24-001-17012024-CNA35-647-A	NT24_001		23	W0026--C2--C2	Experiments_2024	/g/pepperkok/tuechler/Experiments_2024/NT24_001/NT24-001-17012024-CNA35-647-A/W0026--C2--C2/P023--C2--C2	/g/pepperkok/tuechler/Experiments_2024/NT24_001/NT24-001-17012024-CNA35-647-A/W0026--C2--C2/P023--C2--C2	A	siNeg9	TGF	rep 3	8.13381e+09	7.31733e+09	6.75746e+09	1.83129e+07	1.81156e+07
216	C2	P024	NT24-001-17012024-CNA35-647-A--C2--C2--W0026--P024--T00001--Z001--C01.ome.tif	492	-1.25978	-1.82666	4665600	123775	NT24-001-17012024-CNA35-647-A	NT24_001		24	W0026--C2--C2	Experiments_2024	/g/pepperkok/tuechler/Experiments_2024/NT24_001/NT24-001-17012024-CNA35-647-A/W0026--C2--C2/P024--C2--C2	/g/pepperkok/tuechler/Experiments_2024/NT24_001/NT24-001-17012024-CNA35-647-A/W0026--C2--C2/P024--C2--C2	A	siNeg9	TGF	rep 3	8.11163e+09	7.29515e+09	6.73527e+09	3.11818e+07	3.09845e+07
266	C2	P025	NT24-001-17012024-CNA35-647-A--C2--C2--W0026--P025--T00001--Z001--C01.ome.tif	493	-1.11918	-1.82715	4665600	149882	NT24-001-17012024-CNA35-647-A	NT24_001		25	W0026--C2--C2	Experiments_2024	/g/pepperkok/tuechler/Experiments_2024/NT24_001/NT24-001-17012024-CNA35-647-A/W0026--C2--C2/P025--C2--C2	/g/pepperkok/tuechler/Experiments_2024/NT24_001/NT24-001-17012024-CNA35-647-A/W0026--C2--C2/P025--C2--C2	A	siNeg9	TGF	rep 3	9.82255e+09	9.00607e+09	8.4462e+09	3.17526e+07	3.15553e+07
276	C2	P026	NT24-001-17012024-CNA35-647-A--C2--C2--W0026--P026--T00001--Z001--C01.ome.tif	494	-1.08687	-1.76324	4665600	143867	NT24-001-17012024-CNA35-647-A	NT24_001		26	W0026--C2--C2	Experiments_2024	/g/pepperkok/tuechler/Experiments_2024/NT24_001/NT24-001-17012024-CNA35-647-A/W0026--C2--C2/P026--C2--C2	/g/pepperkok/tuechler/Experiments_2024/NT24_001/NT24-001-17012024-CNA35-647-A/W0026--C2--C2/P026--C2--C2	A	siNeg9	TGF	rep 3	9.42831e+09	8.61183e+09	8.05195e+09	2.91737e+07	2.89764e+07
344	C2	P027	NT24-001-17012024-CNA35-647-A--C2--C2--W0026--P027--T00001--Z001--C01.ome.tif	495	-1.04361	-1.81768	4665600	146418	NT24-001-17012024-CNA35-647-A	NT24_001		27	W0026--C2--C2	Experiments_2024	/g/pepperkok/tuechler/Experiments_2024/NT24_001/NT24-001-17012024-CNA35-647-A/W0026--C2--C2/P027--C2--C2	/g/pepperkok/tuechler/Experiments_2024/NT24_001/NT24-001-17012024-CNA35-647-A/W0026--C2--C2/P027--C2--C2	A	siNeg9	TGF	rep 3	9.59554e+09	8.77906e+09	8.21918e+09	2.3893e+07	2.36956e+07
354	C2	P028	NT24-001-17012024-CNA35-647-A--C2--C2--W0026--P028--T00001--Z001--C01.ome.tif	496	-1.04171	-1.77616	4665600	145320	NT24-001-17012024-CNA35-647-A	NT24_001		28	W0026--C2--C2	Experiments_2024	/g/pepperkok/tuechler/Experiments_2024/NT24_001/NT24-001-17012024-CNA35-647-A/W0026--C2--C2/P028--C2--C2	/g/pepperkok/tuechler/Experiments_2024/NT24_001/NT24-001-17012024-CNA35-647-A/W0026--C2--C2/P028--C2--C2	A	siNeg9	TGF	rep 3	9.52352e+09	8.70704e+09	8.14717e+09	2.30146e+07	2.28173e+07
299	C2	P029	NT24-001-17012024-CNA35-647-A--C2--C2--W0026--P029--T00001--Z001--C01.ome.tif	497	-1.0535	-1.73578	4665600	138067	NT24-001-17012024-CNA35-647-A	NT24_001		29	W0026--C2--C2	Experiments_2024	/g/pepperkok/tuechler/Experiments_2024/NT24_001/NT24-001-17012024-CNA35-647-A/W0026--C2--C2/P029--C2--C2	/g/pepperkok/tuechler/Experiments_2024/NT24_001/NT24-001-17012024-CNA35-647-A/W0026--C2--C2/P029--C2--C2	A	siNeg9	TGF	rep 3	9.04821e+09	8.23173e+09	7.67186e+09	2.56584e+07	2.5461e+07
136	C2	P030	NT24-001-17012024-CNA35-647-A--C2--C2--W0026--P030--T00001--Z001--C01.ome.tif	498	-1.15909	-1.74032	4665600	116123	NT24-001-17012024-CNA35-647-A	NT24_001		30	W0026--C2--C2	Experiments_2024	/g/pepperkok/tuechler/Experiments_2024/NT24_001/NT24-001-17012024-CNA35-647-A/W0026--C2--C2/P030--C2--C2	/g/pepperkok/tuechler/Experiments_2024/NT24_001/NT24-001-17012024-CNA35-647-A/W0026--C2--C2/P030--C2--C2	A	siNeg9	TGF	rep 3	7.61014e+09	6.79366e+09	6.23379e+09	4.58367e+07	4.56393e+07
146	C2	P031	NT24-001-17012024-CNA35-647-A--C2--C2--W0026--P031--T00001--Z001--C01.ome.tif	499	-1.15207	-1.8403	4665600	117243	NT24-001-17012024-CNA35-647-A	NT24_001		31	W0026--C2--C2	Experiments_2024	/g/pepperkok/tuechler/Experiments_2024/NT24_001/NT24-001-17012024-CNA35-647-A/W0026--C2--C2/P031--C2--C2	/g/pepperkok/tuechler/Experiments_2024/NT24_001/NT24-001-17012024-CNA35-647-A/W0026--C2--C2/P031--C2--C2	A	siNeg9	TGF	rep 3	7.68351e+09	6.86703e+09	6.30715e+09	4.31997e+07	4.30024e+07
170	C2	P032	NT24-001-17012024-CNA35-647-A--C2--C2--W0026--P032--T00001--Z001--C01.ome.tif	500	-1.19833	-1.8078	4665600	134057	NT24-001-17012024-CNA35-647-A	NT24_001		32	W0026--C2--C2	Experiments_2024	/g/pepperkok/tuechler/Experiments_2024/NT24_001/NT24-001-17012024-CNA35-647-A/W0026--C2--C2/P032--C2--C2	/g/pepperkok/tuechler/Experiments_2024/NT24_001/NT24-001-17012024-CNA35-647-A/W0026--C2--C2/P032--C2--C2	A	siNeg9	TGF	rep 3	8785412388	7968932388	7409060388	4.35827e+07	4.33854e+07
191	C2	P033	NT24-001-17012024-CNA35-647-A--C2--C2--W0026--P033--T00001--Z001--C01.ome.tif	501	-1.12967	-1.83583	4665600	144360	NT24-001-17012024-CNA35-647-A	NT24_001		33	W0026--C2--C2	Experiments_2024	/g/pepperkok/tuechler/Experiments_2024/NT24_001/NT24-001-17012024-CNA35-647-A/W0026--C2--C2/P033--C2--C2	/g/pepperkok/tuechler/Experiments_2024/NT24_001/NT24-001-17012024-CNA35-647-A/W0026--C2--C2/P033--C2--C2	A	siNeg9	TGF	rep 3	9.46064e+09	8.64416e+09	8.08429e+09	4.23261e+07	4.21288e+07
276	C2	P034	NT24-001-17012024-CNA35-647-A--C2--C2--W0026--P034--T00001--Z001--C01.ome.tif	502	-1.12517	-1.80539	4665600	158389	NT24-001-17012024-CNA35-647-A	NT24_001		34	W0026--C2--C2	Experiments_2024	/g/pepperkok/tuechler/Experiments_2024/NT24_001/NT24-001-17012024-CNA35-647-A/W0026--C2--C2/P034--C2--C2	/g/pepperkok/tuechler/Experiments_2024/NT24_001/NT24-001-17012024-CNA35-647-A/W0026--C2--C2/P034--C2--C2	A	siNeg9	TGF	rep 3	1.038e+10	9.56353e+09	9.00366e+09	3.2622e+07	3.24246e+07
206	C2	P035	NT24-001-17012024-CNA35-647-A--C2--C2--W0026--P035--T00001--Z001--C01.ome.tif	503	-1.1633	-1.88604	4665600	134162	NT24-001-17012024-CNA35-647-A	NT24_001		35	W0026--C2--C2	Experiments_2024	/g/pepperkok/tuechler/Experiments_2024/NT24_001/NT24-001-17012024-CNA35-647-A/W0026--C2--C2/P035--C2--C2	/g/pepperkok/tuechler/Experiments_2024/NT24_001/NT24-001-17012024-CNA35-647-A/W0026--C2--C2/P035--C2--C2	A	siNeg9	TGF	rep 3	8.7923e+09	7.97582e+09	7.41595e+09	3.59997e+07	3.58024e+07
153	C2	P036	NT24-001-17012024-CNA35-647-A--C2--C2--W0026--P036--T00001--Z001--C01.ome.tif	504	-1.11136	-1.74771	4665600	124127	NT24-001-17012024-CNA35-647-A	NT24_001		36	W0026--C2--C2	Experiments_2024	/g/pepperkok/tuechler/Experiments_2024/NT24_001/NT24-001-17012024-CNA35-647-A/W0026--C2--C2/P036--C2--C2	/g/pepperkok/tuechler/Experiments_2024/NT24_001/NT24-001-17012024-CNA35-647-A/W0026--C2--C2/P036--C2--C2	A	siNeg9	TGF	rep 3	8.13466e+09	7.31818e+09	6.75831e+09	4.4172e+07	4.39746e+07
249	C3	P001	NT24-001-17012024-CNA35-647-A--C3--C3--W0027--P001--T00001--Z001--C01.ome.tif	505	-1.11703	-1.7206	4665600	153796	NT24-001-17012024-CNA35-647-A	NT24_001		1	W0027--C3--C3	Experiments_2024	/g/pepperkok/tuechler/Experiments_2024/NT24_001/NT24-001-17012024-CNA35-647-A/W0027--C3--C3/P001--C3--C3	/g/pepperkok/tuechler/Experiments_2024/NT24_001/NT24-001-17012024-CNA35-647-A/W0027--C3--C3/P001--C3--C3	A	siNR4A1	TGF	rep 1	1.0079e+10	9.26253e+09	8.70266e+09	3.49505e+07	3.47531e+07
214	C3	P002	NT24-001-17012024-CNA35-647-A--C3--C3--W0027--P002--T00001--Z001--C01.ome.tif	506	-1.10323	-1.8305	4665600	118044	NT24-001-17012024-CNA35-647-A	NT24_001		2	W0027--C3--C3	Experiments_2024	/g/pepperkok/tuechler/Experiments_2024/NT24_001/NT24-001-17012024-CNA35-647-A/W0027--C3--C3/P002--C3--C3	/g/pepperkok/tuechler/Experiments_2024/NT24_001/NT24-001-17012024-CNA35-647-A/W0027--C3--C3/P002--C3--C3	A	siNR4A1	TGF	rep 1	7.73604e+09	6.91956e+09	6.35969e+09	2.97182e+07	2.95208e+07
178	C3	P003	NT24-001-17012024-CNA35-647-A--C3--C3--W0027--P003--T00001--Z001--C01.ome.tif	507	-1.15677	-1.81388	4665600	143217	NT24-001-17012024-CNA35-647-A	NT24_001		3	W0027--C3--C3	Experiments_2024	/g/pepperkok/tuechler/Experiments_2024/NT24_001/NT24-001-17012024-CNA35-647-A/W0027--C3--C3/P003--C3--C3	/g/pepperkok/tuechler/Experiments_2024/NT24_001/NT24-001-17012024-CNA35-647-A/W0027--C3--C3/P003--C3--C3	A	siNR4A1	TGF	rep 1	9.38574e+09	8.56926e+09	8.00939e+09	4.49966e+07	4.47992e+07
184	C3	P004	NT24-001-17012024-CNA35-647-A--C3--C3--W0027--P004--T00001--Z001--C01.ome.tif	508	-1.05938	-1.81461	4665600	131518	NT24-001-17012024-CNA35-647-A	NT24_001		4	W0027--C3--C3	Experiments_2024	/g/pepperkok/tuechler/Experiments_2024/NT24_001/NT24-001-17012024-CNA35-647-A/W0027--C3--C3/P004--C3--C3	/g/pepperkok/tuechler/Experiments_2024/NT24_001/NT24-001-17012024-CNA35-647-A/W0027--C3--C3/P004--C3--C3	A	siNR4A1	TGF	rep 1	8.61902e+09	7.80254e+09	7.24267e+09	3.93623e+07	3.9165e+07
165	C3	P005	NT24-001-17012024-CNA35-647-A--C3--C3--W0027--P005--T00001--Z001--C01.ome.tif	509	-1.16424	-1.74594	4665600	119682	NT24-001-17012024-CNA35-647-A	NT24_001		5	W0027--C3--C3	Experiments_2024	/g/pepperkok/tuechler/Experiments_2024/NT24_001/NT24-001-17012024-CNA35-647-A/W0027--C3--C3/P005--C3--C3	/g/pepperkok/tuechler/Experiments_2024/NT24_001/NT24-001-17012024-CNA35-647-A/W0027--C3--C3/P005--C3--C3	A	siNR4A1	TGF	rep 1	7.84337e+09	7.02689e+09	6.46702e+09	3.9194e+07	3.89967e+07
143	C3	P006	NT24-001-17012024-CNA35-647-A--C3--C3--W0027--P006--T00001--Z001--C01.ome.tif	510	-1.13469	-1.7228	4665600	128579	NT24-001-17012024-CNA35-647-A	NT24_001		6	W0027--C3--C3	Experiments_2024	/g/pepperkok/tuechler/Experiments_2024/NT24_001/NT24-001-17012024-CNA35-647-A/W0027--C3--C3/P006--C3--C3	/g/pepperkok/tuechler/Experiments_2024/NT24_001/NT24-001-17012024-CNA35-647-A/W0027--C3--C3/P006--C3--C3	A	siNR4A1	TGF	rep 1	8.42645e+09	7.60997e+09	7.0501e+09	4.93014e+07	4.9104e+07
335	C3	P007	NT24-001-17012024-CNA35-647-A--C3--C3--W0027--P007--T00001--Z001--C01.ome.tif	511	-1.31517	-1.70068	4665600	151598	NT24-001-17012024-CNA35-647-A	NT24_001		7	W0027--C3--C3	Experiments_2024	/g/pepperkok/tuechler/Experiments_2024/NT24_001/NT24-001-17012024-CNA35-647-A/W0027--C3--C3/P007--C3--C3	/g/pepperkok/tuechler/Experiments_2024/NT24_001/NT24-001-17012024-CNA35-647-A/W0027--C3--C3/P007--C3--C3	A	siNR4A1	TGF	rep 1	9.93495e+09	9.11847e+09	8.5586e+09	2.55481e+07	2.53507e+07
290	C3	P008	NT24-001-17012024-CNA35-647-A--C3--C3--W0027--P008--T00001--Z001--C01.ome.tif	512	-1.07059	-1.72367	4665600	148595	NT24-001-17012024-CNA35-647-A	NT24_001		8	W0027--C3--C3	Experiments_2024	/g/pepperkok/tuechler/Experiments_2024/NT24_001/NT24-001-17012024-CNA35-647-A/W0027--C3--C3/P008--C3--C3	/g/pepperkok/tuechler/Experiments_2024/NT24_001/NT24-001-17012024-CNA35-647-A/W0027--C3--C3/P008--C3--C3	A	siNR4A1	TGF	rep 1	9.73817e+09	8.92169e+09	8.36181e+09	2.88338e+07	2.86365e+07
305	C3	P009	NT24-001-17012024-CNA35-647-A--C3--C3--W0027--P009--T00001--Z001--C01.ome.tif	513	-1.17447	-1.73562	4665600	127682	NT24-001-17012024-CNA35-647-A	NT24_001		9	W0027--C3--C3	Experiments_2024	/g/pepperkok/tuechler/Experiments_2024/NT24_001/NT24-001-17012024-CNA35-647-A/W0027--C3--C3/P009--C3--C3	/g/pepperkok/tuechler/Experiments_2024/NT24_001/NT24-001-17012024-CNA35-647-A/W0027--C3--C3/P009--C3--C3	A	siNR4A1	TGF	rep 1	8.36766e+09	7.55118e+09	6.99131e+09	2.29223e+07	2.2725e+07
221	C3	P010	NT24-001-17012024-CNA35-647-A--C3--C3--W0027--P010--T00001--Z001--C01.ome.tif	514	-1.13975	-1.84372	4665600	113358	NT24-001-17012024-CNA35-647-A	NT24_001		10	W0027--C3--C3	Experiments_2024	/g/pepperkok/tuechler/Experiments_2024/NT24_001/NT24-001-17012024-CNA35-647-A/W0027--C3--C3/P010--C3--C3	/g/pepperkok/tuechler/Experiments_2024/NT24_001/NT24-001-17012024-CNA35-647-A/W0027--C3--C3/P010--C3--C3	A	siNR4A1	TGF	rep 1	7428903423	6612423423	6052551423	2.73871e+07	2.71898e+07
239	C3	P011	NT24-001-17012024-CNA35-647-A--C3--C3--W0027--P011--T00001--Z001--C01.ome.tif	515	-1.07525	-1.88133	4665600	133035	NT24-001-17012024-CNA35-647-A	NT24_001		11	W0027--C3--C3	Experiments_2024	/g/pepperkok/tuechler/Experiments_2024/NT24_001/NT24-001-17012024-CNA35-647-A/W0027--C3--C3/P011--C3--C3	/g/pepperkok/tuechler/Experiments_2024/NT24_001/NT24-001-17012024-CNA35-647-A/W0027--C3--C3/P011--C3--C3	A	siNR4A1	TGF	rep 1	8.71843e+09	7.90195e+09	7.34207e+09	3.072e+07	3.05226e+07
167	C3	P012	NT24-001-17012024-CNA35-647-A--C3--C3--W0027--P012--T00001--Z001--C01.ome.tif	516	-1.12589	-1.71997	4665600	118085	NT24-001-17012024-CNA35-647-A	NT24_001		12	W0027--C3--C3	Experiments_2024	/g/pepperkok/tuechler/Experiments_2024/NT24_001/NT24-001-17012024-CNA35-647-A/W0027--C3--C3/P012--C3--C3	/g/pepperkok/tuechler/Experiments_2024/NT24_001/NT24-001-17012024-CNA35-647-A/W0027--C3--C3/P012--C3--C3	A	siNR4A1	TGF	rep 1	7.73868e+09	6.9222e+09	6.36233e+09	3.80978e+07	3.79005e+07
293	C3	P013	NT24-001-17012024-CNA35-647-A--C3--C3--W0027--P013--T00001--Z001--C01.ome.tif	517	-1.1969	-1.69521	4665600	150308	NT24-001-17012024-CNA35-647-A	NT24_001		13	W0027--C3--C3	Experiments_2024	/g/pepperkok/tuechler/Experiments_2024/NT24_001/NT24-001-17012024-CNA35-647-A/W0027--C3--C3/P013--C3--C3	/g/pepperkok/tuechler/Experiments_2024/NT24_001/NT24-001-17012024-CNA35-647-A/W0027--C3--C3/P013--C3--C3	A	siNR4A1	TGF	rep 1	9850434780	9033954780	8474082780	2.89218e+07	2.87244e+07
382	C3	P014	NT24-001-17012024-CNA35-647-A--C3--C3--W0027--P014--T00001--Z001--C01.ome.tif	518	-1.15634	-1.6893	4665600	128279	NT24-001-17012024-CNA35-647-A	NT24_001		14	W0027--C3--C3	Experiments_2024	/g/pepperkok/tuechler/Experiments_2024/NT24_001/NT24-001-17012024-CNA35-647-A/W0027--C3--C3/P014--C3--C3	/g/pepperkok/tuechler/Experiments_2024/NT24_001/NT24-001-17012024-CNA35-647-A/W0027--C3--C3/P014--C3--C3	A	siNR4A1	TGF	rep 1	8.40674e+09	7.59026e+09	7.03039e+09	1.84042e+07	1.82068e+07
358	C3	P015	NT24-001-17012024-CNA35-647-A--C3--C3--W0027--P015--T00001--Z001--C01.ome.tif	519	-1.23352	-1.78145	4665600	147157	NT24-001-17012024-CNA35-647-A	NT24_001		15	W0027--C3--C3	Experiments_2024	/g/pepperkok/tuechler/Experiments_2024/NT24_001/NT24-001-17012024-CNA35-647-A/W0027--C3--C3/P015--C3--C3	/g/pepperkok/tuechler/Experiments_2024/NT24_001/NT24-001-17012024-CNA35-647-A/W0027--C3--C3/P015--C3--C3	A	siNR4A1	TGF	rep 1	9.64394e+09	8.82746e+09	8.26759e+09	2.30938e+07	2.28965e+07
328	C3	P016	NT24-001-17012024-CNA35-647-A--C3--C3--W0027--P016--T00001--Z001--C01.ome.tif	520	-1.19565	-1.82387	4665600	139247	NT24-001-17012024-CNA35-647-A	NT24_001		16	W0027--C3--C3	Experiments_2024	/g/pepperkok/tuechler/Experiments_2024/NT24_001/NT24-001-17012024-CNA35-647-A/W0027--C3--C3/P016--C3--C3	/g/pepperkok/tuechler/Experiments_2024/NT24_001/NT24-001-17012024-CNA35-647-A/W0027--C3--C3/P016--C3--C3	A	siNR4A1	TGF	rep 1	9.12557e+09	8.30909e+09	7.74921e+09	2.36257e+07	2.34283e+07
224	C3	P017	NT24-001-17012024-CNA35-647-A--C3--C3--W0027--P017--T00001--Z001--C01.ome.tif	521	-1.08364	-1.81534	4665600	129114	NT24-001-17012024-CNA35-647-A	NT24_001		17	W0027--C3--C3	Experiments_2024	/g/pepperkok/tuechler/Experiments_2024/NT24_001/NT24-001-17012024-CNA35-647-A/W0027--C3--C3/P017--C3--C3	/g/pepperkok/tuechler/Experiments_2024/NT24_001/NT24-001-17012024-CNA35-647-A/W0027--C3--C3/P017--C3--C3	A	siNR4A1	TGF	rep 1	8.46146e+09	7.64498e+09	7.08511e+09	3.16299e+07	3.14326e+07
204	C3	P018	NT24-001-17012024-CNA35-647-A--C3--C3--W0027--P018--T00001--Z001--C01.ome.tif	522	-1.12789	-1.77846	4665600	133592	NT24-001-17012024-CNA35-647-A	NT24_001		18	W0027--C3--C3	Experiments_2024	/g/pepperkok/tuechler/Experiments_2024/NT24_001/NT24-001-17012024-CNA35-647-A/W0027--C3--C3/P018--C3--C3	/g/pepperkok/tuechler/Experiments_2024/NT24_001/NT24-001-17012024-CNA35-647-A/W0027--C3--C3/P018--C3--C3	A	siNR4A1	TGF	rep 1	8.75493e+09	7.93845e+09	7.37858e+09	3.61695e+07	3.59722e+07
243	C3	P019	NT24-001-17012024-CNA35-647-A--C3--C3--W0027--P019--T00001--Z001--C01.ome.tif	523	-1.20094	-1.92994	4665600	140370	NT24-001-17012024-CNA35-647-A	NT24_001		19	W0027--C3--C3	Experiments_2024	/g/pepperkok/tuechler/Experiments_2024/NT24_001/NT24-001-17012024-CNA35-647-A/W0027--C3--C3/P019--C3--C3	/g/pepperkok/tuechler/Experiments_2024/NT24_001/NT24-001-17012024-CNA35-647-A/W0027--C3--C3/P019--C3--C3	A	siNR4A1	TGF	rep 1	9.19917e+09	8.38269e+09	7.82282e+09	3.21927e+07	3.19953e+07
305	C3	P020	NT24-001-17012024-CNA35-647-A--C3--C3--W0027--P020--T00001--Z001--C01.ome.tif	524	-1.19257	-1.8566	4665600	137808	NT24-001-17012024-CNA35-647-A	NT24_001		20	W0027--C3--C3	Experiments_2024	/g/pepperkok/tuechler/Experiments_2024/NT24_001/NT24-001-17012024-CNA35-647-A/W0027--C3--C3/P020--C3--C3	/g/pepperkok/tuechler/Experiments_2024/NT24_001/NT24-001-17012024-CNA35-647-A/W0027--C3--C3/P020--C3--C3	A	siNR4A1	TGF	rep 1	9.03122e+09	8.21474e+09	7.65487e+09	2.50979e+07	2.49006e+07
358	C3	P021	NT24-001-17012024-CNA35-647-A--C3--C3--W0027--P021--T00001--Z001--C01.ome.tif	525	-1.1107	-1.63693	4665600	134048	NT24-001-17012024-CNA35-647-A	NT24_001		21	W0027--C3--C3	Experiments_2024	/g/pepperkok/tuechler/Experiments_2024/NT24_001/NT24-001-17012024-CNA35-647-A/W0027--C3--C3/P021--C3--C3	/g/pepperkok/tuechler/Experiments_2024/NT24_001/NT24-001-17012024-CNA35-647-A/W0027--C3--C3/P021--C3--C3	A	siNR4A1	TGF	rep 1	8.78485e+09	7.96837e+09	7.40849e+09	2.06941e+07	2.04968e+07
292	C3	P022	NT24-001-17012024-CNA35-647-A--C3--C3--W0027--P022--T00001--Z001--C01.ome.tif	526	-1.10145	-1.81126	4665600	149394	NT24-001-17012024-CNA35-647-A	NT24_001		22	W0027--C3--C3	Experiments_2024	/g/pepperkok/tuechler/Experiments_2024/NT24_001/NT24-001-17012024-CNA35-647-A/W0027--C3--C3/P022--C3--C3	/g/pepperkok/tuechler/Experiments_2024/NT24_001/NT24-001-17012024-CNA35-647-A/W0027--C3--C3/P022--C3--C3	A	siNR4A1	TGF	rep 1	9790522683	8974042683	8414170683	2.88157e+07	2.86183e+07
163	C3	P023	NT24-001-17012024-CNA35-647-A--C3--C3--W0027--P023--T00001--Z001--C01.ome.tif	527	-1.1119	-1.82087	4665600	111857	NT24-001-17012024-CNA35-647-A	NT24_001		23	W0027--C3--C3	Experiments_2024	/g/pepperkok/tuechler/Experiments_2024/NT24_001/NT24-001-17012024-CNA35-647-A/W0027--C3--C3/P023--C3--C3	/g/pepperkok/tuechler/Experiments_2024/NT24_001/NT24-001-17012024-CNA35-647-A/W0027--C3--C3/P023--C3--C3	A	siNR4A1	TGF	rep 1	7.33058e+09	6.5141e+09	5.95423e+09	3.6529e+07	3.63317e+07
135	C3	P024	NT24-001-17012024-CNA35-647-A--C3--C3--W0027--P024--T00001--Z001--C01.ome.tif	528	-1.13359	-1.74989	4665600	102757	NT24-001-17012024-CNA35-647-A	NT24_001		24	W0027--C3--C3	Experiments_2024	/g/pepperkok/tuechler/Experiments_2024/NT24_001/NT24-001-17012024-CNA35-647-A/W0027--C3--C3/P024--C3--C3	/g/pepperkok/tuechler/Experiments_2024/NT24_001/NT24-001-17012024-CNA35-647-A/W0027--C3--C3/P024--C3--C3	A	siNR4A1	TGF	rep 1	6.73418e+09	5.9177e+09	5.35783e+09	3.96876e+07	3.94903e+07
142	C3	P025	NT24-001-17012024-CNA35-647-A--C3--C3--W0027--P025--T00001--Z001--C01.ome.tif	529	-1.17782	-1.88984	4665600	100213	NT24-001-17012024-CNA35-647-A	NT24_001		25	W0027--C3--C3	Experiments_2024	/g/pepperkok/tuechler/Experiments_2024/NT24_001/NT24-001-17012024-CNA35-647-A/W0027--C3--C3/P025--C3--C3	/g/pepperkok/tuechler/Experiments_2024/NT24_001/NT24-001-17012024-CNA35-647-A/W0027--C3--C3/P025--C3--C3	A	siNR4A1	TGF	rep 1	6.56744e+09	5.75096e+09	5.19109e+09	3.6557e+07	3.63596e+07
165	C3	P026	NT24-001-17012024-CNA35-647-A--C3--C3--W0027--P026--T00001--Z001--C01.ome.tif	530	-1.20497	-1.85658	4665600	122702	NT24-001-17012024-CNA35-647-A	NT24_001		26	W0027--C3--C3	Experiments_2024	/g/pepperkok/tuechler/Experiments_2024/NT24_001/NT24-001-17012024-CNA35-647-A/W0027--C3--C3/P026--C3--C3	/g/pepperkok/tuechler/Experiments_2024/NT24_001/NT24-001-17012024-CNA35-647-A/W0027--C3--C3/P026--C3--C3	A	siNR4A1	TGF	rep 1	8.04125e+09	7.22477e+09	6.6649e+09	4.03933e+07	4.0196e+07
207	C3	P027	NT24-001-17012024-CNA35-647-A--C3--C3--W0027--P027--T00001--Z001--C01.ome.tif	531	-1.1411	-1.96329	4665600	135037	NT24-001-17012024-CNA35-647-A	NT24_001		27	W0027--C3--C3	Experiments_2024	/g/pepperkok/tuechler/Experiments_2024/NT24_001/NT24-001-17012024-CNA35-647-A/W0027--C3--C3/P027--C3--C3	/g/pepperkok/tuechler/Experiments_2024/NT24_001/NT24-001-17012024-CNA35-647-A/W0027--C3--C3/P027--C3--C3	A	siNR4A1	TGF	rep 1	8.84965e+09	8.03317e+09	7.4733e+09	3.61029e+07	3.59056e+07
207	C3	P028	NT24-001-17012024-CNA35-647-A--C3--C3--W0027--P028--T00001--Z001--C01.ome.tif	532	-1.20139	-1.75033	4665600	130417	NT24-001-17012024-CNA35-647-A	NT24_001		28	W0027--C3--C3	Experiments_2024	/g/pepperkok/tuechler/Experiments_2024/NT24_001/NT24-001-17012024-CNA35-647-A/W0027--C3--C3/P028--C3--C3	/g/pepperkok/tuechler/Experiments_2024/NT24_001/NT24-001-17012024-CNA35-647-A/W0027--C3--C3/P028--C3--C3	A	siNR4A1	TGF	rep 1	8546878095	7730398095	7170526095	3.46402e+07	3.44429e+07
145	C3	P029	NT24-001-17012024-CNA35-647-A--C3--C3--W0027--P029--T00001--Z001--C01.ome.tif	533	-1.09005	-1.73766	4665600	108860	NT24-001-17012024-CNA35-647-A	NT24_001		29	W0027--C3--C3	Experiments_2024	/g/pepperkok/tuechler/Experiments_2024/NT24_001/NT24-001-17012024-CNA35-647-A/W0027--C3--C3/P029--C3--C3	/g/pepperkok/tuechler/Experiments_2024/NT24_001/NT24-001-17012024-CNA35-647-A/W0027--C3--C3/P029--C3--C3	A	siNR4A1	TGF	rep 1	7.13414e+09	6.31766e+09	5.75778e+09	3.97089e+07	3.95115e+07
74	C3	P030	NT24-001-17012024-CNA35-647-A--C3--C3--W0027--P030--T00001--Z001--C01.ome.tif	534	-1.24081	-1.8904	4665600	71520.9	NT24-001-17012024-CNA35-647-A	NT24_001		30	W0027--C3--C3	Experiments_2024	/g/pepperkok/tuechler/Experiments_2024/NT24_001/NT24-001-17012024-CNA35-647-A/W0027--C3--C3/P030--C3--C3	/g/pepperkok/tuechler/Experiments_2024/NT24_001/NT24-001-17012024-CNA35-647-A/W0027--C3--C3/P030--C3--C3	A	siNR4A1	TGF	rep 1	4.68712e+09	3.87064e+09	3.31077e+09	4.47402e+07	4.45428e+07
82	C3	P031	NT24-001-17012024-CNA35-647-A--C3--C3--W0027--P031--T00001--Z001--C01.ome.tif	535	-1.43834	-1.81709	4665600	90136.1	NT24-001-17012024-CNA35-647-A	NT24_001		31	W0027--C3--C3	Experiments_2024	/g/pepperkok/tuechler/Experiments_2024/NT24_001/NT24-001-17012024-CNA35-647-A/W0027--C3--C3/P031--C3--C3	/g/pepperkok/tuechler/Experiments_2024/NT24_001/NT24-001-17012024-CNA35-647-A/W0027--C3--C3/P031--C3--C3	A	siNR4A1	TGF	rep 1	5.90707e+09	5.09059e+09	4.53071e+09	5.52526e+07	5.50553e+07
59	C3	P032	NT24-001-17012024-CNA35-647-A--C3--C3--W0027--P032--T00001--Z001--C01.ome.tif	536	-1.30157	-2.0066	4665600	75626.4	NT24-001-17012024-CNA35-647-A	NT24_001		32	W0027--C3--C3	Experiments_2024	/g/pepperkok/tuechler/Experiments_2024/NT24_001/NT24-001-17012024-CNA35-647-A/W0027--C3--C3/P032--C3--C3	/g/pepperkok/tuechler/Experiments_2024/NT24_001/NT24-001-17012024-CNA35-647-A/W0027--C3--C3/P032--C3--C3	A	siNR4A1	TGF	rep 1	4.95618e+09	4.1397e+09	3.57983e+09	6.0675e+07	6.04777e+07
67	C3	P033	NT24-001-17012024-CNA35-647-A--C3--C3--W0027--P033--T00001--Z001--C01.ome.tif	537	-1.25406	-1.95271	4665600	82389.3	NT24-001-17012024-CNA35-647-A	NT24_001		33	W0027--C3--C3	Experiments_2024	/g/pepperkok/tuechler/Experiments_2024/NT24_001/NT24-001-17012024-CNA35-647-A/W0027--C3--C3/P033--C3--C3	/g/pepperkok/tuechler/Experiments_2024/NT24_001/NT24-001-17012024-CNA35-647-A/W0027--C3--C3/P033--C3--C3	A	siNR4A1	TGF	rep 1	5.39938e+09	4.5829e+09	4.02303e+09	6.00452e+07	5.98479e+07
58	C3	P034	NT24-001-17012024-CNA35-647-A--C3--C3--W0027--P034--T00001--Z001--C01.ome.tif	538	-1.215	-1.79804	4665600	77159.3	NT24-001-17012024-CNA35-647-A	NT24_001		34	W0027--C3--C3	Experiments_2024	/g/pepperkok/tuechler/Experiments_2024/NT24_001/NT24-001-17012024-CNA35-647-A/W0027--C3--C3/P034--C3--C3	/g/pepperkok/tuechler/Experiments_2024/NT24_001/NT24-001-17012024-CNA35-647-A/W0027--C3--C3/P034--C3--C3	A	siNR4A1	TGF	rep 1	5.05663e+09	4.24015e+09	3.68028e+09	6.34531e+07	6.32558e+07
111	C3	P035	NT24-001-17012024-CNA35-647-A--C3--C3--W0027--P035--T00001--Z001--C01.ome.tif	539	-1.18711	-1.81783	4665600	89014.2	NT24-001-17012024-CNA35-647-A	NT24_001		35	W0027--C3--C3	Experiments_2024	/g/pepperkok/tuechler/Experiments_2024/NT24_001/NT24-001-17012024-CNA35-647-A/W0027--C3--C3/P035--C3--C3	/g/pepperkok/tuechler/Experiments_2024/NT24_001/NT24-001-17012024-CNA35-647-A/W0027--C3--C3/P035--C3--C3	A	siNR4A1	TGF	rep 1	5.83355e+09	5.01707e+09	4.45719e+09	4.01549e+07	3.99576e+07
95	C3	P036	NT24-001-17012024-CNA35-647-A--C3--C3--W0027--P036--T00001--Z001--C01.ome.tif	540	-1.2634	-1.74555	4665600	96527.6	NT24-001-17012024-CNA35-647-A	NT24_001		36	W0027--C3--C3	Experiments_2024	/g/pepperkok/tuechler/Experiments_2024/NT24_001/NT24-001-17012024-CNA35-647-A/W0027--C3--C3/P036--C3--C3	/g/pepperkok/tuechler/Experiments_2024/NT24_001/NT24-001-17012024-CNA35-647-A/W0027--C3--C3/P036--C3--C3	A	siNR4A1	TGF	rep 1	6.32594e+09	5.50946e+09	4.94958e+09	5.21009e+07	5.19035e+07
232	C4	P001	NT24-001-17012024-CNA35-647-A--C4--C4--W0028--P001--T00001--Z001--C01.ome.tif	541	-1.12044	-1.76908	4665600	140218	NT24-001-17012024-CNA35-647-A	NT24_001		1	W0028--C4--C4	Experiments_2024	/g/pepperkok/tuechler/Experiments_2024/NT24_001/NT24-001-17012024-CNA35-647-A/W0028--C4--C4/P001--C4--C4	/g/pepperkok/tuechler/Experiments_2024/NT24_001/NT24-001-17012024-CNA35-647-A/W0028--C4--C4/P001--C4--C4	A	siHNF4G	TGF	rep 1	9.1892e+09	8.37272e+09	7.81285e+09	3.36761e+07	3.34787e+07
209	C4	P003	NT24-001-17012024-CNA35-647-A--C4--C4--W0028--P003--T00001--Z001--C01.ome.tif	543	-1.04274	-1.8202	4665600	115738	NT24-001-17012024-CNA35-647-A	NT24_001		3	W0028--C4--C4	Experiments_2024	/g/pepperkok/tuechler/Experiments_2024/NT24_001/NT24-001-17012024-CNA35-647-A/W0028--C4--C4/P003--C4--C4	/g/pepperkok/tuechler/Experiments_2024/NT24_001/NT24-001-17012024-CNA35-647-A/W0028--C4--C4/P003--C4--C4	A	siHNF4G	TGF	rep 1	7.58486e+09	6.76838e+09	6.20851e+09	2.97058e+07	2.95084e+07
199	C4	P004	NT24-001-17012024-CNA35-647-A--C4--C4--W0028--P004--T00001--Z001--C01.ome.tif	544	-1.10908	-1.81359	4665600	109394	NT24-001-17012024-CNA35-647-A	NT24_001		4	W0028--C4--C4	Experiments_2024	/g/pepperkok/tuechler/Experiments_2024/NT24_001/NT24-001-17012024-CNA35-647-A/W0028--C4--C4/P004--C4--C4	/g/pepperkok/tuechler/Experiments_2024/NT24_001/NT24-001-17012024-CNA35-647-A/W0028--C4--C4/P004--C4--C4	A	siHNF4G	TGF	rep 1	7.16912e+09	6.35264e+09	5.79277e+09	2.91094e+07	2.89121e+07
120	C4	P005	NT24-001-17012024-CNA35-647-A--C4--C4--W0028--P005--T00001--Z001--C01.ome.tif	545	-1.00811	-1.79878	4665600	84991.9	NT24-001-17012024-CNA35-647-A	NT24_001		5	W0028--C4--C4	Experiments_2024	/g/pepperkok/tuechler/Experiments_2024/NT24_001/NT24-001-17012024-CNA35-647-A/W0028--C4--C4/P005--C4--C4	/g/pepperkok/tuechler/Experiments_2024/NT24_001/NT24-001-17012024-CNA35-647-A/W0028--C4--C4/P005--C4--C4	A	siHNF4G	TGF	rep 1	5.56995e+09	4.75347e+09	4.19359e+09	3.49466e+07	3.47493e+07
81	C4	P006	NT24-001-17012024-CNA35-647-A--C4--C4--W0028--P006--T00001--Z001--C01.ome.tif	546	-1.18205	-1.82293	4665600	78334.3	NT24-001-17012024-CNA35-647-A	NT24_001		6	W0028--C4--C4	Experiments_2024	/g/pepperkok/tuechler/Experiments_2024/NT24_001/NT24-001-17012024-CNA35-647-A/W0028--C4--C4/P006--C4--C4	/g/pepperkok/tuechler/Experiments_2024/NT24_001/NT24-001-17012024-CNA35-647-A/W0028--C4--C4/P006--C4--C4	A	siHNF4G	TGF	rep 1	5.13364e+09	4.31716e+09	3.75729e+09	4.63862e+07	4.61889e+07
317	C4	P007	NT24-001-17012024-CNA35-647-A--C4--C4--W0028--P007--T00001--Z001--C01.ome.tif	547	-1.0447	-1.72489	4665600	150860	NT24-001-17012024-CNA35-647-A	NT24_001		7	W0028--C4--C4	Experiments_2024	/g/pepperkok/tuechler/Experiments_2024/NT24_001/NT24-001-17012024-CNA35-647-A/W0028--C4--C4/P007--C4--C4	/g/pepperkok/tuechler/Experiments_2024/NT24_001/NT24-001-17012024-CNA35-647-A/W0028--C4--C4/P007--C4--C4	A	siHNF4G	TGF	rep 1	9.88663e+09	9.07015e+09	8.51028e+09	2.68463e+07	2.6649e+07
318	C4	P009	NT24-001-17012024-CNA35-647-A--C4--C4--W0028--P009--T00001--Z001--C01.ome.tif	549	-1.00967	-1.78484	4665600	130525	NT24-001-17012024-CNA35-647-A	NT24_001		9	W0028--C4--C4	Experiments_2024	/g/pepperkok/tuechler/Experiments_2024/NT24_001/NT24-001-17012024-CNA35-647-A/W0028--C4--C4/P009--C4--C4	/g/pepperkok/tuechler/Experiments_2024/NT24_001/NT24-001-17012024-CNA35-647-A/W0028--C4--C4/P009--C4--C4	A	siHNF4G	TGF	rep 1	8.55398e+09	7.7375e+09	7.17763e+09	2.25712e+07	2.23738e+07
279	C4	P010	NT24-001-17012024-CNA35-647-A--C4--C4--W0028--P010--T00001--Z001--C01.ome.tif	550	-1.0343	-1.69043	4665600	119880	NT24-001-17012024-CNA35-647-A	NT24_001		10	W0028--C4--C4	Experiments_2024	/g/pepperkok/tuechler/Experiments_2024/NT24_001/NT24-001-17012024-CNA35-647-A/W0028--C4--C4/P010--C4--C4	/g/pepperkok/tuechler/Experiments_2024/NT24_001/NT24-001-17012024-CNA35-647-A/W0028--C4--C4/P010--C4--C4	A	siHNF4G	TGF	rep 1	7.85637e+09	7.03989e+09	6.48001e+09	2.32259e+07	2.30285e+07
199	C4	P011	NT24-001-17012024-CNA35-647-A--C4--C4--W0028--P011--T00001--Z001--C01.ome.tif	551	-0.930367	-1.96679	4665600	100643	NT24-001-17012024-CNA35-647-A	NT24_001		11	W0028--C4--C4	Experiments_2024	/g/pepperkok/tuechler/Experiments_2024/NT24_001/NT24-001-17012024-CNA35-647-A/W0028--C4--C4/P011--C4--C4	/g/pepperkok/tuechler/Experiments_2024/NT24_001/NT24-001-17012024-CNA35-647-A/W0028--C4--C4/P011--C4--C4	A	siHNF4G	TGF	rep 1	6.59562e+09	5.77914e+09	5.21927e+09	2.62275e+07	2.60302e+07
184	C4	P012	NT24-001-17012024-CNA35-647-A--C4--C4--W0028--P012--T00001--Z001--C01.ome.tif	552	-1.22175	-1.85046	4665600	124304	NT24-001-17012024-CNA35-647-A	NT24_001		12	W0028--C4--C4	Experiments_2024	/g/pepperkok/tuechler/Experiments_2024/NT24_001/NT24-001-17012024-CNA35-647-A/W0028--C4--C4/P012--C4--C4	/g/pepperkok/tuechler/Experiments_2024/NT24_001/NT24-001-17012024-CNA35-647-A/W0028--C4--C4/P012--C4--C4	A	siHNF4G	TGF	rep 1	8.14627e+09	7.32979e+09	6.76992e+09	3.6793e+07	3.65957e+07
334	C4	P013	NT24-001-17012024-CNA35-647-A--C4--C4--W0028--P013--T00001--Z001--C01.ome.tif	553	-1.11877	-1.81841	4665600	144714	NT24-001-17012024-CNA35-647-A	NT24_001		13	W0028--C4--C4	Experiments_2024	/g/pepperkok/tuechler/Experiments_2024/NT24_001/NT24-001-17012024-CNA35-647-A/W0028--C4--C4/P013--C4--C4	/g/pepperkok/tuechler/Experiments_2024/NT24_001/NT24-001-17012024-CNA35-647-A/W0028--C4--C4/P013--C4--C4	A	siHNF4G	TGF	rep 1	9.48384e+09	8.66736e+09	8.10749e+09	2.42739e+07	2.40766e+07
345	C4	P014	NT24-001-17012024-CNA35-647-A--C4--C4--W0028--P014--T00001--Z001--C01.ome.tif	554	-1.16637	-1.69539	4665600	129128	NT24-001-17012024-CNA35-647-A	NT24_001		14	W0028--C4--C4	Experiments_2024	/g/pepperkok/tuechler/Experiments_2024/NT24_001/NT24-001-17012024-CNA35-647-A/W0028--C4--C4/P014--C4--C4	/g/pepperkok/tuechler/Experiments_2024/NT24_001/NT24-001-17012024-CNA35-647-A/W0028--C4--C4/P014--C4--C4	A	siHNF4G	TGF	rep 1	8.4624e+09	7.64592e+09	7.08604e+09	2.05393e+07	2.03419e+07
387	C4	P015	NT24-001-17012024-CNA35-647-A--C4--C4--W0028--P015--T00001--Z001--C01.ome.tif	555	-1.10834	-1.76611	4665600	131557	NT24-001-17012024-CNA35-647-A	NT24_001		15	W0028--C4--C4	Experiments_2024	/g/pepperkok/tuechler/Experiments_2024/NT24_001/NT24-001-17012024-CNA35-647-A/W0028--C4--C4/P015--C4--C4	/g/pepperkok/tuechler/Experiments_2024/NT24_001/NT24-001-17012024-CNA35-647-A/W0028--C4--C4/P015--C4--C4	A	siHNF4G	TGF	rep 1	8.62156e+09	7.80508e+09	7.24521e+09	1.87215e+07	1.85241e+07
318	C4	P016	NT24-001-17012024-CNA35-647-A--C4--C4--W0028--P016--T00001--Z001--C01.ome.tif	556	-1.18057	-1.8508	4665600	126526	NT24-001-17012024-CNA35-647-A	NT24_001		16	W0028--C4--C4	Experiments_2024	/g/pepperkok/tuechler/Experiments_2024/NT24_001/NT24-001-17012024-CNA35-647-A/W0028--C4--C4/P016--C4--C4	/g/pepperkok/tuechler/Experiments_2024/NT24_001/NT24-001-17012024-CNA35-647-A/W0028--C4--C4/P016--C4--C4	A	siHNF4G	TGF	rep 1	8.29191e+09	7.47543e+09	6.91556e+09	2.1747e+07	2.15497e+07
219	C4	P017	NT24-001-17012024-CNA35-647-A--C4--C4--W0028--P017--T00001--Z001--C01.ome.tif	557	-1.06267	-1.91306	4665600	112895	NT24-001-17012024-CNA35-647-A	NT24_001		17	W0028--C4--C4	Experiments_2024	/g/pepperkok/tuechler/Experiments_2024/NT24_001/NT24-001-17012024-CNA35-647-A/W0028--C4--C4/P017--C4--C4	/g/pepperkok/tuechler/Experiments_2024/NT24_001/NT24-001-17012024-CNA35-647-A/W0028--C4--C4/P017--C4--C4	A	siHNF4G	TGF	rep 1	7.39854e+09	6.58206e+09	6.02219e+09	2.74986e+07	2.73013e+07
160	C4	P018	NT24-001-17012024-CNA35-647-A--C4--C4--W0028--P018--T00001--Z001--C01.ome.tif	558	-1.08607	-1.83361	4665600	101171	NT24-001-17012024-CNA35-647-A	NT24_001		18	W0028--C4--C4	Experiments_2024	/g/pepperkok/tuechler/Experiments_2024/NT24_001/NT24-001-17012024-CNA35-647-A/W0028--C4--C4/P018--C4--C4	/g/pepperkok/tuechler/Experiments_2024/NT24_001/NT24-001-17012024-CNA35-647-A/W0028--C4--C4/P018--C4--C4	A	siHNF4G	TGF	rep 1	6.63025e+09	5.81377e+09	5.2539e+09	3.28369e+07	3.26395e+07
231	C4	P019	NT24-001-17012024-CNA35-647-A--C4--C4--W0028--P019--T00001--Z001--C01.ome.tif	559	-0.99741	-1.75513	4665600	134969	NT24-001-17012024-CNA35-647-A	NT24_001		19	W0028--C4--C4	Experiments_2024	/g/pepperkok/tuechler/Experiments_2024/NT24_001/NT24-001-17012024-CNA35-647-A/W0028--C4--C4/P019--C4--C4	/g/pepperkok/tuechler/Experiments_2024/NT24_001/NT24-001-17012024-CNA35-647-A/W0028--C4--C4/P019--C4--C4	A	siHNF4G	TGF	rep 1	8.84516e+09	8.02868e+09	7.46881e+09	3.23325e+07	3.21352e+07
320	C4	P020	NT24-001-17012024-CNA35-647-A--C4--C4--W0028--P020--T00001--Z001--C01.ome.tif	560	-1.13555	-1.6898	4665600	118366	NT24-001-17012024-CNA35-647-A	NT24_001		20	W0028--C4--C4	Experiments_2024	/g/pepperkok/tuechler/Experiments_2024/NT24_001/NT24-001-17012024-CNA35-647-A/W0028--C4--C4/P020--C4--C4	/g/pepperkok/tuechler/Experiments_2024/NT24_001/NT24-001-17012024-CNA35-647-A/W0028--C4--C4/P020--C4--C4	A	siHNF4G	TGF	rep 1	7.75709e+09	6.94061e+09	6.38073e+09	1.99398e+07	1.97425e+07
366	C4	P021	NT24-001-17012024-CNA35-647-A--C4--C4--W0028--P021--T00001--Z001--C01.ome.tif	561	-1.05206	-1.8076	4665600	128533	NT24-001-17012024-CNA35-647-A	NT24_001		21	W0028--C4--C4	Experiments_2024	/g/pepperkok/tuechler/Experiments_2024/NT24_001/NT24-001-17012024-CNA35-647-A/W0028--C4--C4/P021--C4--C4	/g/pepperkok/tuechler/Experiments_2024/NT24_001/NT24-001-17012024-CNA35-647-A/W0028--C4--C4/P021--C4--C4	A	siHNF4G	TGF	rep 1	8.42344e+09	7.60696e+09	7.04709e+09	1.92543e+07	1.9057e+07
291	C4	P022	NT24-001-17012024-CNA35-647-A--C4--C4--W0028--P022--T00001--Z001--C01.ome.tif	562	-1.07938	-1.70614	4665600	120665	NT24-001-17012024-CNA35-647-A	NT24_001		22	W0028--C4--C4	Experiments_2024	/g/pepperkok/tuechler/Experiments_2024/NT24_001/NT24-001-17012024-CNA35-647-A/W0028--C4--C4/P022--C4--C4	/g/pepperkok/tuechler/Experiments_2024/NT24_001/NT24-001-17012024-CNA35-647-A/W0028--C4--C4/P022--C4--C4	A	siHNF4G	TGF	rep 1	7.9078e+09	7.09132e+09	6.53145e+09	2.24448e+07	2.22475e+07
195	C4	P023	NT24-001-17012024-CNA35-647-A--C4--C4--W0028--P023--T00001--Z001--C01.ome.tif	563	-1.03609	-1.78147	4665600	110399	NT24-001-17012024-CNA35-647-A	NT24_001		23	W0028--C4--C4	Experiments_2024	/g/pepperkok/tuechler/Experiments_2024/NT24_001/NT24-001-17012024-CNA35-647-A/W0028--C4--C4/P023--C4--C4	/g/pepperkok/tuechler/Experiments_2024/NT24_001/NT24-001-17012024-CNA35-647-A/W0028--C4--C4/P023--C4--C4	A	siHNF4G	TGF	rep 1	7.23503e+09	6.41855e+09	5.85868e+09	3.00445e+07	2.98472e+07
121	C4	P024	NT24-001-17012024-CNA35-647-A--C4--C4--W0028--P024--T00001--Z001--C01.ome.tif	564	-1.18288	-1.86552	4665600	86938.1	NT24-001-17012024-CNA35-647-A	NT24_001		24	W0028--C4--C4	Experiments_2024	/g/pepperkok/tuechler/Experiments_2024/NT24_001/NT24-001-17012024-CNA35-647-A/W0028--C4--C4/P024--C4--C4	/g/pepperkok/tuechler/Experiments_2024/NT24_001/NT24-001-17012024-CNA35-647-A/W0028--C4--C4/P024--C4--C4	A	siHNF4G	TGF	rep 1	5.69749e+09	4.88101e+09	4.32113e+09	3.57118e+07	3.55145e+07
185	C4	P025	NT24-001-17012024-CNA35-647-A--C4--C4--W0028--P025--T00001--Z001--C01.ome.tif	565	-1.29153	-1.7983	4665600	116150	NT24-001-17012024-CNA35-647-A	NT24_001		25	W0028--C4--C4	Experiments_2024	/g/pepperkok/tuechler/Experiments_2024/NT24_001/NT24-001-17012024-CNA35-647-A/W0028--C4--C4/P025--C4--C4	/g/pepperkok/tuechler/Experiments_2024/NT24_001/NT24-001-17012024-CNA35-647-A/W0028--C4--C4/P025--C4--C4	A	siHNF4G	TGF	rep 1	7.61188e+09	6.7954e+09	6.23553e+09	3.37056e+07	3.35082e+07
221	C4	P026	NT24-001-17012024-CNA35-647-A--C4--C4--W0028--P026--T00001--Z001--C01.ome.tif	566	-1.10415	-1.65331	4665600	114377	NT24-001-17012024-CNA35-647-A	NT24_001		26	W0028--C4--C4	Experiments_2024	/g/pepperkok/tuechler/Experiments_2024/NT24_001/NT24-001-17012024-CNA35-647-A/W0028--C4--C4/P026--C4--C4	/g/pepperkok/tuechler/Experiments_2024/NT24_001/NT24-001-17012024-CNA35-647-A/W0028--C4--C4/P026--C4--C4	A	siHNF4G	TGF	rep 1	7.49567e+09	6.67919e+09	6.11932e+09	2.76892e+07	2.74919e+07
242	C4	P027	NT24-001-17012024-CNA35-647-A--C4--C4--W0028--P027--T00001--Z001--C01.ome.tif	567	-1.09948	-1.90382	4665600	117009	NT24-001-17012024-CNA35-647-A	NT24_001		27	W0028--C4--C4	Experiments_2024	/g/pepperkok/tuechler/Experiments_2024/NT24_001/NT24-001-17012024-CNA35-647-A/W0028--C4--C4/P027--C4--C4	/g/pepperkok/tuechler/Experiments_2024/NT24_001/NT24-001-17012024-CNA35-647-A/W0028--C4--C4/P027--C4--C4	A	siHNF4G	TGF	rep 1	7.66816e+09	6.85168e+09	6.2918e+09	2.59992e+07	2.58019e+07
177	C4	P028	NT24-001-17012024-CNA35-647-A--C4--C4--W0028--P028--T00001--Z001--C01.ome.tif	568	-1.1423	-1.86934	4665600	117094	NT24-001-17012024-CNA35-647-A	NT24_001		28	W0028--C4--C4	Experiments_2024	/g/pepperkok/tuechler/Experiments_2024/NT24_001/NT24-001-17012024-CNA35-647-A/W0028--C4--C4/P028--C4--C4	/g/pepperkok/tuechler/Experiments_2024/NT24_001/NT24-001-17012024-CNA35-647-A/W0028--C4--C4/P028--C4--C4	A	siHNF4G	TGF	rep 1	7.67378e+09	6.8573e+09	6.29743e+09	3.55787e+07	3.53813e+07
203	C4	P029	NT24-001-17012024-CNA35-647-A--C4--C4--W0028--P029--T00001--Z001--C01.ome.tif	569	-0.999322	-1.85657	4665600	90898.7	NT24-001-17012024-CNA35-647-A	NT24_001		29	W0028--C4--C4	Experiments_2024	/g/pepperkok/tuechler/Experiments_2024/NT24_001/NT24-001-17012024-CNA35-647-A/W0028--C4--C4/P029--C4--C4	/g/pepperkok/tuechler/Experiments_2024/NT24_001/NT24-001-17012024-CNA35-647-A/W0028--C4--C4/P029--C4--C4	A	siHNF4G	TGF	rep 1	5.95704e+09	5.14056e+09	4.58069e+09	2.2565e+07	2.23676e+07
85	C4	P030	NT24-001-17012024-CNA35-647-A--C4--C4--W0028--P030--T00001--Z001--C01.ome.tif	570	-1.22857	-1.89018	4665600	64706.1	NT24-001-17012024-CNA35-647-A	NT24_001		30	W0028--C4--C4	Experiments_2024	/g/pepperkok/tuechler/Experiments_2024/NT24_001/NT24-001-17012024-CNA35-647-A/W0028--C4--C4/P030--C4--C4	/g/pepperkok/tuechler/Experiments_2024/NT24_001/NT24-001-17012024-CNA35-647-A/W0028--C4--C4/P030--C4--C4	A	siHNF4G	TGF	rep 1	4.24051e+09	3.42403e+09	2.86416e+09	3.3696e+07	3.34987e+07
197	C4	P031	NT24-001-17012024-CNA35-647-A--C4--C4--W0028--P031--T00001--Z001--C01.ome.tif	571	-1.12533	-1.77101	4665600	122656	NT24-001-17012024-CNA35-647-A	NT24_001		31	W0028--C4--C4	Experiments_2024	/g/pepperkok/tuechler/Experiments_2024/NT24_001/NT24-001-17012024-CNA35-647-A/W0028--C4--C4/P031--C4--C4	/g/pepperkok/tuechler/Experiments_2024/NT24_001/NT24-001-17012024-CNA35-647-A/W0028--C4--C4/P031--C4--C4	A	siHNF4G	TGF	rep 1	8.03826e+09	7.22178e+09	6.66191e+09	3.38168e+07	3.36195e+07
116	C4	P032	NT24-001-17012024-CNA35-647-A--C4--C4--W0028--P032--T00001--Z001--C01.ome.tif	572	-1.14983	-1.81457	4665600	82478.1	NT24-001-17012024-CNA35-647-A	NT24_001		32	W0028--C4--C4	Experiments_2024	/g/pepperkok/tuechler/Experiments_2024/NT24_001/NT24-001-17012024-CNA35-647-A/W0028--C4--C4/P032--C4--C4	/g/pepperkok/tuechler/Experiments_2024/NT24_001/NT24-001-17012024-CNA35-647-A/W0028--C4--C4/P032--C4--C4	A	siHNF4G	TGF	rep 1	5.4052e+09	4.58872e+09	4.02885e+09	3.47315e+07	3.45342e+07
99	C4	P033	NT24-001-17012024-CNA35-647-A--C4--C4--W0028--P033--T00001--Z001--C01.ome.tif	573	-1.23658	-2.04391	4665600	72584.4	NT24-001-17012024-CNA35-647-A	NT24_001		33	W0028--C4--C4	Experiments_2024	/g/pepperkok/tuechler/Experiments_2024/NT24_001/NT24-001-17012024-CNA35-647-A/W0028--C4--C4/P033--C4--C4	/g/pepperkok/tuechler/Experiments_2024/NT24_001/NT24-001-17012024-CNA35-647-A/W0028--C4--C4/P033--C4--C4	A	siHNF4G	TGF	rep 1	4756818654	3940338654	3380466654	3.41461e+07	3.39488e+07
96	C4	P034	NT24-001-17012024-CNA35-647-A--C4--C4--W0028--P034--T00001--Z001--C01.ome.tif	574	-1.14021	-1.85594	4665600	68053.1	NT24-001-17012024-CNA35-647-A	NT24_001		34	W0028--C4--C4	Experiments_2024	/g/pepperkok/tuechler/Experiments_2024/NT24_001/NT24-001-17012024-CNA35-647-A/W0028--C4--C4/P034--C4--C4	/g/pepperkok/tuechler/Experiments_2024/NT24_001/NT24-001-17012024-CNA35-647-A/W0028--C4--C4/P034--C4--C4	A	siHNF4G	TGF	rep 1	4.45986e+09	3.64338e+09	3.08351e+09	3.21199e+07	3.19225e+07
143	C4	P035	NT24-001-17012024-CNA35-647-A--C4--C4--W0028--P035--T00001--Z001--C01.ome.tif	575	-1.09548	-1.73436	4665600	83291.6	NT24-001-17012024-CNA35-647-A	NT24_001		35	W0028--C4--C4	Experiments_2024	/g/pepperkok/tuechler/Experiments_2024/NT24_001/NT24-001-17012024-CNA35-647-A/W0028--C4--C4/P035--C4--C4	/g/pepperkok/tuechler/Experiments_2024/NT24_001/NT24-001-17012024-CNA35-647-A/W0028--C4--C4/P035--C4--C4	A	siHNF4G	TGF	rep 1	5.45851e+09	4.64203e+09	4.08216e+09	2.85466e+07	2.83492e+07
42	C4	P036	NT24-001-17012024-CNA35-647-A--C4--C4--W0028--P036--T00001--Z001--C01.ome.tif	576	-1.25979	-1.82451	4665600	42270.5	NT24-001-17012024-CNA35-647-A	NT24_001		36	W0028--C4--C4	Experiments_2024	/g/pepperkok/tuechler/Experiments_2024/NT24_001/NT24-001-17012024-CNA35-647-A/W0028--C4--C4/P036--C4--C4	/g/pepperkok/tuechler/Experiments_2024/NT24_001/NT24-001-17012024-CNA35-647-A/W0028--C4--C4/P036--C4--C4	A	siHNF4G	TGF	rep 1	2.7702e+09	1.95372e+09	1.39385e+09	3.31869e+07	3.29895e+07
192	C5	P001	NT24-001-17012024-CNA35-647-A--C5--C5--W0029--P001--T00001--Z001--C01.ome.tif	577	-1.22553	-1.77535	4665600	155985	NT24-001-17012024-CNA35-647-A	NT24_001		1	W0029--C5--C5	Experiments_2024	/g/pepperkok/tuechler/Experiments_2024/NT24_001/NT24-001-17012024-CNA35-647-A/W0029--C5--C5/P001--C5--C5	/g/pepperkok/tuechler/Experiments_2024/NT24_001/NT24-001-17012024-CNA35-647-A/W0029--C5--C5/P001--C5--C5	A	siBHLHE40	TGF	rep 1	1.02225e+10	9.40599e+09	8.84612e+09	4.60735e+07	4.58762e+07
199	C5	P002	NT24-001-17012024-CNA35-647-A--C5--C5--W0029--P002--T00001--Z001--C01.ome.tif	578	-1.05348	-1.86125	4665600	164986	NT24-001-17012024-CNA35-647-A	NT24_001		2	W0029--C5--C5	Experiments_2024	/g/pepperkok/tuechler/Experiments_2024/NT24_001/NT24-001-17012024-CNA35-647-A/W0029--C5--C5/P002--C5--C5	/g/pepperkok/tuechler/Experiments_2024/NT24_001/NT24-001-17012024-CNA35-647-A/W0029--C5--C5/P002--C5--C5	A	siBHLHE40	TGF	rep 1	1.08124e+10	9.99589e+09	9.43601e+09	4.74172e+07	4.72198e+07
197	C5	P003	NT24-001-17012024-CNA35-647-A--C5--C5--W0029--P003--T00001--Z001--C01.ome.tif	579	-1.20399	-1.81538	4665600	141708	NT24-001-17012024-CNA35-647-A	NT24_001		3	W0029--C5--C5	Experiments_2024	/g/pepperkok/tuechler/Experiments_2024/NT24_001/NT24-001-17012024-CNA35-647-A/W0029--C5--C5/P003--C5--C5	/g/pepperkok/tuechler/Experiments_2024/NT24_001/NT24-001-17012024-CNA35-647-A/W0029--C5--C5/P003--C5--C5	A	siBHLHE40	TGF	rep 1	9.28686e+09	8.47038e+09	7.91051e+09	4.01548e+07	3.99575e+07
180	C5	P004	NT24-001-17012024-CNA35-647-A--C5--C5--W0029--P004--T00001--Z001--C01.ome.tif	580	-1.25503	-1.88209	4665600	155241	NT24-001-17012024-CNA35-647-A	NT24_001		4	W0029--C5--C5	Experiments_2024	/g/pepperkok/tuechler/Experiments_2024/NT24_001/NT24-001-17012024-CNA35-647-A/W0029--C5--C5/P004--C5--C5	/g/pepperkok/tuechler/Experiments_2024/NT24_001/NT24-001-17012024-CNA35-647-A/W0029--C5--C5/P004--C5--C5	A	siBHLHE40	TGF	rep 1	1.01737e+10	9.35721e+09	8.79734e+09	4.88741e+07	4.86768e+07
132	C5	P005	NT24-001-17012024-CNA35-647-A--C5--C5--W0029--P005--T00001--Z001--C01.ome.tif	581	-1.23899	-1.9502	4665600	121654	NT24-001-17012024-CNA35-647-A	NT24_001		5	W0029--C5--C5	Experiments_2024	/g/pepperkok/tuechler/Experiments_2024/NT24_001/NT24-001-17012024-CNA35-647-A/W0029--C5--C5/P005--C5--C5	/g/pepperkok/tuechler/Experiments_2024/NT24_001/NT24-001-17012024-CNA35-647-A/W0029--C5--C5/P005--C5--C5	A	siBHLHE40	TGF	rep 1	7.97262e+09	7.15614e+09	6.59627e+09	4.99717e+07	4.97744e+07
77	C5	P006	NT24-001-17012024-CNA35-647-A--C5--C5--W0029--P006--T00001--Z001--C01.ome.tif	582	-1.27048	-1.98825	4665600	87616.1	NT24-001-17012024-CNA35-647-A	NT24_001		6	W0029--C5--C5	Experiments_2024	/g/pepperkok/tuechler/Experiments_2024/NT24_001/NT24-001-17012024-CNA35-647-A/W0029--C5--C5/P006--C5--C5	/g/pepperkok/tuechler/Experiments_2024/NT24_001/NT24-001-17012024-CNA35-647-A/W0029--C5--C5/P006--C5--C5	A	siBHLHE40	TGF	rep 1	5.74192e+09	4.92544e+09	4.36557e+09	5.66957e+07	5.64984e+07
271	C5	P007	NT24-001-17012024-CNA35-647-A--C5--C5--W0029--P007--T00001--Z001--C01.ome.tif	583	-1.1714	-1.75852	4665600	183577	NT24-001-17012024-CNA35-647-A	NT24_001		7	W0029--C5--C5	Experiments_2024	/g/pepperkok/tuechler/Experiments_2024/NT24_001/NT24-001-17012024-CNA35-647-A/W0029--C5--C5/P007--C5--C5	/g/pepperkok/tuechler/Experiments_2024/NT24_001/NT24-001-17012024-CNA35-647-A/W0029--C5--C5/P007--C5--C5	A	siBHLHE40	TGF	rep 1	1.20307e+10	1.12142e+10	1.06544e+10	3.9315e+07	3.91177e+07
320	C5	P008	NT24-001-17012024-CNA35-647-A--C5--C5--W0029--P008--T00001--Z001--C01.ome.tif	584	-1.14488	-1.84734	4665600	179736	NT24-001-17012024-CNA35-647-A	NT24_001		8	W0029--C5--C5	Experiments_2024	/g/pepperkok/tuechler/Experiments_2024/NT24_001/NT24-001-17012024-CNA35-647-A/W0029--C5--C5/P008--C5--C5	/g/pepperkok/tuechler/Experiments_2024/NT24_001/NT24-001-17012024-CNA35-647-A/W0029--C5--C5/P008--C5--C5	A	siBHLHE40	TGF	rep 1	1.1779e+10	1.09625e+10	1.04026e+10	3.25082e+07	3.23108e+07
273	C5	P009	NT24-001-17012024-CNA35-647-A--C5--C5--W0029--P009--T00001--Z001--C01.ome.tif	585	-1.03514	-1.94918	4665600	172913	NT24-001-17012024-CNA35-647-A	NT24_001		9	W0029--C5--C5	Experiments_2024	/g/pepperkok/tuechler/Experiments_2024/NT24_001/NT24-001-17012024-CNA35-647-A/W0029--C5--C5/P009--C5--C5	/g/pepperkok/tuechler/Experiments_2024/NT24_001/NT24-001-17012024-CNA35-647-A/W0029--C5--C5/P009--C5--C5	A	siBHLHE40	TGF	rep 1	1.13319e+10	1.05154e+10	9.9555e+09	3.6467e+07	3.62697e+07
232	C5	P010	NT24-001-17012024-CNA35-647-A--C5--C5--W0029--P010--T00001--Z001--C01.ome.tif	586	-1.13356	-1.92544	4665600	146549	NT24-001-17012024-CNA35-647-A	NT24_001		10	W0029--C5--C5	Experiments_2024	/g/pepperkok/tuechler/Experiments_2024/NT24_001/NT24-001-17012024-CNA35-647-A/W0029--C5--C5/P010--C5--C5	/g/pepperkok/tuechler/Experiments_2024/NT24_001/NT24-001-17012024-CNA35-647-A/W0029--C5--C5/P010--C5--C5	A	siBHLHE40	TGF	rep 1	9.60407e+09	8.78759e+09	8.22772e+09	3.54643e+07	3.5267e+07
183	C5	P011	NT24-001-17012024-CNA35-647-A--C5--C5--W0029--P011--T00001--Z001--C01.ome.tif	587	-1.23751	-2.01606	4665600	151469	NT24-001-17012024-CNA35-647-A	NT24_001		11	W0029--C5--C5	Experiments_2024	/g/pepperkok/tuechler/Experiments_2024/NT24_001/NT24-001-17012024-CNA35-647-A/W0029--C5--C5/P011--C5--C5	/g/pepperkok/tuechler/Experiments_2024/NT24_001/NT24-001-17012024-CNA35-647-A/W0029--C5--C5/P011--C5--C5	A	siBHLHE40	TGF	rep 1	9.92655e+09	9.11007e+09	8.5502e+09	4.67224e+07	4.65251e+07
94	C5	P012	NT24-001-17012024-CNA35-647-A--C5--C5--W0029--P012--T00001--Z001--C01.ome.tif	588	-1.29226	-2.21385	4665600	95083.5	NT24-001-17012024-CNA35-647-A	NT24_001		12	W0029--C5--C5	Experiments_2024	/g/pepperkok/tuechler/Experiments_2024/NT24_001/NT24-001-17012024-CNA35-647-A/W0029--C5--C5/P012--C5--C5	/g/pepperkok/tuechler/Experiments_2024/NT24_001/NT24-001-17012024-CNA35-647-A/W0029--C5--C5/P012--C5--C5	A	siBHLHE40	TGF	rep 1	6.2313e+09	5.41482e+09	4.85494e+09	5.16483e+07	5.1451e+07
277	C5	P013	NT24-001-17012024-CNA35-647-A--C5--C5--W0029--P013--T00001--Z001--C01.ome.tif	589	-1.13067	-1.76179	4665600	176865	NT24-001-17012024-CNA35-647-A	NT24_001		13	W0029--C5--C5	Experiments_2024	/g/pepperkok/tuechler/Experiments_2024/NT24_001/NT24-001-17012024-CNA35-647-A/W0029--C5--C5/P013--C5--C5	/g/pepperkok/tuechler/Experiments_2024/NT24_001/NT24-001-17012024-CNA35-647-A/W0029--C5--C5/P013--C5--C5	A	siBHLHE40	TGF	rep 1	1.15909e+10	1.07744e+10	1.02145e+10	3.68755e+07	3.66782e+07
329	C5	P014	NT24-001-17012024-CNA35-647-A--C5--C5--W0029--P014--T00001--Z001--C01.ome.tif	590	-1.08882	-1.83626	4665600	167874	NT24-001-17012024-CNA35-647-A	NT24_001		14	W0029--C5--C5	Experiments_2024	/g/pepperkok/tuechler/Experiments_2024/NT24_001/NT24-001-17012024-CNA35-647-A/W0029--C5--C5/P014--C5--C5	/g/pepperkok/tuechler/Experiments_2024/NT24_001/NT24-001-17012024-CNA35-647-A/W0029--C5--C5/P014--C5--C5	A	siBHLHE40	TGF	rep 1	1.10016e+10	1.01852e+10	9.6253e+09	2.92562e+07	2.90589e+07
297	C5	P015	NT24-001-17012024-CNA35-647-A--C5--C5--W0029--P015--T00001--Z001--C01.ome.tif	591	-1.11845	-1.82633	4665600	154726	NT24-001-17012024-CNA35-647-A	NT24_001		15	W0029--C5--C5	Experiments_2024	/g/pepperkok/tuechler/Experiments_2024/NT24_001/NT24-001-17012024-CNA35-647-A/W0029--C5--C5/P015--C5--C5	/g/pepperkok/tuechler/Experiments_2024/NT24_001/NT24-001-17012024-CNA35-647-A/W0029--C5--C5/P015--C5--C5	A	siBHLHE40	TGF	rep 1	1.014e+10	9.32349e+09	8.76362e+09	2.95071e+07	2.93098e+07
178	C5	P016	NT24-001-17012024-CNA35-647-A--C5--C5--W0029--P016--T00001--Z001--C01.ome.tif	592	-1.1825	-1.90682	4665600	145942	NT24-001-17012024-CNA35-647-A	NT24_001		16	W0029--C5--C5	Experiments_2024	/g/pepperkok/tuechler/Experiments_2024/NT24_001/NT24-001-17012024-CNA35-647-A/W0029--C5--C5/P016--C5--C5	/g/pepperkok/tuechler/Experiments_2024/NT24_001/NT24-001-17012024-CNA35-647-A/W0029--C5--C5/P016--C5--C5	A	siBHLHE40	TGF	rep 1	9.56434e+09	8.74786e+09	8.18799e+09	4.59999e+07	4.58026e+07
129	C5	P017	NT24-001-17012024-CNA35-647-A--C5--C5--W0029--P017--T00001--Z001--C01.ome.tif	593	-1.29193	-1.90015	4665600	114935	NT24-001-17012024-CNA35-647-A	NT24_001		17	W0029--C5--C5	Experiments_2024	/g/pepperkok/tuechler/Experiments_2024/NT24_001/NT24-001-17012024-CNA35-647-A/W0029--C5--C5/P017--C5--C5	/g/pepperkok/tuechler/Experiments_2024/NT24_001/NT24-001-17012024-CNA35-647-A/W0029--C5--C5/P017--C5--C5	A	siBHLHE40	TGF	rep 1	7.53226e+09	6.71578e+09	6.15591e+09	4.77203e+07	4.75229e+07
91	C5	P018	NT24-001-17012024-CNA35-647-A--C5--C5--W0029--P018--T00001--Z001--C01.ome.tif	594	-1.25027	-1.8969	4665600	96991.9	NT24-001-17012024-CNA35-647-A	NT24_001		18	W0029--C5--C5	Experiments_2024	/g/pepperkok/tuechler/Experiments_2024/NT24_001/NT24-001-17012024-CNA35-647-A/W0029--C5--C5/P018--C5--C5	/g/pepperkok/tuechler/Experiments_2024/NT24_001/NT24-001-17012024-CNA35-647-A/W0029--C5--C5/P018--C5--C5	A	siBHLHE40	TGF	rep 1	6.35637e+09	5.53989e+09	4.98001e+09	5.47254e+07	5.45281e+07
163	C5	P019	NT24-001-17012024-CNA35-647-A--C5--C5--W0029--P019--T00001--Z001--C01.ome.tif	595	-1.33736	-1.94116	4665600	139695	NT24-001-17012024-CNA35-647-A	NT24_001		19	W0029--C5--C5	Experiments_2024	/g/pepperkok/tuechler/Experiments_2024/NT24_001/NT24-001-17012024-CNA35-647-A/W0029--C5--C5/P019--C5--C5	/g/pepperkok/tuechler/Experiments_2024/NT24_001/NT24-001-17012024-CNA35-647-A/W0029--C5--C5/P019--C5--C5	A	siBHLHE40	TGF	rep 1	9.15494e+09	8.33846e+09	7.77859e+09	4.77214e+07	4.75241e+07
245	C5	P020	NT24-001-17012024-CNA35-647-A--C5--C5--W0029--P020--T00001--Z001--C01.ome.tif	596	-1.11983	-1.80239	4665600	169068	NT24-001-17012024-CNA35-647-A	NT24_001		20	W0029--C5--C5	Experiments_2024	/g/pepperkok/tuechler/Experiments_2024/NT24_001/NT24-001-17012024-CNA35-647-A/W0029--C5--C5/P020--C5--C5	/g/pepperkok/tuechler/Experiments_2024/NT24_001/NT24-001-17012024-CNA35-647-A/W0029--C5--C5/P020--C5--C5	A	siBHLHE40	TGF	rep 1	1.10799e+10	1.02634e+10	9.70352e+09	3.96062e+07	3.94089e+07
262	C5	P021	NT24-001-17012024-CNA35-647-A--C5--C5--W0029--P021--T00001--Z001--C01.ome.tif	597	-1.15638	-1.81296	4665600	171179	NT24-001-17012024-CNA35-647-A	NT24_001		21	W0029--C5--C5	Experiments_2024	/g/pepperkok/tuechler/Experiments_2024/NT24_001/NT24-001-17012024-CNA35-647-A/W0029--C5--C5/P021--C5--C5	/g/pepperkok/tuechler/Experiments_2024/NT24_001/NT24-001-17012024-CNA35-647-A/W0029--C5--C5/P021--C5--C5	A	siBHLHE40	TGF	rep 1	1.12182e+10	1.04017e+10	9.84185e+09	3.75643e+07	3.7367e+07
147	C5	P022	NT24-001-17012024-CNA35-647-A--C5--C5--W0029--P022--T00001--Z001--C01.ome.tif	598	-1.24474	-1.8866	4665600	129779	NT24-001-17012024-CNA35-647-A	NT24_001		22	W0029--C5--C5	Experiments_2024	/g/pepperkok/tuechler/Experiments_2024/NT24_001/NT24-001-17012024-CNA35-647-A/W0029--C5--C5/P022--C5--C5	/g/pepperkok/tuechler/Experiments_2024/NT24_001/NT24-001-17012024-CNA35-647-A/W0029--C5--C5/P022--C5--C5	A	siBHLHE40	TGF	rep 1	8.50507e+09	7.68859e+09	7.12872e+09	4.84947e+07	4.82973e+07
104	C5	P023	NT24-001-17012024-CNA35-647-A--C5--C5--W0029--P023--T00001--Z001--C01.ome.tif	599	-1.32916	-1.94193	4665600	109590	NT24-001-17012024-CNA35-647-A	NT24_001		23	W0029--C5--C5	Experiments_2024	/g/pepperkok/tuechler/Experiments_2024/NT24_001/NT24-001-17012024-CNA35-647-A/W0029--C5--C5/P023--C5--C5	/g/pepperkok/tuechler/Experiments_2024/NT24_001/NT24-001-17012024-CNA35-647-A/W0029--C5--C5/P023--C5--C5	A	siBHLHE40	TGF	rep 1	7.18196e+09	6.36548e+09	5.80561e+09	5.58232e+07	5.56258e+07
77	C5	P024	NT24-001-17012024-CNA35-647-A--C5--C5--W0029--P024--T00001--Z001--C01.ome.tif	600	-1.30665	-1.92711	4665600	86391.2	NT24-001-17012024-CNA35-647-A	NT24_001		24	W0029--C5--C5	Experiments_2024	/g/pepperkok/tuechler/Experiments_2024/NT24_001/NT24-001-17012024-CNA35-647-A/W0029--C5--C5/P024--C5--C5	/g/pepperkok/tuechler/Experiments_2024/NT24_001/NT24-001-17012024-CNA35-647-A/W0029--C5--C5/P024--C5--C5	A	siBHLHE40	TGF	rep 1	5.66165e+09	4.84517e+09	4.2853e+09	5.56532e+07	5.54559e+07
85	C5	P025	NT24-001-17012024-CNA35-647-A--C5--C5--W0029--P025--T00001--Z001--C01.ome.tif	601	-1.24505	-1.98112	4665600	104710	NT24-001-17012024-CNA35-647-A	NT24_001		25	W0029--C5--C5	Experiments_2024	/g/pepperkok/tuechler/Experiments_2024/NT24_001/NT24-001-17012024-CNA35-647-A/W0029--C5--C5/P025--C5--C5	/g/pepperkok/tuechler/Experiments_2024/NT24_001/NT24-001-17012024-CNA35-647-A/W0029--C5--C5/P025--C5--C5	A	siBHLHE40	TGF	rep 1	6.86216e+09	6.04568e+09	5.48581e+09	6.45389e+07	6.43416e+07
181	C5	P026	NT24-001-17012024-CNA35-647-A--C5--C5--W0029--P026--T00001--Z001--C01.ome.tif	602	-1.2921	-1.93773	4665600	140914	NT24-001-17012024-CNA35-647-A	NT24_001		26	W0029--C5--C5	Experiments_2024	/g/pepperkok/tuechler/Experiments_2024/NT24_001/NT24-001-17012024-CNA35-647-A/W0029--C5--C5/P026--C5--C5	/g/pepperkok/tuechler/Experiments_2024/NT24_001/NT24-001-17012024-CNA35-647-A/W0029--C5--C5/P026--C5--C5	A	siBHLHE40	TGF	rep 1	9.23477e+09	8.41829e+09	7.85842e+09	4.34167e+07	4.32193e+07
224	C5	P027	NT24-001-17012024-CNA35-647-A--C5--C5--W0029--P027--T00001--Z001--C01.ome.tif	603	-1.14472	-1.92989	4665600	152352	NT24-001-17012024-CNA35-647-A	NT24_001		27	W0029--C5--C5	Experiments_2024	/g/pepperkok/tuechler/Experiments_2024/NT24_001/NT24-001-17012024-CNA35-647-A/W0029--C5--C5/P027--C5--C5	/g/pepperkok/tuechler/Experiments_2024/NT24_001/NT24-001-17012024-CNA35-647-A/W0029--C5--C5/P027--C5--C5	A	siBHLHE40	TGF	rep 1	9.98438e+09	9.1679e+09	8.60803e+09	3.84287e+07	3.82314e+07
139	C5	P028	NT24-001-17012024-CNA35-647-A--C5--C5--W0029--P028--T00001--Z001--C01.ome.tif	604	-1.31818	-1.9018	4665600	126314	NT24-001-17012024-CNA35-647-A	NT24_001		28	W0029--C5--C5	Experiments_2024	/g/pepperkok/tuechler/Experiments_2024/NT24_001/NT24-001-17012024-CNA35-647-A/W0029--C5--C5/P028--C5--C5	/g/pepperkok/tuechler/Experiments_2024/NT24_001/NT24-001-17012024-CNA35-647-A/W0029--C5--C5/P028--C5--C5	A	siBHLHE40	TGF	rep 1	8.27799e+09	7.46151e+09	6.90164e+09	4.96521e+07	4.94547e+07
100	C5	P029	NT24-001-17012024-CNA35-647-A--C5--C5--W0029--P029--T00001--Z001--C01.ome.tif	605	-1.37065	-1.91159	4665600	104979	NT24-001-17012024-CNA35-647-A	NT24_001		29	W0029--C5--C5	Experiments_2024	/g/pepperkok/tuechler/Experiments_2024/NT24_001/NT24-001-17012024-CNA35-647-A/W0029--C5--C5/P029--C5--C5	/g/pepperkok/tuechler/Experiments_2024/NT24_001/NT24-001-17012024-CNA35-647-A/W0029--C5--C5/P029--C5--C5	A	siBHLHE40	TGF	rep 1	6.8798e+09	6.06332e+09	5.50345e+09	5.50345e+07	5.48372e+07
68	C5	P030	NT24-001-17012024-CNA35-647-A--C5--C5--W0029--P030--T00001--Z001--C01.ome.tif	606	-1.32342	-1.95079	4665600	79010.5	NT24-001-17012024-CNA35-647-A	NT24_001		30	W0029--C5--C5	Experiments_2024	/g/pepperkok/tuechler/Experiments_2024/NT24_001/NT24-001-17012024-CNA35-647-A/W0029--C5--C5/P030--C5--C5	/g/pepperkok/tuechler/Experiments_2024/NT24_001/NT24-001-17012024-CNA35-647-A/W0029--C5--C5/P030--C5--C5	A	siBHLHE40	TGF	rep 1	5.17795e+09	4.36147e+09	3.8016e+09	5.59059e+07	5.57086e+07
113	C5	P031	NT24-001-17012024-CNA35-647-A--C5--C5--W0029--P031--T00001--Z001--C01.ome.tif	607	-1.36291	-2.03412	4665600	111315	NT24-001-17012024-CNA35-647-A	NT24_001		31	W0029--C5--C5	Experiments_2024	/g/pepperkok/tuechler/Experiments_2024/NT24_001/NT24-001-17012024-CNA35-647-A/W0029--C5--C5/P031--C5--C5	/g/pepperkok/tuechler/Experiments_2024/NT24_001/NT24-001-17012024-CNA35-647-A/W0029--C5--C5/P031--C5--C5	A	siBHLHE40	TGF	rep 1	7.29505e+09	6.47857e+09	5.9187e+09	5.23778e+07	5.21805e+07
152	C5	P032	NT24-001-17012024-CNA35-647-A--C5--C5--W0029--P032--T00001--Z001--C01.ome.tif	608	-1.25382	-2.01248	4665600	141841	NT24-001-17012024-CNA35-647-A	NT24_001		32	W0029--C5--C5	Experiments_2024	/g/pepperkok/tuechler/Experiments_2024/NT24_001/NT24-001-17012024-CNA35-647-A/W0029--C5--C5/P032--C5--C5	/g/pepperkok/tuechler/Experiments_2024/NT24_001/NT24-001-17012024-CNA35-647-A/W0029--C5--C5/P032--C5--C5	A	siBHLHE40	TGF	rep 1	9.29553e+09	8.47905e+09	7.91918e+09	5.20999e+07	5.19025e+07
153	C5	P033	NT24-001-17012024-CNA35-647-A--C5--C5--W0029--P033--T00001--Z001--C01.ome.tif	609	-1.28402	-1.97791	4665600	141063	NT24-001-17012024-CNA35-647-A	NT24_001		33	W0029--C5--C5	Experiments_2024	/g/pepperkok/tuechler/Experiments_2024/NT24_001/NT24-001-17012024-CNA35-647-A/W0029--C5--C5/P033--C5--C5	/g/pepperkok/tuechler/Experiments_2024/NT24_001/NT24-001-17012024-CNA35-647-A/W0029--C5--C5/P033--C5--C5	A	siBHLHE40	TGF	rep 1	9.24458e+09	8.4281e+09	7.86823e+09	5.14263e+07	5.1229e+07
156	C5	P034	NT24-001-17012024-CNA35-647-A--C5--C5--W0029--P034--T00001--Z001--C01.ome.tif	610	-1.30251	-1.83762	4665600	133506	NT24-001-17012024-CNA35-647-A	NT24_001		34	W0029--C5--C5	Experiments_2024	/g/pepperkok/tuechler/Experiments_2024/NT24_001/NT24-001-17012024-CNA35-647-A/W0029--C5--C5/P034--C5--C5	/g/pepperkok/tuechler/Experiments_2024/NT24_001/NT24-001-17012024-CNA35-647-A/W0029--C5--C5/P034--C5--C5	A	siBHLHE40	TGF	rep 1	8.7493e+09	7.93282e+09	7.37295e+09	4.72625e+07	4.70651e+07
111	C5	P035	NT24-001-17012024-CNA35-647-A--C5--C5--W0029--P035--T00001--Z001--C01.ome.tif	611	-1.41143	-1.93363	4665600	125851	NT24-001-17012024-CNA35-647-A	NT24_001		35	W0029--C5--C5	Experiments_2024	/g/pepperkok/tuechler/Experiments_2024/NT24_001/NT24-001-17012024-CNA35-647-A/W0029--C5--C5/P035--C5--C5	/g/pepperkok/tuechler/Experiments_2024/NT24_001/NT24-001-17012024-CNA35-647-A/W0029--C5--C5/P035--C5--C5	A	siBHLHE40	TGF	rep 1	8.24766e+09	7.43118e+09	6.87131e+09	6.19037e+07	6.17064e+07
45	C5	P036	NT24-001-17012024-CNA35-647-A--C5--C5--W0029--P036--T00001--Z001--C01.ome.tif	612	-1.40419	-1.81859	4665600	76737	NT24-001-17012024-CNA35-647-A	NT24_001		36	W0029--C5--C5	Experiments_2024	/g/pepperkok/tuechler/Experiments_2024/NT24_001/NT24-001-17012024-CNA35-647-A/W0029--C5--C5/P036--C5--C5	/g/pepperkok/tuechler/Experiments_2024/NT24_001/NT24-001-17012024-CNA35-647-A/W0029--C5--C5/P036--C5--C5	A	siBHLHE40	TGF	rep 1	5.02896e+09	4.21248e+09	3.65261e+09	8.11691e+07	8.09717e+07
76	D1	P001	NT24-001-17012024-CNA35-647-A--D1--D1--W0037--P001--T00001--Z001--C01.ome.tif	649	-1.01675	-1.78031	4665600	53787.5	NT24-001-17012024-CNA35-647-A	NT24_001		1	W0037--D1--D1	Experiments_2024	/g/pepperkok/tuechler/Experiments_2024/NT24_001/NT24-001-17012024-CNA35-647-A/W0037--D1--D1/P001--D1--D1	/g/pepperkok/tuechler/Experiments_2024/NT24_001/NT24-001-17012024-CNA35-647-A/W0037--D1--D1/P001--D1--D1	A	siFN1	ctrl	rep 2	3.52496e+09	2.70848e+09	2.14861e+09	2.82712e+07	2.80738e+07
57	D1	P002	NT24-001-17012024-CNA35-647-A--D1--D1--W0037--P002--T00001--Z001--C01.ome.tif	650	-1.07782	-1.77297	4665600	39951.7	NT24-001-17012024-CNA35-647-A	NT24_001		2	W0037--D1--D1	Experiments_2024	/g/pepperkok/tuechler/Experiments_2024/NT24_001/NT24-001-17012024-CNA35-647-A/W0037--D1--D1/P002--D1--D1	/g/pepperkok/tuechler/Experiments_2024/NT24_001/NT24-001-17012024-CNA35-647-A/W0037--D1--D1/P002--D1--D1	A	siFN1	ctrl	rep 2	2.61824e+09	1.80176e+09	1.24189e+09	2.17875e+07	2.15901e+07
110	D1	P003	NT24-001-17012024-CNA35-647-A--D1--D1--W0037--P003--T00001--Z001--C01.ome.tif	651	-1.03817	-1.88379	4665600	62667	NT24-001-17012024-CNA35-647-A	NT24_001		3	W0037--D1--D1	Experiments_2024	/g/pepperkok/tuechler/Experiments_2024/NT24_001/NT24-001-17012024-CNA35-647-A/W0037--D1--D1/P003--D1--D1	/g/pepperkok/tuechler/Experiments_2024/NT24_001/NT24-001-17012024-CNA35-647-A/W0037--D1--D1/P003--D1--D1	A	siFN1	ctrl	rep 2	4.10688e+09	3.2904e+09	2.73053e+09	2.4823e+07	2.46257e+07
102	D1	P004	NT24-001-17012024-CNA35-647-A--D1--D1--W0037--P004--T00001--Z001--C01.ome.tif	652	-1.0398	-1.76249	4665600	57580.8	NT24-001-17012024-CNA35-647-A	NT24_001		4	W0037--D1--D1	Experiments_2024	/g/pepperkok/tuechler/Experiments_2024/NT24_001/NT24-001-17012024-CNA35-647-A/W0037--D1--D1/P004--D1--D1	/g/pepperkok/tuechler/Experiments_2024/NT24_001/NT24-001-17012024-CNA35-647-A/W0037--D1--D1/P004--D1--D1	A	siFN1	ctrl	rep 2	3.77356e+09	2.95708e+09	2.39721e+09	2.3502e+07	2.33047e+07
113	D1	P005	NT24-001-17012024-CNA35-647-A--D1--D1--W0037--P005--T00001--Z001--C01.ome.tif	653	-0.984945	-1.71568	4665600	65920.8	NT24-001-17012024-CNA35-647-A	NT24_001		5	W0037--D1--D1	Experiments_2024	/g/pepperkok/tuechler/Experiments_2024/NT24_001/NT24-001-17012024-CNA35-647-A/W0037--D1--D1/P005--D1--D1	/g/pepperkok/tuechler/Experiments_2024/NT24_001/NT24-001-17012024-CNA35-647-A/W0037--D1--D1/P005--D1--D1	A	siFN1	ctrl	rep 2	4.32012e+09	3.50364e+09	2.94376e+09	2.6051e+07	2.58537e+07
112	D1	P006	NT24-001-17012024-CNA35-647-A--D1--D1--W0037--P006--T00001--Z001--C01.ome.tif	654	-1.0466	-1.78344	4665600	79193.6	NT24-001-17012024-CNA35-647-A	NT24_001		6	W0037--D1--D1	Experiments_2024	/g/pepperkok/tuechler/Experiments_2024/NT24_001/NT24-001-17012024-CNA35-647-A/W0037--D1--D1/P006--D1--D1	/g/pepperkok/tuechler/Experiments_2024/NT24_001/NT24-001-17012024-CNA35-647-A/W0037--D1--D1/P006--D1--D1	A	siFN1	ctrl	rep 2	5.18995e+09	4.37347e+09	3.8136e+09	3.405e+07	3.38527e+07
108	D1	P007	NT24-001-17012024-CNA35-647-A--D1--D1--W0037--P007--T00001--Z001--C01.ome.tif	655	-1.04622	-1.78687	4665600	62680.2	NT24-001-17012024-CNA35-647-A	NT24_001		7	W0037--D1--D1	Experiments_2024	/g/pepperkok/tuechler/Experiments_2024/NT24_001/NT24-001-17012024-CNA35-647-A/W0037--D1--D1/P007--D1--D1	/g/pepperkok/tuechler/Experiments_2024/NT24_001/NT24-001-17012024-CNA35-647-A/W0037--D1--D1/P007--D1--D1	A	siFN1	ctrl	rep 2	4.10774e+09	3.29126e+09	2.73139e+09	2.52907e+07	2.50933e+07
175	D1	P008	NT24-001-17012024-CNA35-647-A--D1--D1--W0037--P008--T00001--Z001--C01.ome.tif	656	-1.03451	-2.0181	4665600	69739	NT24-001-17012024-CNA35-647-A	NT24_001		8	W0037--D1--D1	Experiments_2024	/g/pepperkok/tuechler/Experiments_2024/NT24_001/NT24-001-17012024-CNA35-647-A/W0037--D1--D1/P008--D1--D1	/g/pepperkok/tuechler/Experiments_2024/NT24_001/NT24-001-17012024-CNA35-647-A/W0037--D1--D1/P008--D1--D1	A	siFN1	ctrl	rep 2	4.57035e+09	3.75387e+09	3.194e+09	1.82514e+07	1.80541e+07
192	D1	P009	NT24-001-17012024-CNA35-647-A--D1--D1--W0037--P009--T00001--Z001--C01.ome.tif	657	-0.987816	-1.63984	4665600	79160.8	NT24-001-17012024-CNA35-647-A	NT24_001		9	W0037--D1--D1	Experiments_2024	/g/pepperkok/tuechler/Experiments_2024/NT24_001/NT24-001-17012024-CNA35-647-A/W0037--D1--D1/P009--D1--D1	/g/pepperkok/tuechler/Experiments_2024/NT24_001/NT24-001-17012024-CNA35-647-A/W0037--D1--D1/P009--D1--D1	A	siFN1	ctrl	rep 2	5.18781e+09	4.37133e+09	3.81145e+09	1.98513e+07	1.9654e+07
166	D1	P010	NT24-001-17012024-CNA35-647-A--D1--D1--W0037--P010--T00001--Z001--C01.ome.tif	658	-1.00587	-1.91881	4665600	64544.9	NT24-001-17012024-CNA35-647-A	NT24_001		10	W0037--D1--D1	Experiments_2024	/g/pepperkok/tuechler/Experiments_2024/NT24_001/NT24-001-17012024-CNA35-647-A/W0037--D1--D1/P010--D1--D1	/g/pepperkok/tuechler/Experiments_2024/NT24_001/NT24-001-17012024-CNA35-647-A/W0037--D1--D1/P010--D1--D1	A	siFN1	ctrl	rep 2	4.22995e+09	3.41347e+09	2.8536e+09	1.71904e+07	1.6993e+07
102	D1	P011	NT24-001-17012024-CNA35-647-A--D1--D1--W0037--P011--T00001--Z001--C01.ome.tif	659	-1.16839	-1.80272	4665600	73649.4	NT24-001-17012024-CNA35-647-A	NT24_001		11	W0037--D1--D1	Experiments_2024	/g/pepperkok/tuechler/Experiments_2024/NT24_001/NT24-001-17012024-CNA35-647-A/W0037--D1--D1/P011--D1--D1	/g/pepperkok/tuechler/Experiments_2024/NT24_001/NT24-001-17012024-CNA35-647-A/W0037--D1--D1/P011--D1--D1	A	siFN1	ctrl	rep 2	4.82661e+09	4.01013e+09	3.45026e+09	3.38261e+07	3.36288e+07
119	D1	P012	NT24-001-17012024-CNA35-647-A--D1--D1--W0037--P012--T00001--Z001--C01.ome.tif	660	-1.07259	-1.80717	4665600	59311.7	NT24-001-17012024-CNA35-647-A	NT24_001		12	W0037--D1--D1	Experiments_2024	/g/pepperkok/tuechler/Experiments_2024/NT24_001/NT24-001-17012024-CNA35-647-A/W0037--D1--D1/P012--D1--D1	/g/pepperkok/tuechler/Experiments_2024/NT24_001/NT24-001-17012024-CNA35-647-A/W0037--D1--D1/P012--D1--D1	A	siFN1	ctrl	rep 2	3.88699e+09	3.07051e+09	2.51064e+09	2.10978e+07	2.09005e+07
208	D1	P013	NT24-001-17012024-CNA35-647-A--D1--D1--W0037--P013--T00001--Z001--C01.ome.tif	661	-0.920687	-1.75864	4665600	73961.2	NT24-001-17012024-CNA35-647-A	NT24_001		13	W0037--D1--D1	Experiments_2024	/g/pepperkok/tuechler/Experiments_2024/NT24_001/NT24-001-17012024-CNA35-647-A/W0037--D1--D1/P013--D1--D1	/g/pepperkok/tuechler/Experiments_2024/NT24_001/NT24-001-17012024-CNA35-647-A/W0037--D1--D1/P013--D1--D1	A	siFN1	ctrl	rep 2	4847047242	4030567242	3470695242	1.6686e+07	1.64887e+07
278	D1	P014	NT24-001-17012024-CNA35-647-A--D1--D1--W0037--P014--T00001--Z001--C01.ome.tif	662	-0.995165	-1.78718	4665600	67904.3	NT24-001-17012024-CNA35-647-A	NT24_001		14	W0037--D1--D1	Experiments_2024	/g/pepperkok/tuechler/Experiments_2024/NT24_001/NT24-001-17012024-CNA35-647-A/W0037--D1--D1/P014--D1--D1	/g/pepperkok/tuechler/Experiments_2024/NT24_001/NT24-001-17012024-CNA35-647-A/W0037--D1--D1/P014--D1--D1	A	siFN1	ctrl	rep 2	4.45011e+09	3.63363e+09	3.07376e+09	1.10567e+07	1.08593e+07
260	D1	P015	NT24-001-17012024-CNA35-647-A--D1--D1--W0037--P015--T00001--Z001--C01.ome.tif	663	-0.920536	-1.77807	4665600	76041.1	NT24-001-17012024-CNA35-647-A	NT24_001		15	W0037--D1--D1	Experiments_2024	/g/pepperkok/tuechler/Experiments_2024/NT24_001/NT24-001-17012024-CNA35-647-A/W0037--D1--D1/P015--D1--D1	/g/pepperkok/tuechler/Experiments_2024/NT24_001/NT24-001-17012024-CNA35-647-A/W0037--D1--D1/P015--D1--D1	A	siFN1	ctrl	rep 2	4.98335e+09	4.16687e+09	3.607e+09	1.38731e+07	1.36757e+07
234	D1	P016	NT24-001-17012024-CNA35-647-A--D1--D1--W0037--P016--T00001--Z001--C01.ome.tif	664	-0.9715	-1.57461	4665600	93196	NT24-001-17012024-CNA35-647-A	NT24_001		16	W0037--D1--D1	Experiments_2024	/g/pepperkok/tuechler/Experiments_2024/NT24_001/NT24-001-17012024-CNA35-647-A/W0037--D1--D1/P016--D1--D1	/g/pepperkok/tuechler/Experiments_2024/NT24_001/NT24-001-17012024-CNA35-647-A/W0037--D1--D1/P016--D1--D1	A	siFN1	ctrl	rep 2	6.1076e+09	5.29112e+09	4.73125e+09	2.0219e+07	2.00217e+07
183	D1	P017	NT24-001-17012024-CNA35-647-A--D1--D1--W0037--P017--T00001--Z001--C01.ome.tif	665	-0.990859	-1.87964	4665600	94774.5	NT24-001-17012024-CNA35-647-A	NT24_001		17	W0037--D1--D1	Experiments_2024	/g/pepperkok/tuechler/Experiments_2024/NT24_001/NT24-001-17012024-CNA35-647-A/W0037--D1--D1/P017--D1--D1	/g/pepperkok/tuechler/Experiments_2024/NT24_001/NT24-001-17012024-CNA35-647-A/W0037--D1--D1/P017--D1--D1	A	siFN1	ctrl	rep 2	6.21105e+09	5.39457e+09	4.8347e+09	2.64191e+07	2.62218e+07
98	D1	P018	NT24-001-17012024-CNA35-647-A--D1--D1--W0037--P018--T00001--Z001--C01.ome.tif	666	-1.10984	-1.98623	4665600	65697	NT24-001-17012024-CNA35-647-A	NT24_001		18	W0037--D1--D1	Experiments_2024	/g/pepperkok/tuechler/Experiments_2024/NT24_001/NT24-001-17012024-CNA35-647-A/W0037--D1--D1/P018--D1--D1	/g/pepperkok/tuechler/Experiments_2024/NT24_001/NT24-001-17012024-CNA35-647-A/W0037--D1--D1/P018--D1--D1	A	siFN1	ctrl	rep 2	4.30545e+09	3.48897e+09	2.9291e+09	2.98888e+07	2.96914e+07
201	D1	P019	NT24-001-17012024-CNA35-647-A--D1--D1--W0037--P019--T00001--Z001--C01.ome.tif	667	-0.876042	-1.71986	4665600	74247.7	NT24-001-17012024-CNA35-647-A	NT24_001		19	W0037--D1--D1	Experiments_2024	/g/pepperkok/tuechler/Experiments_2024/NT24_001/NT24-001-17012024-CNA35-647-A/W0037--D1--D1/P019--D1--D1	/g/pepperkok/tuechler/Experiments_2024/NT24_001/NT24-001-17012024-CNA35-647-A/W0037--D1--D1/P019--D1--D1	A	siFN1	ctrl	rep 2	4.86582e+09	4.04934e+09	3.48947e+09	1.73606e+07	1.71632e+07
241	D1	P020	NT24-001-17012024-CNA35-647-A--D1--D1--W0037--P020--T00001--Z001--C01.ome.tif	668	-1.07435	-1.73184	4665600	76181.5	NT24-001-17012024-CNA35-647-A	NT24_001		20	W0037--D1--D1	Experiments_2024	/g/pepperkok/tuechler/Experiments_2024/NT24_001/NT24-001-17012024-CNA35-647-A/W0037--D1--D1/P020--D1--D1	/g/pepperkok/tuechler/Experiments_2024/NT24_001/NT24-001-17012024-CNA35-647-A/W0037--D1--D1/P020--D1--D1	A	siFN1	ctrl	rep 2	4.99255e+09	4.17607e+09	3.6162e+09	1.5005e+07	1.48076e+07
321	D1	P021	NT24-001-17012024-CNA35-647-A--D1--D1--W0037--P021--T00001--Z001--C01.ome.tif	669	-0.834355	-1.65229	4665600	81577.2	NT24-001-17012024-CNA35-647-A	NT24_001		21	W0037--D1--D1	Experiments_2024	/g/pepperkok/tuechler/Experiments_2024/NT24_001/NT24-001-17012024-CNA35-647-A/W0037--D1--D1/P021--D1--D1	/g/pepperkok/tuechler/Experiments_2024/NT24_001/NT24-001-17012024-CNA35-647-A/W0037--D1--D1/P021--D1--D1	A	siFN1	ctrl	rep 2	5.34616e+09	4.52968e+09	3.96981e+09	1.2367e+07	1.21697e+07
249	D1	P022	NT24-001-17012024-CNA35-647-A--D1--D1--W0037--P022--T00001--Z001--C01.ome.tif	670	-0.810143	-1.67711	4665600	73683.1	NT24-001-17012024-CNA35-647-A	NT24_001		22	W0037--D1--D1	Experiments_2024	/g/pepperkok/tuechler/Experiments_2024/NT24_001/NT24-001-17012024-CNA35-647-A/W0037--D1--D1/P022--D1--D1	/g/pepperkok/tuechler/Experiments_2024/NT24_001/NT24-001-17012024-CNA35-647-A/W0037--D1--D1/P022--D1--D1	A	siFN1	ctrl	rep 2	4.82882e+09	4.01234e+09	3.45247e+09	1.38653e+07	1.3668e+07
152	D1	P023	NT24-001-17012024-CNA35-647-A--D1--D1--W0037--P023--T00001--Z001--C01.ome.tif	671	-1.04894	-1.69656	4665600	83396.5	NT24-001-17012024-CNA35-647-A	NT24_001		23	W0037--D1--D1	Experiments_2024	/g/pepperkok/tuechler/Experiments_2024/NT24_001/NT24-001-17012024-CNA35-647-A/W0037--D1--D1/P023--D1--D1	/g/pepperkok/tuechler/Experiments_2024/NT24_001/NT24-001-17012024-CNA35-647-A/W0037--D1--D1/P023--D1--D1	A	siFN1	ctrl	rep 2	5.46539e+09	4.64891e+09	4.08904e+09	2.69016e+07	2.67042e+07
101	D1	P024	NT24-001-17012024-CNA35-647-A--D1--D1--W0037--P024--T00001--Z001--C01.ome.tif	672	-1.10262	-1.83983	4665600	82951.7	NT24-001-17012024-CNA35-647-A	NT24_001		24	W0037--D1--D1	Experiments_2024	/g/pepperkok/tuechler/Experiments_2024/NT24_001/NT24-001-17012024-CNA35-647-A/W0037--D1--D1/P024--D1--D1	/g/pepperkok/tuechler/Experiments_2024/NT24_001/NT24-001-17012024-CNA35-647-A/W0037--D1--D1/P024--D1--D1	A	siFN1	ctrl	rep 2	5.43624e+09	4.61976e+09	4.05989e+09	4.01969e+07	3.99996e+07
188	D1	P025	NT24-001-17012024-CNA35-647-A--D1--D1--W0037--P025--T00001--Z001--C01.ome.tif	673	-0.957391	-1.73864	4665600	72614.1	NT24-001-17012024-CNA35-647-A	NT24_001		25	W0037--D1--D1	Experiments_2024	/g/pepperkok/tuechler/Experiments_2024/NT24_001/NT24-001-17012024-CNA35-647-A/W0037--D1--D1/P025--D1--D1	/g/pepperkok/tuechler/Experiments_2024/NT24_001/NT24-001-17012024-CNA35-647-A/W0037--D1--D1/P025--D1--D1	A	siFN1	ctrl	rep 2	4.75876e+09	3.94228e+09	3.38241e+09	1.79915e+07	1.77942e+07
231	D1	P026	NT24-001-17012024-CNA35-647-A--D1--D1--W0037--P026--T00001--Z001--C01.ome.tif	674	-0.909694	-1.86101	4665600	72489.3	NT24-001-17012024-CNA35-647-A	NT24_001		26	W0037--D1--D1	Experiments_2024	/g/pepperkok/tuechler/Experiments_2024/NT24_001/NT24-001-17012024-CNA35-647-A/W0037--D1--D1/P026--D1--D1	/g/pepperkok/tuechler/Experiments_2024/NT24_001/NT24-001-17012024-CNA35-647-A/W0037--D1--D1/P026--D1--D1	A	siFN1	ctrl	rep 2	4.75058e+09	3.9341e+09	3.37423e+09	1.46071e+07	1.44097e+07
260	D1	P027	NT24-001-17012024-CNA35-647-A--D1--D1--W0037--P027--T00001--Z001--C01.ome.tif	675	-0.883981	-1.6766	4665600	73930.7	NT24-001-17012024-CNA35-647-A	NT24_001		27	W0037--D1--D1	Experiments_2024	/g/pepperkok/tuechler/Experiments_2024/NT24_001/NT24-001-17012024-CNA35-647-A/W0037--D1--D1/P027--D1--D1	/g/pepperkok/tuechler/Experiments_2024/NT24_001/NT24-001-17012024-CNA35-647-A/W0037--D1--D1/P027--D1--D1	A	siFN1	ctrl	rep 2	4.84505e+09	4.02857e+09	3.4687e+09	1.33411e+07	1.31438e+07
221	D1	P028	NT24-001-17012024-CNA35-647-A--D1--D1--W0037--P028--T00001--Z001--C01.ome.tif	676	-0.938738	-1.84979	4665600	79672.5	NT24-001-17012024-CNA35-647-A	NT24_001		28	W0037--D1--D1	Experiments_2024	/g/pepperkok/tuechler/Experiments_2024/NT24_001/NT24-001-17012024-CNA35-647-A/W0037--D1--D1/P028--D1--D1	/g/pepperkok/tuechler/Experiments_2024/NT24_001/NT24-001-17012024-CNA35-647-A/W0037--D1--D1/P028--D1--D1	A	siFN1	ctrl	rep 2	5.22134e+09	4.40486e+09	3.84499e+09	1.73981e+07	1.72008e+07
140	D1	P029	NT24-001-17012024-CNA35-647-A--D1--D1--W0037--P029--T00001--Z001--C01.ome.tif	677	-1.05317	-1.76763	4665600	69175.7	NT24-001-17012024-CNA35-647-A	NT24_001		29	W0037--D1--D1	Experiments_2024	/g/pepperkok/tuechler/Experiments_2024/NT24_001/NT24-001-17012024-CNA35-647-A/W0037--D1--D1/P029--D1--D1	/g/pepperkok/tuechler/Experiments_2024/NT24_001/NT24-001-17012024-CNA35-647-A/W0037--D1--D1/P029--D1--D1	A	siFN1	ctrl	rep 2	4.53343e+09	3.71695e+09	3.15708e+09	2.25506e+07	2.23532e+07
62	D1	P030	NT24-001-17012024-CNA35-647-A--D1--D1--W0037--P030--T00001--Z001--C01.ome.tif	678	-1.1555	-1.87696	4665600	55220.1	NT24-001-17012024-CNA35-647-A	NT24_001		30	W0037--D1--D1	Experiments_2024	/g/pepperkok/tuechler/Experiments_2024/NT24_001/NT24-001-17012024-CNA35-647-A/W0037--D1--D1/P030--D1--D1	/g/pepperkok/tuechler/Experiments_2024/NT24_001/NT24-001-17012024-CNA35-647-A/W0037--D1--D1/P030--D1--D1	A	siFN1	ctrl	rep 2	3.61885e+09	2.80237e+09	2.2425e+09	3.61694e+07	3.5972e+07
163	D1	P031	NT24-001-17012024-CNA35-647-A--D1--D1--W0037--P031--T00001--Z001--C01.ome.tif	679	-1.01609	-1.74992	4665600	70151.5	NT24-001-17012024-CNA35-647-A	NT24_001		31	W0037--D1--D1	Experiments_2024	/g/pepperkok/tuechler/Experiments_2024/NT24_001/NT24-001-17012024-CNA35-647-A/W0037--D1--D1/P031--D1--D1	/g/pepperkok/tuechler/Experiments_2024/NT24_001/NT24-001-17012024-CNA35-647-A/W0037--D1--D1/P031--D1--D1	A	siFN1	ctrl	rep 2	4.59738e+09	3.7809e+09	3.22103e+09	1.97609e+07	1.95636e+07
207	D1	P032	NT24-001-17012024-CNA35-647-A--D1--D1--W0037--P032--T00001--Z001--C01.ome.tif	680	-1.02797	-1.7783	4665600	70433	NT24-001-17012024-CNA35-647-A	NT24_001		32	W0037--D1--D1	Experiments_2024	/g/pepperkok/tuechler/Experiments_2024/NT24_001/NT24-001-17012024-CNA35-647-A/W0037--D1--D1/P032--D1--D1	/g/pepperkok/tuechler/Experiments_2024/NT24_001/NT24-001-17012024-CNA35-647-A/W0037--D1--D1/P032--D1--D1	A	siFN1	ctrl	rep 2	4615826655	3799346655	3239474655	1.56496e+07	1.54523e+07
184	D1	P033	NT24-001-17012024-CNA35-647-A--D1--D1--W0037--P033--T00001--Z001--C01.ome.tif	681	-0.928576	-1.86551	4665600	76304.2	NT24-001-17012024-CNA35-647-A	NT24_001		33	W0037--D1--D1	Experiments_2024	/g/pepperkok/tuechler/Experiments_2024/NT24_001/NT24-001-17012024-CNA35-647-A/W0037--D1--D1/P033--D1--D1	/g/pepperkok/tuechler/Experiments_2024/NT24_001/NT24-001-17012024-CNA35-647-A/W0037--D1--D1/P033--D1--D1	A	siFN1	ctrl	rep 2	5.0006e+09	4.18412e+09	3.62425e+09	1.9697e+07	1.94997e+07
191	D1	P034	NT24-001-17012024-CNA35-647-A--D1--D1--W0037--P034--T00001--Z001--C01.ome.tif	682	-0.9893	-1.85361	4665600	79850.5	NT24-001-17012024-CNA35-647-A	NT24_001		34	W0037--D1--D1	Experiments_2024	/g/pepperkok/tuechler/Experiments_2024/NT24_001/NT24-001-17012024-CNA35-647-A/W0037--D1--D1/P034--D1--D1	/g/pepperkok/tuechler/Experiments_2024/NT24_001/NT24-001-17012024-CNA35-647-A/W0037--D1--D1/P034--D1--D1	A	siFN1	ctrl	rep 2	5.233e+09	4.41652e+09	3.85665e+09	2.01919e+07	1.99945e+07
111	D1	P035	NT24-001-17012024-CNA35-647-A--D1--D1--W0037--P035--T00001--Z001--C01.ome.tif	683	-1.06174	-1.8775	4665600	69629.9	NT24-001-17012024-CNA35-647-A	NT24_001		35	W0037--D1--D1	Experiments_2024	/g/pepperkok/tuechler/Experiments_2024/NT24_001/NT24-001-17012024-CNA35-647-A/W0037--D1--D1/P035--D1--D1	/g/pepperkok/tuechler/Experiments_2024/NT24_001/NT24-001-17012024-CNA35-647-A/W0037--D1--D1/P035--D1--D1	A	siFN1	ctrl	rep 2	4.56319e+09	3.74671e+09	3.18684e+09	2.87103e+07	2.8513e+07
31	D1	P036	NT24-001-17012024-CNA35-647-A--D1--D1--W0037--P036--T00001--Z001--C01.ome.tif	684	-1.14992	-1.78013	4665600	42606.9	NT24-001-17012024-CNA35-647-A	NT24_001		36	W0037--D1--D1	Experiments_2024	/g/pepperkok/tuechler/Experiments_2024/NT24_001/NT24-001-17012024-CNA35-647-A/W0037--D1--D1/P036--D1--D1	/g/pepperkok/tuechler/Experiments_2024/NT24_001/NT24-001-17012024-CNA35-647-A/W0037--D1--D1/P036--D1--D1	A	siFN1	ctrl	rep 2	2.79224e+09	1.97576e+09	1.41589e+09	4.56738e+07	4.54765e+07
52	D2	P001	NT24-001-17012024-CNA35-647-A--D2--D2--W0038--P001--T00001--Z001--C01.ome.tif	685	-1.02993	-1.7846	4665600	28007	NT24-001-17012024-CNA35-647-A	NT24_001		1	W0038--D2--D2	Experiments_2024	/g/pepperkok/tuechler/Experiments_2024/NT24_001/NT24-001-17012024-CNA35-647-A/W0038--D2--D2/P001--D2--D2	/g/pepperkok/tuechler/Experiments_2024/NT24_001/NT24-001-17012024-CNA35-647-A/W0038--D2--D2/P001--D2--D2	A	siNeg9	ctrl	rep 3	1.83544e+09	1.01896e+09	4.59086e+08	8.82857e+06	8.63124e+06
107	D2	P002	NT24-001-17012024-CNA35-647-A--D2--D2--W0038--P002--T00001--Z001--C01.ome.tif	686	-0.984142	-1.89118	4665600	38049.6	NT24-001-17012024-CNA35-647-A	NT24_001		2	W0038--D2--D2	Experiments_2024	/g/pepperkok/tuechler/Experiments_2024/NT24_001/NT24-001-17012024-CNA35-647-A/W0038--D2--D2/P002--D2--D2	/g/pepperkok/tuechler/Experiments_2024/NT24_001/NT24-001-17012024-CNA35-647-A/W0038--D2--D2/P002--D2--D2	A	siNeg9	ctrl	rep 3	2.49358e+09	1.6771e+09	1.11723e+09	1.04414e+07	1.0244e+07
165	D2	P003	NT24-001-17012024-CNA35-647-A--D2--D2--W0038--P003--T00001--Z001--C01.ome.tif	687	-1.15671	-1.91797	4665600	48698.8	NT24-001-17012024-CNA35-647-A	NT24_001		3	W0038--D2--D2	Experiments_2024	/g/pepperkok/tuechler/Experiments_2024/NT24_001/NT24-001-17012024-CNA35-647-A/W0038--D2--D2/P003--D2--D2	/g/pepperkok/tuechler/Experiments_2024/NT24_001/NT24-001-17012024-CNA35-647-A/W0038--D2--D2/P003--D2--D2	A	siNeg9	ctrl	rep 3	3.19147e+09	2.37499e+09	1.81512e+09	1.10007e+07	1.08034e+07
234	D2	P004	NT24-001-17012024-CNA35-647-A--D2--D2--W0038--P004--T00001--Z001--C01.ome.tif	688	-1.06103	-1.9354	4665600	53986.8	NT24-001-17012024-CNA35-647-A	NT24_001		4	W0038--D2--D2	Experiments_2024	/g/pepperkok/tuechler/Experiments_2024/NT24_001/NT24-001-17012024-CNA35-647-A/W0038--D2--D2/P004--D2--D2	/g/pepperkok/tuechler/Experiments_2024/NT24_001/NT24-001-17012024-CNA35-647-A/W0038--D2--D2/P004--D2--D2	A	siNeg9	ctrl	rep 3	3.53802e+09	2.72154e+09	2.16167e+09	9.23791e+06	9.04058e+06
252	D2	P005	NT24-001-17012024-CNA35-647-A--D2--D2--W0038--P005--T00001--Z001--C01.ome.tif	689	-0.92232	-1.63322	4665600	51883.5	NT24-001-17012024-CNA35-647-A	NT24_001		5	W0038--D2--D2	Experiments_2024	/g/pepperkok/tuechler/Experiments_2024/NT24_001/NT24-001-17012024-CNA35-647-A/W0038--D2--D2/P005--D2--D2	/g/pepperkok/tuechler/Experiments_2024/NT24_001/NT24-001-17012024-CNA35-647-A/W0038--D2--D2/P005--D2--D2	A	siNeg9	ctrl	rep 3	3.40018e+09	2.5837e+09	2.02383e+09	8.03107e+06	7.83374e+06
223	D2	P006	NT24-001-17012024-CNA35-647-A--D2--D2--W0038--P006--T00001--Z001--C01.ome.tif	690	-0.975939	-1.71982	4665600	68823.5	NT24-001-17012024-CNA35-647-A	NT24_001		6	W0038--D2--D2	Experiments_2024	/g/pepperkok/tuechler/Experiments_2024/NT24_001/NT24-001-17012024-CNA35-647-A/W0038--D2--D2/P006--D2--D2	/g/pepperkok/tuechler/Experiments_2024/NT24_001/NT24-001-17012024-CNA35-647-A/W0038--D2--D2/P006--D2--D2	A	siNeg9	ctrl	rep 3	4.51035e+09	3.69387e+09	3.134e+09	1.40538e+07	1.38565e+07
152	D2	P007	NT24-001-17012024-CNA35-647-A--D2--D2--W0038--P007--T00001--Z001--C01.ome.tif	691	-1.02535	-1.82301	4665600	43480.9	NT24-001-17012024-CNA35-647-A	NT24_001		7	W0038--D2--D2	Experiments_2024	/g/pepperkok/tuechler/Experiments_2024/NT24_001/NT24-001-17012024-CNA35-647-A/W0038--D2--D2/P007--D2--D2	/g/pepperkok/tuechler/Experiments_2024/NT24_001/NT24-001-17012024-CNA35-647-A/W0038--D2--D2/P007--D2--D2	A	siNeg9	ctrl	rep 3	2.84952e+09	2.03304e+09	1.47317e+09	9.6919e+06	9.49456e+06
229	D2	P008	NT24-001-17012024-CNA35-647-A--D2--D2--W0038--P008--T00001--Z001--C01.ome.tif	692	-0.933995	-1.88195	4665600	53192.1	NT24-001-17012024-CNA35-647-A	NT24_001		8	W0038--D2--D2	Experiments_2024	/g/pepperkok/tuechler/Experiments_2024/NT24_001/NT24-001-17012024-CNA35-647-A/W0038--D2--D2/P008--D2--D2	/g/pepperkok/tuechler/Experiments_2024/NT24_001/NT24-001-17012024-CNA35-647-A/W0038--D2--D2/P008--D2--D2	A	siNeg9	ctrl	rep 3	3.48594e+09	2.66946e+09	2.10959e+09	9.21218e+06	9.01485e+06
239	D2	P009	NT24-001-17012024-CNA35-647-A--D2--D2--W0038--P009--T00001--Z001--C01.ome.tif	693	-0.985983	-1.71726	4665600	55223.9	NT24-001-17012024-CNA35-647-A	NT24_001		9	W0038--D2--D2	Experiments_2024	/g/pepperkok/tuechler/Experiments_2024/NT24_001/NT24-001-17012024-CNA35-647-A/W0038--D2--D2/P009--D2--D2	/g/pepperkok/tuechler/Experiments_2024/NT24_001/NT24-001-17012024-CNA35-647-A/W0038--D2--D2/P009--D2--D2	A	siNeg9	ctrl	rep 3	3.6191e+09	2.80262e+09	2.24275e+09	9.38388e+06	9.18655e+06
316	D2	P010	NT24-001-17012024-CNA35-647-A--D2--D2--W0038--P010--T00001--Z001--C01.ome.tif	694	-1.07516	-1.78058	4665600	55310.6	NT24-001-17012024-CNA35-647-A	NT24_001		10	W0038--D2--D2	Experiments_2024	/g/pepperkok/tuechler/Experiments_2024/NT24_001/NT24-001-17012024-CNA35-647-A/W0038--D2--D2/P010--D2--D2	/g/pepperkok/tuechler/Experiments_2024/NT24_001/NT24-001-17012024-CNA35-647-A/W0038--D2--D2/P010--D2--D2	A	siNeg9	ctrl	rep 3	3.62478e+09	2.8083e+09	2.24843e+09	7.11527e+06	6.91794e+06
306	D2	P011	NT24-001-17012024-CNA35-647-A--D2--D2--W0038--P011--T00001--Z001--C01.ome.tif	695	-0.996402	-1.83789	4665600	65081.6	NT24-001-17012024-CNA35-647-A	NT24_001		11	W0038--D2--D2	Experiments_2024	/g/pepperkok/tuechler/Experiments_2024/NT24_001/NT24-001-17012024-CNA35-647-A/W0038--D2--D2/P011--D2--D2	/g/pepperkok/tuechler/Experiments_2024/NT24_001/NT24-001-17012024-CNA35-647-A/W0038--D2--D2/P011--D2--D2	A	siNeg9	ctrl	rep 3	4.26512e+09	3.44864e+09	2.88877e+09	9.44042e+06	9.24309e+06
185	D2	P012	NT24-001-17012024-CNA35-647-A--D2--D2--W0038--P012--T00001--Z001--C01.ome.tif	696	-0.910512	-1.84886	4665600	46565.7	NT24-001-17012024-CNA35-647-A	NT24_001		12	W0038--D2--D2	Experiments_2024	/g/pepperkok/tuechler/Experiments_2024/NT24_001/NT24-001-17012024-CNA35-647-A/W0038--D2--D2/P012--D2--D2	/g/pepperkok/tuechler/Experiments_2024/NT24_001/NT24-001-17012024-CNA35-647-A/W0038--D2--D2/P012--D2--D2	A	siNeg9	ctrl	rep 3	3.05168e+09	2.2352e+09	1.67533e+09	9.05585e+06	8.85851e+06
245	D2	P013	NT24-001-17012024-CNA35-647-A--D2--D2--W0038--P013--T00001--Z001--C01.ome.tif	697	-0.812283	-1.74292	4665600	55007.9	NT24-001-17012024-CNA35-647-A	NT24_001		13	W0038--D2--D2	Experiments_2024	/g/pepperkok/tuechler/Experiments_2024/NT24_001/NT24-001-17012024-CNA35-647-A/W0038--D2--D2/P013--D2--D2	/g/pepperkok/tuechler/Experiments_2024/NT24_001/NT24-001-17012024-CNA35-647-A/W0038--D2--D2/P013--D2--D2	A	siNeg9	ctrl	rep 3	3.60495e+09	2.78847e+09	2.22859e+09	9.0963e+06	8.89897e+06
265	D2	P014	NT24-001-17012024-CNA35-647-A--D2--D2--W0038--P014--T00001--Z001--C01.ome.tif	698	-1.0682	-1.73679	4665600	54051.8	NT24-001-17012024-CNA35-647-A	NT24_001		14	W0038--D2--D2	Experiments_2024	/g/pepperkok/tuechler/Experiments_2024/NT24_001/NT24-001-17012024-CNA35-647-A/W0038--D2--D2/P014--D2--D2	/g/pepperkok/tuechler/Experiments_2024/NT24_001/NT24-001-17012024-CNA35-647-A/W0038--D2--D2/P014--D2--D2	A	siNeg9	ctrl	rep 3	3542284713	2725804713	2165932713	8.17333e+06	7.976e+06
281	D2	P015	NT24-001-17012024-CNA35-647-A--D2--D2--W0038--P015--T00001--Z001--C01.ome.tif	699	-0.905421	-1.87091	4665600	54755.1	NT24-001-17012024-CNA35-647-A	NT24_001		15	W0038--D2--D2	Experiments_2024	/g/pepperkok/tuechler/Experiments_2024/NT24_001/NT24-001-17012024-CNA35-647-A/W0038--D2--D2/P015--D2--D2	/g/pepperkok/tuechler/Experiments_2024/NT24_001/NT24-001-17012024-CNA35-647-A/W0038--D2--D2/P015--D2--D2	A	siNeg9	ctrl	rep 3	3.58838e+09	2.7719e+09	2.21203e+09	7.87198e+06	7.67465e+06
374	D2	P016	NT24-001-17012024-CNA35-647-A--D2--D2--W0038--P016--T00001--Z001--C01.ome.tif	700	-1.01348	-1.73021	4665600	64498.7	NT24-001-17012024-CNA35-647-A	NT24_001		16	W0038--D2--D2	Experiments_2024	/g/pepperkok/tuechler/Experiments_2024/NT24_001/NT24-001-17012024-CNA35-647-A/W0038--D2--D2/P016--D2--D2	/g/pepperkok/tuechler/Experiments_2024/NT24_001/NT24-001-17012024-CNA35-647-A/W0038--D2--D2/P016--D2--D2	A	siNeg9	ctrl	rep 3	4.22692e+09	3.41044e+09	2.85057e+09	7.62184e+06	7.42451e+06
341	D2	P017	NT24-001-17012024-CNA35-647-A--D2--D2--W0038--P017--T00001--Z001--C01.ome.tif	701	-0.921247	-1.76593	4665600	61008.1	NT24-001-17012024-CNA35-647-A	NT24_001		17	W0038--D2--D2	Experiments_2024	/g/pepperkok/tuechler/Experiments_2024/NT24_001/NT24-001-17012024-CNA35-647-A/W0038--D2--D2/P017--D2--D2	/g/pepperkok/tuechler/Experiments_2024/NT24_001/NT24-001-17012024-CNA35-647-A/W0038--D2--D2/P017--D2--D2	A	siNeg9	ctrl	rep 3	3.99816e+09	3.18168e+09	2.62181e+09	7.6886e+06	7.49126e+06
212	D2	P018	NT24-001-17012024-CNA35-647-A--D2--D2--W0038--P018--T00001--Z001--C01.ome.tif	702	-0.800093	-1.82017	4665600	57469.4	NT24-001-17012024-CNA35-647-A	NT24_001		18	W0038--D2--D2	Experiments_2024	/g/pepperkok/tuechler/Experiments_2024/NT24_001/NT24-001-17012024-CNA35-647-A/W0038--D2--D2/P018--D2--D2	/g/pepperkok/tuechler/Experiments_2024/NT24_001/NT24-001-17012024-CNA35-647-A/W0038--D2--D2/P018--D2--D2	A	siNeg9	ctrl	rep 3	3.76626e+09	2.94978e+09	2.38991e+09	1.12731e+07	1.10758e+07
196	D2	P019	NT24-001-17012024-CNA35-647-A--D2--D2--W0038--P019--T00001--Z001--C01.ome.tif	703	-0.926638	-1.71371	4665600	49977.1	NT24-001-17012024-CNA35-647-A	NT24_001		19	W0038--D2--D2	Experiments_2024	/g/pepperkok/tuechler/Experiments_2024/NT24_001/NT24-001-17012024-CNA35-647-A/W0038--D2--D2/P019--D2--D2	/g/pepperkok/tuechler/Experiments_2024/NT24_001/NT24-001-17012024-CNA35-647-A/W0038--D2--D2/P019--D2--D2	A	siNeg9	ctrl	rep 3	3.27525e+09	2.45877e+09	1.8989e+09	9.68826e+06	9.49092e+06
235	D2	P020	NT24-001-17012024-CNA35-647-A--D2--D2--W0038--P020--T00001--Z001--C01.ome.tif	704	-0.925127	-1.7447	4665600	55521	NT24-001-17012024-CNA35-647-A	NT24_001		20	W0038--D2--D2	Experiments_2024	/g/pepperkok/tuechler/Experiments_2024/NT24_001/NT24-001-17012024-CNA35-647-A/W0038--D2--D2/P020--D2--D2	/g/pepperkok/tuechler/Experiments_2024/NT24_001/NT24-001-17012024-CNA35-647-A/W0038--D2--D2/P020--D2--D2	A	siNeg9	ctrl	rep 3	3.63857e+09	2.82209e+09	2.26222e+09	9.62647e+06	9.42913e+06
300	D2	P021	NT24-001-17012024-CNA35-647-A--D2--D2--W0038--P021--T00001--Z001--C01.ome.tif	705	-1.02588	-1.7742	4665600	56921.8	NT24-001-17012024-CNA35-647-A	NT24_001		21	W0038--D2--D2	Experiments_2024	/g/pepperkok/tuechler/Experiments_2024/NT24_001/NT24-001-17012024-CNA35-647-A/W0038--D2--D2/P021--D2--D2	/g/pepperkok/tuechler/Experiments_2024/NT24_001/NT24-001-17012024-CNA35-647-A/W0038--D2--D2/P021--D2--D2	A	siNeg9	ctrl	rep 3	3.73037e+09	2.91389e+09	2.35402e+09	7.84674e+06	7.6494e+06
368	D2	P022	NT24-001-17012024-CNA35-647-A--D2--D2--W0038--P022--T00001--Z001--C01.ome.tif	706	-1.02412	-1.74881	4665600	61287.1	NT24-001-17012024-CNA35-647-A	NT24_001		22	W0038--D2--D2	Experiments_2024	/g/pepperkok/tuechler/Experiments_2024/NT24_001/NT24-001-17012024-CNA35-647-A/W0038--D2--D2/P022--D2--D2	/g/pepperkok/tuechler/Experiments_2024/NT24_001/NT24-001-17012024-CNA35-647-A/W0038--D2--D2/P022--D2--D2	A	siNeg9	ctrl	rep 3	4.01645e+09	3.19997e+09	2.6401e+09	7.17418e+06	6.97684e+06
330	D2	P023	NT24-001-17012024-CNA35-647-A--D2--D2--W0038--P023--T00001--Z001--C01.ome.tif	707	-0.970047	-1.72759	4665600	61891.4	NT24-001-17012024-CNA35-647-A	NT24_001		23	W0038--D2--D2	Experiments_2024	/g/pepperkok/tuechler/Experiments_2024/NT24_001/NT24-001-17012024-CNA35-647-A/W0038--D2--D2/P023--D2--D2	/g/pepperkok/tuechler/Experiments_2024/NT24_001/NT24-001-17012024-CNA35-647-A/W0038--D2--D2/P023--D2--D2	A	siNeg9	ctrl	rep 3	4.05605e+09	3.23957e+09	2.6797e+09	8.1203e+06	7.92297e+06
132	D2	P024	NT24-001-17012024-CNA35-647-A--D2--D2--W0038--P024--T00001--Z001--C01.ome.tif	708	-1.09177	-1.91498	4665600	45879.4	NT24-001-17012024-CNA35-647-A	NT24_001		24	W0038--D2--D2	Experiments_2024	/g/pepperkok/tuechler/Experiments_2024/NT24_001/NT24-001-17012024-CNA35-647-A/W0038--D2--D2/P024--D2--D2	/g/pepperkok/tuechler/Experiments_2024/NT24_001/NT24-001-17012024-CNA35-647-A/W0038--D2--D2/P024--D2--D2	A	siNeg9	ctrl	rep 3	3.00671e+09	2.19023e+09	1.63035e+09	1.23512e+07	1.21538e+07
148	D2	P025	NT24-001-17012024-CNA35-647-A--D2--D2--W0038--P025--T00001--Z001--C01.ome.tif	709	-0.87701	-1.77619	4665600	45756.1	NT24-001-17012024-CNA35-647-A	NT24_001		25	W0038--D2--D2	Experiments_2024	/g/pepperkok/tuechler/Experiments_2024/NT24_001/NT24-001-17012024-CNA35-647-A/W0038--D2--D2/P025--D2--D2	/g/pepperkok/tuechler/Experiments_2024/NT24_001/NT24-001-17012024-CNA35-647-A/W0038--D2--D2/P025--D2--D2	A	siNeg9	ctrl	rep 3	2.99863e+09	2.18215e+09	1.62227e+09	1.09613e+07	1.0764e+07
207	D2	P026	NT24-001-17012024-CNA35-647-A--D2--D2--W0038--P026--T00001--Z001--C01.ome.tif	710	-0.78474	-1.78274	4665600	49334.8	NT24-001-17012024-CNA35-647-A	NT24_001		26	W0038--D2--D2	Experiments_2024	/g/pepperkok/tuechler/Experiments_2024/NT24_001/NT24-001-17012024-CNA35-647-A/W0038--D2--D2/P026--D2--D2	/g/pepperkok/tuechler/Experiments_2024/NT24_001/NT24-001-17012024-CNA35-647-A/W0038--D2--D2/P026--D2--D2	A	siNeg9	ctrl	rep 3	3.23315e+09	2.41667e+09	1.8568e+09	8.97006e+06	8.77272e+06
230	D2	P027	NT24-001-17012024-CNA35-647-A--D2--D2--W0038--P027--T00001--Z001--C01.ome.tif	711	-0.894445	-1.80743	4665600	50179.2	NT24-001-17012024-CNA35-647-A	NT24_001		27	W0038--D2--D2	Experiments_2024	/g/pepperkok/tuechler/Experiments_2024/NT24_001/NT24-001-17012024-CNA35-647-A/W0038--D2--D2/P027--D2--D2	/g/pepperkok/tuechler/Experiments_2024/NT24_001/NT24-001-17012024-CNA35-647-A/W0038--D2--D2/P027--D2--D2	A	siNeg9	ctrl	rep 3	3.2885e+09	2.47202e+09	1.91214e+09	8.31367e+06	8.11633e+06
281	D2	P028	NT24-001-17012024-CNA35-647-A--D2--D2--W0038--P028--T00001--Z001--C01.ome.tif	712	-0.915196	-1.7126	4665600	50119.6	NT24-001-17012024-CNA35-647-A	NT24_001		28	W0038--D2--D2	Experiments_2024	/g/pepperkok/tuechler/Experiments_2024/NT24_001/NT24-001-17012024-CNA35-647-A/W0038--D2--D2/P028--D2--D2	/g/pepperkok/tuechler/Experiments_2024/NT24_001/NT24-001-17012024-CNA35-647-A/W0038--D2--D2/P028--D2--D2	A	siNeg9	ctrl	rep 3	3.28458e+09	2.4681e+09	1.90823e+09	6.79086e+06	6.59353e+06
193	D2	P029	NT24-001-17012024-CNA35-647-A--D2--D2--W0038--P029--T00001--Z001--C01.ome.tif	713	-0.910429	-1.72545	4665600	53203.2	NT24-001-17012024-CNA35-647-A	NT24_001		29	W0038--D2--D2	Experiments_2024	/g/pepperkok/tuechler/Experiments_2024/NT24_001/NT24-001-17012024-CNA35-647-A/W0038--D2--D2/P029--D2--D2	/g/pepperkok/tuechler/Experiments_2024/NT24_001/NT24-001-17012024-CNA35-647-A/W0038--D2--D2/P029--D2--D2	A	siNeg9	ctrl	rep 3	3.48667e+09	2.67019e+09	2.11032e+09	1.09343e+07	1.0737e+07
79	D2	P030	NT24-001-17012024-CNA35-647-A--D2--D2--W0038--P030--T00001--Z001--C01.ome.tif	714	-0.942825	-1.75206	4665600	35353	NT24-001-17012024-CNA35-647-A	NT24_001		30	W0038--D2--D2	Experiments_2024	/g/pepperkok/tuechler/Experiments_2024/NT24_001/NT24-001-17012024-CNA35-647-A/W0038--D2--D2/P030--D2--D2	/g/pepperkok/tuechler/Experiments_2024/NT24_001/NT24-001-17012024-CNA35-647-A/W0038--D2--D2/P030--D2--D2	A	siNeg9	ctrl	rep 3	2.31686e+09	1.50038e+09	9.40506e+08	1.19051e+07	1.17078e+07
125	D2	P031	NT24-001-17012024-CNA35-647-A--D2--D2--W0038--P031--T00001--Z001--C01.ome.tif	715	-0.944301	-1.78716	4665600	42600.3	NT24-001-17012024-CNA35-647-A	NT24_001		31	W0038--D2--D2	Experiments_2024	/g/pepperkok/tuechler/Experiments_2024/NT24_001/NT24-001-17012024-CNA35-647-A/W0038--D2--D2/P031--D2--D2	/g/pepperkok/tuechler/Experiments_2024/NT24_001/NT24-001-17012024-CNA35-647-A/W0038--D2--D2/P031--D2--D2	A	siNeg9	ctrl	rep 3	2.79181e+09	1.97533e+09	1.41546e+09	1.13237e+07	1.11263e+07
144	D2	P032	NT24-001-17012024-CNA35-647-A--D2--D2--W0038--P032--T00001--Z001--C01.ome.tif	716	-0.826111	-1.76565	4665600	40184.9	NT24-001-17012024-CNA35-647-A	NT24_001		32	W0038--D2--D2	Experiments_2024	/g/pepperkok/tuechler/Experiments_2024/NT24_001/NT24-001-17012024-CNA35-647-A/W0038--D2--D2/P032--D2--D2	/g/pepperkok/tuechler/Experiments_2024/NT24_001/NT24-001-17012024-CNA35-647-A/W0038--D2--D2/P032--D2--D2	A	siNeg9	ctrl	rep 3	2.63352e+09	1.81704e+09	1.25717e+09	8.73032e+06	8.53298e+06
152	D2	P033	NT24-001-17012024-CNA35-647-A--D2--D2--W0038--P033--T00001--Z001--C01.ome.tif	717	-0.836257	-1.82535	4665600	39274.6	NT24-001-17012024-CNA35-647-A	NT24_001		33	W0038--D2--D2	Experiments_2024	/g/pepperkok/tuechler/Experiments_2024/NT24_001/NT24-001-17012024-CNA35-647-A/W0038--D2--D2/P033--D2--D2	/g/pepperkok/tuechler/Experiments_2024/NT24_001/NT24-001-17012024-CNA35-647-A/W0038--D2--D2/P033--D2--D2	A	siNeg9	ctrl	rep 3	2.57386e+09	1.75738e+09	1.19751e+09	7.87834e+06	7.681e+06
132	D2	P034	NT24-001-17012024-CNA35-647-A--D2--D2--W0038--P034--T00001--Z001--C01.ome.tif	718	-0.958117	-1.80037	4665600	38751.2	NT24-001-17012024-CNA35-647-A	NT24_001		34	W0038--D2--D2	Experiments_2024	/g/pepperkok/tuechler/Experiments_2024/NT24_001/NT24-001-17012024-CNA35-647-A/W0038--D2--D2/P034--D2--D2	/g/pepperkok/tuechler/Experiments_2024/NT24_001/NT24-001-17012024-CNA35-647-A/W0038--D2--D2/P034--D2--D2	A	siNeg9	ctrl	rep 3	2.53956e+09	1.72308e+09	1.16321e+09	8.81216e+06	8.61482e+06
173	D2	P035	NT24-001-17012024-CNA35-647-A--D2--D2--W0038--P035--T00001--Z001--C01.ome.tif	719	-0.920989	-1.84038	4665600	41508.4	NT24-001-17012024-CNA35-647-A	NT24_001		35	W0038--D2--D2	Experiments_2024	/g/pepperkok/tuechler/Experiments_2024/NT24_001/NT24-001-17012024-CNA35-647-A/W0038--D2--D2/P035--D2--D2	/g/pepperkok/tuechler/Experiments_2024/NT24_001/NT24-001-17012024-CNA35-647-A/W0038--D2--D2/P035--D2--D2	A	siNeg9	ctrl	rep 3	2.72025e+09	1.90377e+09	1.3439e+09	7.76822e+06	7.57088e+06
90	D2	P036	NT24-001-17012024-CNA35-647-A--D2--D2--W0038--P036--T00001--Z001--C01.ome.tif	720	-1.22836	-1.8916	4665600	41614.2	NT24-001-17012024-CNA35-647-A	NT24_001		36	W0038--D2--D2	Experiments_2024	/g/pepperkok/tuechler/Experiments_2024/NT24_001/NT24-001-17012024-CNA35-647-A/W0038--D2--D2/P036--D2--D2	/g/pepperkok/tuechler/Experiments_2024/NT24_001/NT24-001-17012024-CNA35-647-A/W0038--D2--D2/P036--D2--D2	A	siNeg9	ctrl	rep 3	2.72718e+09	1.9107e+09	1.35083e+09	1.50093e+07	1.48119e+07
124	D3	P001	NT24-001-17012024-CNA35-647-A--D3--D3--W0039--P001--T00001--Z001--C01.ome.tif	721	-1.0807	-1.72822	4665600	48806.1	NT24-001-17012024-CNA35-647-A	NT24_001		1	W0039--D3--D3	Experiments_2024	/g/pepperkok/tuechler/Experiments_2024/NT24_001/NT24-001-17012024-CNA35-647-A/W0039--D3--D3/P001--D3--D3	/g/pepperkok/tuechler/Experiments_2024/NT24_001/NT24-001-17012024-CNA35-647-A/W0039--D3--D3/P001--D3--D3	A	siNR4A1	ctrl	rep 1	3.19851e+09	2.38203e+09	1.82215e+09	1.46948e+07	1.44975e+07
28	D3	P002	NT24-001-17012024-CNA35-647-A--D3--D3--W0039--P002--T00001--Z001--C01.ome.tif	722	-1.24886	-1.79856	4665600	27152.4	NT24-001-17012024-CNA35-647-A	NT24_001		2	W0039--D3--D3	Experiments_2024	/g/pepperkok/tuechler/Experiments_2024/NT24_001/NT24-001-17012024-CNA35-647-A/W0039--D3--D3/P002--D3--D3	/g/pepperkok/tuechler/Experiments_2024/NT24_001/NT24-001-17012024-CNA35-647-A/W0039--D3--D3/P002--D3--D3	A	siNR4A1	ctrl	rep 1	1.77943e+09	9.6295e+08	4.03078e+08	1.43956e+07	1.41983e+07
53	D3	P004	NT24-001-17012024-CNA35-647-A--D3--D3--W0039--P004--T00001--Z001--C01.ome.tif	724	-1.21079	-1.82488	4665600	36738.4	NT24-001-17012024-CNA35-647-A	NT24_001		4	W0039--D3--D3	Experiments_2024	/g/pepperkok/tuechler/Experiments_2024/NT24_001/NT24-001-17012024-CNA35-647-A/W0039--D3--D3/P004--D3--D3	/g/pepperkok/tuechler/Experiments_2024/NT24_001/NT24-001-17012024-CNA35-647-A/W0039--D3--D3/P004--D3--D3	A	siNR4A1	ctrl	rep 1	2.40765e+09	1.59117e+09	1.0313e+09	1.94585e+07	1.92611e+07
140	D3	P005	NT24-001-17012024-CNA35-647-A--D3--D3--W0039--P005--T00001--Z001--C01.ome.tif	725	-1.21738	-1.87345	4665600	54180.1	NT24-001-17012024-CNA35-647-A	NT24_001		5	W0039--D3--D3	Experiments_2024	/g/pepperkok/tuechler/Experiments_2024/NT24_001/NT24-001-17012024-CNA35-647-A/W0039--D3--D3/P005--D3--D3	/g/pepperkok/tuechler/Experiments_2024/NT24_001/NT24-001-17012024-CNA35-647-A/W0039--D3--D3/P005--D3--D3	A	siNR4A1	ctrl	rep 1	3.55069e+09	2.73421e+09	2.17434e+09	1.5531e+07	1.53337e+07
251	D3	P006	NT24-001-17012024-CNA35-647-A--D3--D3--W0039--P006--T00001--Z001--C01.ome.tif	726	-1.0508	-1.9132	4665600	80712.7	NT24-001-17012024-CNA35-647-A	NT24_001		6	W0039--D3--D3	Experiments_2024	/g/pepperkok/tuechler/Experiments_2024/NT24_001/NT24-001-17012024-CNA35-647-A/W0039--D3--D3/P006--D3--D3	/g/pepperkok/tuechler/Experiments_2024/NT24_001/NT24-001-17012024-CNA35-647-A/W0039--D3--D3/P006--D3--D3	A	siNR4A1	ctrl	rep 1	5.2895e+09	4.47302e+09	3.91315e+09	1.55902e+07	1.53929e+07
114	D3	P007	NT24-001-17012024-CNA35-647-A--D3--D3--W0039--P007--T00001--Z001--C01.ome.tif	727	-1.09185	-1.76442	4665600	44790	NT24-001-17012024-CNA35-647-A	NT24_001		7	W0039--D3--D3	Experiments_2024	/g/pepperkok/tuechler/Experiments_2024/NT24_001/NT24-001-17012024-CNA35-647-A/W0039--D3--D3/P007--D3--D3	/g/pepperkok/tuechler/Experiments_2024/NT24_001/NT24-001-17012024-CNA35-647-A/W0039--D3--D3/P007--D3--D3	A	siNR4A1	ctrl	rep 1	2.93531e+09	2.11883e+09	1.55896e+09	1.36751e+07	1.34778e+07
122	D3	P008	NT24-001-17012024-CNA35-647-A--D3--D3--W0039--P008--T00001--Z001--C01.ome.tif	728	-1.24035	-1.90129	4665600	58362.8	NT24-001-17012024-CNA35-647-A	NT24_001		8	W0039--D3--D3	Experiments_2024	/g/pepperkok/tuechler/Experiments_2024/NT24_001/NT24-001-17012024-CNA35-647-A/W0039--D3--D3/P008--D3--D3	/g/pepperkok/tuechler/Experiments_2024/NT24_001/NT24-001-17012024-CNA35-647-A/W0039--D3--D3/P008--D3--D3	A	siNR4A1	ctrl	rep 1	3.82481e+09	3.00833e+09	2.44845e+09	2.00693e+07	1.9872e+07
71	D3	P009	NT24-001-17012024-CNA35-647-A--D3--D3--W0039--P009--T00001--Z001--C01.ome.tif	729	-1.20811	-1.79586	4665600	41468.1	NT24-001-17012024-CNA35-647-A	NT24_001		9	W0039--D3--D3	Experiments_2024	/g/pepperkok/tuechler/Experiments_2024/NT24_001/NT24-001-17012024-CNA35-647-A/W0039--D3--D3/P009--D3--D3	/g/pepperkok/tuechler/Experiments_2024/NT24_001/NT24-001-17012024-CNA35-647-A/W0039--D3--D3/P009--D3--D3	A	siNR4A1	ctrl	rep 1	2.71761e+09	1.90113e+09	1.34126e+09	1.88909e+07	1.86936e+07
88	D3	P010	NT24-001-17012024-CNA35-647-A--D3--D3--W0039--P010--T00001--Z001--C01.ome.tif	730	-0.992697	-1.69538	4665600	47739.2	NT24-001-17012024-CNA35-647-A	NT24_001		10	W0039--D3--D3	Experiments_2024	/g/pepperkok/tuechler/Experiments_2024/NT24_001/NT24-001-17012024-CNA35-647-A/W0039--D3--D3/P010--D3--D3	/g/pepperkok/tuechler/Experiments_2024/NT24_001/NT24-001-17012024-CNA35-647-A/W0039--D3--D3/P010--D3--D3	A	siNR4A1	ctrl	rep 1	3.12859e+09	2.31211e+09	1.75223e+09	1.99117e+07	1.97144e+07
186	D3	P011	NT24-001-17012024-CNA35-647-A--D3--D3--W0039--P011--T00001--Z001--C01.ome.tif	731	-1.07626	-1.76368	4665600	64118.2	NT24-001-17012024-CNA35-647-A	NT24_001		11	W0039--D3--D3	Experiments_2024	/g/pepperkok/tuechler/Experiments_2024/NT24_001/NT24-001-17012024-CNA35-647-A/W0039--D3--D3/P011--D3--D3	/g/pepperkok/tuechler/Experiments_2024/NT24_001/NT24-001-17012024-CNA35-647-A/W0039--D3--D3/P011--D3--D3	A	siNR4A1	ctrl	rep 1	4.20199e+09	3.38551e+09	2.82563e+09	1.51916e+07	1.49942e+07
220	D3	P012	NT24-001-17012024-CNA35-647-A--D3--D3--W0039--P012--T00001--Z001--C01.ome.tif	732	-1.14337	-1.77011	4665600	65896.6	NT24-001-17012024-CNA35-647-A	NT24_001		12	W0039--D3--D3	Experiments_2024	/g/pepperkok/tuechler/Experiments_2024/NT24_001/NT24-001-17012024-CNA35-647-A/W0039--D3--D3/P012--D3--D3	/g/pepperkok/tuechler/Experiments_2024/NT24_001/NT24-001-17012024-CNA35-647-A/W0039--D3--D3/P012--D3--D3	A	siNR4A1	ctrl	rep 1	4.31853e+09	3.50205e+09	2.94218e+09	1.33736e+07	1.31762e+07
170	D3	P013	NT24-001-17012024-CNA35-647-A--D3--D3--W0039--P013--T00001--Z001--C01.ome.tif	733	-1.06103	-1.86227	4665600	59297.9	NT24-001-17012024-CNA35-647-A	NT24_001		13	W0039--D3--D3	Experiments_2024	/g/pepperkok/tuechler/Experiments_2024/NT24_001/NT24-001-17012024-CNA35-647-A/W0039--D3--D3/P013--D3--D3	/g/pepperkok/tuechler/Experiments_2024/NT24_001/NT24-001-17012024-CNA35-647-A/W0039--D3--D3/P013--D3--D3	A	siNR4A1	ctrl	rep 1	3.88609e+09	3.06961e+09	2.50973e+09	1.47631e+07	1.45658e+07
205	D3	P014	NT24-001-17012024-CNA35-647-A--D3--D3--W0039--P014--T00001--Z001--C01.ome.tif	734	-1.12707	-1.7442	4665600	57767.6	NT24-001-17012024-CNA35-647-A	NT24_001		14	W0039--D3--D3	Experiments_2024	/g/pepperkok/tuechler/Experiments_2024/NT24_001/NT24-001-17012024-CNA35-647-A/W0039--D3--D3/P014--D3--D3	/g/pepperkok/tuechler/Experiments_2024/NT24_001/NT24-001-17012024-CNA35-647-A/W0039--D3--D3/P014--D3--D3	A	siNR4A1	ctrl	rep 1	3.7858e+09	2.96932e+09	2.40945e+09	1.17534e+07	1.15561e+07
197	D3	P015	NT24-001-17012024-CNA35-647-A--D3--D3--W0039--P015--T00001--Z001--C01.ome.tif	735	-0.98239	-1.83614	4665600	57501.6	NT24-001-17012024-CNA35-647-A	NT24_001		15	W0039--D3--D3	Experiments_2024	/g/pepperkok/tuechler/Experiments_2024/NT24_001/NT24-001-17012024-CNA35-647-A/W0039--D3--D3/P015--D3--D3	/g/pepperkok/tuechler/Experiments_2024/NT24_001/NT24-001-17012024-CNA35-647-A/W0039--D3--D3/P015--D3--D3	A	siNR4A1	ctrl	rep 1	3.76837e+09	2.95189e+09	2.39202e+09	1.21422e+07	1.19449e+07
182	D3	P016	NT24-001-17012024-CNA35-647-A--D3--D3--W0039--P016--T00001--Z001--C01.ome.tif	736	-0.898722	-1.86136	4665600	54884.8	NT24-001-17012024-CNA35-647-A	NT24_001		16	W0039--D3--D3	Experiments_2024	/g/pepperkok/tuechler/Experiments_2024/NT24_001/NT24-001-17012024-CNA35-647-A/W0039--D3--D3/P016--D3--D3	/g/pepperkok/tuechler/Experiments_2024/NT24_001/NT24-001-17012024-CNA35-647-A/W0039--D3--D3/P016--D3--D3	A	siNR4A1	ctrl	rep 1	3.59687e+09	2.78039e+09	2.22052e+09	1.22007e+07	1.20033e+07
216	D3	P017	NT24-001-17012024-CNA35-647-A--D3--D3--W0039--P017--T00001--Z001--C01.ome.tif	737	-0.949212	-1.68077	4665600	63100	NT24-001-17012024-CNA35-647-A	NT24_001		17	W0039--D3--D3	Experiments_2024	/g/pepperkok/tuechler/Experiments_2024/NT24_001/NT24-001-17012024-CNA35-647-A/W0039--D3--D3/P017--D3--D3	/g/pepperkok/tuechler/Experiments_2024/NT24_001/NT24-001-17012024-CNA35-647-A/W0039--D3--D3/P017--D3--D3	A	siNR4A1	ctrl	rep 1	4.13526e+09	3.31878e+09	2.75891e+09	1.27727e+07	1.25754e+07
177	D3	P018	NT24-001-17012024-CNA35-647-A--D3--D3--W0039--P018--T00001--Z001--C01.ome.tif	738	-0.962351	-1.6632	4665600	61361.6	NT24-001-17012024-CNA35-647-A	NT24_001		18	W0039--D3--D3	Experiments_2024	/g/pepperkok/tuechler/Experiments_2024/NT24_001/NT24-001-17012024-CNA35-647-A/W0039--D3--D3/P018--D3--D3	/g/pepperkok/tuechler/Experiments_2024/NT24_001/NT24-001-17012024-CNA35-647-A/W0039--D3--D3/P018--D3--D3	A	siNR4A1	ctrl	rep 1	4.02133e+09	3.20485e+09	2.64498e+09	1.49434e+07	1.47461e+07
143	D3	P019	NT24-001-17012024-CNA35-647-A--D3--D3--W0039--P019--T00001--Z001--C01.ome.tif	739	-1.04949	-1.80249	4665600	51445.5	NT24-001-17012024-CNA35-647-A	NT24_001		19	W0039--D3--D3	Experiments_2024	/g/pepperkok/tuechler/Experiments_2024/NT24_001/NT24-001-17012024-CNA35-647-A/W0039--D3--D3/P019--D3--D3	/g/pepperkok/tuechler/Experiments_2024/NT24_001/NT24-001-17012024-CNA35-647-A/W0039--D3--D3/P019--D3--D3	A	siNR4A1	ctrl	rep 1	3.37148e+09	2.555e+09	1.99513e+09	1.3952e+07	1.37546e+07
141	D3	P020	NT24-001-17012024-CNA35-647-A--D3--D3--W0039--P020--T00001--Z001--C01.ome.tif	740	-1.08091	-1.71726	4665600	50930.9	NT24-001-17012024-CNA35-647-A	NT24_001		20	W0039--D3--D3	Experiments_2024	/g/pepperkok/tuechler/Experiments_2024/NT24_001/NT24-001-17012024-CNA35-647-A/W0039--D3--D3/P020--D3--D3	/g/pepperkok/tuechler/Experiments_2024/NT24_001/NT24-001-17012024-CNA35-647-A/W0039--D3--D3/P020--D3--D3	A	siNR4A1	ctrl	rep 1	3.33776e+09	2.52128e+09	1.9614e+09	1.39107e+07	1.37133e+07
147	D3	P021	NT24-001-17012024-CNA35-647-A--D3--D3--W0039--P021--T00001--Z001--C01.ome.tif	741	-1.15409	-1.66155	4665600	47479.4	NT24-001-17012024-CNA35-647-A	NT24_001		21	W0039--D3--D3	Experiments_2024	/g/pepperkok/tuechler/Experiments_2024/NT24_001/NT24-001-17012024-CNA35-647-A/W0039--D3--D3/P021--D3--D3	/g/pepperkok/tuechler/Experiments_2024/NT24_001/NT24-001-17012024-CNA35-647-A/W0039--D3--D3/P021--D3--D3	A	siNR4A1	ctrl	rep 1	3.11157e+09	2.29509e+09	1.73521e+09	1.18042e+07	1.16068e+07
125	D3	P022	NT24-001-17012024-CNA35-647-A--D3--D3--W0039--P022--T00001--Z001--C01.ome.tif	742	-0.966416	-1.83784	4665600	46866.3	NT24-001-17012024-CNA35-647-A	NT24_001		22	W0039--D3--D3	Experiments_2024	/g/pepperkok/tuechler/Experiments_2024/NT24_001/NT24-001-17012024-CNA35-647-A/W0039--D3--D3/P022--D3--D3	/g/pepperkok/tuechler/Experiments_2024/NT24_001/NT24-001-17012024-CNA35-647-A/W0039--D3--D3/P022--D3--D3	A	siNR4A1	ctrl	rep 1	3.07139e+09	2.25491e+09	1.69503e+09	1.35603e+07	1.33629e+07
116	D3	P023	NT24-001-17012024-CNA35-647-A--D3--D3--W0039--P023--T00001--Z001--C01.ome.tif	743	-0.963223	-1.79702	4665600	51935.9	NT24-001-17012024-CNA35-647-A	NT24_001		23	W0039--D3--D3	Experiments_2024	/g/pepperkok/tuechler/Experiments_2024/NT24_001/NT24-001-17012024-CNA35-647-A/W0039--D3--D3/P023--D3--D3	/g/pepperkok/tuechler/Experiments_2024/NT24_001/NT24-001-17012024-CNA35-647-A/W0039--D3--D3/P023--D3--D3	A	siNR4A1	ctrl	rep 1	3.40362e+09	2.58714e+09	2.02727e+09	1.74765e+07	1.72791e+07
71	D3	P024	NT24-001-17012024-CNA35-647-A--D3--D3--W0039--P024--T00001--Z001--C01.ome.tif	744	-1.1776	-1.66209	4665600	45131.8	NT24-001-17012024-CNA35-647-A	NT24_001		24	W0039--D3--D3	Experiments_2024	/g/pepperkok/tuechler/Experiments_2024/NT24_001/NT24-001-17012024-CNA35-647-A/W0039--D3--D3/P024--D3--D3	/g/pepperkok/tuechler/Experiments_2024/NT24_001/NT24-001-17012024-CNA35-647-A/W0039--D3--D3/P024--D3--D3	A	siNR4A1	ctrl	rep 1	2.95771e+09	2.14123e+09	1.58136e+09	2.22727e+07	2.20753e+07
75	D3	P025	NT24-001-17012024-CNA35-647-A--D3--D3--W0039--P025--T00001--Z001--C01.ome.tif	745	-1.15274	-1.73966	4665600	38398.6	NT24-001-17012024-CNA35-647-A	NT24_001		25	W0039--D3--D3	Experiments_2024	/g/pepperkok/tuechler/Experiments_2024/NT24_001/NT24-001-17012024-CNA35-647-A/W0039--D3--D3/P025--D3--D3	/g/pepperkok/tuechler/Experiments_2024/NT24_001/NT24-001-17012024-CNA35-647-A/W0039--D3--D3/P025--D3--D3	A	siNR4A1	ctrl	rep 1	2516452251	1699972251	1140100251	1.52013e+07	1.5004e+07
40	D3	P026	NT24-001-17012024-CNA35-647-A--D3--D3--W0039--P026--T00001--Z001--C01.ome.tif	746	-1.21829	-2.02037	4665600	36249	NT24-001-17012024-CNA35-647-A	NT24_001		26	W0039--D3--D3	Experiments_2024	/g/pepperkok/tuechler/Experiments_2024/NT24_001/NT24-001-17012024-CNA35-647-A/W0039--D3--D3/P026--D3--D3	/g/pepperkok/tuechler/Experiments_2024/NT24_001/NT24-001-17012024-CNA35-647-A/W0039--D3--D3/P026--D3--D3	A	siNR4A1	ctrl	rep 1	2.37558e+09	1.5591e+09	9.99229e+08	2.49807e+07	2.47834e+07
48	D3	P027	NT24-001-17012024-CNA35-647-A--D3--D3--W0039--P027--T00001--Z001--C01.ome.tif	747	-1.06949	-1.69249	4665600	33285.7	NT24-001-17012024-CNA35-647-A	NT24_001		27	W0039--D3--D3	Experiments_2024	/g/pepperkok/tuechler/Experiments_2024/NT24_001/NT24-001-17012024-CNA35-647-A/W0039--D3--D3/P027--D3--D3	/g/pepperkok/tuechler/Experiments_2024/NT24_001/NT24-001-17012024-CNA35-647-A/W0039--D3--D3/P027--D3--D3	A	siNR4A1	ctrl	rep 1	2.18138e+09	1.3649e+09	8.05024e+08	1.67713e+07	1.6574e+07
54	D3	P028	NT24-001-17012024-CNA35-647-A--D3--D3--W0039--P028--T00001--Z001--C01.ome.tif	748	-1.29643	-1.84305	4665600	38876.7	NT24-001-17012024-CNA35-647-A	NT24_001		28	W0039--D3--D3	Experiments_2024	/g/pepperkok/tuechler/Experiments_2024/NT24_001/NT24-001-17012024-CNA35-647-A/W0039--D3--D3/P028--D3--D3	/g/pepperkok/tuechler/Experiments_2024/NT24_001/NT24-001-17012024-CNA35-647-A/W0039--D3--D3/P028--D3--D3	A	siNR4A1	ctrl	rep 1	2.54778e+09	1.7313e+09	1.17143e+09	2.16931e+07	2.14958e+07
68	D3	P029	NT24-001-17012024-CNA35-647-A--D3--D3--W0039--P029--T00001--Z001--C01.ome.tif	749	-1.04219	-1.86569	4665600	43525.6	NT24-001-17012024-CNA35-647-A	NT24_001		29	W0039--D3--D3	Experiments_2024	/g/pepperkok/tuechler/Experiments_2024/NT24_001/NT24-001-17012024-CNA35-647-A/W0039--D3--D3/P029--D3--D3	/g/pepperkok/tuechler/Experiments_2024/NT24_001/NT24-001-17012024-CNA35-647-A/W0039--D3--D3/P029--D3--D3	A	siNR4A1	ctrl	rep 1	2.85245e+09	2.03597e+09	1.4761e+09	2.17073e+07	2.151e+07
60	D3	P030	NT24-001-17012024-CNA35-647-A--D3--D3--W0039--P030--T00001--Z001--C01.ome.tif	750	-1.11108	-1.73449	4665600	44250.4	NT24-001-17012024-CNA35-647-A	NT24_001		30	W0039--D3--D3	Experiments_2024	/g/pepperkok/tuechler/Experiments_2024/NT24_001/NT24-001-17012024-CNA35-647-A/W0039--D3--D3/P030--D3--D3	/g/pepperkok/tuechler/Experiments_2024/NT24_001/NT24-001-17012024-CNA35-647-A/W0039--D3--D3/P030--D3--D3	A	siNR4A1	ctrl	rep 1	2.89995e+09	2.08347e+09	1.5236e+09	2.53933e+07	2.5196e+07
48	D3	P031	NT24-001-17012024-CNA35-647-A--D3--D3--W0039--P031--T00001--Z001--C01.ome.tif	751	-1.05338	-1.8421	4665600	33607.8	NT24-001-17012024-CNA35-647-A	NT24_001		31	W0039--D3--D3	Experiments_2024	/g/pepperkok/tuechler/Experiments_2024/NT24_001/NT24-001-17012024-CNA35-647-A/W0039--D3--D3/P031--D3--D3	/g/pepperkok/tuechler/Experiments_2024/NT24_001/NT24-001-17012024-CNA35-647-A/W0039--D3--D3/P031--D3--D3	A	siNR4A1	ctrl	rep 1	2.20248e+09	1.386e+09	8.26132e+08	1.72111e+07	1.70137e+07
28	D3	P032	NT24-001-17012024-CNA35-647-A--D3--D3--W0039--P032--T00001--Z001--C01.ome.tif	752	-1.04919	-1.85303	4665600	27623	NT24-001-17012024-CNA35-647-A	NT24_001		32	W0039--D3--D3	Experiments_2024	/g/pepperkok/tuechler/Experiments_2024/NT24_001/NT24-001-17012024-CNA35-647-A/W0039--D3--D3/P032--D3--D3	/g/pepperkok/tuechler/Experiments_2024/NT24_001/NT24-001-17012024-CNA35-647-A/W0039--D3--D3/P032--D3--D3	A	siNR4A1	ctrl	rep 1	1.81027e+09	9.93793e+08	4.33921e+08	1.54972e+07	1.52998e+07
25	D3	P033	NT24-001-17012024-CNA35-647-A--D3--D3--W0039--P033--T00001--Z001--C01.ome.tif	753	-1.08914	-1.74462	4665600	25793.7	NT24-001-17012024-CNA35-647-A	NT24_001		33	W0039--D3--D3	Experiments_2024	/g/pepperkok/tuechler/Experiments_2024/NT24_001/NT24-001-17012024-CNA35-647-A/W0039--D3--D3/P033--D3--D3	/g/pepperkok/tuechler/Experiments_2024/NT24_001/NT24-001-17012024-CNA35-647-A/W0039--D3--D3/P033--D3--D3	A	siNR4A1	ctrl	rep 1	1.69039e+09	8.73909e+08	3.14037e+08	1.25615e+07	1.23641e+07
22	D3	P034	NT24-001-17012024-CNA35-647-A--D3--D3--W0039--P034--T00001--Z001--C01.ome.tif	754	-0.933025	-1.82601	4665600	26294.2	NT24-001-17012024-CNA35-647-A	NT24_001		34	W0039--D3--D3	Experiments_2024	/g/pepperkok/tuechler/Experiments_2024/NT24_001/NT24-001-17012024-CNA35-647-A/W0039--D3--D3/P034--D3--D3	/g/pepperkok/tuechler/Experiments_2024/NT24_001/NT24-001-17012024-CNA35-647-A/W0039--D3--D3/P034--D3--D3	A	siNR4A1	ctrl	rep 1	1.72319e+09	9.06713e+08	3.46841e+08	1.57655e+07	1.55682e+07
31	D3	P035	NT24-001-17012024-CNA35-647-A--D3--D3--W0039--P035--T00001--Z001--C01.ome.tif	755	-1.13945	-1.95741	4665600	29668.4	NT24-001-17012024-CNA35-647-A	NT24_001		35	W0039--D3--D3	Experiments_2024	/g/pepperkok/tuechler/Experiments_2024/NT24_001/NT24-001-17012024-CNA35-647-A/W0039--D3--D3/P035--D3--D3	/g/pepperkok/tuechler/Experiments_2024/NT24_001/NT24-001-17012024-CNA35-647-A/W0039--D3--D3/P035--D3--D3	A	siNR4A1	ctrl	rep 1	1.94432e+09	1.12784e+09	5.67969e+08	1.83216e+07	1.81243e+07
205	D4	P001	NT24-001-17012024-CNA35-647-A--D4--D4--W0040--P001--T00001--Z001--C01.ome.tif	757	-1.02984	-1.75318	4665600	68066.7	NT24-001-17012024-CNA35-647-A	NT24_001		1	W0040--D4--D4	Experiments_2024	/g/pepperkok/tuechler/Experiments_2024/NT24_001/NT24-001-17012024-CNA35-647-A/W0040--D4--D4/P001--D4--D4	/g/pepperkok/tuechler/Experiments_2024/NT24_001/NT24-001-17012024-CNA35-647-A/W0040--D4--D4/P001--D4--D4	A	siHNF4G	ctrl	rep 1	4.46075e+09	3.64427e+09	3.0844e+09	1.50458e+07	1.48485e+07
133	D4	P002	NT24-001-17012024-CNA35-647-A--D4--D4--W0040--P002--T00001--Z001--C01.ome.tif	758	-1.06982	-1.93648	4665600	46093.7	NT24-001-17012024-CNA35-647-A	NT24_001		2	W0040--D4--D4	Experiments_2024	/g/pepperkok/tuechler/Experiments_2024/NT24_001/NT24-001-17012024-CNA35-647-A/W0040--D4--D4/P002--D4--D4	/g/pepperkok/tuechler/Experiments_2024/NT24_001/NT24-001-17012024-CNA35-647-A/W0040--D4--D4/P002--D4--D4	A	siHNF4G	ctrl	rep 1	3.02075e+09	2.20427e+09	1.6444e+09	1.23639e+07	1.21666e+07
96	D4	P003	NT24-001-17012024-CNA35-647-A--D4--D4--W0040--P003--T00001--Z001--C01.ome.tif	759	-1.0477	-2.03997	4665600	41640.3	NT24-001-17012024-CNA35-647-A	NT24_001		3	W0040--D4--D4	Experiments_2024	/g/pepperkok/tuechler/Experiments_2024/NT24_001/NT24-001-17012024-CNA35-647-A/W0040--D4--D4/P003--D4--D4	/g/pepperkok/tuechler/Experiments_2024/NT24_001/NT24-001-17012024-CNA35-647-A/W0040--D4--D4/P003--D4--D4	A	siHNF4G	ctrl	rep 1	2.7289e+09	1.91242e+09	1.35255e+09	1.4089e+07	1.38917e+07
89	D4	P004	NT24-001-17012024-CNA35-647-A--D4--D4--W0040--P004--T00001--Z001--C01.ome.tif	760	-1.09626	-1.90806	4665600	40710.4	NT24-001-17012024-CNA35-647-A	NT24_001		4	W0040--D4--D4	Experiments_2024	/g/pepperkok/tuechler/Experiments_2024/NT24_001/NT24-001-17012024-CNA35-647-A/W0040--D4--D4/P004--D4--D4	/g/pepperkok/tuechler/Experiments_2024/NT24_001/NT24-001-17012024-CNA35-647-A/W0040--D4--D4/P004--D4--D4	A	siHNF4G	ctrl	rep 1	2.66796e+09	1.85148e+09	1.2916e+09	1.45124e+07	1.43151e+07
28	D4	P005	NT24-001-17012024-CNA35-647-A--D4--D4--W0040--P005--T00001--Z001--C01.ome.tif	761	-1.09622	-1.8644	4665600	34778.9	NT24-001-17012024-CNA35-647-A	NT24_001		5	W0040--D4--D4	Experiments_2024	/g/pepperkok/tuechler/Experiments_2024/NT24_001/NT24-001-17012024-CNA35-647-A/W0040--D4--D4/P005--D4--D4	/g/pepperkok/tuechler/Experiments_2024/NT24_001/NT24-001-17012024-CNA35-647-A/W0040--D4--D4/P005--D4--D4	A	siHNF4G	ctrl	rep 1	2.27924e+09	1.46276e+09	9.02886e+08	3.22459e+07	3.20486e+07
102	D4	P006	NT24-001-17012024-CNA35-647-A--D4--D4--W0040--P006--T00001--Z001--C01.ome.tif	762	-1.07788	-1.75129	4665600	53394.8	NT24-001-17012024-CNA35-647-A	NT24_001		6	W0040--D4--D4	Experiments_2024	/g/pepperkok/tuechler/Experiments_2024/NT24_001/NT24-001-17012024-CNA35-647-A/W0040--D4--D4/P006--D4--D4	/g/pepperkok/tuechler/Experiments_2024/NT24_001/NT24-001-17012024-CNA35-647-A/W0040--D4--D4/P006--D4--D4	A	siHNF4G	ctrl	rep 1	3.49923e+09	2.68275e+09	2.12288e+09	2.08125e+07	2.06152e+07
303	D4	P007	NT24-001-17012024-CNA35-647-A--D4--D4--W0040--P007--T00001--Z001--C01.ome.tif	763	-0.798176	-1.74601	4665600	71721.7	NT24-001-17012024-CNA35-647-A	NT24_001		7	W0040--D4--D4	Experiments_2024	/g/pepperkok/tuechler/Experiments_2024/NT24_001/NT24-001-17012024-CNA35-647-A/W0040--D4--D4/P007--D4--D4	/g/pepperkok/tuechler/Experiments_2024/NT24_001/NT24-001-17012024-CNA35-647-A/W0040--D4--D4/P007--D4--D4	A	siHNF4G	ctrl	rep 1	4.70028e+09	3.8838e+09	3.32393e+09	1.09701e+07	1.07727e+07
240	D4	P008	NT24-001-17012024-CNA35-647-A--D4--D4--W0040--P008--T00001--Z001--C01.ome.tif	764	-0.953886	-1.81408	4665600	65969.5	NT24-001-17012024-CNA35-647-A	NT24_001		8	W0040--D4--D4	Experiments_2024	/g/pepperkok/tuechler/Experiments_2024/NT24_001/NT24-001-17012024-CNA35-647-A/W0040--D4--D4/P008--D4--D4	/g/pepperkok/tuechler/Experiments_2024/NT24_001/NT24-001-17012024-CNA35-647-A/W0040--D4--D4/P008--D4--D4	A	siHNF4G	ctrl	rep 1	4.32331e+09	3.50683e+09	2.94696e+09	1.2279e+07	1.20817e+07
176	D4	P009	NT24-001-17012024-CNA35-647-A--D4--D4--W0040--P009--T00001--Z001--C01.ome.tif	765	-0.907404	-1.84898	4665600	60048.4	NT24-001-17012024-CNA35-647-A	NT24_001		9	W0040--D4--D4	Experiments_2024	/g/pepperkok/tuechler/Experiments_2024/NT24_001/NT24-001-17012024-CNA35-647-A/W0040--D4--D4/P009--D4--D4	/g/pepperkok/tuechler/Experiments_2024/NT24_001/NT24-001-17012024-CNA35-647-A/W0040--D4--D4/P009--D4--D4	A	siHNF4G	ctrl	rep 1	3.93527e+09	3.11879e+09	2.55892e+09	1.45393e+07	1.4342e+07
101	D4	P010	NT24-001-17012024-CNA35-647-A--D4--D4--W0040--P010--T00001--Z001--C01.ome.tif	766	-1.07063	-1.89563	4665600	39621.3	NT24-001-17012024-CNA35-647-A	NT24_001		10	W0040--D4--D4	Experiments_2024	/g/pepperkok/tuechler/Experiments_2024/NT24_001/NT24-001-17012024-CNA35-647-A/W0040--D4--D4/P010--D4--D4	/g/pepperkok/tuechler/Experiments_2024/NT24_001/NT24-001-17012024-CNA35-647-A/W0040--D4--D4/P010--D4--D4	A	siHNF4G	ctrl	rep 1	2.59658e+09	1.7801e+09	1.22023e+09	1.20815e+07	1.18842e+07
55	D4	P011	NT24-001-17012024-CNA35-647-A--D4--D4--W0040--P011--T00001--Z001--C01.ome.tif	767	-1.22125	-1.7166	4665600	35384.6	NT24-001-17012024-CNA35-647-A	NT24_001		11	W0040--D4--D4	Experiments_2024	/g/pepperkok/tuechler/Experiments_2024/NT24_001/NT24-001-17012024-CNA35-647-A/W0040--D4--D4/P011--D4--D4	/g/pepperkok/tuechler/Experiments_2024/NT24_001/NT24-001-17012024-CNA35-647-A/W0040--D4--D4/P011--D4--D4	A	siHNF4G	ctrl	rep 1	2.31893e+09	1.50245e+09	9.42578e+08	1.71378e+07	1.69404e+07
122	D4	P012	NT24-001-17012024-CNA35-647-A--D4--D4--W0040--P012--T00001--Z001--C01.ome.tif	768	-1.00594	-1.81905	4665600	63053.6	NT24-001-17012024-CNA35-647-A	NT24_001		12	W0040--D4--D4	Experiments_2024	/g/pepperkok/tuechler/Experiments_2024/NT24_001/NT24-001-17012024-CNA35-647-A/W0040--D4--D4/P012--D4--D4	/g/pepperkok/tuechler/Experiments_2024/NT24_001/NT24-001-17012024-CNA35-647-A/W0040--D4--D4/P012--D4--D4	A	siHNF4G	ctrl	rep 1	4.13222e+09	3.31574e+09	2.75587e+09	2.25891e+07	2.23917e+07
223	D4	P013	NT24-001-17012024-CNA35-647-A--D4--D4--W0040--P013--T00001--Z001--C01.ome.tif	769	-1.03539	-1.88417	4665600	64803.4	NT24-001-17012024-CNA35-647-A	NT24_001		13	W0040--D4--D4	Experiments_2024	/g/pepperkok/tuechler/Experiments_2024/NT24_001/NT24-001-17012024-CNA35-647-A/W0040--D4--D4/P013--D4--D4	/g/pepperkok/tuechler/Experiments_2024/NT24_001/NT24-001-17012024-CNA35-647-A/W0040--D4--D4/P013--D4--D4	A	siHNF4G	ctrl	rep 1	4.24689e+09	3.43041e+09	2.87054e+09	1.28724e+07	1.2675e+07
293	D4	P014	NT24-001-17012024-CNA35-647-A--D4--D4--W0040--P014--T00001--Z001--C01.ome.tif	770	-0.844083	-1.77691	4665600	66177.1	NT24-001-17012024-CNA35-647-A	NT24_001		14	W0040--D4--D4	Experiments_2024	/g/pepperkok/tuechler/Experiments_2024/NT24_001/NT24-001-17012024-CNA35-647-A/W0040--D4--D4/P014--D4--D4	/g/pepperkok/tuechler/Experiments_2024/NT24_001/NT24-001-17012024-CNA35-647-A/W0040--D4--D4/P014--D4--D4	A	siHNF4G	ctrl	rep 1	4.33691e+09	3.52043e+09	2.96056e+09	1.01043e+07	9.90698e+06
259	D4	P015	NT24-001-17012024-CNA35-647-A--D4--D4--W0040--P015--T00001--Z001--C01.ome.tif	771	-0.990742	-1.78693	4665600	67337.9	NT24-001-17012024-CNA35-647-A	NT24_001		15	W0040--D4--D4	Experiments_2024	/g/pepperkok/tuechler/Experiments_2024/NT24_001/NT24-001-17012024-CNA35-647-A/W0040--D4--D4/P015--D4--D4	/g/pepperkok/tuechler/Experiments_2024/NT24_001/NT24-001-17012024-CNA35-647-A/W0040--D4--D4/P015--D4--D4	A	siHNF4G	ctrl	rep 1	4.41299e+09	3.59651e+09	3.03663e+09	1.17245e+07	1.15271e+07
144	D4	P016	NT24-001-17012024-CNA35-647-A--D4--D4--W0040--P016--T00001--Z001--C01.ome.tif	772	-0.996034	-1.8652	4665600	55580.9	NT24-001-17012024-CNA35-647-A	NT24_001		16	W0040--D4--D4	Experiments_2024	/g/pepperkok/tuechler/Experiments_2024/NT24_001/NT24-001-17012024-CNA35-647-A/W0040--D4--D4/P016--D4--D4	/g/pepperkok/tuechler/Experiments_2024/NT24_001/NT24-001-17012024-CNA35-647-A/W0040--D4--D4/P016--D4--D4	A	siHNF4G	ctrl	rep 1	3.6425e+09	2.82602e+09	2.26614e+09	1.57371e+07	1.55398e+07
117	D4	P017	NT24-001-17012024-CNA35-647-A--D4--D4--W0040--P017--T00001--Z001--C01.ome.tif	773	-1.18164	-1.81847	4665600	43358.4	NT24-001-17012024-CNA35-647-A	NT24_001		17	W0040--D4--D4	Experiments_2024	/g/pepperkok/tuechler/Experiments_2024/NT24_001/NT24-001-17012024-CNA35-647-A/W0040--D4--D4/P017--D4--D4	/g/pepperkok/tuechler/Experiments_2024/NT24_001/NT24-001-17012024-CNA35-647-A/W0040--D4--D4/P017--D4--D4	A	siHNF4G	ctrl	rep 1	2.84149e+09	2.02501e+09	1.46514e+09	1.25226e+07	1.23253e+07
134	D4	P018	NT24-001-17012024-CNA35-647-A--D4--D4--W0040--P018--T00001--Z001--C01.ome.tif	774	-0.946573	-1.83064	4665600	54780.2	NT24-001-17012024-CNA35-647-A	NT24_001		18	W0040--D4--D4	Experiments_2024	/g/pepperkok/tuechler/Experiments_2024/NT24_001/NT24-001-17012024-CNA35-647-A/W0040--D4--D4/P018--D4--D4	/g/pepperkok/tuechler/Experiments_2024/NT24_001/NT24-001-17012024-CNA35-647-A/W0040--D4--D4/P018--D4--D4	A	siHNF4G	ctrl	rep 1	3.59002e+09	2.77354e+09	2.21367e+09	1.65199e+07	1.63226e+07
156	D4	P019	NT24-001-17012024-CNA35-647-A--D4--D4--W0040--P019--T00001--Z001--C01.ome.tif	775	-1.08117	-1.93833	4665600	50746.7	NT24-001-17012024-CNA35-647-A	NT24_001		19	W0040--D4--D4	Experiments_2024	/g/pepperkok/tuechler/Experiments_2024/NT24_001/NT24-001-17012024-CNA35-647-A/W0040--D4--D4/P019--D4--D4	/g/pepperkok/tuechler/Experiments_2024/NT24_001/NT24-001-17012024-CNA35-647-A/W0040--D4--D4/P019--D4--D4	A	siHNF4G	ctrl	rep 1	3.32568e+09	2.5092e+09	1.94933e+09	1.24957e+07	1.22984e+07
183	D4	P020	NT24-001-17012024-CNA35-647-A--D4--D4--W0040--P020--T00001--Z001--C01.ome.tif	776	-1.11538	-1.91287	4665600	51809	NT24-001-17012024-CNA35-647-A	NT24_001		20	W0040--D4--D4	Experiments_2024	/g/pepperkok/tuechler/Experiments_2024/NT24_001/NT24-001-17012024-CNA35-647-A/W0040--D4--D4/P020--D4--D4	/g/pepperkok/tuechler/Experiments_2024/NT24_001/NT24-001-17012024-CNA35-647-A/W0040--D4--D4/P020--D4--D4	A	siHNF4G	ctrl	rep 1	3.3953e+09	2.57882e+09	2.01895e+09	1.10325e+07	1.08352e+07
193	D4	P021	NT24-001-17012024-CNA35-647-A--D4--D4--W0040--P021--T00001--Z001--C01.ome.tif	777	-0.957468	-1.91292	4665600	50158.7	NT24-001-17012024-CNA35-647-A	NT24_001		21	W0040--D4--D4	Experiments_2024	/g/pepperkok/tuechler/Experiments_2024/NT24_001/NT24-001-17012024-CNA35-647-A/W0040--D4--D4/P021--D4--D4	/g/pepperkok/tuechler/Experiments_2024/NT24_001/NT24-001-17012024-CNA35-647-A/W0040--D4--D4/P021--D4--D4	A	siHNF4G	ctrl	rep 1	3.28715e+09	2.47067e+09	1.9108e+09	9.90052e+06	9.70319e+06
137	D4	P022	NT24-001-17012024-CNA35-647-A--D4--D4--W0040--P022--T00001--Z001--C01.ome.tif	778	-1.05524	-1.86577	4665600	42920.9	NT24-001-17012024-CNA35-647-A	NT24_001		22	W0040--D4--D4	Experiments_2024	/g/pepperkok/tuechler/Experiments_2024/NT24_001/NT24-001-17012024-CNA35-647-A/W0040--D4--D4/P022--D4--D4	/g/pepperkok/tuechler/Experiments_2024/NT24_001/NT24-001-17012024-CNA35-647-A/W0040--D4--D4/P022--D4--D4	A	siHNF4G	ctrl	rep 1	2.81282e+09	1.99634e+09	1.43647e+09	1.04852e+07	1.02878e+07
98	D4	P023	NT24-001-17012024-CNA35-647-A--D4--D4--W0040--P023--T00001--Z001--C01.ome.tif	779	-1.11268	-1.94461	4665600	37889.5	NT24-001-17012024-CNA35-647-A	NT24_001		23	W0040--D4--D4	Experiments_2024	/g/pepperkok/tuechler/Experiments_2024/NT24_001/NT24-001-17012024-CNA35-647-A/W0040--D4--D4/P023--D4--D4	/g/pepperkok/tuechler/Experiments_2024/NT24_001/NT24-001-17012024-CNA35-647-A/W0040--D4--D4/P023--D4--D4	A	siHNF4G	ctrl	rep 1	2.48309e+09	1.66661e+09	1.10673e+09	1.12932e+07	1.10959e+07
132	D4	P024	NT24-001-17012024-CNA35-647-A--D4--D4--W0040--P024--T00001--Z001--C01.ome.tif	780	-0.962608	-1.82161	4665600	48879.8	NT24-001-17012024-CNA35-647-A	NT24_001		24	W0040--D4--D4	Experiments_2024	/g/pepperkok/tuechler/Experiments_2024/NT24_001/NT24-001-17012024-CNA35-647-A/W0040--D4--D4/P024--D4--D4	/g/pepperkok/tuechler/Experiments_2024/NT24_001/NT24-001-17012024-CNA35-647-A/W0040--D4--D4/P024--D4--D4	A	siHNF4G	ctrl	rep 1	3.20333e+09	2.38685e+09	1.82698e+09	1.38408e+07	1.36434e+07
101	D4	P025	NT24-001-17012024-CNA35-647-A--D4--D4--W0040--P025--T00001--Z001--C01.ome.tif	781	-0.982817	-1.92747	4665600	43240.9	NT24-001-17012024-CNA35-647-A	NT24_001		25	W0040--D4--D4	Experiments_2024	/g/pepperkok/tuechler/Experiments_2024/NT24_001/NT24-001-17012024-CNA35-647-A/W0040--D4--D4/P025--D4--D4	/g/pepperkok/tuechler/Experiments_2024/NT24_001/NT24-001-17012024-CNA35-647-A/W0040--D4--D4/P025--D4--D4	A	siHNF4G	ctrl	rep 1	2.83379e+09	2.01731e+09	1.45744e+09	1.44301e+07	1.42327e+07
70	D4	P026	NT24-001-17012024-CNA35-647-A--D4--D4--W0040--P026--T00001--Z001--C01.ome.tif	782	-1.16712	-1.85468	4665600	40061.8	NT24-001-17012024-CNA35-647-A	NT24_001		26	W0040--D4--D4	Experiments_2024	/g/pepperkok/tuechler/Experiments_2024/NT24_001/NT24-001-17012024-CNA35-647-A/W0040--D4--D4/P026--D4--D4	/g/pepperkok/tuechler/Experiments_2024/NT24_001/NT24-001-17012024-CNA35-647-A/W0040--D4--D4/P026--D4--D4	A	siHNF4G	ctrl	rep 1	2.62545e+09	1.80897e+09	1.2491e+09	1.78443e+07	1.7647e+07
116	D4	P027	NT24-001-17012024-CNA35-647-A--D4--D4--W0040--P027--T00001--Z001--C01.ome.tif	783	-1.0296	-1.86176	4665600	38382	NT24-001-17012024-CNA35-647-A	NT24_001		27	W0040--D4--D4	Experiments_2024	/g/pepperkok/tuechler/Experiments_2024/NT24_001/NT24-001-17012024-CNA35-647-A/W0040--D4--D4/P027--D4--D4	/g/pepperkok/tuechler/Experiments_2024/NT24_001/NT24-001-17012024-CNA35-647-A/W0040--D4--D4/P027--D4--D4	A	siHNF4G	ctrl	rep 1	2.51536e+09	1.69888e+09	1.13901e+09	9.81907e+06	9.62173e+06
82	D4	P028	NT24-001-17012024-CNA35-647-A--D4--D4--W0040--P028--T00001--Z001--C01.ome.tif	784	-1.09737	-1.82749	4665600	37024.6	NT24-001-17012024-CNA35-647-A	NT24_001		28	W0040--D4--D4	Experiments_2024	/g/pepperkok/tuechler/Experiments_2024/NT24_001/NT24-001-17012024-CNA35-647-A/W0040--D4--D4/P028--D4--D4	/g/pepperkok/tuechler/Experiments_2024/NT24_001/NT24-001-17012024-CNA35-647-A/W0040--D4--D4/P028--D4--D4	A	siHNF4G	ctrl	rep 1	2.42641e+09	1.60993e+09	1.05005e+09	1.28055e+07	1.26082e+07
57	D4	P029	NT24-001-17012024-CNA35-647-A--D4--D4--W0040--P029--T00001--Z001--C01.ome.tif	785	-1.08165	-1.82158	4665600	33867.7	NT24-001-17012024-CNA35-647-A	NT24_001		29	W0040--D4--D4	Experiments_2024	/g/pepperkok/tuechler/Experiments_2024/NT24_001/NT24-001-17012024-CNA35-647-A/W0040--D4--D4/P029--D4--D4	/g/pepperkok/tuechler/Experiments_2024/NT24_001/NT24-001-17012024-CNA35-647-A/W0040--D4--D4/P029--D4--D4	A	siHNF4G	ctrl	rep 1	2.21952e+09	1.40304e+09	8.43166e+08	1.47924e+07	1.4595e+07
111	D4	P030	NT24-001-17012024-CNA35-647-A--D4--D4--W0040--P030--T00001--Z001--C01.ome.tif	786	-1.03581	-1.88922	4665600	48224.5	NT24-001-17012024-CNA35-647-A	NT24_001		30	W0040--D4--D4	Experiments_2024	/g/pepperkok/tuechler/Experiments_2024/NT24_001/NT24-001-17012024-CNA35-647-A/W0040--D4--D4/P030--D4--D4	/g/pepperkok/tuechler/Experiments_2024/NT24_001/NT24-001-17012024-CNA35-647-A/W0040--D4--D4/P030--D4--D4	A	siHNF4G	ctrl	rep 1	3.16039e+09	2.34391e+09	1.78404e+09	1.60724e+07	1.58751e+07
116	D4	P031	NT24-001-17012024-CNA35-647-A--D4--D4--W0040--P031--T00001--Z001--C01.ome.tif	787	-1.14832	-1.91118	4665600	52505.5	NT24-001-17012024-CNA35-647-A	NT24_001		31	W0040--D4--D4	Experiments_2024	/g/pepperkok/tuechler/Experiments_2024/NT24_001/NT24-001-17012024-CNA35-647-A/W0040--D4--D4/P031--D4--D4	/g/pepperkok/tuechler/Experiments_2024/NT24_001/NT24-001-17012024-CNA35-647-A/W0040--D4--D4/P031--D4--D4	A	siHNF4G	ctrl	rep 1	3.44095e+09	2.62447e+09	2.06459e+09	1.77982e+07	1.76009e+07
85	D4	P032	NT24-001-17012024-CNA35-647-A--D4--D4--W0040--P032--T00001--Z001--C01.ome.tif	788	-1.44907	-1.88641	4665600	40466.1	NT24-001-17012024-CNA35-647-A	NT24_001		32	W0040--D4--D4	Experiments_2024	/g/pepperkok/tuechler/Experiments_2024/NT24_001/NT24-001-17012024-CNA35-647-A/W0040--D4--D4/P032--D4--D4	/g/pepperkok/tuechler/Experiments_2024/NT24_001/NT24-001-17012024-CNA35-647-A/W0040--D4--D4/P032--D4--D4	A	siHNF4G	ctrl	rep 1	2.65194e+09	1.83546e+09	1.27559e+09	1.5007e+07	1.48096e+07
87	D4	P033	NT24-001-17012024-CNA35-647-A--D4--D4--W0040--P033--T00001--Z001--C01.ome.tif	789	-1.32217	-1.88673	4665600	43369.5	NT24-001-17012024-CNA35-647-A	NT24_001		33	W0040--D4--D4	Experiments_2024	/g/pepperkok/tuechler/Experiments_2024/NT24_001/NT24-001-17012024-CNA35-647-A/W0040--D4--D4/P033--D4--D4	/g/pepperkok/tuechler/Experiments_2024/NT24_001/NT24-001-17012024-CNA35-647-A/W0040--D4--D4/P033--D4--D4	A	siHNF4G	ctrl	rep 1	2.84222e+09	2.02574e+09	1.46587e+09	1.68491e+07	1.66518e+07
81	D4	P034	NT24-001-17012024-CNA35-647-A--D4--D4--W0040--P034--T00001--Z001--C01.ome.tif	790	-1.4495	-1.9474	4665600	35261.2	NT24-001-17012024-CNA35-647-A	NT24_001		34	W0040--D4--D4	Experiments_2024	/g/pepperkok/tuechler/Experiments_2024/NT24_001/NT24-001-17012024-CNA35-647-A/W0040--D4--D4/P034--D4--D4	/g/pepperkok/tuechler/Experiments_2024/NT24_001/NT24-001-17012024-CNA35-647-A/W0040--D4--D4/P034--D4--D4	A	siHNF4G	ctrl	rep 1	2.31084e+09	1.49436e+09	9.34491e+08	1.15369e+07	1.13396e+07
25	D4	P035	NT24-001-17012024-CNA35-647-A--D4--D4--W0040--P035--T00001--Z001--C01.ome.tif	791	-1.15987	-1.81909	4665600	26315.2	NT24-001-17012024-CNA35-647-A	NT24_001		35	W0040--D4--D4	Experiments_2024	/g/pepperkok/tuechler/Experiments_2024/NT24_001/NT24-001-17012024-CNA35-647-A/W0040--D4--D4/P035--D4--D4	/g/pepperkok/tuechler/Experiments_2024/NT24_001/NT24-001-17012024-CNA35-647-A/W0040--D4--D4/P035--D4--D4	A	siHNF4G	ctrl	rep 1	1.72457e+09	9.08089e+08	3.48217e+08	1.39287e+07	1.37313e+07
73	D4	P036	NT24-001-17012024-CNA35-647-A--D4--D4--W0040--P036--T00001--Z001--C01.ome.tif	792	-1.06105	-1.7934	4665600	38294.2	NT24-001-17012024-CNA35-647-A	NT24_001		36	W0040--D4--D4	Experiments_2024	/g/pepperkok/tuechler/Experiments_2024/NT24_001/NT24-001-17012024-CNA35-647-A/W0040--D4--D4/P036--D4--D4	/g/pepperkok/tuechler/Experiments_2024/NT24_001/NT24-001-17012024-CNA35-647-A/W0040--D4--D4/P036--D4--D4	A	siHNF4G	ctrl	rep 1	2.50961e+09	1.69313e+09	1.13326e+09	1.55241e+07	1.53268e+07
222	D5	P001	NT24-001-17012024-CNA35-647-A--D5--D5--W0041--P001--T00001--Z001--C01.ome.tif	793	-1.08823	-1.8473	4665600	86820.3	NT24-001-17012024-CNA35-647-A	NT24_001		1	W0041--D5--D5	Experiments_2024	/g/pepperkok/tuechler/Experiments_2024/NT24_001/NT24-001-17012024-CNA35-647-A/W0041--D5--D5/P001--D5--D5	/g/pepperkok/tuechler/Experiments_2024/NT24_001/NT24-001-17012024-CNA35-647-A/W0041--D5--D5/P001--D5--D5	A	siBHLHE40	ctrl	rep 1	5.68977e+09	4.87329e+09	4.31342e+09	1.94298e+07	1.92325e+07
171	D5	P002	NT24-001-17012024-CNA35-647-A--D5--D5--W0041--P002--T00001--Z001--C01.ome.tif	794	-1.14338	-1.83769	4665600	92657.7	NT24-001-17012024-CNA35-647-A	NT24_001		2	W0041--D5--D5	Experiments_2024	/g/pepperkok/tuechler/Experiments_2024/NT24_001/NT24-001-17012024-CNA35-647-A/W0041--D5--D5/P002--D5--D5	/g/pepperkok/tuechler/Experiments_2024/NT24_001/NT24-001-17012024-CNA35-647-A/W0041--D5--D5/P002--D5--D5	A	siBHLHE40	ctrl	rep 1	6.07232e+09	5.25584e+09	4.69597e+09	2.74618e+07	2.72645e+07
181	D5	P003	NT24-001-17012024-CNA35-647-A--D5--D5--W0041--P003--T00001--Z001--C01.ome.tif	795	-1.16942	-2.02067	4665600	84121.3	NT24-001-17012024-CNA35-647-A	NT24_001		3	W0041--D5--D5	Experiments_2024	/g/pepperkok/tuechler/Experiments_2024/NT24_001/NT24-001-17012024-CNA35-647-A/W0041--D5--D5/P003--D5--D5	/g/pepperkok/tuechler/Experiments_2024/NT24_001/NT24-001-17012024-CNA35-647-A/W0041--D5--D5/P003--D5--D5	A	siBHLHE40	ctrl	rep 1	5.51289e+09	4.69641e+09	4.13654e+09	2.28538e+07	2.26565e+07
148	D5	P004	NT24-001-17012024-CNA35-647-A--D5--D5--W0041--P004--T00001--Z001--C01.ome.tif	796	-1.21759	-1.89672	4665600	83991.1	NT24-001-17012024-CNA35-647-A	NT24_001		4	W0041--D5--D5	Experiments_2024	/g/pepperkok/tuechler/Experiments_2024/NT24_001/NT24-001-17012024-CNA35-647-A/W0041--D5--D5/P004--D5--D5	/g/pepperkok/tuechler/Experiments_2024/NT24_001/NT24-001-17012024-CNA35-647-A/W0041--D5--D5/P004--D5--D5	A	siBHLHE40	ctrl	rep 1	5.50435e+09	4.68787e+09	4.128e+09	2.78919e+07	2.76946e+07
132	D5	P005	NT24-001-17012024-CNA35-647-A--D5--D5--W0041--P005--T00001--Z001--C01.ome.tif	797	-1.21732	-1.91135	4665600	85641.1	NT24-001-17012024-CNA35-647-A	NT24_001		5	W0041--D5--D5	Experiments_2024	/g/pepperkok/tuechler/Experiments_2024/NT24_001/NT24-001-17012024-CNA35-647-A/W0041--D5--D5/P005--D5--D5	/g/pepperkok/tuechler/Experiments_2024/NT24_001/NT24-001-17012024-CNA35-647-A/W0041--D5--D5/P005--D5--D5	A	siBHLHE40	ctrl	rep 1	5.61249e+09	4.79601e+09	4.23614e+09	3.20919e+07	3.18946e+07
26	D5	P006	NT24-001-17012024-CNA35-647-A--D5--D5--W0041--P006--T00001--Z001--C01.ome.tif	798	-1.19007	-1.90321	4665600	32822.3	NT24-001-17012024-CNA35-647-A	NT24_001		6	W0041--D5--D5	Experiments_2024	/g/pepperkok/tuechler/Experiments_2024/NT24_001/NT24-001-17012024-CNA35-647-A/W0041--D5--D5/P006--D5--D5	/g/pepperkok/tuechler/Experiments_2024/NT24_001/NT24-001-17012024-CNA35-647-A/W0041--D5--D5/P006--D5--D5	A	siBHLHE40	ctrl	rep 1	2.15101e+09	1.33453e+09	7.74658e+08	2.97945e+07	2.95972e+07
274	D5	P007	NT24-001-17012024-CNA35-647-A--D5--D5--W0041--P007--T00001--Z001--C01.ome.tif	799	-0.965142	-2.05129	4665600	93567.1	NT24-001-17012024-CNA35-647-A	NT24_001		7	W0041--D5--D5	Experiments_2024	/g/pepperkok/tuechler/Experiments_2024/NT24_001/NT24-001-17012024-CNA35-647-A/W0041--D5--D5/P007--D5--D5	/g/pepperkok/tuechler/Experiments_2024/NT24_001/NT24-001-17012024-CNA35-647-A/W0041--D5--D5/P007--D5--D5	A	siBHLHE40	ctrl	rep 1	6.13192e+09	5.31544e+09	4.75557e+09	1.73561e+07	1.71588e+07
287	D5	P008	NT24-001-17012024-CNA35-647-A--D5--D5--W0041--P008--T00001--Z001--C01.ome.tif	800	-1.04801	-1.77317	4665600	91441	NT24-001-17012024-CNA35-647-A	NT24_001		8	W0041--D5--D5	Experiments_2024	/g/pepperkok/tuechler/Experiments_2024/NT24_001/NT24-001-17012024-CNA35-647-A/W0041--D5--D5/P008--D5--D5	/g/pepperkok/tuechler/Experiments_2024/NT24_001/NT24-001-17012024-CNA35-647-A/W0041--D5--D5/P008--D5--D5	A	siBHLHE40	ctrl	rep 1	5.99259e+09	5.17611e+09	4.61624e+09	1.60844e+07	1.58871e+07
294	D5	P009	NT24-001-17012024-CNA35-647-A--D5--D5--W0041--P009--T00001--Z001--C01.ome.tif	801	-1.15667	-1.7896	4665600	79553.3	NT24-001-17012024-CNA35-647-A	NT24_001		9	W0041--D5--D5	Experiments_2024	/g/pepperkok/tuechler/Experiments_2024/NT24_001/NT24-001-17012024-CNA35-647-A/W0041--D5--D5/P009--D5--D5	/g/pepperkok/tuechler/Experiments_2024/NT24_001/NT24-001-17012024-CNA35-647-A/W0041--D5--D5/P009--D5--D5	A	siBHLHE40	ctrl	rep 1	5.21352e+09	4.39704e+09	3.83717e+09	1.30516e+07	1.28543e+07
211	D5	P010	NT24-001-17012024-CNA35-647-A--D5--D5--W0041--P010--T00001--Z001--C01.ome.tif	802	-1.1703	-1.79658	4665600	86154.2	NT24-001-17012024-CNA35-647-A	NT24_001		10	W0041--D5--D5	Experiments_2024	/g/pepperkok/tuechler/Experiments_2024/NT24_001/NT24-001-17012024-CNA35-647-A/W0041--D5--D5/P010--D5--D5	/g/pepperkok/tuechler/Experiments_2024/NT24_001/NT24-001-17012024-CNA35-647-A/W0041--D5--D5/P010--D5--D5	A	siBHLHE40	ctrl	rep 1	5.64611e+09	4.82963e+09	4.26976e+09	2.02358e+07	2.00385e+07
103	D5	P011	NT24-001-17012024-CNA35-647-A--D5--D5--W0041--P011--T00001--Z001--C01.ome.tif	803	-1.14238	-1.94999	4665600	67652.5	NT24-001-17012024-CNA35-647-A	NT24_001		11	W0041--D5--D5	Experiments_2024	/g/pepperkok/tuechler/Experiments_2024/NT24_001/NT24-001-17012024-CNA35-647-A/W0041--D5--D5/P011--D5--D5	/g/pepperkok/tuechler/Experiments_2024/NT24_001/NT24-001-17012024-CNA35-647-A/W0041--D5--D5/P011--D5--D5	A	siBHLHE40	ctrl	rep 1	4.43361e+09	3.61713e+09	3.05726e+09	2.96821e+07	2.94848e+07
23	D5	P012	NT24-001-17012024-CNA35-647-A--D5--D5--W0041--P012--T00001--Z001--C01.ome.tif	804	-1.32807	-2.03254	4665600	28125.3	NT24-001-17012024-CNA35-647-A	NT24_001		12	W0041--D5--D5	Experiments_2024	/g/pepperkok/tuechler/Experiments_2024/NT24_001/NT24-001-17012024-CNA35-647-A/W0041--D5--D5/P012--D5--D5	/g/pepperkok/tuechler/Experiments_2024/NT24_001/NT24-001-17012024-CNA35-647-A/W0041--D5--D5/P012--D5--D5	A	siBHLHE40	ctrl	rep 1	1.84319e+09	1.02671e+09	4.66839e+08	2.02974e+07	2.01e+07
248	D5	P013	NT24-001-17012024-CNA35-647-A--D5--D5--W0041--P013--T00001--Z001--C01.ome.tif	805	-1.16686	-1.85324	4665600	98363	NT24-001-17012024-CNA35-647-A	NT24_001		13	W0041--D5--D5	Experiments_2024	/g/pepperkok/tuechler/Experiments_2024/NT24_001/NT24-001-17012024-CNA35-647-A/W0041--D5--D5/P013--D5--D5	/g/pepperkok/tuechler/Experiments_2024/NT24_001/NT24-001-17012024-CNA35-647-A/W0041--D5--D5/P013--D5--D5	A	siBHLHE40	ctrl	rep 1	6.44622e+09	5.62974e+09	5.06987e+09	2.0443e+07	2.02457e+07
311	D5	P014	NT24-001-17012024-CNA35-647-A--D5--D5--W0041--P014--T00001--Z001--C01.ome.tif	806	-1.14921	-1.70441	4665600	85185.6	NT24-001-17012024-CNA35-647-A	NT24_001		14	W0041--D5--D5	Experiments_2024	/g/pepperkok/tuechler/Experiments_2024/NT24_001/NT24-001-17012024-CNA35-647-A/W0041--D5--D5/P014--D5--D5	/g/pepperkok/tuechler/Experiments_2024/NT24_001/NT24-001-17012024-CNA35-647-A/W0041--D5--D5/P014--D5--D5	A	siBHLHE40	ctrl	rep 1	5.58264e+09	4.76616e+09	4.20629e+09	1.3525e+07	1.33277e+07
306	D5	P015	NT24-001-17012024-CNA35-647-A--D5--D5--W0041--P015--T00001--Z001--C01.ome.tif	807	-1.06058	-1.7938	4665600	84230.8	NT24-001-17012024-CNA35-647-A	NT24_001		15	W0041--D5--D5	Experiments_2024	/g/pepperkok/tuechler/Experiments_2024/NT24_001/NT24-001-17012024-CNA35-647-A/W0041--D5--D5/P015--D5--D5	/g/pepperkok/tuechler/Experiments_2024/NT24_001/NT24-001-17012024-CNA35-647-A/W0041--D5--D5/P015--D5--D5	A	siBHLHE40	ctrl	rep 1	5.52007e+09	4.70359e+09	4.14372e+09	1.35416e+07	1.33442e+07
31	D5	P016	NT24-001-17012024-CNA35-647-A--D5--D5--W0041--P016--T00001--Z001--C01.ome.tif	808	-1.21769	-2.09683	4665600	99901.4	NT24-001-17012024-CNA35-647-A	NT24_001		16	W0041--D5--D5	Experiments_2024	/g/pepperkok/tuechler/Experiments_2024/NT24_001/NT24-001-17012024-CNA35-647-A/W0041--D5--D5/P016--D5--D5	/g/pepperkok/tuechler/Experiments_2024/NT24_001/NT24-001-17012024-CNA35-647-A/W0041--D5--D5/P016--D5--D5	A	siBHLHE40	ctrl	rep 1	6.54704e+09	5.73056e+09	5.17069e+09	1.66796e+08	1.66599e+08
148	D5	P017	NT24-001-17012024-CNA35-647-A--D5--D5--W0041--P017--T00001--Z001--C01.ome.tif	809	-1.19061	-1.8498	4665600	74378.2	NT24-001-17012024-CNA35-647-A	NT24_001		17	W0041--D5--D5	Experiments_2024	/g/pepperkok/tuechler/Experiments_2024/NT24_001/NT24-001-17012024-CNA35-647-A/W0041--D5--D5/P017--D5--D5	/g/pepperkok/tuechler/Experiments_2024/NT24_001/NT24-001-17012024-CNA35-647-A/W0041--D5--D5/P017--D5--D5	A	siBHLHE40	ctrl	rep 1	4.87438e+09	4.0579e+09	3.49803e+09	2.36353e+07	2.3438e+07
50	D5	P018	NT24-001-17012024-CNA35-647-A--D5--D5--W0041--P018--T00001--Z001--C01.ome.tif	810	-1.24769	-2.0152	4665600	44853	NT24-001-17012024-CNA35-647-A	NT24_001		18	W0041--D5--D5	Experiments_2024	/g/pepperkok/tuechler/Experiments_2024/NT24_001/NT24-001-17012024-CNA35-647-A/W0041--D5--D5/P018--D5--D5	/g/pepperkok/tuechler/Experiments_2024/NT24_001/NT24-001-17012024-CNA35-647-A/W0041--D5--D5/P018--D5--D5	A	siBHLHE40	ctrl	rep 1	2.93944e+09	2.12296e+09	1.56309e+09	3.12617e+07	3.10644e+07
164	D5	P019	NT24-001-17012024-CNA35-647-A--D5--D5--W0041--P019--T00001--Z001--C01.ome.tif	811	-1.13047	-1.7226	4665600	82565.3	NT24-001-17012024-CNA35-647-A	NT24_001		19	W0041--D5--D5	Experiments_2024	/g/pepperkok/tuechler/Experiments_2024/NT24_001/NT24-001-17012024-CNA35-647-A/W0041--D5--D5/P019--D5--D5	/g/pepperkok/tuechler/Experiments_2024/NT24_001/NT24-001-17012024-CNA35-647-A/W0041--D5--D5/P019--D5--D5	A	siBHLHE40	ctrl	rep 1	5.41092e+09	4.59444e+09	4.03457e+09	2.4601e+07	2.44037e+07
287	D5	P020	NT24-001-17012024-CNA35-647-A--D5--D5--W0041--P020--T00001--Z001--C01.ome.tif	812	-1.05183	-1.82531	4665600	85601.7	NT24-001-17012024-CNA35-647-A	NT24_001		20	W0041--D5--D5	Experiments_2024	/g/pepperkok/tuechler/Experiments_2024/NT24_001/NT24-001-17012024-CNA35-647-A/W0041--D5--D5/P020--D5--D5	/g/pepperkok/tuechler/Experiments_2024/NT24_001/NT24-001-17012024-CNA35-647-A/W0041--D5--D5/P020--D5--D5	A	siBHLHE40	ctrl	rep 1	5.60991e+09	4.79343e+09	4.23355e+09	1.47511e+07	1.45537e+07
265	D5	P021	NT24-001-17012024-CNA35-647-A--D5--D5--W0041--P021--T00001--Z001--C01.ome.tif	813	-1.09519	-1.7311	4665600	92481.6	NT24-001-17012024-CNA35-647-A	NT24_001		21	W0041--D5--D5	Experiments_2024	/g/pepperkok/tuechler/Experiments_2024/NT24_001/NT24-001-17012024-CNA35-647-A/W0041--D5--D5/P021--D5--D5	/g/pepperkok/tuechler/Experiments_2024/NT24_001/NT24-001-17012024-CNA35-647-A/W0041--D5--D5/P021--D5--D5	A	siBHLHE40	ctrl	rep 1	6.06078e+09	5.2443e+09	4.68443e+09	1.76771e+07	1.74798e+07
196	D5	P022	NT24-001-17012024-CNA35-647-A--D5--D5--W0041--P022--T00001--Z001--C01.ome.tif	814	-1.16698	-1.96005	4665600	88111	NT24-001-17012024-CNA35-647-A	NT24_001		22	W0041--D5--D5	Experiments_2024	/g/pepperkok/tuechler/Experiments_2024/NT24_001/NT24-001-17012024-CNA35-647-A/W0041--D5--D5/P022--D5--D5	/g/pepperkok/tuechler/Experiments_2024/NT24_001/NT24-001-17012024-CNA35-647-A/W0041--D5--D5/P022--D5--D5	A	siBHLHE40	ctrl	rep 1	5.77435e+09	4.95787e+09	4.398e+09	2.24388e+07	2.22414e+07
109	D5	P023	NT24-001-17012024-CNA35-647-A--D5--D5--W0041--P023--T00001--Z001--C01.ome.tif	815	-1.2015	-2.20206	4665600	58761.7	NT24-001-17012024-CNA35-647-A	NT24_001		23	W0041--D5--D5	Experiments_2024	/g/pepperkok/tuechler/Experiments_2024/NT24_001/NT24-001-17012024-CNA35-647-A/W0041--D5--D5/P023--D5--D5	/g/pepperkok/tuechler/Experiments_2024/NT24_001/NT24-001-17012024-CNA35-647-A/W0041--D5--D5/P023--D5--D5	A	siBHLHE40	ctrl	rep 1	3.85094e+09	3.03446e+09	2.47459e+09	2.27027e+07	2.25054e+07
69	D5	P024	NT24-001-17012024-CNA35-647-A--D5--D5--W0041--P024--T00001--Z001--C01.ome.tif	816	-1.27054	-1.90322	4665600	53302.7	NT24-001-17012024-CNA35-647-A	NT24_001		24	W0041--D5--D5	Experiments_2024	/g/pepperkok/tuechler/Experiments_2024/NT24_001/NT24-001-17012024-CNA35-647-A/W0041--D5--D5/P024--D5--D5	/g/pepperkok/tuechler/Experiments_2024/NT24_001/NT24-001-17012024-CNA35-647-A/W0041--D5--D5/P024--D5--D5	A	siBHLHE40	ctrl	rep 1	3.49319e+09	2.67671e+09	2.11684e+09	3.06788e+07	3.04815e+07
123	D5	P025	NT24-001-17012024-CNA35-647-A--D5--D5--W0041--P025--T00001--Z001--C01.ome.tif	817	-1.21676	-1.81437	4665600	74965.5	NT24-001-17012024-CNA35-647-A	NT24_001		25	W0041--D5--D5	Experiments_2024	/g/pepperkok/tuechler/Experiments_2024/NT24_001/NT24-001-17012024-CNA35-647-A/W0041--D5--D5/P025--D5--D5	/g/pepperkok/tuechler/Experiments_2024/NT24_001/NT24-001-17012024-CNA35-647-A/W0041--D5--D5/P025--D5--D5	A	siBHLHE40	ctrl	rep 1	4.91286e+09	4.09638e+09	3.53651e+09	2.87521e+07	2.85548e+07
150	D5	P026	NT24-001-17012024-CNA35-647-A--D5--D5--W0041--P026--T00001--Z001--C01.ome.tif	818	-1.34845	-1.97295	4665600	83271.4	NT24-001-17012024-CNA35-647-A	NT24_001		26	W0041--D5--D5	Experiments_2024	/g/pepperkok/tuechler/Experiments_2024/NT24_001/NT24-001-17012024-CNA35-647-A/W0041--D5--D5/P026--D5--D5	/g/pepperkok/tuechler/Experiments_2024/NT24_001/NT24-001-17012024-CNA35-647-A/W0041--D5--D5/P026--D5--D5	A	siBHLHE40	ctrl	rep 1	5.45719e+09	4.64071e+09	4.08084e+09	2.72056e+07	2.70083e+07
147	D5	P027	NT24-001-17012024-CNA35-647-A--D5--D5--W0041--P027--T00001--Z001--C01.ome.tif	819	-1.27146	-1.96194	4665600	79780.7	NT24-001-17012024-CNA35-647-A	NT24_001		27	W0041--D5--D5	Experiments_2024	/g/pepperkok/tuechler/Experiments_2024/NT24_001/NT24-001-17012024-CNA35-647-A/W0041--D5--D5/P027--D5--D5	/g/pepperkok/tuechler/Experiments_2024/NT24_001/NT24-001-17012024-CNA35-647-A/W0041--D5--D5/P027--D5--D5	A	siBHLHE40	ctrl	rep 1	5.22843e+09	4.41195e+09	3.85208e+09	2.62046e+07	2.60073e+07
144	D5	P028	NT24-001-17012024-CNA35-647-A--D5--D5--W0041--P028--T00001--Z001--C01.ome.tif	820	-1.20188	-1.71163	4665600	71865.8	NT24-001-17012024-CNA35-647-A	NT24_001		28	W0041--D5--D5	Experiments_2024	/g/pepperkok/tuechler/Experiments_2024/NT24_001/NT24-001-17012024-CNA35-647-A/W0041--D5--D5/P028--D5--D5	/g/pepperkok/tuechler/Experiments_2024/NT24_001/NT24-001-17012024-CNA35-647-A/W0041--D5--D5/P028--D5--D5	A	siBHLHE40	ctrl	rep 1	4.70972e+09	3.89324e+09	3.33337e+09	2.31484e+07	2.29511e+07
84	D5	P029	NT24-001-17012024-CNA35-647-A--D5--D5--W0041--P029--T00001--Z001--C01.ome.tif	821	-1.34267	-1.91128	4665600	52029.4	NT24-001-17012024-CNA35-647-A	NT24_001		29	W0041--D5--D5	Experiments_2024	/g/pepperkok/tuechler/Experiments_2024/NT24_001/NT24-001-17012024-CNA35-647-A/W0041--D5--D5/P029--D5--D5	/g/pepperkok/tuechler/Experiments_2024/NT24_001/NT24-001-17012024-CNA35-647-A/W0041--D5--D5/P029--D5--D5	A	siBHLHE40	ctrl	rep 1	3.40975e+09	2.59327e+09	2.0334e+09	2.42071e+07	2.40097e+07
45	D5	P030	NT24-001-17012024-CNA35-647-A--D5--D5--W0041--P030--T00001--Z001--C01.ome.tif	822	-1.32759	-1.59935	4665600	44619.1	NT24-001-17012024-CNA35-647-A	NT24_001		30	W0041--D5--D5	Experiments_2024	/g/pepperkok/tuechler/Experiments_2024/NT24_001/NT24-001-17012024-CNA35-647-A/W0041--D5--D5/P030--D5--D5	/g/pepperkok/tuechler/Experiments_2024/NT24_001/NT24-001-17012024-CNA35-647-A/W0041--D5--D5/P030--D5--D5	A	siBHLHE40	ctrl	rep 1	2.92411e+09	2.10763e+09	1.54776e+09	3.43947e+07	3.41974e+07
76	D5	P031	NT24-001-17012024-CNA35-647-A--D5--D5--W0041--P031--T00001--Z001--C01.ome.tif	823	-1.30376	-2.03217	4665600	54742.3	NT24-001-17012024-CNA35-647-A	NT24_001		31	W0041--D5--D5	Experiments_2024	/g/pepperkok/tuechler/Experiments_2024/NT24_001/NT24-001-17012024-CNA35-647-A/W0041--D5--D5/P031--D5--D5	/g/pepperkok/tuechler/Experiments_2024/NT24_001/NT24-001-17012024-CNA35-647-A/W0041--D5--D5/P031--D5--D5	A	siBHLHE40	ctrl	rep 1	3.58754e+09	2.77106e+09	2.21119e+09	2.90946e+07	2.88972e+07
152	D5	P032	NT24-001-17012024-CNA35-647-A--D5--D5--W0041--P032--T00001--Z001--C01.ome.tif	824	-1.12479	-1.81288	4665600	76791.4	NT24-001-17012024-CNA35-647-A	NT24_001		32	W0041--D5--D5	Experiments_2024	/g/pepperkok/tuechler/Experiments_2024/NT24_001/NT24-001-17012024-CNA35-647-A/W0041--D5--D5/P032--D5--D5	/g/pepperkok/tuechler/Experiments_2024/NT24_001/NT24-001-17012024-CNA35-647-A/W0041--D5--D5/P032--D5--D5	A	siBHLHE40	ctrl	rep 1	5.03252e+09	4.21604e+09	3.65617e+09	2.40537e+07	2.38564e+07
126	D5	P033	NT24-001-17012024-CNA35-647-A--D5--D5--W0041--P033--T00001--Z001--C01.ome.tif	825	-1.36009	-1.88075	4665600	80898.8	NT24-001-17012024-CNA35-647-A	NT24_001		33	W0041--D5--D5	Experiments_2024	/g/pepperkok/tuechler/Experiments_2024/NT24_001/NT24-001-17012024-CNA35-647-A/W0041--D5--D5/P033--D5--D5	/g/pepperkok/tuechler/Experiments_2024/NT24_001/NT24-001-17012024-CNA35-647-A/W0041--D5--D5/P033--D5--D5	A	siBHLHE40	ctrl	rep 1	5.3017e+09	4.48522e+09	3.92535e+09	3.11536e+07	3.09562e+07
82	D5	P034	NT24-001-17012024-CNA35-647-A--D5--D5--W0041--P034--T00001--Z001--C01.ome.tif	826	-1.22399	-1.93202	4665600	46937.9	NT24-001-17012024-CNA35-647-A	NT24_001		34	W0041--D5--D5	Experiments_2024	/g/pepperkok/tuechler/Experiments_2024/NT24_001/NT24-001-17012024-CNA35-647-A/W0041--D5--D5/P034--D5--D5	/g/pepperkok/tuechler/Experiments_2024/NT24_001/NT24-001-17012024-CNA35-647-A/W0041--D5--D5/P034--D5--D5	A	siBHLHE40	ctrl	rep 1	3.07608e+09	2.2596e+09	1.69973e+09	2.07284e+07	2.0531e+07
54	D5	P035	NT24-001-17012024-CNA35-647-A--D5--D5--W0041--P035--T00001--Z001--C01.ome.tif	827	-1.3375	-2.10769	4665600	42351.2	NT24-001-17012024-CNA35-647-A	NT24_001		35	W0041--D5--D5	Experiments_2024	/g/pepperkok/tuechler/Experiments_2024/NT24_001/NT24-001-17012024-CNA35-647-A/W0041--D5--D5/P035--D5--D5	/g/pepperkok/tuechler/Experiments_2024/NT24_001/NT24-001-17012024-CNA35-647-A/W0041--D5--D5/P035--D5--D5	A	siBHLHE40	ctrl	rep 1	2.77548e+09	1.959e+09	1.39913e+09	2.59099e+07	2.57125e+07
23	D5	P036	NT24-001-17012024-CNA35-647-A--D5--D5--W0041--P036--T00001--Z001--C01.ome.tif	828	-1.27357	-1.82099	4665600	34209.3	NT24-001-17012024-CNA35-647-A	NT24_001		36	W0041--D5--D5	Experiments_2024	/g/pepperkok/tuechler/Experiments_2024/NT24_001/NT24-001-17012024-CNA35-647-A/W0041--D5--D5/P036--D5--D5	/g/pepperkok/tuechler/Experiments_2024/NT24_001/NT24-001-17012024-CNA35-647-A/W0041--D5--D5/P036--D5--D5	A	siBHLHE40	ctrl	rep 1	2.24191e+09	1.42543e+09	8.65557e+08	3.76329e+07	3.74356e+07
53	A1	P008	NT24-001-17012024-CNA35-647-B--A1--A1--W0001--P008--T00001--Z001--C01.ome.tif	8	-0.829561	-1.78718	4665600	41607.9	NT24-001-17012024-CNA35-647-B	NT24_001		8	W0001--A1--A1	Experiments_2024	/g/pepperkok/tuechler/Experiments_2024/NT24_001/NT24-001-17012024-CNA35-647-B/W0001--A1--A1/P008--A1--A1	/g/pepperkok/tuechler/Experiments_2024/NT24_001/NT24-001-17012024-CNA35-647-B/W0001--A1--A1/P008--A1--A1	B	siFN1	ctrl	rep 1	2.72677e+09	2.0176e+09	1.41107e+09	2.6624e+07	2.58023e+07
76	A1	P009	NT24-001-17012024-CNA35-647-B--A1--A1--W0001--P009--T00001--Z001--C01.ome.tif	9	-0.973253	-1.86908	4665600	52542.1	NT24-001-17012024-CNA35-647-B	NT24_001		9	W0001--A1--A1	Experiments_2024	/g/pepperkok/tuechler/Experiments_2024/NT24_001/NT24-001-17012024-CNA35-647-B/W0001--A1--A1/P009--A1--A1	/g/pepperkok/tuechler/Experiments_2024/NT24_001/NT24-001-17012024-CNA35-647-B/W0001--A1--A1/P009--A1--A1	B	siFN1	ctrl	rep 1	3.44335e+09	2.73418e+09	2.12765e+09	2.79954e+07	2.71737e+07
88	A1	P010	NT24-001-17012024-CNA35-647-B--A1--A1--W0001--P010--T00001--Z001--C01.ome.tif	10	-0.869568	-1.90966	4665600	61090.4	NT24-001-17012024-CNA35-647-B	NT24_001		10	W0001--A1--A1	Experiments_2024	/g/pepperkok/tuechler/Experiments_2024/NT24_001/NT24-001-17012024-CNA35-647-B/W0001--A1--A1/P010--A1--A1	/g/pepperkok/tuechler/Experiments_2024/NT24_001/NT24-001-17012024-CNA35-647-B/W0001--A1--A1/P010--A1--A1	B	siFN1	ctrl	rep 1	4.00356e+09	3.29439e+09	2.68786e+09	3.05439e+07	2.97222e+07
37	A1	P011	NT24-001-17012024-CNA35-647-B--A1--A1--W0001--P011--T00001--Z001--C01.ome.tif	11	-0.984939	-1.82517	4665600	38592.4	NT24-001-17012024-CNA35-647-B	NT24_001		11	W0001--A1--A1	Experiments_2024	/g/pepperkok/tuechler/Experiments_2024/NT24_001/NT24-001-17012024-CNA35-647-B/W0001--A1--A1/P011--A1--A1	/g/pepperkok/tuechler/Experiments_2024/NT24_001/NT24-001-17012024-CNA35-647-B/W0001--A1--A1/P011--A1--A1	B	siFN1	ctrl	rep 1	2.52915e+09	1.81998e+09	1.21345e+09	3.2796e+07	3.19743e+07
30	A1	P012	NT24-001-17012024-CNA35-647-B--A1--A1--W0001--P012--T00001--Z001--C01.ome.tif	12	-0.961228	-1.81024	4665600	37980.8	NT24-001-17012024-CNA35-647-B	NT24_001		12	W0001--A1--A1	Experiments_2024	/g/pepperkok/tuechler/Experiments_2024/NT24_001/NT24-001-17012024-CNA35-647-B/W0001--A1--A1/P012--A1--A1	/g/pepperkok/tuechler/Experiments_2024/NT24_001/NT24-001-17012024-CNA35-647-B/W0001--A1--A1/P012--A1--A1	B	siFN1	ctrl	rep 1	2.48907e+09	1.7799e+09	1.17337e+09	3.91125e+07	3.82908e+07
98	A1	P014	NT24-001-17012024-CNA35-647-B--A1--A1--W0001--P014--T00001--Z001--C01.ome.tif	14	-0.752921	-2.08956	4665600	46556.2	NT24-001-17012024-CNA35-647-B	NT24_001		14	W0001--A1--A1	Experiments_2024	/g/pepperkok/tuechler/Experiments_2024/NT24_001/NT24-001-17012024-CNA35-647-B/W0001--A1--A1/P014--A1--A1	/g/pepperkok/tuechler/Experiments_2024/NT24_001/NT24-001-17012024-CNA35-647-B/W0001--A1--A1/P014--A1--A1	B	siFN1	ctrl	rep 1	3.05106e+09	2.34189e+09	1.73536e+09	1.77078e+07	1.68861e+07
252	A1	P015	NT24-001-17012024-CNA35-647-B--A1--A1--W0001--P015--T00001--Z001--C01.ome.tif	15	-0.758128	-1.7688	4665600	71483.3	NT24-001-17012024-CNA35-647-B	NT24_001		15	W0001--A1--A1	Experiments_2024	/g/pepperkok/tuechler/Experiments_2024/NT24_001/NT24-001-17012024-CNA35-647-B/W0001--A1--A1/P015--A1--A1	/g/pepperkok/tuechler/Experiments_2024/NT24_001/NT24-001-17012024-CNA35-647-B/W0001--A1--A1/P015--A1--A1	B	siFN1	ctrl	rep 1	4.68466e+09	3.97549e+09	3.36896e+09	1.33689e+07	1.25472e+07
298	A1	P016	NT24-001-17012024-CNA35-647-B--A1--A1--W0001--P016--T00001--Z001--C01.ome.tif	16	-0.656684	-1.71058	4665600	73064.3	NT24-001-17012024-CNA35-647-B	NT24_001		16	W0001--A1--A1	Experiments_2024	/g/pepperkok/tuechler/Experiments_2024/NT24_001/NT24-001-17012024-CNA35-647-B/W0001--A1--A1/P016--A1--A1	/g/pepperkok/tuechler/Experiments_2024/NT24_001/NT24-001-17012024-CNA35-647-B/W0001--A1--A1/P016--A1--A1	B	siFN1	ctrl	rep 1	4.78827e+09	4.0791e+09	3.47257e+09	1.16529e+07	1.08312e+07
281	A1	P017	NT24-001-17012024-CNA35-647-B--A1--A1--W0001--P017--T00001--Z001--C01.ome.tif	17	-0.711358	-1.8937	4665600	71975.9	NT24-001-17012024-CNA35-647-B	NT24_001		17	W0001--A1--A1	Experiments_2024	/g/pepperkok/tuechler/Experiments_2024/NT24_001/NT24-001-17012024-CNA35-647-B/W0001--A1--A1/P017--A1--A1	/g/pepperkok/tuechler/Experiments_2024/NT24_001/NT24-001-17012024-CNA35-647-B/W0001--A1--A1/P017--A1--A1	B	siFN1	ctrl	rep 1	4.71694e+09	4.00777e+09	3.40124e+09	1.21041e+07	1.12824e+07
199	A1	P018	NT24-001-17012024-CNA35-647-B--A1--A1--W0001--P018--T00001--Z001--C01.ome.tif	18	-0.672786	-1.84176	4665600	77871.1	NT24-001-17012024-CNA35-647-B	NT24_001		18	W0001--A1--A1	Experiments_2024	/g/pepperkok/tuechler/Experiments_2024/NT24_001/NT24-001-17012024-CNA35-647-B/W0001--A1--A1/P018--A1--A1	/g/pepperkok/tuechler/Experiments_2024/NT24_001/NT24-001-17012024-CNA35-647-B/W0001--A1--A1/P018--A1--A1	B	siFN1	ctrl	rep 1	5.10328e+09	4.39411e+09	3.78759e+09	1.90331e+07	1.82114e+07
26	A1	P020	NT24-001-17012024-CNA35-647-B--A1--A1--W0001--P020--T00001--Z001--C01.ome.tif	20	-1.06279	-2.05691	4665600	31789.1	NT24-001-17012024-CNA35-647-B	NT24_001		20	W0001--A1--A1	Experiments_2024	/g/pepperkok/tuechler/Experiments_2024/NT24_001/NT24-001-17012024-CNA35-647-B/W0001--A1--A1/P020--A1--A1	/g/pepperkok/tuechler/Experiments_2024/NT24_001/NT24-001-17012024-CNA35-647-B/W0001--A1--A1/P020--A1--A1	B	siFN1	ctrl	rep 1	2.0833e+09	1.37413e+09	7.67597e+08	2.9523e+07	2.87013e+07
118	A1	P021	NT24-001-17012024-CNA35-647-B--A1--A1--W0001--P021--T00001--Z001--C01.ome.tif	21	-0.880349	-2.017	4665600	54570.8	NT24-001-17012024-CNA35-647-B	NT24_001		21	W0001--A1--A1	Experiments_2024	/g/pepperkok/tuechler/Experiments_2024/NT24_001/NT24-001-17012024-CNA35-647-B/W0001--A1--A1/P021--A1--A1	/g/pepperkok/tuechler/Experiments_2024/NT24_001/NT24-001-17012024-CNA35-647-B/W0001--A1--A1/P021--A1--A1	B	siFN1	ctrl	rep 1	3.5763e+09	2.86713e+09	2.2606e+09	1.91576e+07	1.83359e+07
154	A1	P022	NT24-001-17012024-CNA35-647-B--A1--A1--W0001--P022--T00001--Z001--C01.ome.tif	22	-0.825564	-1.87746	4665600	64784.6	NT24-001-17012024-CNA35-647-B	NT24_001		22	W0001--A1--A1	Experiments_2024	/g/pepperkok/tuechler/Experiments_2024/NT24_001/NT24-001-17012024-CNA35-647-B/W0001--A1--A1/P022--A1--A1	/g/pepperkok/tuechler/Experiments_2024/NT24_001/NT24-001-17012024-CNA35-647-B/W0001--A1--A1/P022--A1--A1	B	siFN1	ctrl	rep 1	4.24566e+09	3.53649e+09	2.92996e+09	1.90257e+07	1.8204e+07
255	A1	P023	NT24-001-17012024-CNA35-647-B--A1--A1--W0001--P023--T00001--Z001--C01.ome.tif	23	-0.708013	-1.8288	4665600	70571.6	NT24-001-17012024-CNA35-647-B	NT24_001		23	W0001--A1--A1	Experiments_2024	/g/pepperkok/tuechler/Experiments_2024/NT24_001/NT24-001-17012024-CNA35-647-B/W0001--A1--A1/P023--A1--A1	/g/pepperkok/tuechler/Experiments_2024/NT24_001/NT24-001-17012024-CNA35-647-B/W0001--A1--A1/P023--A1--A1	B	siFN1	ctrl	rep 1	4.62491e+09	3.91574e+09	3.30921e+09	1.29773e+07	1.21556e+07
195	A1	P024	NT24-001-17012024-CNA35-647-B--A1--A1--W0001--P024--T00001--Z001--C01.ome.tif	24	-0.800027	-1.96842	4665600	63876.4	NT24-001-17012024-CNA35-647-B	NT24_001		24	W0001--A1--A1	Experiments_2024	/g/pepperkok/tuechler/Experiments_2024/NT24_001/NT24-001-17012024-CNA35-647-B/W0001--A1--A1/P024--A1--A1	/g/pepperkok/tuechler/Experiments_2024/NT24_001/NT24-001-17012024-CNA35-647-B/W0001--A1--A1/P024--A1--A1	B	siFN1	ctrl	rep 1	4.18614e+09	3.47697e+09	2.87044e+09	1.47202e+07	1.38985e+07
22	A1	P026	NT24-001-17012024-CNA35-647-B--A1--A1--W0001--P026--T00001--Z001--C01.ome.tif	26	-0.964805	-2.1088	4665600	26281	NT24-001-17012024-CNA35-647-B	NT24_001		26	W0001--A1--A1	Experiments_2024	/g/pepperkok/tuechler/Experiments_2024/NT24_001/NT24-001-17012024-CNA35-647-B/W0001--A1--A1/P026--A1--A1	/g/pepperkok/tuechler/Experiments_2024/NT24_001/NT24-001-17012024-CNA35-647-B/W0001--A1--A1/P026--A1--A1	B	siFN1	ctrl	rep 1	1.72233e+09	1.01316e+09	4.06629e+08	1.84832e+07	1.76615e+07
46	A1	P027	NT24-001-17012024-CNA35-647-B--A1--A1--W0001--P027--T00001--Z001--C01.ome.tif	27	-1.15225	-1.77135	4665600	38220.2	NT24-001-17012024-CNA35-647-B	NT24_001		27	W0001--A1--A1	Experiments_2024	/g/pepperkok/tuechler/Experiments_2024/NT24_001/NT24-001-17012024-CNA35-647-B/W0001--A1--A1/P027--A1--A1	/g/pepperkok/tuechler/Experiments_2024/NT24_001/NT24-001-17012024-CNA35-647-B/W0001--A1--A1/P027--A1--A1	B	siFN1	ctrl	rep 1	2.50476e+09	1.79559e+09	1.18906e+09	2.58491e+07	2.50274e+07
112	A1	P028	NT24-001-17012024-CNA35-647-B--A1--A1--W0001--P028--T00001--Z001--C01.ome.tif	28	-0.836081	-1.83837	4665600	49054.1	NT24-001-17012024-CNA35-647-B	NT24_001		28	W0001--A1--A1	Experiments_2024	/g/pepperkok/tuechler/Experiments_2024/NT24_001/NT24-001-17012024-CNA35-647-B/W0001--A1--A1/P028--A1--A1	/g/pepperkok/tuechler/Experiments_2024/NT24_001/NT24-001-17012024-CNA35-647-B/W0001--A1--A1/P028--A1--A1	B	siFN1	ctrl	rep 1	3.21476e+09	2.50559e+09	1.89906e+09	1.69559e+07	1.61342e+07
65	A1	P029	NT24-001-17012024-CNA35-647-B--A1--A1--W0001--P029--T00001--Z001--C01.ome.tif	29	-1.02461	-1.86643	4665600	52232.5	NT24-001-17012024-CNA35-647-B	NT24_001		29	W0001--A1--A1	Experiments_2024	/g/pepperkok/tuechler/Experiments_2024/NT24_001/NT24-001-17012024-CNA35-647-B/W0001--A1--A1/P029--A1--A1	/g/pepperkok/tuechler/Experiments_2024/NT24_001/NT24-001-17012024-CNA35-647-B/W0001--A1--A1/P029--A1--A1	B	siFN1	ctrl	rep 1	3.42306e+09	2.71389e+09	2.10736e+09	3.24209e+07	3.15992e+07
[truncated: 2,764 more rows]
