# Supplementary material for: Dynamic multi-omics and mechanistic modeling approach uncovers novel mechanisms of kidney fibrosis progression
Source: Mol Syst Biol. 2025 Jun 5;21(8):1030–65. doi: 10.1038/s44320-025-00116-2 (PMC12322177; doi:10.1038/s44320-025-00116-2)
Supplement: Supplementary file 11 — Dataset EV8 [file 44320_2025_116_MOESM11_ESM.xlsx]

## Sheet: legend
Dataset EV8: qPCR data
set
gene
sample.name
siRNA
time
treatment
average_value
DCt
DDCt
percentage
experiment
replicate
plate

## Sheet: data
set	gene	sample.name	siRNA	time	treatment	average_value	DCt	DDCt	percentage	experiment	replicate	plate
set1	GAPDH	siNeg9 48h	siNeg9	48h	ctrl	17.2752	0	0	100	NT23_009	A	1
set1	GAPDH	siNeg9 72h ctrl	siNeg9	72h	ctrl	18.4348	0	0	100	NT23_009	A	1
set1	GAPDH	siNeg9 72h TGF	siNeg9	72h	TGF	17.5988	0	0	100	NT23_009	A	1
set1	GAPDH	siNeg9 96h ctrl	siNeg9	96h	ctrl	17.3909	0	0	100	NT23_009	A	1
set1	GAPDH	siNeg9 96h TGF	siNeg9	96h	TGF	18.2175	0	0	100	NT23_009	A	1
set1	GAPDH	siHNF4G 48h	siHNF4G	48h	ctrl	17.5591	0	0	100	NT23_009	A	1
set1	GAPDH	siHNF4G 72h ctrl	siHNF4G	72h	ctrl	18.1263	0	0	100	NT23_009	A	1
set1	GAPDH	siHNF4G 72h TGF	siHNF4G	72h	TGF	18.6426	0	0	100	NT23_009	A	1
set1	GAPDH	siHNF4G 96h ctrl	siHNF4G	96h	ctrl	17.7449	0	0	100	NT23_009	A	1
set1	GAPDH	siHNF4G 96h TGF	siHNF4G	96h	TGF	18.0311	0	0	100	NT23_009	A	1
set1	HNF4G	siNeg9 48h	siNeg9	48h	ctrl	27.023	9.74779	0	100	NT23_009	A	1
set1	HNF4G	siNeg9 72h ctrl	siNeg9	72h	ctrl	27.4133	8.9785	-0.769285	170.442	NT23_009	A	1
set1	HNF4G	siNeg9 72h TGF	siNeg9	72h	TGF	27.3936	9.7948	0.0470168	96.7936	NT23_009	A	1
set1	HNF4G	siNeg9 96h ctrl	siNeg9	96h	ctrl	26.5912	9.20021	-0.547579	146.163	NT23_009	A	1
set1	HNF4G	siNeg9 96h TGF	siNeg9	96h	TGF	27.6432	9.42569	-0.322093	125.014	NT23_009	A	1
set1	HNF4G	siHNF4G 48h	siHNF4G	48h	ctrl	28.7418	11.1828	1.43497	36.9856	NT23_009	A	1
set1	HNF4G	siHNF4G 72h ctrl	siHNF4G	72h	ctrl	28.8546	10.7283	0.980499	50.6804	NT23_009	A	1
set1	HNF4G	siHNF4G 72h TGF	siHNF4G	72h	TGF	29.5774	10.9348	1.18699	43.9219	NT23_009	A	1
set1	HNF4G	siHNF4G 96h ctrl	siHNF4G	96h	ctrl	28.0466	10.3017	0.553951	68.1152	NT23_009	A	1
set1	HNF4G	siHNF4G 96h TGF	siHNF4G	96h	TGF	28.7295	10.6983	0.950534	51.7441	NT23_009	A	1
set1	COL1A1	siNeg9 48h	siNeg9	48h	ctrl	17.9294	0.654161	0	100	NT23_009	A	1
set1	COL1A1	siNeg9 72h ctrl	siNeg9	72h	ctrl	18.1377	-0.297085	-0.951246	193.354	NT23_009	A	1
set1	COL1A1	siNeg9 72h TGF	siNeg9	72h	TGF	16.3645	-1.23427	-1.88843	370.231	NT23_009	A	1
set1	COL1A1	siNeg9 96h ctrl	siNeg9	96h	ctrl	17.1674	-0.223513	-0.877675	183.741	NT23_009	A	1
set1	COL1A1	siNeg9 96h TGF	siNeg9	96h	TGF	16.421	-1.79651	-2.45067	546.67	NT23_009	A	1
set1	COL1A1	siHNF4G 48h	siHNF4G	48h	ctrl	18.3574	0.798327	0.144166	90.4903	NT23_009	A	1
set1	COL1A1	siHNF4G 72h ctrl	siHNF4G	72h	ctrl	18.2973	0.171003	-0.483159	139.78	NT23_009	A	1
set1	COL1A1	siHNF4G 72h TGF	siHNF4G	72h	TGF	17.0445	-1.59808	-2.25224	476.423	NT23_009	A	1
set1	COL1A1	siHNF4G 96h ctrl	siHNF4G	96h	ctrl	17.1952	-0.549718	-1.20388	230.358	NT23_009	A	1
set1	COL1A1	siHNF4G 96h TGF	siHNF4G	96h	TGF	16.332	-1.69909	-2.35325	510.975	NT23_009	A	1
set1	GAPDH	siNeg9 48h	siNeg9	48h	ctrl	17.4959	0	0	100	NT23_009	A	2
set1	GAPDH	siNeg9 72h ctrl	siNeg9	72h	ctrl	18.455	0	0	100	NT23_009	A	2
set1	GAPDH	siNeg9 72h TGF	siNeg9	72h	TGF	17.9675	0	0	100	NT23_009	A	2
set1	GAPDH	siNeg9 96h ctrl	siNeg9	96h	ctrl	17.912	0	0	100	NT23_009	A	2
set1	GAPDH	siNeg9 96h TGF	siNeg9	96h	TGF	18.7208	0	0	100	NT23_009	A	2
set1	GAPDH	siFLI1 48h	siFLI1	48h	ctrl	17.7979	0	0	100	NT23_009	A	2
set1	GAPDH	siFLI1 72h ctrl	siFLI1	72h	ctrl	18.4672	0	0	100	NT23_009	A	2
set1	GAPDH	siFLI1 72h TGF	siFLI1	72h	TGF	18.7383	0	0	100	NT23_009	A	2
set1	GAPDH	siFLI1 96h ctrl	siFLI1	96h	ctrl	18.8883	0	0	100	NT23_009	A	2
set1	GAPDH	siFLI1 96h TGF	siFLI1	96h	TGF	18.8534	0	0	100	NT23_009	A	2
set1	FLI1	siNeg9 48h	siNeg9	48h	ctrl	24.178	6.6821	0	100	NT23_009	A	2
set1	FLI1	siNeg9 72h ctrl	siNeg9	72h	ctrl	24.7099	6.25488	-0.427223	134.464	NT23_009	A	2
set1	FLI1	siNeg9 72h TGF	siNeg9	72h	TGF	24.5987	6.63118	-0.0509268	103.593	NT23_009	A	2
set1	FLI1	siNeg9 96h ctrl	siNeg9	96h	ctrl	24.3431	6.43108	-0.251026	119.005	NT23_009	A	2
set1	FLI1	siNeg9 96h TGF	siNeg9	96h	TGF	24.9666	6.24586	-0.436248	135.308	NT23_009	A	2
set1	FLI1	siFLI1 48h	siFLI1	48h	ctrl	27.4738	9.67593	2.99383	12.5536	NT23_009	A	2
set1	FLI1	siFLI1 72h ctrl	siFLI1	72h	ctrl	27.7913	9.32415	2.64205	16.0201	NT23_009	A	2
set1	FLI1	siFLI1 72h TGF	siFLI1	72h	TGF	28.1863	9.44802	2.76591	14.702	NT23_009	A	2
set1	FLI1	siFLI1 96h ctrl	siFLI1	96h	ctrl	27.8007	8.91243	2.23033	21.311	NT23_009	A	2
set1	FLI1	siFLI1 96h TGF	siFLI1	96h	TGF	27.9833	9.12988	2.44778	18.3293	NT23_009	A	2
set1	COL1A1	siNeg9 48h	siNeg9	48h	ctrl	18.2385	0.742549	0	100	NT23_009	A	2
set1	COL1A1	siNeg9 72h ctrl	siNeg9	72h	ctrl	18.4073	-0.0477352	-0.790284	172.941	NT23_009	A	2
set1	COL1A1	siNeg9 72h TGF	siNeg9	72h	TGF	16.8791	-1.08838	-1.83093	355.767	NT23_009	A	2
set1	COL1A1	siNeg9 96h ctrl	siNeg9	96h	ctrl	17.5406	-0.371437	-1.11399	216.443	NT23_009	A	2
set1	COL1A1	siNeg9 96h TGF	siNeg9	96h	TGF	16.8348	-1.886	-2.62855	618.405	NT23_009	A	2
set1	COL1A1	siFLI1 48h	siFLI1	48h	ctrl	18.2326	0.434771	-0.307778	123.78	NT23_009	A	2
set1	COL1A1	siFLI1 72h ctrl	siFLI1	72h	ctrl	18.2064	-0.260748	-1.0033	200.458	NT23_009	A	2
set1	COL1A1	siFLI1 72h TGF	siFLI1	72h	TGF	17.1189	-1.61938	-2.36193	514.057	NT23_009	A	2
set1	COL1A1	siFLI1 96h ctrl	siFLI1	96h	ctrl	17.7906	-1.09774	-1.84028	358.081	NT23_009	A	2
set1	COL1A1	siFLI1 96h TGF	siFLI1	96h	TGF	16.519	-2.3344	-3.07695	843.827	NT23_009	A	2
set1	GAPDH	0h		0h	ctrl	17.5052	0	0	100	NT23_010	B	3
set1	GAPDH	siNeg9 48h	siNeg9	48h	ctrl	17.775	0	0	100	NT23_010	B	3
set1	GAPDH	siNeg9 72h ctrl	siNeg9	72h	ctrl	17.8217	0	0	100	NT23_010	B	3
set1	GAPDH	siNeg9 72h TGF	siNeg9	72h	TGF	18.1129	0	0	100	NT23_010	B	3
set1	GAPDH	siNeg9 96h ctrl	siNeg9	96h	ctrl	18.2492	0	0	100	NT23_010	B	3
set1	GAPDH	siNeg9 96h TGF	siNeg9	96h	TGF	18.4732	0	0	100	NT23_010	B	3
set1	GAPDH	siFLI1 48h	siFLI1	48h	ctrl	17.5544	0	0	100	NT23_010	B	3
set1	GAPDH	siFLI1 72h ctrl	siFLI1	72h	ctrl	19.4572	0	0	100	NT23_010	B	3
set1	GAPDH	siFLI1 72h TGF	siFLI1	72h	TGF	18.9938	0	0	100	NT23_010	B	3
set1	GAPDH	siFLI1 96h ctrl	siFLI1	96h	ctrl	18.7312	0	0	100	NT23_010	B	3
set1	GAPDH	siFLI1 96h TGF	siFLI1	96h	TGF	18.6582	0	0	100	NT23_010	B	3
set1	GAPDH	siHNF4G 48h	siHNF4G	48h	ctrl	17.4592	0	0	100	NT23_010	B	3
set1	GAPDH	siHNF4G 72h ctrl	siHNF4G	72h	ctrl	18.0409	0	0	100	NT23_010	B	3
set1	GAPDH	siHNF4G 72h TGF	siHNF4G	72h	TGF	18.6236	0	0	100	NT23_010	B	3
set1	GAPDH	siHNF4G 96h ctrl	siHNF4G	96h	ctrl	18.2506	0	0	100	NT23_010	B	3
set1	GAPDH	siHNF4G 96h TGF	siHNF4G	96h	TGF	18.3691	0	0	100	NT23_010	B	3
set1	FLI1	0h		0h	ctrl	24.3188	6.81356	0.255865	83.7485	NT23_010	B	3
set1	FLI1	siNeg9 48h	siNeg9	48h	ctrl	24.3327	6.55769	0	100	NT23_010	B	3
set1	FLI1	siNeg9 72h ctrl	siNeg9	72h	ctrl	23.9628	6.14109	-0.416603	133.478	NT23_010	B	3
set1	FLI1	siNeg9 72h TGF	siNeg9	72h	TGF	24.2423	6.12939	-0.428307	134.565	NT23_010	B	3
set1	FLI1	siNeg9 96h ctrl	siNeg9	96h	ctrl	24.1091	5.85987	-0.697824	162.206	NT23_010	B	3
set1	FLI1	siNeg9 96h TGF	siNeg9	96h	TGF	24.7042	6.23096	-0.326736	125.417	NT23_010	B	3
set1	FLI1	siFLI1 48h	siFLI1	48h	ctrl	26.9485	9.39408	2.83639	14.0011	NT23_010	B	3
set1	FLI1	siFLI1 72h ctrl	siFLI1	72h	ctrl	28.3856	8.92843	2.37073	19.3347	NT23_010	B	3
set1	FLI1	siFLI1 72h TGF	siFLI1	72h	TGF	27.8327	8.83884	2.28115	20.5734	NT23_010	B	3
set1	FLI1	siFLI1 96h ctrl	siFLI1	96h	ctrl	27.5175	8.78628	2.22859	21.3367	NT23_010	B	3
set1	FLI1	siFLI1 96h TGF	siFLI1	96h	TGF	27.6888	9.0306	2.47291	18.0128	NT23_010	B	3
set1	COL1A1	0h		0h	ctrl	16.9545	-0.550747	-0.784424	172.24	NT23_010	B	3
set1	COL1A1	siNeg9 48h	siNeg9	48h	ctrl	18.0086	0.233677	0	100	NT23_010	B	3
set1	COL1A1	siNeg9 72h ctrl	siNeg9	72h	ctrl	17.1651	-0.656586	-0.890263	185.351	NT23_010	B	3
set1	COL1A1	siNeg9 72h TGF	siNeg9	72h	TGF	15.9963	-2.11659	-2.35027	509.919	NT23_010	B	3
set1	COL1A1	siNeg9 96h ctrl	siNeg9	96h	ctrl	17.0952	-1.15404	-1.38772	261.665	NT23_010	B	3
set1	COL1A1	siNeg9 96h TGF	siNeg9	96h	TGF	16.0877	-2.38551	-2.61918	614.402	NT23_010	B	3
set1	COL1A1	siFLI1 48h	siFLI1	48h	ctrl	17.8173	0.262873	0.0291958	97.9966	NT23_010	B	3
set1	COL1A1	siFLI1 72h ctrl	siFLI1	72h	ctrl	18.5701	-0.887075	-1.12075	217.46	NT23_010	B	3
set1	COL1A1	siFLI1 72h TGF	siFLI1	72h	TGF	16.5714	-2.4224	-2.65608	630.317	NT23_010	B	3
set1	COL1A1	siFLI1 96h ctrl	siFLI1	96h	ctrl	17.3774	-1.35382	-1.58749	300.527	NT23_010	B	3
set1	COL1A1	siFLI1 96h TGF	siFLI1	96h	TGF	16.0461	-2.61209	-2.84576	718.887	NT23_010	B	3
set1	COL1A1	siHNF4G 48h	siHNF4G	48h	ctrl	17.2873	-0.171887	-0.405564	132.461	NT23_010	B	3
set1	COL1A1	siHNF4G 72h ctrl	siHNF4G	72h	ctrl	17.4075	-0.6334	-0.867077	182.396	NT23_010	B	3
set1	COL1A1	siHNF4G 72h TGF	siHNF4G	72h	TGF	16.5921	-2.03148	-2.26516	480.708	NT23_010	B	3
set1	COL1A1	siHNF4G 96h ctrl	siHNF4G	96h	ctrl	17.436	-0.814577	-1.04825	206.803	NT23_010	B	3
set1	COL1A1	siHNF4G 96h TGF	siHNF4G	96h	TGF	16.0861	-2.28297	-2.51665	572.251	NT23_010	B	3
set1	ID2	0h		0h	ctrl	23.0706	5.56539	-1.02942	204.12	NT23_010	B	3
set1	ID2	siNeg9 48h	siNeg9	48h	ctrl	24.3698	6.59481	0	100	NT23_010	B	3
set1	ID2	siNeg9 72h ctrl	siNeg9	72h	ctrl	23.8582	6.03652	-0.558296	147.253	NT23_010	B	3
set1	ID2	siNeg9 72h TGF	siNeg9	72h	TGF	24.4614	6.34845	-0.246367	118.622	NT23_010	B	3
set1	ID2	siNeg9 96h ctrl	siNeg9	96h	ctrl	24.2833	6.0341	-0.560717	147.5	NT23_010	B	3
set1	ID2	siNeg9 96h TGF	siNeg9	96h	TGF	23.9382	5.46497	-1.12984	218.835	NT23_010	B	3
set1	ID2	siFLI1 48h	siFLI1	48h	ctrl	24.2571	6.7027	0.107883	92.7948	NT23_010	B	3
set1	ID2	siFLI1 72h ctrl	siFLI1	72h	ctrl	25.6951	6.23788	-0.35693	128.07	NT23_010	B	3
set1	ID2	siFLI1 72h TGF	siFLI1	72h	TGF	25.5622	6.5684	-0.0264091	101.847	NT23_010	B	3
set1	ID2	siFLI1 96h ctrl	siFLI1	96h	ctrl	24.8178	6.08668	-0.508135	142.221	NT23_010	B	3
set1	ID2	siFLI1 96h TGF	siFLI1	96h	TGF	24.2099	5.55173	-1.04308	206.062	NT23_010	B	3
set1	IGFBP3	0h		0h	ctrl	23.0249	5.51966	-1.68978	322.608	NT23_010	B	3
set1	IGFBP3	siNeg9 48h	siNeg9	48h	ctrl	24.9844	7.20944	0	100	NT23_010	B	3
set1	IGFBP3	siNeg9 72h ctrl	siNeg9	72h	ctrl	24.5782	6.75652	-0.452925	136.881	NT23_010	B	3
set1	IGFBP3	siNeg9 72h TGF	siNeg9	72h	TGF	23.7545	5.64152	-1.56792	296.477	NT23_010	B	3
set1	IGFBP3	siNeg9 96h ctrl	siNeg9	96h	ctrl	25.0556	6.80635	-0.40309	132.234	NT23_010	B	3
set1	IGFBP3	siNeg9 96h TGF	siNeg9	96h	TGF	24.7096	6.23634	-0.973103	196.306	NT23_010	B	3
set1	IGFBP3	siFLI1 48h	siFLI1	48h	ctrl	24.7643	7.20991	0.000469208	99.9675	NT23_010	B	3
set1	IGFBP3	siFLI1 72h ctrl	siFLI1	72h	ctrl	25.6808	6.22355	-0.985897	198.054	NT23_010	B	3
set1	IGFBP3	siFLI1 72h TGF	siFLI1	72h	TGF	24.3792	5.38534	-1.8241	354.086	NT23_010	B	3
set1	IGFBP3	siFLI1 96h ctrl	siFLI1	96h	ctrl	25.2991	6.56792	-0.641521	155.997	NT23_010	B	3
set1	IGFBP3	siFLI1 96h TGF	siFLI1	96h	TGF	24.2173	5.55905	-1.65039	313.919	NT23_010	B	3
set1	HNF4G	0h		0h	ctrl	27.9678	10.4626	-0.627434	154.481	NT23_010	B	3
set1	HNF4G	siNeg9 48h	siNeg9	48h	ctrl	28.865	11.09	0	100	NT23_010	B	3
set1	HNF4G	siNeg9 72h ctrl	siNeg9	72h	ctrl	27.9251	10.1033	-0.986681	198.162	NT23_010	B	3
set1	HNF4G	siNeg9 72h TGF	siNeg9	72h	TGF	28.6244	10.5114	-0.578598	149.34	NT23_010	B	3
set1	HNF4G	siNeg9 96h ctrl	siNeg9	96h	ctrl	27.8911	9.64191	-1.44811	272.851	NT23_010	B	3
set1	HNF4G	siNeg9 96h TGF	siNeg9	96h	TGF	28.9322	10.459	-0.631014	154.865	NT23_010	B	3
set1	HNF4G	siHNF4G 48h	siHNF4G	48h	ctrl	29.8913	12.4321	1.34206	39.4456	NT23_010	B	3
set1	HNF4G	siHNF4G 72h ctrl	siHNF4G	72h	ctrl	30.0237	11.9828	0.89282	53.856	NT23_010	B	3
set1	HNF4G	siHNF4G 72h TGF	siHNF4G	72h	TGF	30.8572	12.2336	1.14354	45.2647	NT23_010	B	3
set1	HNF4G	siHNF4G 96h ctrl	siHNF4G	96h	ctrl	29.6692	11.4186	0.328539	79.6343	NT23_010	B	3
set1	HNF4G	siHNF4G 96h TGF	siHNF4G	96h	TGF	30.075	11.7059	0.61591	65.2518	NT23_010	B	3
set1	SPHK1	0h		0h	ctrl	22.3608	4.8556	0.310843	80.6171	NT23_010	B	3
set1	SPHK1	siNeg9 48h	siNeg9	48h	ctrl	22.3197	4.54476	0	100	NT23_010	B	3
set1	SPHK1	siNeg9 72h ctrl	siNeg9	72h	ctrl	22.654	4.8323	0.28754	81.9298	NT23_010	B	3
set1	SPHK1	siNeg9 72h TGF	siNeg9	72h	TGF	21.5101	3.39716	-1.1476	221.545	NT23_010	B	3
set1	SPHK1	siNeg9 96h ctrl	siNeg9	96h	ctrl	23.1271	4.87788	0.333122	79.3817	NT23_010	B	3
set1	SPHK1	siNeg9 96h TGF	siNeg9	96h	TGF	22.1796	3.70637	-0.83839	178.805	NT23_010	B	3
set1	SPHK1	siHNF4G 48h	siHNF4G	48h	ctrl	22.6781	5.21889	0.674137	62.6707	NT23_010	B	3
set1	SPHK1	siHNF4G 72h ctrl	siHNF4G	72h	ctrl	22.8878	4.84691	0.302153	81.1041	NT23_010	B	3
set1	SPHK1	siHNF4G 72h TGF	siHNF4G	72h	TGF	22.2516	3.62806	-0.916698	188.779	NT23_010	B	3
set1	SPHK1	siHNF4G 96h ctrl	siHNF4G	96h	ctrl	23.1167	4.86608	0.321321	80.0336	NT23_010	B	3
set1	SPHK1	siHNF4G 96h TGF	siHNF4G	96h	TGF	22.2171	3.84796	-0.696802	162.091	NT23_010	B	3
set1	GAPDH	0h		0h	ctrl	17.3461	0	0	100	NT23_010	C	4
set1	GAPDH	siNeg9 48h	siNeg9	48h	ctrl	17.7871	0	0	100	NT23_010	C	4
set1	GAPDH	siNeg9 72h ctrl	siNeg9	72h	ctrl	17.8932	0	0	100	NT23_010	C	4
set1	GAPDH	siNeg9 72h TGF	siNeg9	72h	TGF	17.9975	0	0	100	NT23_010	C	4
set1	GAPDH	siNeg9 96h ctrl	siNeg9	96h	ctrl	18.3101	0	0	100	NT23_010	C	4
set1	GAPDH	siNeg9 96h TGF	siNeg9	96h	TGF	18.5503	0	0	100	NT23_010	C	4
set1	GAPDH	siFLI1 48h	siFLI1	48h	ctrl	19.1075	0	0	100	NT23_010	C	4
set1	GAPDH	siFLI1 72h ctrl	siFLI1	72h	ctrl	18.826	0	0	100	NT23_010	C	4
set1	GAPDH	siFLI1 72h TGF	siFLI1	72h	TGF	18.4901	0	0	100	NT23_010	C	4
set1	GAPDH	siFLI1 96h ctrl	siFLI1	96h	ctrl	18.9529	0	0	100	NT23_010	C	4
set1	GAPDH	siFLI1 96h TGF	siFLI1	96h	TGF	18.5939	0	0	100	NT23_010	C	4
set1	GAPDH	siHNF4G 48h	siHNF4G	48h	ctrl	17.8091	0	0	100	NT23_010	C	4
set1	GAPDH	siHNF4G 72h ctrl	siHNF4G	72h	ctrl	19.1014	0	0	100	NT23_010	C	4
set1	GAPDH	siHNF4G 72h TGF	siHNF4G	72h	TGF	19.2604	0	0	100	NT23_010	C	4
set1	GAPDH	siHNF4G 96h ctrl	siHNF4G	96h	ctrl	18.8811	0	0	100	NT23_010	C	4
set1	GAPDH	siHNF4G 96h TGF	siHNF4G	96h	TGF	18.4244	0	0	100	NT23_010	C	4
set1	FLI1	0h		0h	ctrl	24.0809	6.7348	0.615093	65.2888	NT23_010	C	4
set1	FLI1	siNeg9 48h	siNeg9	48h	ctrl	23.9068	6.11971	0	100	NT23_010	C	4
set1	FLI1	siNeg9 72h ctrl	siNeg9	72h	ctrl	23.75	5.85678	-0.262928	119.991	NT23_010	C	4
set1	FLI1	siNeg9 72h TGF	siNeg9	72h	TGF	23.8821	5.8846	-0.235113	117.7	NT23_010	C	4
set1	FLI1	siNeg9 96h ctrl	siNeg9	96h	ctrl	24.0343	5.72429	-0.39542	131.533	NT23_010	C	4
set1	FLI1	siNeg9 96h TGF	siNeg9	96h	TGF	24.4707	5.92038	-0.199327	114.816	NT23_010	C	4
set1	FLI1	siFLI1 48h	siFLI1	48h	ctrl	27.6528	8.54527	2.42556	18.6137	NT23_010	C	4
set1	FLI1	siFLI1 72h ctrl	siFLI1	72h	ctrl	27.4602	8.63418	2.51447	17.5013	NT23_010	C	4
set1	FLI1	siFLI1 72h TGF	siFLI1	72h	TGF	27.2551	8.76497	2.64526	15.9845	NT23_010	C	4
set1	FLI1	siFLI1 96h ctrl	siFLI1	96h	ctrl	27.6501	8.69725	2.57754	16.7527	NT23_010	C	4
set1	FLI1	siFLI1 96h TGF	siFLI1	96h	TGF	27.8327	9.23873	3.11902	11.5102	NT23_010	C	4
set1	FLI1	siHNF4G 48h	siHNF4G	48h	ctrl	24.3252	6.51611	0.396396	75.9754	NT23_010	C	4
set1	FLI1	siHNF4G 72h ctrl	siHNF4G	72h	ctrl	24.4245	5.32311	-0.796602	173.701	NT23_010	C	4
set1	FLI1	siHNF4G 72h TGF	siHNF4G	72h	TGF	24.7926	5.5322	-0.587507	150.265	NT23_010	C	4
set1	FLI1	siHNF4G 96h ctrl	siHNF4G	96h	ctrl	24.1891	5.30799	-0.811718	175.53	NT23_010	C	4
set1	FLI1	siHNF4G 96h TGF	siHNF4G	96h	TGF	24.2218	5.79742	-0.32229	125.031	NT23_010	C	4
set1	COL1A1	0h		0h	ctrl	17.0518	-0.294273	-0.744152	167.499	NT23_010	C	4
set1	COL1A1	siNeg9 48h	siNeg9	48h	ctrl	18.237	0.449879	0	100	NT23_010	C	4
set1	COL1A1	siNeg9 72h ctrl	siNeg9	72h	ctrl	17.5094	-0.383827	-0.833706	178.226	NT23_010	C	4
set1	COL1A1	siNeg9 72h TGF	siNeg9	72h	TGF	16.1141	-1.8834	-2.33328	503.95	NT23_010	C	4
set1	COL1A1	siNeg9 96h ctrl	siNeg9	96h	ctrl	17.5361	-0.773956	-1.22383	233.567	NT23_010	C	4
set1	COL1A1	siNeg9 96h TGF	siNeg9	96h	TGF	16.5396	-2.01075	-2.46063	550.457	NT23_010	C	4
set1	COL1A1	siFLI1 48h	siFLI1	48h	ctrl	19.0905	-0.0170135	-0.466892	138.213	NT23_010	C	4
set1	COL1A1	siFLI1 72h ctrl	siFLI1	72h	ctrl	18.4988	-0.327185	-0.777063	171.364	NT23_010	C	4
set1	COL1A1	siFLI1 72h TGF	siFLI1	72h	TGF	16.4771	-2.01308	-2.46296	551.348	NT23_010	C	4
set1	COL1A1	siFLI1 96h ctrl	siFLI1	96h	ctrl	18.0365	-0.916328	-1.36621	257.792	NT23_010	C	4
set1	COL1A1	siFLI1 96h TGF	siFLI1	96h	TGF	16.6769	-1.91704	-2.36692	515.839	NT23_010	C	4
set1	COL1A1	siHNF4G 48h	siHNF4G	48h	ctrl	18.6722	0.863149	0.41327	75.0919	NT23_010	C	4
set1	COL1A1	siHNF4G 72h ctrl	siHNF4G	72h	ctrl	18.8446	-0.256859	-0.706738	163.211	NT23_010	C	4
set1	COL1A1	siHNF4G 72h TGF	siHNF4G	72h	TGF	17.4632	-1.79723	-2.24711	474.73	NT23_010	C	4
set1	COL1A1	siHNF4G 96h ctrl	siHNF4G	96h	ctrl	18.0339	-0.847116	-1.297	245.717	NT23_010	C	4
set1	COL1A1	siHNF4G 96h TGF	siHNF4G	96h	TGF	16.8822	-1.54211	-1.99199	397.785	NT23_010	C	4
set1	ID2	0h		0h	ctrl	23.0317	5.68558	-0.923603	189.685	NT23_010	C	4
set1	ID2	siNeg9 48h	siNeg9	48h	ctrl	24.3963	6.60919	0	100	NT23_010	C	4
set1	ID2	siNeg9 72h ctrl	siNeg9	72h	ctrl	24.0418	6.14854	-0.460649	137.616	NT23_010	C	4
set1	ID2	siNeg9 72h TGF	siNeg9	72h	TGF	24.3456	6.3481	-0.261087	119.838	NT23_010	C	4
set1	ID2	siNeg9 96h ctrl	siNeg9	96h	ctrl	24.5776	6.26754	-0.341644	126.72	NT23_010	C	4
set1	ID2	siNeg9 96h TGF	siNeg9	96h	TGF	24.0242	5.47391	-1.13528	219.661	NT23_010	C	4
set1	ID2	siFLI1 48h	siFLI1	48h	ctrl	25.6611	6.55359	-0.0555935	103.929	NT23_010	C	4
set1	ID2	siFLI1 72h ctrl	siFLI1	72h	ctrl	25.1296	6.30354	-0.305647	123.597	NT23_010	C	4
set1	ID2	siFLI1 72h TGF	siFLI1	72h	TGF	25.0179	6.52779	-0.0813961	105.804	NT23_010	C	4
set1	ID2	siFLI1 96h ctrl	siFLI1	96h	ctrl	25.1382	6.18534	-0.423849	134.15	NT23_010	C	4
set1	ID2	siFLI1 96h TGF	siFLI1	96h	TGF	24.2059	5.61198	-0.99721	199.614	NT23_010	C	4
set1	IGFBP3	0h		0h	ctrl	23.1465	5.80039	-1.42644	268.783	NT23_010	C	4
set1	IGFBP3	siNeg9 48h	siNeg9	48h	ctrl	25.0139	7.22683	0	100	NT23_010	C	4
set1	IGFBP3	siNeg9 72h ctrl	siNeg9	72h	ctrl	24.7598	6.8666	-0.360229	128.363	NT23_010	C	4
set1	IGFBP3	siNeg9 72h TGF	siNeg9	72h	TGF	23.8989	5.90139	-1.32544	250.609	NT23_010	C	4
set1	IGFBP3	siNeg9 96h ctrl	siNeg9	96h	ctrl	25.3316	7.02155	-0.20528	115.291	NT23_010	C	4
set1	IGFBP3	siNeg9 96h TGF	siNeg9	96h	TGF	24.7041	6.15379	-1.07304	210.386	NT23_010	C	4
set1	IGFBP3	siFLI1 48h	siFLI1	48h	ctrl	25.7473	6.63976	-0.587069	150.219	NT23_010	C	4
set1	IGFBP3	siFLI1 72h ctrl	siFLI1	72h	ctrl	25.2737	6.44769	-0.779135	171.61	NT23_010	C	4
set1	IGFBP3	siFLI1 72h TGF	siFLI1	72h	TGF	24.0053	5.51519	-1.71163	327.532	NT23_010	C	4
set1	IGFBP3	siFLI1 96h ctrl	siFLI1	96h	ctrl	25.6986	6.74573	-0.481102	139.581	NT23_010	C	4
set1	IGFBP3	siFLI1 96h TGF	siFLI1	96h	TGF	24.9164	6.32248	-0.904343	187.169	NT23_010	C	4
set1	HNF4G	0h		0h	ctrl	28.0865	10.7404	-0.0438633	103.087	NT23_010	C	4
set1	HNF4G	siNeg9 48h	siNeg9	48h	ctrl	28.5713	10.7842	0	100	NT23_010	C	4
set1	HNF4G	siNeg9 72h ctrl	siNeg9	72h	ctrl	27.8667	9.97344	-0.810808	175.419	NT23_010	C	4
set1	HNF4G	siNeg9 72h TGF	siNeg9	72h	TGF	28.2187	10.2212	-0.563065	147.74	NT23_010	C	4
set1	HNF4G	siNeg9 96h ctrl	siNeg9	96h	ctrl	27.9611	9.65105	-1.1332	219.344	NT23_010	C	4
set1	HNF4G	siNeg9 96h TGF	siNeg9	96h	TGF	29.0044	10.4541	-0.330189	125.718	NT23_010	C	4
set1	HNF4G	siFLI1 48h	siFLI1	48h	ctrl	29.2172	10.1097	-0.674556	159.611	NT23_010	C	4
set1	HNF4G	siFLI1 72h ctrl	siFLI1	72h	ctrl	28.9476	10.1216	-0.66267	158.301	NT23_010	C	4
set1	HNF4G	siFLI1 72h TGF	siFLI1	72h	TGF	29.3332	10.843	0.0587769	96.0078	NT23_010	C	4
set1	HNF4G	siFLI1 96h ctrl	siFLI1	96h	ctrl	29.0815	10.1287	-0.655547	157.521	NT23_010	C	4
set1	HNF4G	siFLI1 96h TGF	siFLI1	96h	TGF	28.9603	10.3663	-0.417921	133.6	NT23_010	C	4
set1	HNF4G	siHNF4G 48h	siHNF4G	48h	ctrl	30.6997	12.8906	2.10636	23.2232	NT23_010	C	4
set1	HNF4G	siHNF4G 72h ctrl	siHNF4G	72h	ctrl	30.8378	11.7363	0.952095	51.6881	NT23_010	C	4
set1	HNF4G	siHNF4G 72h TGF	siHNF4G	72h	TGF	30.9735	11.7132	0.928911	52.5255	NT23_010	C	4
set1	HNF4G	siHNF4G 96h ctrl	siHNF4G	96h	ctrl	30.4932	11.6121	0.827868	56.3361	NT23_010	C	4
set1	HNF4G	siHNF4G 96h TGF	siHNF4G	96h	TGF	30.413	11.9887	1.20443	43.3942	NT23_010	C	4
set1	SPHK1	0h		0h	ctrl	22.7416	5.39548	0.56904	67.4065	NT23_010	C	4
set1	SPHK1	siNeg9 48h	siNeg9	48h	ctrl	22.6135	4.82644	0	100	NT23_010	C	4
set1	SPHK1	siNeg9 72h ctrl	siNeg9	72h	ctrl	22.9942	5.10093	0.274494	82.674	NT23_010	C	4
set1	SPHK1	siNeg9 72h TGF	siNeg9	72h	TGF	21.7728	3.7753	-1.05113	207.215	NT23_010	C	4
set1	SPHK1	siNeg9 96h ctrl	siNeg9	96h	ctrl	23.493	5.18297	0.356535	78.1038	NT23_010	C	4
set1	SPHK1	siNeg9 96h TGF	siNeg9	96h	TGF	22.4616	3.91126	-0.915174	188.58	NT23_010	C	4
set1	SPHK1	siHNF4G 48h	siHNF4G	48h	ctrl	23.1332	5.32408	0.497643	70.8263	NT23_010	C	4
set1	SPHK1	siHNF4G 72h ctrl	siHNF4G	72h	ctrl	24.3645	5.2631	0.436665	73.8841	NT23_010	C	4
set1	SPHK1	siHNF4G 72h TGF	siHNF4G	72h	TGF	23.1953	3.93488	-0.891556	185.518	NT23_010	C	4
set1	SPHK1	siHNF4G 96h ctrl	siHNF4G	96h	ctrl	24.1969	5.31583	0.489397	71.2323	NT23_010	C	4
set1	SPHK1	siHNF4G 96h TGF	siHNF4G	96h	TGF	22.5173	4.09296	-0.733477	166.264	NT23_010	C	4
set1	E2F1	0h		0h	ctrl	24.2904	6.94432	0.0118103	99.1847	NT23_010	C	4
set1	E2F1	siNeg9 48h	siNeg9	48h	ctrl	24.7196	6.93251	0	100	NT23_010	C	4
set1	E2F1	siNeg9 72h ctrl	siNeg9	72h	ctrl	24.2306	6.33731	-0.595196	151.068	NT23_010	C	4
set1	E2F1	siNeg9 72h TGF	siNeg9	72h	TGF	24.1144	6.11688	-0.815628	176.006	NT23_010	C	4
set1	E2F1	siNeg9 96h ctrl	siNeg9	96h	ctrl	24.3646	6.05451	-0.877996	183.782	NT23_010	C	4
set1	E2F1	siNeg9 96h TGF	siNeg9	96h	TGF	24.4539	5.90357	-1.02894	204.052	NT23_010	C	4
set1	E2F1	siFLI1 48h	siFLI1	48h	ctrl	25.9845	6.87695	-0.0555592	103.926	NT23_010	C	4
set1	E2F1	siFLI1 72h ctrl	siFLI1	72h	ctrl	25.4253	6.59929	-0.333216	125.982	NT23_010	C	4
set1	E2F1	siFLI1 72h TGF	siFLI1	72h	TGF	24.7182	6.22802	-0.704489	162.957	NT23_010	C	4
set1	E2F1	siFLI1 96h ctrl	siFLI1	96h	ctrl	24.9939	6.04105	-0.891455	185.505	NT23_010	C	4
set1	E2F1	siFLI1 96h TGF	siFLI1	96h	TGF	24.7206	6.12669	-0.805819	174.814	NT23_010	C	4
set1	E2F1	siHNF4G 48h	siHNF4G	48h	ctrl	24.8516	7.04255	0.110042	92.6561	NT23_010	C	4
set1	E2F1	siHNF4G 72h ctrl	siHNF4G	72h	ctrl	25.9125	6.81106	-0.121447	108.783	NT23_010	C	4
set1	E2F1	siHNF4G 72h TGF	siHNF4G	72h	TGF	25.775	6.51464	-0.417871	133.596	NT23_010	C	4
set1	E2F1	siHNF4G 96h ctrl	siHNF4G	96h	ctrl	25.2052	6.32415	-0.608356	152.452	NT23_010	C	4
set1	E2F1	siHNF4G 96h TGF	siHNF4G	96h	TGF	24.8742	6.44979	-0.482714	139.737	NT23_010	C	4
set1	SMAD1	0h		0h	ctrl	23.7563	6.41019	0.211346	86.3731	NT23_010	C	4
set1	SMAD1	siNeg9 48h	siNeg9	48h	ctrl	23.9859	6.19884	0	100	NT23_010	C	4
set1	SMAD1	siNeg9 72h ctrl	siNeg9	72h	ctrl	23.4459	5.55266	-0.646183	156.502	NT23_010	C	4
set1	SMAD1	siNeg9 72h TGF	siNeg9	72h	TGF	23.2304	5.23292	-0.965921	195.331	NT23_010	C	4
set1	SMAD1	siNeg9 96h ctrl	siNeg9	96h	ctrl	23.6347	5.32466	-0.87418	183.297	NT23_010	C	4
set1	SMAD1	siNeg9 96h TGF	siNeg9	96h	TGF	23.6872	5.13686	-1.06198	208.78	NT23_010	C	4
set1	SMAD1	siFLI1 48h	siFLI1	48h	ctrl	24.9318	5.82425	-0.374594	129.647	NT23_010	C	4
set1	SMAD1	siFLI1 72h ctrl	siFLI1	72h	ctrl	24.3861	5.56003	-0.638811	155.705	NT23_010	C	4
set1	SMAD1	siFLI1 72h TGF	siFLI1	72h	TGF	23.6914	5.20125	-0.997591	199.666	NT23_010	C	4
set1	SMAD1	siFLI1 96h ctrl	siFLI1	96h	ctrl	24.1378	5.18499	-1.01385	201.93	NT23_010	C	4
set1	SMAD1	siFLI1 96h TGF	siFLI1	96h	TGF	23.69	5.0961	-1.10274	214.762	NT23_010	C	4
set1	SMAD1	siHNF4G 48h	siHNF4G	48h	ctrl	24.2135	6.40444	0.205594	86.7182	NT23_010	C	4
set1	SMAD1	siHNF4G 72h ctrl	siHNF4G	72h	ctrl	24.7717	5.67025	-0.528589	144.252	NT23_010	C	4
set1	SMAD1	siHNF4G 72h TGF	siHNF4G	72h	TGF	24.6515	5.39106	-0.807785	175.052	NT23_010	C	4
set1	SMAD1	siHNF4G 96h ctrl	siHNF4G	96h	ctrl	24.3743	5.49319	-0.705648	163.088	NT23_010	C	4
set1	SMAD1	siHNF4G 96h TGF	siHNF4G	96h	TGF	24.0079	5.58354	-0.615299	153.188	NT23_010	C	4
set1	GAPDH	0h		0h	ctrl	16.2834	0	0	100	NT23_010	C	5
set1	GAPDH	siNeg9 48h	siNeg9	48h	ctrl	16.671	0	0	100	NT23_010	C	5
set1	GAPDH	siNeg9 72h ctrl	siNeg9	72h	ctrl	16.7651	0	0	100	NT23_010	C	5
set1	GAPDH	siNeg9 72h TGF	siNeg9	72h	TGF	17.1998	0	0	100	NT23_010	C	5
set1	GAPDH	siNeg9 96h ctrl	siNeg9	96h	ctrl	17.1633	0	0	100	NT23_010	C	5
set1	GAPDH	siNeg9 96h TGF	siNeg9	96h	TGF	17.2787	0	0	100	NT23_010	C	5
set1	GAPDH	siHNF4G 48h	siHNF4G	48h	ctrl	16.4687	0	0	100	NT23_010	B	5
set1	GAPDH	siHNF4G 72h ctrl	siHNF4G	72h	ctrl	17.0335	0	0	100	NT23_010	B	5
set1	GAPDH	siHNF4G 72h TGF	siHNF4G	72h	TGF	17.4791	0	0	100	NT23_010	B	5
set1	GAPDH	siHNF4G 96h ctrl	siHNF4G	96h	ctrl	17.1634	0	0	100	NT23_010	B	5
set1	GAPDH	siHNF4G 96h TGF	siHNF4G	96h	TGF	17.4198	0	0	100	NT23_010	B	5
set1	GAPDH	siHNF4G 48h	siHNF4G	48h	ctrl	16.6179	0	0	100	NT23_010	C	5
set1	GAPDH	siHNF4G 72h ctrl	siHNF4G	72h	ctrl	17.4782	0	0	100	NT23_010	C	5
set1	GAPDH	siHNF4G 72h TGF	siHNF4G	72h	TGF	17.7555	0	0	100	NT23_010	C	5
set1	GAPDH	siHNF4G 96h ctrl	siHNF4G	96h	ctrl	18.0599	0	0	100	NT23_010	C	5
set1	GAPDH	siHNF4G 96h TGF	siHNF4G	96h	TGF	17.3647	0	0	100	NT23_010	C	5
set1	BHLHE40	0h		0h	ctrl	23.4827	7.19921	-0.896193	186.115	NT23_010	C	5
set1	BHLHE40	siNeg9 48h	siNeg9	48h	ctrl	24.7664	8.0954	0	100	NT23_010	C	5
set1	BHLHE40	siNeg9 72h ctrl	siNeg9	72h	ctrl	23.6549	6.88982	-1.20557	230.629	NT23_010	C	5
set1	BHLHE40	siNeg9 72h TGF	siNeg9	72h	TGF	22.5259	5.32605	-2.76934	681.798	NT23_010	C	5
set1	BHLHE40	siNeg9 96h ctrl	siNeg9	96h	ctrl	23.9464	6.78309	-1.31231	248.339	NT23_010	C	5
set1	BHLHE40	siNeg9 96h TGF	siNeg9	96h	TGF	22.5542	5.2755	-2.8199	706.112	NT23_010	C	5
set1	BHLHE40	siHNF4G 48h	siHNF4G	48h	ctrl	24.1482	7.67953	-0.415869	133.41	NT23_010	B	5
set1	BHLHE40	siHNF4G 72h ctrl	siHNF4G	72h	ctrl	23.7458	6.71226	-1.38313	260.835	NT23_010	B	5
set1	BHLHE40	siHNF4G 72h TGF	siHNF4G	72h	TGF	23.115	5.63593	-2.45947	550.015	NT23_010	B	5
set1	BHLHE40	siHNF4G 96h ctrl	siHNF4G	96h	ctrl	23.6896	6.52618	-1.56922	296.743	NT23_010	B	5
set1	BHLHE40	siHNF4G 96h TGF	siHNF4G	96h	TGF	22.8994	5.47958	-2.61581	612.969	NT23_010	B	5
set1	BHLHE40	siHNF4G 48h	siHNF4G	48h	ctrl	24.517	7.89915	-0.196249	114.572	NT23_010	C	5
set1	BHLHE40	siHNF4G 72h ctrl	siHNF4G	72h	ctrl	24.061	6.5828	-1.5126	285.323	NT23_010	C	5
set1	BHLHE40	siHNF4G 72h TGF	siHNF4G	72h	TGF	23.1267	5.37111	-2.72429	660.834	NT23_010	C	5
set1	BHLHE40	siHNF4G 96h ctrl	siHNF4G	96h	ctrl	24.4641	6.40414	-1.69126	322.939	NT23_010	C	5
set1	BHLHE40	siHNF4G 96h TGF	siHNF4G	96h	TGF	22.8112	5.44651	-2.64889	627.184	NT23_010	C	5
set1	E2F1	0h		0h	ctrl	23.9491	7.66563	-0.246391	118.624	NT23_010	C	5
set1	E2F1	siNeg9 48h	siNeg9	48h	ctrl	24.583	7.91202	0	100	NT23_010	C	5
set1	E2F1	siNeg9 72h ctrl	siNeg9	72h	ctrl	23.9835	7.21842	-0.693607	161.732	NT23_010	C	5
set1	E2F1	siNeg9 72h TGF	siNeg9	72h	TGF	24.1889	6.98909	-0.92293	189.596	NT23_010	C	5
set1	E2F1	siNeg9 96h ctrl	siNeg9	96h	ctrl	24.0827	6.9194	-0.992628	198.981	NT23_010	C	5
set1	E2F1	siNeg9 96h TGF	siNeg9	96h	TGF	24.027	6.74838	-1.16365	224.023	NT23_010	C	5
set1	E2F1	siHNF4G 48h	siHNF4G	48h	ctrl	24.3192	7.85056	-0.0614624	104.352	NT23_010	B	5
set1	E2F1	siHNF4G 72h ctrl	siHNF4G	72h	ctrl	24.702	7.66851	-0.243511	118.387	NT23_010	B	5
set1	E2F1	siHNF4G 72h TGF	siHNF4G	72h	TGF	24.9698	7.49068	-0.421345	133.918	NT23_010	B	5
set1	E2F1	siHNF4G 96h ctrl	siHNF4G	96h	ctrl	24.2764	7.11299	-0.799038	173.994	NT23_010	B	5
set1	E2F1	siHNF4G 96h TGF	siHNF4G	96h	TGF	24.4134	6.99352	-0.918499	189.015	NT23_010	B	5
set1	NR4A1	0h		0h	ctrl	28.0083	11.7248	-0.596304	151.184	NT23_010	C	5
set1	NR4A1	siNeg9 48h	siNeg9	48h	ctrl	28.9921	12.3211	0	100	NT23_010	C	5
set1	NR4A1	siNeg9 72h ctrl	siNeg9	72h	ctrl	28.2626	11.4975	-0.823639	176.986	NT23_010	C	5
set1	NR4A1	siNeg9 72h TGF	siNeg9	72h	TGF	28.7638	11.564	-0.757072	169.006	NT23_010	C	5
set1	NR4A1	siNeg9 96h ctrl	siNeg9	96h	ctrl	28.7337	11.5704	-0.750732	168.265	NT23_010	C	5
set1	NR4A1	siNeg9 96h TGF	siNeg9	96h	TGF	28.8002	11.5216	-0.799545	174.055	NT23_010	C	5
set1	NR4A1	siHNF4G 48h	siHNF4G	48h	ctrl	28.6974	12.2287	-0.0924072	106.615	NT23_010	B	5
set1	NR4A1	siHNF4G 72h ctrl	siHNF4G	72h	ctrl	28.3042	11.2707	-1.0504	207.11	NT23_010	B	5
set1	NR4A1	siHNF4G 72h TGF	siHNF4G	72h	TGF	28.8147	11.3356	-0.985523	198.003	NT23_010	B	5
set1	NR4A1	siHNF4G 96h ctrl	siHNF4G	96h	ctrl	28.3843	11.2209	-1.10023	214.389	NT23_010	B	5
set1	NR4A1	siHNF4G 96h TGF	siHNF4G	96h	TGF	28.6959	11.2761	-1.04507	206.346	NT23_010	B	5
set1	NR4A1	siHNF4G 48h	siHNF4G	48h	ctrl	29.0405	12.4226	0.101467	93.2085	NT23_010	C	5
set1	NR4A1	siHNF4G 72h ctrl	siHNF4G	72h	ctrl	28.5915	11.1133	-1.20781	230.987	NT23_010	C	5
set1	NR4A1	siHNF4G 72h TGF	siHNF4G	72h	TGF	28.8033	11.0478	-1.27333	241.72	NT23_010	C	5
set1	NR4A1	siHNF4G 96h ctrl	siHNF4G	96h	ctrl	29.0097	10.9498	-1.37131	258.705	NT23_010	C	5
set1	NR4A1	siHNF4G 96h TGF	siHNF4G	96h	TGF	28.5801	11.2154	-1.10571	215.205	NT23_010	C	5
set1	SMAD1	0h		0h	ctrl	23.6895	7.40602	0.131769	91.2712	NT23_010	C	5
set1	SMAD1	siNeg9 48h	siNeg9	48h	ctrl	23.9452	7.27425	0	100	NT23_010	C	5
set1	SMAD1	siNeg9 72h ctrl	siNeg9	72h	ctrl	23.4168	6.65169	-0.622561	153.961	NT23_010	C	5
set1	SMAD1	siNeg9 72h TGF	siNeg9	72h	TGF	23.4632	6.26338	-1.01087	201.513	NT23_010	C	5
set1	SMAD1	siNeg9 96h ctrl	siNeg9	96h	ctrl	23.4629	6.29958	-0.97467	196.519	NT23_010	C	5
set1	SMAD1	siNeg9 96h TGF	siNeg9	96h	TGF	23.386	6.10734	-1.16691	224.53	NT23_010	C	5
set1	SMAD1	siHNF4G 48h	siHNF4G	48h	ctrl	23.7057	7.23707	-0.0371857	102.611	NT23_010	B	5
set1	SMAD1	siHNF4G 72h ctrl	siHNF4G	72h	ctrl	23.6828	6.64931	-0.624947	154.215	NT23_010	B	5
set1	SMAD1	siHNF4G 72h TGF	siHNF4G	72h	TGF	23.9646	6.48547	-0.788782	172.762	NT23_010	B	5
set1	SMAD1	siHNF4G 96h ctrl	siHNF4G	96h	ctrl	23.5525	6.38907	-0.885187	184.7	NT23_010	B	5
set1	SMAD1	siHNF4G 96h TGF	siHNF4G	96h	TGF	23.7574	6.33757	-0.936686	191.413	NT23_010	B	5
set1	FLI1	0h		0h	ctrl	24.0285	7.74503	0.394094	76.0967	NT23_010	C	5
set1	FLI1	siNeg9 48h	siNeg9	48h	ctrl	24.0219	7.35094	0	100	NT23_010	C	5
set1	FLI1	siNeg9 72h ctrl	siNeg9	72h	ctrl	23.6365	6.87137	-0.479568	139.433	NT23_010	C	5
set1	FLI1	siNeg9 72h TGF	siNeg9	72h	TGF	24.0225	6.82274	-0.528198	144.213	NT23_010	C	5
set1	FLI1	siNeg9 96h ctrl	siNeg9	96h	ctrl	23.9916	6.82831	-0.522629	143.657	NT23_010	C	5
set1	FLI1	siNeg9 96h TGF	siNeg9	96h	TGF	24.1558	6.87708	-0.473858	138.882	NT23_010	C	5
set1	FLI1	siHNF4G 48h	siHNF4G	48h	ctrl	23.6913	7.22268	-0.128263	109.298	NT23_010	B	5
set1	FLI1	siHNF4G 72h ctrl	siHNF4G	72h	ctrl	23.7413	6.70784	-0.643099	156.168	NT23_010	B	5
set1	FLI1	siHNF4G 72h TGF	siHNF4G	72h	TGF	24.1986	6.71948	-0.631462	154.913	NT23_010	B	5
set1	FLI1	siHNF4G 96h ctrl	siHNF4G	96h	ctrl	23.6732	6.50983	-0.84111	179.143	NT23_010	B	5
set1	FLI1	siHNF4G 96h TGF	siHNF4G	96h	TGF	23.8973	6.47747	-0.87347	183.206	NT23_010	B	5
set1	GAPDH	0h		0h	ctrl	17.5102	0	0	100	NT23_010	C	6
set1	GAPDH	siNeg9 48h	siNeg9	48h	ctrl	17.8337	0	0	100	NT23_010	C	6
set1	GAPDH	siNeg9 72h ctrl	siNeg9	72h	ctrl	17.7272	0	0	100	NT23_010	C	6
set1	GAPDH	siNeg9 72h TGF	siNeg9	72h	TGF	18.0958	0	0	100	NT23_010	C	6
set1	GAPDH	siNeg9 96h ctrl	siNeg9	96h	ctrl	18.054	0	0	100	NT23_010	C	6
set1	GAPDH	siNeg9 96h TGF	siNeg9	96h	TGF	18.3291	0	0	100	NT23_010	C	6
set1	GAPDH	siFLI1 48h	siFLI1	48h	ctrl	17.6647	0	0	100	NT23_010	B	6
set1	GAPDH	siFLI1 72h ctrl	siFLI1	72h	ctrl	19.4259	0	0	100	NT23_010	B	6
set1	GAPDH	siFLI1 72h TGF	siFLI1	72h	TGF	19.149	0	0	100	NT23_010	B	6
set1	GAPDH	siFLI1 96h ctrl	siFLI1	96h	ctrl	18.8345	0	0	100	NT23_010	B	6
set1	GAPDH	siFLI1 96h TGF	siFLI1	96h	TGF	18.7223	0	0	100	NT23_010	B	6
set1	GAPDH	siFLI1 48h	siFLI1	48h	ctrl	19.239	0	0	100	NT23_010	C	6
set1	GAPDH	siFLI1 72h ctrl	siFLI1	72h	ctrl	18.9954	0	0	100	NT23_010	C	6
set1	GAPDH	siFLI1 72h TGF	siFLI1	72h	TGF	18.3091	0	0	100	NT23_010	C	6
set1	GAPDH	siFLI1 96h ctrl	siFLI1	96h	ctrl	19.0591	0	0	100	NT23_010	C	6
set1	GAPDH	siFLI1 96h TGF	siFLI1	96h	TGF	19.3509	0	0	100	NT23_010	C	6
set1	BHLHE40	0h		0h	ctrl	22.7374	5.22718	-0.868801	182.614	NT23_010	C	6
set1	BHLHE40	siNeg9 48h	siNeg9	48h	ctrl	23.9297	6.09598	0	100	NT23_010	C	6
set1	BHLHE40	siNeg9 72h ctrl	siNeg9	72h	ctrl	22.7613	5.03412	-1.06186	208.762	NT23_010	C	6
set1	BHLHE40	siNeg9 72h TGF	siNeg9	72h	TGF	21.5994	3.50364	-2.59233	603.073	NT23_010	C	6
set1	BHLHE40	siNeg9 96h ctrl	siNeg9	96h	ctrl	22.9465	4.89248	-1.2035	230.298	NT23_010	C	6
set1	BHLHE40	siNeg9 96h TGF	siNeg9	96h	TGF	21.8481	3.51902	-2.57696	596.68	NT23_010	C	6
set1	BHLHE40	siFLI1 48h	siFLI1	48h	ctrl	24.0366	6.3719	0.275925	82.5921	NT23_010	B	6
set1	BHLHE40	siFLI1 72h ctrl	siFLI1	72h	ctrl	24.6504	5.22453	-0.871449	182.95	NT23_010	B	6
set1	BHLHE40	siFLI1 72h TGF	siFLI1	72h	TGF	22.4429	3.29392	-2.80206	697.434	NT23_010	B	6
set1	BHLHE40	siFLI1 96h ctrl	siFLI1	96h	ctrl	23.6165	4.782	-1.31398	248.626	NT23_010	B	6
set1	BHLHE40	siFLI1 96h TGF	siFLI1	96h	TGF	21.8442	3.12188	-2.9741	785.767	NT23_010	B	6
set1	BHLHE40	siFLI1 48h	siFLI1	48h	ctrl	25.0866	5.84764	-0.248339	118.784	NT23_010	C	6
set1	BHLHE40	siFLI1 72h ctrl	siFLI1	72h	ctrl	23.9494	4.95398	-1.142	220.687	NT23_010	C	6
set1	BHLHE40	siFLI1 72h TGF	siFLI1	72h	TGF	21.6535	3.34446	-2.75152	673.427	NT23_010	C	6
set1	BHLHE40	siFLI1 96h ctrl	siFLI1	96h	ctrl	23.7141	4.65505	-1.44093	271.496	NT23_010	C	6
set1	BHLHE40	siFLI1 96h TGF	siFLI1	96h	TGF	22.513	3.16212	-2.93386	764.154	NT23_010	C	6
set1	NR4A1	0h		0h	ctrl	28.5519	11.0417	-0.437765	135.45	NT23_010	C	6
set1	NR4A1	siNeg9 48h	siNeg9	48h	ctrl	29.3132	11.4794	0	100	NT23_010	C	6
set1	NR4A1	siNeg9 72h ctrl	siNeg9	72h	ctrl	23.7808	6.05362	-5.42581	4298.64	NT23_010	C	6
set1	NR4A1	siNeg9 72h TGF	siNeg9	72h	TGF	28.9055	10.8098	-0.669674	159.071	NT23_010	C	6
set1	NR4A1	siNeg9 96h ctrl	siNeg9	96h	ctrl	28.8281	10.7741	-0.70537	163.056	NT23_010	C	6
set1	NR4A1	siNeg9 96h TGF	siNeg9	96h	TGF	29.2187	10.8896	-0.589828	150.507	NT23_010	C	6
set1	NR4A1	siFLI1 48h	siFLI1	48h	ctrl	29.4687	11.8041	0.324635	79.8501	NT23_010	B	6
set1	NR4A1	siFLI1 72h ctrl	siFLI1	72h	ctrl	30.4679	11.0421	-0.437355	135.412	NT23_010	B	6
set1	NR4A1	siFLI1 72h TGF	siFLI1	72h	TGF	29.7985	10.6495	-0.829941	177.761	NT23_010	B	6
set1	NR4A1	siFLI1 96h ctrl	siFLI1	96h	ctrl	29.7848	10.9503	-0.529119	144.305	NT23_010	B	6
set1	NR4A1	siFLI1 96h TGF	siFLI1	96h	TGF	29.5949	10.8725	-0.606882	152.296	NT23_010	B	6
set1	NR4A1	siFLI1 48h	siFLI1	48h	ctrl	30.7923	11.5533	0.0738754	95.0082	NT23_010	C	6
set1	NR4A1	siFLI1 72h ctrl	siFLI1	72h	ctrl	29.9675	10.972	-0.50738	142.147	NT23_010	C	6
set1	NR4A1	siFLI1 72h TGF	siFLI1	72h	TGF	29.367	11.0579	-0.421484	133.93	NT23_010	C	6
set1	NR4A1	siFLI1 96h ctrl	siFLI1	96h	ctrl	29.8667	10.8076	-0.67178	159.304	NT23_010	C	6
set1	NR4A1	siFLI1 96h TGF	siFLI1	96h	TGF	30.4286	11.0777	-0.40173	132.109	NT23_010	C	6
set1	SMAD1	0h		0h	ctrl	23.4155	5.90529	-0.0417843	102.939	NT23_010	C	6
set1	SMAD1	siNeg9 48h	siNeg9	48h	ctrl	23.7808	5.94707	0	100	NT23_010	C	6
set1	SMAD1	siNeg9 72h ctrl	siNeg9	72h	ctrl	23.0559	5.32868	-0.618393	153.516	NT23_010	C	6
set1	SMAD1	siNeg9 72h TGF	siNeg9	72h	TGF	23.0643	4.96851	-0.978563	197.05	NT23_010	C	6
set1	SMAD1	siNeg9 96h ctrl	siNeg9	96h	ctrl	23.0319	4.97788	-0.969194	195.775	NT23_010	C	6
set1	SMAD1	siNeg9 96h TGF	siNeg9	96h	TGF	23.147	4.81796	-1.12912	218.725	NT23_010	C	6
set1	SMAD1	siFLI1 48h	siFLI1	48h	ctrl	23.5757	5.91102	-0.0360508	102.53	NT23_010	B	6
set1	SMAD1	siFLI1 72h ctrl	siFLI1	72h	ctrl	24.6631	5.23726	-0.709814	163.559	NT23_010	B	6
set1	SMAD1	siFLI1 72h TGF	siFLI1	72h	TGF	23.8998	4.75084	-1.19624	229.141	NT23_010	B	6
set1	SMAD1	siFLI1 96h ctrl	siFLI1	96h	ctrl	23.8135	4.97904	-0.968031	195.617	NT23_010	B	6
set1	SMAD1	siFLI1 96h TGF	siFLI1	96h	TGF	23.3644	4.64209	-1.30499	247.081	NT23_010	B	6
set1	E2F1	0h		0h	ctrl	23.73	6.21979	-0.162134	111.894	NT23_010	C	6
set1	E2F1	siNeg9 48h	siNeg9	48h	ctrl	24.2157	6.38193	0	100	NT23_010	C	6
set1	E2F1	siNeg9 72h ctrl	siNeg9	72h	ctrl	23.5666	5.83939	-0.54254	145.653	NT23_010	C	6
set1	E2F1	siNeg9 72h TGF	siNeg9	72h	TGF	23.7486	5.65281	-0.729118	165.763	NT23_010	C	6
set1	E2F1	siNeg9 96h ctrl	siNeg9	96h	ctrl	23.637	5.58296	-0.798971	173.986	NT23_010	C	6
set1	E2F1	siNeg9 96h TGF	siNeg9	96h	TGF	23.73	5.40095	-0.980976	197.38	NT23_010	C	6
set1	E2F1	siFLI1 48h	siFLI1	48h	ctrl	24.3684	6.7037	0.321777	80.0084	NT23_010	B	6
set1	E2F1	siFLI1 72h ctrl	siFLI1	72h	ctrl	25.6016	6.17568	-0.206251	115.369	NT23_010	B	6
set1	E2F1	siFLI1 72h TGF	siFLI1	72h	TGF	25.1073	5.95838	-0.423552	134.123	NT23_010	B	6
set1	E2F1	siFLI1 96h ctrl	siFLI1	96h	ctrl	24.3267	5.4922	-0.889729	185.283	NT23_010	B	6
set1	E2F1	siFLI1 96h TGF	siFLI1	96h	TGF	24.2322	5.50986	-0.87207	183.029	NT23_010	B	6
set1	HNF4G	0h		0h	ctrl	27.801	10.2907	0.0732536	95.0492	NT23_010	C	6
set1	HNF4G	siNeg9 48h	siNeg9	48h	ctrl	28.0512	10.2175	0	100	NT23_010	C	6
set1	HNF4G	siNeg9 72h ctrl	siNeg9	72h	ctrl	27.4285	9.70135	-0.51614	143.012	NT23_010	C	6
set1	HNF4G	siNeg9 72h TGF	siNeg9	72h	TGF	27.9265	9.83069	-0.386801	130.749	NT23_010	C	6
set1	HNF4G	siNeg9 96h ctrl	siNeg9	96h	ctrl	27.4158	9.36179	-0.855703	180.964	NT23_010	C	6
set1	HNF4G	siNeg9 96h TGF	siNeg9	96h	TGF	28.2803	9.95126	-0.266228	120.266	NT23_010	C	6
set1	HNF4G	siFLI1 48h	siFLI1	48h	ctrl	29.0179	11.3532	1.13573	45.5105	NT23_010	B	6
set1	HNF4G	siFLI1 72h ctrl	siFLI1	72h	ctrl	29.2536	9.82768	-0.389808	131.022	NT23_010	B	6
set1	HNF4G	siFLI1 72h TGF	siFLI1	72h	TGF	30.1357	10.9867	0.769237	58.6728	NT23_010	B	6
set1	HNF4G	siFLI1 96h ctrl	siFLI1	96h	ctrl	30.4942	11.6597	1.44222	36.8	NT23_010	B	6
set1	HNF4G	siFLI1 96h TGF	siFLI1	96h	TGF	33.0145	14.2921	4.07466	5.9348	NT23_010	B	6
set1	GAPDH	siNeg9 48h	siNeg9	48h	ctrl	18.0429	0	0	100	NT23_009	A	7
set1	GAPDH	siNeg9 72h ctrl	siNeg9	72h	ctrl	18.7377	0	0	100	NT23_009	A	7
set1	GAPDH	siNeg9 72h TGF	siNeg9	72h	TGF	18.957	0	0	100	NT23_009	A	7
set1	GAPDH	siNeg9 96h ctrl	siNeg9	96h	ctrl	19.0386	0	0	100	NT23_009	A	7
set1	GAPDH	siNeg9 96h TGF	siNeg9	96h	TGF	19.2106	0	0	100	NT23_009	A	7
set1	GAPDH	siHNF4G 48h	siHNF4G	48h	ctrl	18.1465	0	0	100	NT23_009	A	7
set1	GAPDH	siHNF4G 72h ctrl	siHNF4G	72h	ctrl	18.8371	0	0	100	NT23_009	A	7
set1	GAPDH	siHNF4G 72h TGF	siHNF4G	72h	TGF	19.6366	0	0	100	NT23_009	A	7
set1	GAPDH	siHNF4G 96h ctrl	siHNF4G	96h	ctrl	18.5494	0	0	100	NT23_009	A	7
set1	GAPDH	siHNF4G 96h TGF	siHNF4G	96h	TGF	18.7265	0	0	100	NT23_009	A	7
set1	GAPDH	siFLI1 48h	siFLI1	48h	ctrl	17.9454	0	0	100	NT23_009	A	7
set1	GAPDH	siFLI1 72h ctrl	siFLI1	72h	ctrl	18.3755	0	0	100	NT23_009	A	7
set1	GAPDH	siFLI1 72h TGF	siFLI1	72h	TGF	19.0862	0	0	100	NT23_009	A	7
set1	GAPDH	siFLI1 96h ctrl	siFLI1	96h	ctrl	19.3121	0	0	100	NT23_009	A	7
set1	GAPDH	siFLI1 96h TGF	siFLI1	96h	TGF	19.2327	0	0	100	NT23_009	A	7
set1	BHLHE40	siNeg9 48h	siNeg9	48h	ctrl	25.51	7.46705	0	100	NT23_009	A	7
set1	BHLHE40	siNeg9 72h ctrl	siNeg9	72h	ctrl	25.0088	6.27108	-1.19598	229.1	NT23_009	A	7
set1	BHLHE40	siNeg9 72h TGF	siNeg9	72h	TGF	23.6032	4.64614	-2.82091	706.607	NT23_009	A	7
set1	BHLHE40	siNeg9 96h ctrl	siNeg9	96h	ctrl	24.9389	5.90028	-1.56677	296.241	NT23_009	A	7
set1	BHLHE40	siNeg9 96h TGF	siNeg9	96h	TGF	23.868	4.65738	-2.80967	701.123	NT23_009	A	7
set1	BHLHE40	siHNF4G 48h	siHNF4G	48h	ctrl	25.3415	7.19505	-0.272005	120.748	NT23_009	A	7
set1	BHLHE40	siHNF4G 72h ctrl	siHNF4G	72h	ctrl	24.9048	6.06765	-1.39941	263.793	NT23_009	A	7
set1	BHLHE40	siHNF4G 72h TGF	siHNF4G	72h	TGF	24.4116	4.77496	-2.69209	646.249	NT23_009	A	7
set1	BHLHE40	siHNF4G 96h ctrl	siHNF4G	96h	ctrl	24.149	5.59961	-1.86744	364.885	NT23_009	A	7
set1	BHLHE40	siHNF4G 96h TGF	siHNF4G	96h	TGF	23.4364	4.70992	-2.75713	676.05	NT23_009	A	7
set1	BHLHE40	siFLI1 48h	siFLI1	48h	ctrl	25.3088	7.36346	-0.103588	107.444	NT23_009	A	7
set1	BHLHE40	siFLI1 72h ctrl	siFLI1	72h	ctrl	24.6944	6.31891	-1.14814	221.628	NT23_009	A	7
set1	BHLHE40	siFLI1 72h TGF	siFLI1	72h	TGF	23.8188	4.73254	-2.73451	665.533	NT23_009	A	7
set1	BHLHE40	siFLI1 96h ctrl	siFLI1	96h	ctrl	25.0672	5.7551	-1.71195	327.604	NT23_009	A	7
set1	BHLHE40	siFLI1 96h TGF	siFLI1	96h	TGF	23.7826	4.54987	-2.91718	755.368	NT23_009	A	7
set1	E2F1	siNeg9 48h	siNeg9	48h	ctrl	25.0314	6.98843	0	100	NT23_009	A	7
set1	E2F1	siNeg9 72h ctrl	siNeg9	72h	ctrl	25.234	6.49635	-0.492081	140.647	NT23_009	A	7
set1	E2F1	siNeg9 72h TGF	siNeg9	72h	TGF	25.4182	6.4612	-0.527226	144.116	NT23_009	A	7
set1	E2F1	siNeg9 96h ctrl	siNeg9	96h	ctrl	25.0964	6.05772	-0.93071	190.621	NT23_009	A	7
set1	E2F1	siNeg9 96h TGF	siNeg9	96h	TGF	25.3638	6.15321	-0.835222	178.413	NT23_009	A	7
set1	E2F1	siHNF4G 48h	siHNF4G	48h	ctrl	25.0802	6.93372	-0.0547066	103.865	NT23_009	A	7
set1	E2F1	siHNF4G 72h ctrl	siHNF4G	72h	ctrl	25.6386	6.80153	-0.186893	113.831	NT23_009	A	7
set1	E2F1	siHNF4G 72h TGF	siHNF4G	72h	TGF	26.2929	6.6563	-0.332125	125.887	NT23_009	A	7
set1	E2F1	siHNF4G 96h ctrl	siHNF4G	96h	ctrl	24.8214	6.27198	-0.716448	164.313	NT23_009	A	7
set1	E2F1	siHNF4G 96h TGF	siHNF4G	96h	TGF	25.1035	6.37694	-0.611492	152.784	NT23_009	A	7
set1	NR4A1	siNeg9 48h	siNeg9	48h	ctrl	30.6022	12.5592	0	100	NT23_009	A	7
set1	NR4A1	siNeg9 72h ctrl	siNeg9	72h	ctrl	30.6521	11.9144	-0.644831	156.356	NT23_009	A	7
set1	NR4A1	siNeg9 72h TGF	siNeg9	72h	TGF	30.4891	11.5321	-1.0271	203.792	NT23_009	A	7
set1	NR4A1	siNeg9 96h ctrl	siNeg9	96h	ctrl	31.0542	12.0156	-0.543612	145.762	NT23_009	A	7
set1	NR4A1	siNeg9 96h TGF	siNeg9	96h	TGF	30.8737	11.6631	-0.896067	186.099	NT23_009	A	7
set1	NR4A1	siHNF4G 48h	siHNF4G	48h	ctrl	30.4392	12.2927	-0.266485	120.287	NT23_009	A	7
set1	NR4A1	siHNF4G 72h ctrl	siHNF4G	72h	ctrl	30.3723	11.5352	-1.02404	203.36	NT23_009	A	7
set1	NR4A1	siHNF4G 72h TGF	siHNF4G	72h	TGF	30.4762	10.8396	-1.71964	329.353	NT23_009	A	7
set1	NR4A1	siHNF4G 96h ctrl	siHNF4G	96h	ctrl	29.3616	10.8122	-1.74702	335.664	NT23_009	A	7
set1	NR4A1	siHNF4G 96h TGF	siHNF4G	96h	TGF	29.6673	10.9407	-1.61847	307.049	NT23_009	A	7
set1	NR4A1	siFLI1 48h	siFLI1	48h	ctrl	29.9419	11.9965	-0.56274	147.707	NT23_009	A	7
set1	NR4A1	siFLI1 72h ctrl	siFLI1	72h	ctrl	30.1376	11.7622	-0.797033	173.752	NT23_009	A	7
set1	NR4A1	siFLI1 72h TGF	siFLI1	72h	TGF	30.9174	11.8312	-0.728035	165.638	NT23_009	A	7
set1	NR4A1	siFLI1 96h ctrl	siFLI1	96h	ctrl	30.5602	11.2481	-1.31114	248.137	NT23_009	A	7
set1	NR4A1	siFLI1 96h TGF	siFLI1	96h	TGF	31.2705	12.0378	-0.521425	143.537	NT23_009	A	7
set1	SMAD1	siNeg9 48h	siNeg9	48h	ctrl	24.5008	6.45788	0	100	NT23_009	A	7
set1	SMAD1	siNeg9 72h ctrl	siNeg9	72h	ctrl	24.6458	5.90806	-0.54982	146.39	NT23_009	A	7
set1	SMAD1	siNeg9 72h TGF	siNeg9	72h	TGF	24.7336	5.7766	-0.681282	160.356	NT23_009	A	7
set1	SMAD1	siNeg9 96h ctrl	siNeg9	96h	ctrl	24.6176	5.57896	-0.878918	183.9	NT23_009	A	7
set1	SMAD1	siNeg9 96h TGF	siNeg9	96h	TGF	24.7027	5.49212	-0.965757	195.309	NT23_009	A	7
set1	SMAD1	siHNF4G 48h	siHNF4G	48h	ctrl	24.4712	6.32474	-0.133142	109.668	NT23_009	A	7
set1	SMAD1	siHNF4G 72h ctrl	siHNF4G	72h	ctrl	24.8533	6.01614	-0.441744	135.825	NT23_009	A	7
set1	SMAD1	siHNF4G 72h TGF	siHNF4G	72h	TGF	25.4397	5.80312	-0.654762	157.436	NT23_009	A	7
set1	SMAD1	siHNF4G 96h ctrl	siHNF4G	96h	ctrl	24.2424	5.69299	-0.764889	169.924	NT23_009	A	7
set1	SMAD1	siHNF4G 96h TGF	siHNF4G	96h	TGF	24.3064	5.57992	-0.877958	183.777	NT23_009	A	7
set1	SMAD1	siFLI1 48h	siFLI1	48h	ctrl	24.1349	6.18953	-0.268349	120.443	NT23_009	A	7
set1	SMAD1	siFLI1 72h ctrl	siFLI1	72h	ctrl	24.2486	5.8731	-0.58478	149.981	NT23_009	A	7
set1	SMAD1	siFLI1 72h TGF	siFLI1	72h	TGF	24.868	5.78181	-0.676067	159.778	NT23_009	A	7
set1	SMAD1	siFLI1 96h ctrl	siFLI1	96h	ctrl	24.774	5.46182	-0.996059	199.454	NT23_009	A	7
set1	SMAD1	siFLI1 96h TGF	siFLI1	96h	TGF	24.5255	5.29286	-1.16502	224.236	NT23_009	A	7
set1	FLI1	siNeg9 48h	siNeg9	48h	ctrl	24.9786	6.93568	0	100	NT23_009	A	7
set1	FLI1	siNeg9 72h ctrl	siNeg9	72h	ctrl	25.2245	6.48684	-0.448845	136.495	NT23_009	A	7
set1	FLI1	siNeg9 72h TGF	siNeg9	72h	TGF	25.6132	6.65618	-0.279509	121.378	NT23_009	A	7
set1	FLI1	siNeg9 96h ctrl	siNeg9	96h	ctrl	25.3056	6.26692	-0.668762	158.971	NT23_009	A	7
set1	FLI1	siNeg9 96h TGF	siNeg9	96h	TGF	25.8646	6.65402	-0.281662	121.559	NT23_009	A	7
set1	FLI1	siHNF4G 48h	siHNF4G	48h	ctrl	24.768	6.6215	-0.314188	124.331	NT23_009	A	7
set1	FLI1	siHNF4G 72h ctrl	siHNF4G	72h	ctrl	25.0297	6.19261	-0.743076	167.374	NT23_009	A	7
set1	FLI1	siHNF4G 72h TGF	siHNF4G	72h	TGF	25.6601	6.02343	-0.912251	188.198	NT23_009	A	7
set1	FLI1	siHNF4G 96h ctrl	siHNF4G	96h	ctrl	24.6378	6.08837	-0.847313	179.915	NT23_009	A	7
set1	FLI1	siHNF4G 96h TGF	siHNF4G	96h	TGF	24.8935	6.16696	-0.768724	170.376	NT23_009	A	7
set1	SPHK1	siNeg9 48h	siNeg9	48h	ctrl	23.2028	5.15989	0	100	NT23_009	A	7
set1	SPHK1	siNeg9 72h ctrl	siNeg9	72h	ctrl	24.3463	5.60861	0.448719	73.2693	NT23_009	A	7
set1	SPHK1	siNeg9 72h TGF	siNeg9	72h	TGF	22.9334	3.97634	-1.18356	227.136	NT23_009	A	7
set1	SPHK1	siNeg9 96h ctrl	siNeg9	96h	ctrl	24.5988	5.56013	0.40024	75.7732	NT23_009	A	7
set1	SPHK1	siNeg9 96h TGF	siNeg9	96h	TGF	23.5342	4.32362	-0.836271	178.543	NT23_009	A	7
set1	SPHK1	siHNF4G 48h	siHNF4G	48h	ctrl	23.7048	5.55828	0.398386	75.8707	NT23_009	A	7
set1	SPHK1	siHNF4G 72h ctrl	siHNF4G	72h	ctrl	24.733	5.8959	0.73601	60.0398	NT23_009	A	7
set1	SPHK1	siHNF4G 72h TGF	siHNF4G	72h	TGF	23.9715	4.3349	-0.824991	177.152	NT23_009	A	7
set1	SPHK1	siHNF4G 96h ctrl	siHNF4G	96h	ctrl	24.0869	5.53753	0.377634	76.9699	NT23_009	A	7
set1	SPHK1	siHNF4G 96h TGF	siHNF4G	96h	TGF	23.2424	4.51592	-0.643974	156.263	NT23_009	A	7
set1	GAPDH	siNeg9 48h	siNeg9	48h	ctrl	17.894	0	0	100	NT23_009	A	8
set1	GAPDH	siNeg9 72h ctrl	siNeg9	72h	ctrl	18.8099	0	0	100	NT23_009	A	8
set1	GAPDH	siNeg9 72h TGF	siNeg9	72h	TGF	18.2429	0	0	100	NT23_009	A	8
set1	GAPDH	siNeg9 96h ctrl	siNeg9	96h	ctrl	18.1066	0	0	100	NT23_009	A	8
set1	GAPDH	siNeg9 96h TGF	siNeg9	96h	TGF	18.5124	0	0	100	NT23_009	A	8
set1	GAPDH	siNR4A1 48h	siNR4A1	48h	ctrl	18.4595	0	0	100	NT23_009	A	8
set1	GAPDH	siNR4A1 72h ctrl	siNR4A1	72h	ctrl	18.8152	0	0	100	NT23_009	A	8
set1	GAPDH	siNR4A1 72h TGF	siNR4A1	72h	TGF	19.1934	0	0	100	NT23_009	A	8
set1	GAPDH	siNR4A1 96h ctrl	siNR4A1	96h	ctrl	18.8026	0	0	100	NT23_009	A	8
set1	GAPDH	siNR4A1 96h TGF	siNR4A1	96h	TGF	19.0092	0	0	100	NT23_009	A	8
set1	NR4A1	siNeg9 48h	siNeg9	48h	ctrl	30.1692	12.2752	0	100	NT23_009	A	8
set1	NR4A1	siNeg9 72h ctrl	siNeg9	72h	ctrl	30.2676	11.4577	-0.817567	176.243	NT23_009	A	8
set1	NR4A1	siNeg9 72h TGF	siNeg9	72h	TGF	29.9468	11.704	-0.571274	148.583	NT23_009	A	8
set1	NR4A1	siNeg9 96h ctrl	siNeg9	96h	ctrl	29.5656	11.459	-0.816209	176.077	NT23_009	A	8
set1	NR4A1	siNeg9 96h TGF	siNeg9	96h	TGF	30.3149	11.8024	-0.472833	138.783	NT23_009	A	8
set1	NR4A1	siNR4A1 48h	siNR4A1	48h	ctrl	32.3152	13.8557	1.58042	33.4385	NT23_009	A	8
set1	NR4A1	siNR4A1 72h ctrl	siNR4A1	72h	ctrl	32.0386	13.2234	0.948197	51.828	NT23_009	A	8
set1	NR4A1	siNR4A1 72h TGF	siNR4A1	72h	TGF	32.4837	13.2903	1.01505	49.4812	NT23_009	A	8
set1	NR4A1	siNR4A1 96h ctrl	siNR4A1	96h	ctrl	31.7824	12.9798	0.704601	61.3612	NT23_009	A	8
set1	NR4A1	siNR4A1 96h TGF	siNR4A1	96h	TGF	32.5645	13.5553	1.28009	41.1771	NT23_009	A	8
set1	COL1A1	siNeg9 48h	siNeg9	48h	ctrl	17.4395	-0.454452	0	100	NT23_009	A	8
set1	COL1A1	siNeg9 72h ctrl	siNeg9	72h	ctrl	17.6537	-1.15618	-0.70173	162.645	NT23_009	A	8
set1	COL1A1	siNeg9 72h TGF	siNeg9	72h	TGF	15.9186	-2.32422	-1.86977	365.474	NT23_009	A	8
set1	COL1A1	siNeg9 96h ctrl	siNeg9	96h	ctrl	16.7465	-1.36008	-0.905633	187.337	NT23_009	A	8
set1	COL1A1	siNeg9 96h TGF	siNeg9	96h	TGF	15.7544	-2.75801	-2.30355	493.673	NT23_009	A	8
set1	COL1A1	siNR4A1 48h	siNR4A1	48h	ctrl	17.5254	-0.934155	-0.479703	139.446	NT23_009	A	8
set1	COL1A1	siNR4A1 72h ctrl	siNR4A1	72h	ctrl	17.0505	-1.7647	-1.31025	247.985	NT23_009	A	8
set1	COL1A1	siNR4A1 72h TGF	siNR4A1	72h	TGF	16.4395	-2.75396	-2.2995	492.289	NT23_009	A	8
set1	COL1A1	siNR4A1 96h ctrl	siNR4A1	96h	ctrl	17.0817	-1.72085	-1.2664	240.56	NT23_009	A	8
set1	COL1A1	siNR4A1 96h TGF	siNR4A1	96h	TGF	15.9817	-3.02749	-2.57304	595.061	NT23_009	A	8
set1	GAPDH	0h		0h	ctrl	16.9031	0	0	100	NT23_010	B	9
set1	GAPDH	siNeg9 48h	siNeg9	48h	ctrl	17.2329	0	0	100	NT23_010	B	9
set1	GAPDH	siNeg9 72h ctrl	siNeg9	72h	ctrl	17.1815	0	0	100	NT23_010	B	9
set1	GAPDH	siNeg9 72h TGF	siNeg9	72h	TGF	17.9088	0	0	100	NT23_010	B	9
set1	GAPDH	siNeg9 96h ctrl	siNeg9	96h	ctrl	17.7571	0	0	100	NT23_010	B	9
set1	GAPDH	siNeg9 96h TGF	siNeg9	96h	TGF	17.917	0	0	100	NT23_010	B	9
set1	GAPDH	siNR4A1 48h	siNR4A1	48h	ctrl	16.8868	0	0	100	NT23_010	B	9
set1	GAPDH	siNR4A1 72h ctrl	siNR4A1	72h	ctrl	18.0179	0	0	100	NT23_010	B	9
set1	GAPDH	siNR4A1 72h TGF	siNR4A1	72h	TGF	17.5786	0	0	100	NT23_010	B	9
set1	GAPDH	siNR4A1 96h ctrl	siNR4A1	96h	ctrl	17.5342	0	0	100	NT23_010	B	9
set1	GAPDH	siNR4A1 96h TGF	siNR4A1	96h	TGF	17.7902	0	0	100	NT23_010	B	9
set1	GAPDH	siNR4A1 48h	siNR4A1	48h	ctrl	18.646	0	0	100	NT23_010	C	9
set1	GAPDH	siNR4A1 72h ctrl	siNR4A1	72h	ctrl	17.1995	0	0	100	NT23_010	C	9
set1	GAPDH	siNR4A1 72h TGF	siNR4A1	72h	TGF	17.4066	0	0	100	NT23_010	C	9
set1	GAPDH	siNR4A1 96h ctrl	siNR4A1	96h	ctrl	18.0047	0	0	100	NT23_010	C	9
set1	GAPDH	siNR4A1 96h TGF	siNR4A1	96h	TGF	18.2777	0	0	100	NT23_010	C	9
set1	NR4A1	0h		0h	ctrl	27.4549	10.5518	-0.458601	137.421	NT23_010	B	9
set1	NR4A1	siNeg9 48h	siNeg9	48h	ctrl	28.2432	11.0104	0	100	NT23_010	B	9
set1	NR4A1	siNeg9 72h ctrl	siNeg9	72h	ctrl	27.4012	10.2197	-0.790676	172.988	NT23_010	B	9
set1	NR4A1	siNeg9 72h TGF	siNeg9	72h	TGF	28.1464	10.2376	-0.772774	170.855	NT23_010	B	9
set1	NR4A1	siNeg9 96h ctrl	siNeg9	96h	ctrl	28.2747	10.5176	-0.492718	140.709	NT23_010	B	9
set1	NR4A1	siNeg9 96h TGF	siNeg9	96h	TGF	28.4949	10.5779	-0.432491	134.956	NT23_010	B	9
set1	NR4A1	siNR4A1 48h	siNR4A1	48h	ctrl	29.7562	12.8694	1.85904	27.5659	NT23_010	B	9
set1	NR4A1	siNR4A1 72h ctrl	siNR4A1	72h	ctrl	30.1188	12.1008	1.09048	46.9605	NT23_010	B	9
set1	NR4A1	siNR4A1 72h TGF	siNR4A1	72h	TGF	30.4468	12.8682	1.85788	27.5881	NT23_010	B	9
set1	NR4A1	siNR4A1 96h ctrl	siNR4A1	96h	ctrl	29.9783	12.4441	1.43377	37.0162	NT23_010	B	9
set1	NR4A1	siNR4A1 96h TGF	siNR4A1	96h	TGF	30.0033	12.2131	1.20271	43.4459	NT23_010	B	9
set1	NR4A1	siNR4A1 48h	siNR4A1	48h	ctrl	30.8081	12.1622	1.1518	45.0064	NT23_010	C	9
set1	NR4A1	siNR4A1 72h ctrl	siNR4A1	72h	ctrl	29.4914	12.2919	1.28158	41.1346	NT23_010	C	9
set1	NR4A1	siNR4A1 72h TGF	siNR4A1	72h	TGF	30.0078	12.6013	1.59093	33.1957	NT23_010	C	9
set1	NR4A1	siNR4A1 96h ctrl	siNR4A1	96h	ctrl	29.9817	11.977	0.966692	51.1678	NT23_010	C	9
set1	NR4A1	siNR4A1 96h TGF	siNR4A1	96h	TGF	30.5282	12.2505	1.24014	42.3332	NT23_010	C	9
set1	COL1A1	0h		0h	ctrl	17.2803	0.377171	-0.764633	169.894	NT23_010	B	9
set1	COL1A1	siNeg9 48h	siNeg9	48h	ctrl	18.3747	1.1418	0	100	NT23_010	B	9
set1	COL1A1	siNeg9 72h ctrl	siNeg9	72h	ctrl	17.5367	0.355242	-0.786562	172.496	NT23_010	B	9
set1	COL1A1	siNeg9 72h TGF	siNeg9	72h	TGF	16.666	-1.24281	-2.38461	522.204	NT23_010	B	9
set1	COL1A1	siNeg9 96h ctrl	siNeg9	96h	ctrl	17.7464	-0.0107346	-1.15254	222.305	NT23_010	B	9
set1	COL1A1	siNeg9 96h TGF	siNeg9	96h	TGF	16.5191	-1.39794	-2.53974	581.486	NT23_010	B	9
set1	COL1A1	siNR4A1 48h	siNR4A1	48h	ctrl	17.6942	0.807356	-0.334448	126.089	NT23_010	B	9
set1	COL1A1	siNR4A1 72h ctrl	siNR4A1	72h	ctrl	18.4093	0.391357	-0.750446	168.231	NT23_010	B	9
set1	COL1A1	siNR4A1 72h TGF	siNR4A1	72h	TGF	16.4764	-1.10221	-2.24401	473.713	NT23_010	B	9
set1	COL1A1	siNR4A1 96h ctrl	siNR4A1	96h	ctrl	17.483	-0.0511475	-1.19295	228.62	NT23_010	B	9
set1	COL1A1	siNR4A1 96h TGF	siNR4A1	96h	TGF	16.4156	-1.37462	-2.51643	572.164	NT23_010	B	9
set1	COL1A1	siNR4A1 48h	siNR4A1	48h	ctrl	18.6873	0.0412807	-1.10052	214.432	NT23_010	C	9
set1	COL1A1	siNR4A1 72h ctrl	siNR4A1	72h	ctrl	17.4986	0.299175	-0.842628	179.331	NT23_010	C	9
set1	COL1A1	siNR4A1 72h TGF	siNR4A1	72h	TGF	16.3396	-1.06698	-2.20878	462.284	NT23_010	C	9
set1	COL1A1	siNR4A1 96h ctrl	siNR4A1	96h	ctrl	17.6474	-0.357302	-1.49911	282.667	NT23_010	C	9
set1	COL1A1	siNR4A1 96h TGF	siNR4A1	96h	TGF	16.514	-1.76371	-2.90551	749.284	NT23_010	C	9
set1	SERPINE1	0h		0h	ctrl	20.4043	3.50115	-1.81731	352.423	NT23_010	B	9
set1	SERPINE1	siNeg9 48h	siNeg9	48h	ctrl	22.5513	5.31846	0	100	NT23_010	B	9
set1	SERPINE1	siNeg9 72h ctrl	siNeg9	72h	ctrl	23.8486	6.66711	1.34865	39.2658	NT23_010	B	9
set1	SERPINE1	siNeg9 72h TGF	siNeg9	72h	TGF	21.6601	3.7513	-1.56716	296.322	NT23_010	B	9
set1	SERPINE1	siNeg9 96h ctrl	siNeg9	96h	ctrl	24.3463	6.58922	1.27077	41.444	NT23_010	B	9
set1	SERPINE1	siNeg9 96h TGF	siNeg9	96h	TGF	22.311	4.39395	-0.924505	189.803	NT23_010	B	9
set1	SERPINE1	siNR4A1 48h	siNR4A1	48h	ctrl	21.8287	4.94184	-0.376617	129.829	NT23_010	B	9
set1	SERPINE1	siNR4A1 72h ctrl	siNR4A1	72h	ctrl	24.4086	6.39065	1.07219	47.5595	NT23_010	B	9
set1	SERPINE1	siNR4A1 72h TGF	siNR4A1	72h	TGF	21.1759	3.59725	-1.72121	329.712	NT23_010	B	9
set1	SERPINE1	siNR4A1 96h ctrl	siNR4A1	96h	ctrl	23.6744	6.1402	0.821737	56.576	NT23_010	B	9
set1	SERPINE1	siNR4A1 96h TGF	siNR4A1	96h	TGF	21.7663	3.97609	-1.34237	253.567	NT23_010	B	9
set1	SERPINE1	siNR4A1 48h	siNR4A1	48h	ctrl	22.3807	3.73467	-1.58379	299.756	NT23_010	C	9
set1	SERPINE1	siNR4A1 72h ctrl	siNR4A1	72h	ctrl	23.0271	5.82764	0.509182	70.2621	NT23_010	C	9
set1	SERPINE1	siNR4A1 72h TGF	siNR4A1	72h	TGF	20.6811	3.27453	-2.04393	412.368	NT23_010	C	9
set1	SERPINE1	siNR4A1 96h ctrl	siNR4A1	96h	ctrl	23.8016	5.7969	0.478442	71.7752	NT23_010	C	9
set1	SERPINE1	siNR4A1 96h TGF	siNR4A1	96h	TGF	21.6904	3.41264	-1.90582	374.721	NT23_010	C	9
set1	BHLHE40	0h		0h	ctrl	23.6052	6.70201	-1.07405	210.534	NT23_010	B	9
set1	BHLHE40	siNeg9 48h	siNeg9	48h	ctrl	25.0089	7.77607	0	100	NT23_010	B	9
set1	BHLHE40	siNeg9 72h ctrl	siNeg9	72h	ctrl	23.691	6.50952	-1.26654	240.584	NT23_010	B	9
set1	BHLHE40	siNeg9 72h TGF	siNeg9	72h	TGF	22.7303	4.82152	-2.95455	775.19	NT23_010	B	9
set1	BHLHE40	siNeg9 96h ctrl	siNeg9	96h	ctrl	24.1106	6.35345	-1.42261	268.07	NT23_010	B	9
set1	BHLHE40	siNeg9 96h TGF	siNeg9	96h	TGF	22.7422	4.82523	-2.95084	773.199	NT23_010	B	9
set1	BHLHE40	siNR4A1 48h	siNR4A1	48h	ctrl	24.4713	7.58446	-0.191603	114.203	NT23_010	B	9
set1	BHLHE40	siNR4A1 72h ctrl	siNR4A1	72h	ctrl	24.9385	6.92057	-0.855492	180.938	NT23_010	B	9
set1	BHLHE40	siNR4A1 72h TGF	siNR4A1	72h	TGF	22.8012	5.22264	-2.55342	587.025	NT23_010	B	9
set1	BHLHE40	siNR4A1 96h ctrl	siNR4A1	96h	ctrl	24.1078	6.57369	-1.20238	230.118	NT23_010	B	9
set1	BHLHE40	siNR4A1 96h TGF	siNR4A1	96h	TGF	22.7367	4.94645	-2.82962	710.886	NT23_010	B	9
set1	BHLHE40	siNR4A1 48h	siNR4A1	48h	ctrl	25.2443	6.59832	-1.17775	226.223	NT23_010	C	9
set1	BHLHE40	siNR4A1 72h ctrl	siNR4A1	72h	ctrl	23.9023	6.70284	-1.07322	210.413	NT23_010	C	9
set1	BHLHE40	siNR4A1 72h TGF	siNR4A1	72h	TGF	22.4513	5.04473	-2.73134	664.071	NT23_010	C	9
set1	BHLHE40	siNR4A1 96h ctrl	siNR4A1	96h	ctrl	24.3397	6.33507	-1.441	271.508	NT23_010	C	9
set1	BHLHE40	siNR4A1 96h TGF	siNR4A1	96h	TGF	23.0535	4.77579	-3.00027	800.152	NT23_010	C	9
set1	SMAD7	0h		0h	ctrl	24.4177	7.51456	-0.685926	160.873	NT23_010	B	9
set1	SMAD7	siNeg9 48h	siNeg9	48h	ctrl	25.4334	8.20049	0	100	NT23_010	B	9
set1	SMAD7	siNeg9 72h ctrl	siNeg9	72h	ctrl	24.9494	7.76792	-0.43257	134.964	NT23_010	B	9
set1	SMAD7	siNeg9 72h TGF	siNeg9	72h	TGF	24.1513	6.24247	-1.95802	388.529	NT23_010	B	9
set1	SMAD7	siNeg9 96h ctrl	siNeg9	96h	ctrl	25.58	7.82293	-0.377563	129.915	NT23_010	B	9
set1	SMAD7	siNeg9 96h TGF	siNeg9	96h	TGF	24.1942	6.27718	-1.92331	379.291	NT23_010	B	9
set1	SMAD7	siNR4A1 48h	siNR4A1	48h	ctrl	25.2985	8.41172	0.211227	86.3802	NT23_010	B	9
set1	SMAD7	siNR4A1 72h ctrl	siNR4A1	72h	ctrl	26.0419	8.02398	-0.176514	113.015	NT23_010	B	9
set1	SMAD7	siNR4A1 72h TGF	siNR4A1	72h	TGF	24.3283	6.74967	-1.45082	273.363	NT23_010	B	9
set1	SMAD7	siNR4A1 96h ctrl	siNR4A1	96h	ctrl	25.6761	8.14198	-0.0585079	104.139	NT23_010	B	9
set1	SMAD7	siNR4A1 96h TGF	siNR4A1	96h	TGF	24.3025	6.51222	-1.68827	322.27	NT23_010	B	9
set1	SMAD7	siNR4A1 48h	siNR4A1	48h	ctrl	25.8112	7.16523	-1.03526	204.949	NT23_010	C	9
set1	SMAD7	siNR4A1 72h ctrl	siNR4A1	72h	ctrl	25.377	8.17757	-0.0229145	101.601	NT23_010	C	9
set1	SMAD7	siNR4A1 72h TGF	siNR4A1	72h	TGF	24.0064	6.59981	-1.60068	303.286	NT23_010	C	9
set1	SMAD7	siNR4A1 96h ctrl	siNR4A1	96h	ctrl	26.0421	8.03742	-0.163065	111.966	NT23_010	C	9
set1	SMAD7	siNR4A1 96h TGF	siNR4A1	96h	TGF	24.6674	6.38965	-1.81084	350.846	NT23_010	C	9
set1	GAPDH	0h		0h	ctrl	16.9955	0	0	100	NT23_010	B	10
set1	GAPDH	siNeg9 48h	siNeg9	48h	ctrl	17.5917	0	0	100	NT23_010	B	10
set1	GAPDH	siNeg9 72h ctrl	siNeg9	72h	ctrl	17.6265	0	0	100	NT23_010	B	10
set1	GAPDH	siNeg9 72h TGF	siNeg9	72h	TGF	17.878	0	0	100	NT23_010	B	10
set1	GAPDH	siNeg9 96h ctrl	siNeg9	96h	ctrl	17.9922	0	0	100	NT23_010	B	10
set1	GAPDH	siNeg9 96h TGF	siNeg9	96h	TGF	18.0503	0	0	100	NT23_010	B	10
set1	GAPDH	siNR4A1 48h	siNR4A1	48h	ctrl	17.5154	0	0	100	NT23_010	B	10
set1	GAPDH	siNR4A1 72h ctrl	siNR4A1	72h	ctrl	18.7769	0	0	100	NT23_010	B	10
set1	GAPDH	siNR4A1 72h TGF	siNR4A1	72h	TGF	18.1514	0	0	100	NT23_010	B	10
set1	GAPDH	siNR4A1 96h ctrl	siNR4A1	96h	ctrl	18.1365	0	0	100	NT23_010	B	10
set1	GAPDH	siNR4A1 96h TGF	siNR4A1	96h	TGF	18.1886	0	0	100	NT23_010	B	10
set1	GAPDH	siNR4A1 48h	siNR4A1	48h	ctrl	18.7395	0	0	100	NT23_010	C	10
set1	GAPDH	siNR4A1 72h ctrl	siNR4A1	72h	ctrl	18.2635	0	0	100	NT23_010	C	10
set1	GAPDH	siNR4A1 72h TGF	siNR4A1	72h	TGF	18.1399	0	0	100	NT23_010	C	10
set1	GAPDH	siNR4A1 96h ctrl	siNR4A1	96h	ctrl	18.687	0	0	100	NT23_010	C	10
set1	GAPDH	siNR4A1 96h TGF	siNR4A1	96h	TGF	18.4945	0	0	100	NT23_010	C	10
set1	SMAD1	0h		0h	ctrl	22.9033	5.9078	0.0254192	98.2535	NT23_010	B	10
set1	SMAD1	siNeg9 48h	siNeg9	48h	ctrl	23.4741	5.88239	0	100	NT23_010	B	10
set1	SMAD1	siNeg9 72h ctrl	siNeg9	72h	ctrl	22.7181	5.09159	-0.790794	173.003	NT23_010	B	10
set1	SMAD1	siNeg9 72h TGF	siNeg9	72h	TGF	22.7366	4.85858	-1.0238	203.327	NT23_010	B	10
set1	SMAD1	siNeg9 96h ctrl	siNeg9	96h	ctrl	22.8465	4.85431	-1.02808	203.931	NT23_010	B	10
set1	SMAD1	siNeg9 96h TGF	siNeg9	96h	TGF	22.8678	4.81752	-1.06486	209.197	NT23_010	B	10
set1	SMAD1	siNR4A1 48h	siNR4A1	48h	ctrl	23.6198	6.10438	0.221991	85.7382	NT23_010	B	10
set1	SMAD1	siNR4A1 72h ctrl	siNR4A1	72h	ctrl	23.9979	5.22108	-0.661306	158.151	NT23_010	B	10
set1	SMAD1	siNR4A1 72h TGF	siNR4A1	72h	TGF	23.447	5.29561	-0.586777	150.189	NT23_010	B	10
set1	SMAD1	siNR4A1 96h ctrl	siNR4A1	96h	ctrl	23.3999	5.26338	-0.619003	153.581	NT23_010	B	10
set1	SMAD1	siNR4A1 96h TGF	siNR4A1	96h	TGF	23.1451	4.9565	-0.925884	189.985	NT23_010	B	10
set1	SMAD1	siNR4A1 48h	siNR4A1	48h	ctrl	24.0831	5.34352	-0.538869	145.283	NT23_010	C	10
set1	SMAD1	siNR4A1 72h ctrl	siNR4A1	72h	ctrl	23.302	5.03845	-0.843931	179.493	NT23_010	C	10
set1	SMAD1	siNR4A1 72h TGF	siNR4A1	72h	TGF	22.7726	4.63272	-1.24967	237.787	NT23_010	C	10
set1	SMAD1	siNR4A1 96h ctrl	siNR4A1	96h	ctrl	23.5332	4.84623	-1.03615	205.075	NT23_010	C	10
set1	SMAD1	siNR4A1 96h TGF	siNR4A1	96h	TGF	23.2829	4.78837	-1.09402	213.468	NT23_010	C	10
set1	FLI1	0h		0h	ctrl	23.8951	6.89965	0.350422	78.4355	NT23_010	B	10
set1	FLI1	siNeg9 48h	siNeg9	48h	ctrl	24.1409	6.54923	0	100	NT23_010	B	10
set1	FLI1	siNeg9 72h ctrl	siNeg9	72h	ctrl	23.6277	6.00121	-0.548023	146.208	NT23_010	B	10
set1	FLI1	siNeg9 72h TGF	siNeg9	72h	TGF	23.8924	6.01446	-0.534773	144.871	NT23_010	B	10
set1	FLI1	siNeg9 96h ctrl	siNeg9	96h	ctrl	23.8917	5.89954	-0.649689	156.883	NT23_010	B	10
set1	FLI1	siNeg9 96h TGF	siNeg9	96h	TGF	24.0962	6.04589	-0.503336	141.749	NT23_010	B	10
set1	FLI1	siNR4A1 48h	siNR4A1	48h	ctrl	24.1715	6.65615	0.106924	92.8566	NT23_010	B	10
set1	FLI1	siNR4A1 72h ctrl	siNR4A1	72h	ctrl	24.3258	5.5489	-1.00033	200.046	NT23_010	B	10
set1	FLI1	siNR4A1 72h TGF	siNR4A1	72h	TGF	24.2696	6.11823	-0.430994	134.816	NT23_010	B	10
set1	FLI1	siNR4A1 96h ctrl	siNR4A1	96h	ctrl	24.0527	5.91625	-0.632975	155.076	NT23_010	B	10
set1	FLI1	siNR4A1 96h TGF	siNR4A1	96h	TGF	24.2878	6.09913	-0.450096	136.613	NT23_010	B	10
set1	FLI1	siNR4A1 48h	siNR4A1	48h	ctrl	23.9657	5.22611	-1.32311	250.206	NT23_010	C	10
set1	FLI1	siNR4A1 72h ctrl	siNR4A1	72h	ctrl	23.731	5.46747	-1.08176	211.661	NT23_010	C	10
set1	FLI1	siNR4A1 72h TGF	siNR4A1	72h	TGF	24.016	5.87609	-0.673134	159.453	NT23_010	C	10
set1	FLI1	siNR4A1 96h ctrl	siNR4A1	96h	ctrl	24.1025	5.41555	-1.13368	219.417	NT23_010	C	10
set1	FLI1	siNR4A1 96h TGF	siNR4A1	96h	TGF	24.2575	5.76299	-0.786244	172.458	NT23_010	C	10
set1	HNF4G	0h		0h	ctrl	27.7399	10.7444	-0.283792	121.739	NT23_010	B	10
set1	HNF4G	siNeg9 48h	siNeg9	48h	ctrl	28.6199	11.0282	0	100	NT23_010	B	10
set1	HNF4G	siNeg9 72h ctrl	siNeg9	72h	ctrl	27.8663	10.2398	-0.788395	172.715	NT23_010	B	10
set1	HNF4G	siNeg9 72h TGF	siNeg9	72h	TGF	28.3017	10.4237	-0.604548	152.05	NT23_010	B	10
set1	HNF4G	siNeg9 96h ctrl	siNeg9	96h	ctrl	27.922	9.92983	-1.0984	214.117	NT23_010	B	10
set1	HNF4G	siNeg9 96h TGF	siNeg9	96h	TGF	28.5169	10.4666	-0.561623	147.593	NT23_010	B	10
set1	HNF4G	siNR4A1 48h	siNR4A1	48h	ctrl	28.6708	11.1554	0.127182	91.5618	NT23_010	B	10
set1	HNF4G	siNR4A1 72h ctrl	siNR4A1	72h	ctrl	28.9958	10.219	-0.80925	175.23	NT23_010	B	10
set1	HNF4G	siNR4A1 72h TGF	siNR4A1	72h	TGF	28.9257	10.7743	-0.253929	119.245	NT23_010	B	10
set1	HNF4G	siNR4A1 96h ctrl	siNR4A1	96h	ctrl	28.1507	10.0142	-1.01402	201.953	NT23_010	B	10
set1	HNF4G	siNR4A1 96h TGF	siNR4A1	96h	TGF	28.9011	10.7125	-0.315765	124.467	NT23_010	B	10
set1	HNF4G	siNR4A1 48h	siNR4A1	48h	ctrl	28.8744	10.1349	-0.89334	185.747	NT23_010	C	10
set1	HNF4G	siNR4A1 72h ctrl	siNR4A1	72h	ctrl	28.0737	9.81016	-1.21807	232.635	NT23_010	C	10
set1	HNF4G	siNR4A1 72h TGF	siNR4A1	72h	TGF	28.4802	10.3403	-0.68791	161.095	NT23_010	C	10
set1	HNF4G	siNR4A1 96h ctrl	siNR4A1	96h	ctrl	28.4396	9.75259	-1.27564	242.106	NT23_010	C	10
set1	HNF4G	siNR4A1 96h TGF	siNR4A1	96h	TGF	29.2635	10.769	-0.259276	119.688	NT23_010	C	10
set1	E2F1	0h		0h	ctrl	23.5414	6.54591	-0.145866	110.639	NT23_010	B	10
set1	E2F1	siNeg9 48h	siNeg9	48h	ctrl	24.2835	6.69178	0	100	NT23_010	B	10
set1	E2F1	siNeg9 72h ctrl	siNeg9	72h	ctrl	23.5735	5.94706	-0.744719	167.565	NT23_010	B	10
set1	E2F1	siNeg9 72h TGF	siNeg9	72h	TGF	23.6096	5.73163	-0.96015	194.551	NT23_010	B	10
set1	E2F1	siNeg9 96h ctrl	siNeg9	96h	ctrl	23.6598	5.66758	-1.0242	203.383	NT23_010	B	10
set1	E2F1	siNeg9 96h TGF	siNeg9	96h	TGF	23.6526	5.60228	-1.0895	212.8	NT23_010	B	10
set1	E2F1	siNR4A1 48h	siNR4A1	48h	ctrl	24.2908	6.77545	0.0836735	94.3652	NT23_010	B	10
set1	E2F1	siNR4A1 72h ctrl	siNR4A1	72h	ctrl	24.7564	5.9795	-0.712282	163.839	NT23_010	B	10
set1	E2F1	siNR4A1 72h TGF	siNR4A1	72h	TGF	24.0442	5.89284	-0.798941	173.982	NT23_010	B	10
set1	E2F1	siNR4A1 96h ctrl	siNR4A1	96h	ctrl	23.3643	5.22787	-1.46391	275.856	NT23_010	B	10
set1	E2F1	siNR4A1 96h TGF	siNR4A1	96h	TGF	23.819	5.63036	-1.06142	208.699	NT23_010	B	10
set1	E2F1	siNR4A1 48h	siNR4A1	48h	ctrl	24.3925	5.65299	-1.03879	205.45	NT23_010	C	10
set1	E2F1	siNR4A1 72h ctrl	siNR4A1	72h	ctrl	23.2077	4.94419	-1.74759	335.797	NT23_010	C	10
set1	E2F1	siNR4A1 72h TGF	siNR4A1	72h	TGF	23.2158	5.07593	-1.61585	306.493	NT23_010	C	10
set1	E2F1	siNR4A1 96h ctrl	siNR4A1	96h	ctrl	23.8174	5.13045	-1.56133	295.126	NT23_010	C	10
set1	E2F1	siNR4A1 96h TGF	siNR4A1	96h	TGF	23.8667	5.37224	-1.31954	249.587	NT23_010	C	10
set1	GAPDH	siNeg9 48h	siNeg9	48h	ctrl	18.2053	0	0	100	NT23_009	A	11
set1	GAPDH	siNeg9 72h ctrl	siNeg9	72h	ctrl	18.8016	0	0	100	NT23_009	A	11
set1	GAPDH	siNeg9 72h TGF	siNeg9	72h	TGF	19.2087	0	0	100	NT23_009	A	11
set1	GAPDH	siNeg9 96h ctrl	siNeg9	96h	ctrl	19.2027	0	0	100	NT23_009	A	11
set1	GAPDH	siNeg9 96h TGF	siNeg9	96h	TGF	19.3544	0	0	100	NT23_009	A	11
set1	GAPDH	siNR4A1 48h	siNR4A1	48h	ctrl	18.5273	0	0	100	NT23_009	A	11
set1	GAPDH	siNR4A1 72h ctrl	siNR4A1	72h	ctrl	19.1384	0	0	100	NT23_009	A	11
set1	GAPDH	siNR4A1 72h TGF	siNR4A1	72h	TGF	19.1801	0	0	100	NT23_009	A	11
set1	GAPDH	siNR4A1 96h ctrl	siNR4A1	96h	ctrl	18.5505	0	0	100	NT23_009	A	11
set1	GAPDH	siNR4A1 96h TGF	siNR4A1	96h	TGF	19.3132	0	0	100	NT23_009	A	11
set1	GAPDH	siFLI1 48h	siFLI1	48h	ctrl	18.4235	0	0	100	NT23_009	A	11
set1	GAPDH	siFLI1 72h ctrl	siFLI1	72h	ctrl	18.6151	0	0	100	NT23_009	A	11
set1	GAPDH	siFLI1 72h TGF	siFLI1	72h	TGF	18.9415	0	0	100	NT23_009	A	11
set1	GAPDH	siFLI1 96h ctrl	siFLI1	96h	ctrl	18.3502	0	0	100	NT23_009	A	11
set1	GAPDH	siFLI1 96h TGF	siFLI1	96h	TGF	18.9044	0	0	100	NT23_009	A	11
set1	SMAD1	siNeg9 48h	siNeg9	48h	ctrl	24.4597	6.25441	0	100	NT23_009	A	11
set1	SMAD1	siNeg9 72h ctrl	siNeg9	72h	ctrl	24.347	5.54546	-0.708946	163.461	NT23_009	A	11
set1	SMAD1	siNeg9 72h TGF	siNeg9	72h	TGF	24.6863	5.47764	-0.776762	171.328	NT23_009	A	11
set1	SMAD1	siNeg9 96h ctrl	siNeg9	96h	ctrl	24.3387	5.13598	-1.11843	217.11	NT23_009	A	11
set1	SMAD1	siNeg9 96h TGF	siNeg9	96h	TGF	24.6054	5.25104	-1.00337	200.468	NT23_009	A	11
set1	SMAD1	siNR4A1 48h	siNR4A1	48h	ctrl	24.5828	6.05557	-0.198832	114.777	NT23_009	A	11
set1	SMAD1	siNR4A1 72h ctrl	siNR4A1	72h	ctrl	24.7669	5.62846	-0.625948	154.322	NT23_009	A	11
set1	SMAD1	siNR4A1 72h TGF	siNR4A1	72h	TGF	24.9312	5.7511	-0.503304	141.746	NT23_009	A	11
set1	SMAD1	siNR4A1 96h ctrl	siNR4A1	96h	ctrl	23.9715	5.42094	-0.833469	178.197	NT23_009	A	11
set1	SMAD1	siNR4A1 96h TGF	siNR4A1	96h	TGF	24.6397	5.32649	-0.927919	190.253	NT23_009	A	11
set1	FLI1	siNeg9 48h	siNeg9	48h	ctrl	24.2143	6.00905	0	100	NT23_009	A	11
set1	FLI1	siNeg9 72h ctrl	siNeg9	72h	ctrl	24.2941	5.49247	-0.516575	143.055	NT23_009	A	11
set1	FLI1	siNeg9 72h TGF	siNeg9	72h	TGF	24.9252	5.7165	-0.292551	122.48	NT23_009	A	11
set1	FLI1	siNeg9 96h ctrl	siNeg9	96h	ctrl	24.6167	5.41403	-0.595018	151.049	NT23_009	A	11
set1	FLI1	siNeg9 96h TGF	siNeg9	96h	TGF	24.8524	5.49808	-0.510973	142.501	NT23_009	A	11
set1	FLI1	siNR4A1 48h	siNR4A1	48h	ctrl	24.2448	5.71758	-0.291468	122.388	NT23_009	A	11
set1	FLI1	siNR4A1 72h ctrl	siNR4A1	72h	ctrl	24.522	5.38357	-0.625479	154.272	NT23_009	A	11
set1	FLI1	siNR4A1 72h TGF	siNR4A1	72h	TGF	24.9768	5.79668	-0.212372	115.859	NT23_009	A	11
set1	FLI1	siNR4A1 96h ctrl	siNR4A1	96h	ctrl	23.9167	5.36615	-0.642897	156.146	NT23_009	A	11
set1	FLI1	siNR4A1 96h TGF	siNR4A1	96h	TGF	24.6553	5.34206	-0.66699	158.776	NT23_009	A	11
set1	HNF4G	siNeg9 48h	siNeg9	48h	ctrl	29.0681	10.8628	0	100	NT23_009	A	11
set1	HNF4G	siNeg9 72h ctrl	siNeg9	72h	ctrl	28.8612	10.0596	-0.803257	174.504	NT23_009	A	11
set1	HNF4G	siNeg9 72h TGF	siNeg9	72h	TGF	29.2928	10.0841	-0.778742	171.563	NT23_009	A	11
set1	HNF4G	siNeg9 96h ctrl	siNeg9	96h	ctrl	28.6916	9.4889	-1.37395	259.178	NT23_009	A	11
set1	HNF4G	siNeg9 96h TGF	siNeg9	96h	TGF	29.2648	9.9104	-0.952442	193.515	NT23_009	A	11
set1	HNF4G	siNR4A1 48h	siNR4A1	48h	ctrl	29.6446	11.1173	0.254501	83.8277	NT23_009	A	11
set1	HNF4G	siNR4A1 72h ctrl	siNR4A1	72h	ctrl	29.0491	9.91064	-0.952211	193.483	NT23_009	A	11
set1	HNF4G	siNR4A1 72h TGF	siNR4A1	72h	TGF	29.997	10.8169	-0.0459576	103.237	NT23_009	A	11
set1	HNF4G	siNR4A1 96h ctrl	siNR4A1	96h	ctrl	28.2855	9.73496	-1.12789	218.539	NT23_009	A	11
set1	HNF4G	siNR4A1 96h TGF	siNR4A1	96h	TGF	29.7303	10.4171	-0.445753	136.202	NT23_009	A	11
set1	E2F1	siNeg9 48h	siNeg9	48h	ctrl	25.5384	7.33318	0	100	NT23_009	A	11
set1	E2F1	siNeg9 72h ctrl	siNeg9	72h	ctrl	25.5912	6.7896	-0.543577	145.758	NT23_009	A	11
set1	E2F1	siNeg9 72h TGF	siNeg9	72h	TGF	25.9588	6.75008	-0.583097	149.806	NT23_009	A	11
set1	E2F1	siNeg9 96h ctrl	siNeg9	96h	ctrl	25.5103	6.30759	-1.02559	203.579	NT23_009	A	11
set1	E2F1	siNeg9 96h TGF	siNeg9	96h	TGF	25.8325	6.47812	-0.855061	180.883	NT23_009	A	11
set1	E2F1	siNR4A1 48h	siNR4A1	48h	ctrl	25.8	7.27278	-0.0604019	104.276	NT23_009	A	11
set1	E2F1	siNR4A1 72h ctrl	siNR4A1	72h	ctrl	25.8355	6.69703	-0.636152	155.418	NT23_009	A	11
set1	E2F1	siNR4A1 72h TGF	siNR4A1	72h	TGF	25.8715	6.69136	-0.641819	156.03	NT23_009	A	11
set1	E2F1	siNR4A1 96h ctrl	siNR4A1	96h	ctrl	24.8366	6.28607	-1.04711	206.638	NT23_009	A	11
set1	E2F1	siNR4A1 96h TGF	siNR4A1	96h	TGF	25.5988	6.28555	-1.04763	206.713	NT23_009	A	11
set1	SMAD7	siNeg9 48h	siNeg9	48h	ctrl	25.3689	7.16364	0	100	NT23_009	A	11
set1	SMAD7	siNeg9 72h ctrl	siNeg9	72h	ctrl	25.7189	6.91729	-0.246351	118.62	NT23_009	A	11
set1	SMAD7	siNeg9 72h TGF	siNeg9	72h	TGF	24.5887	5.37997	-1.78367	344.302	NT23_009	A	11
set1	SMAD7	siNeg9 96h ctrl	siNeg9	96h	ctrl	25.979	6.77628	-0.387365	130.8	NT23_009	A	11
set1	SMAD7	siNeg9 96h TGF	siNeg9	96h	TGF	24.6492	5.29481	-1.86884	365.238	NT23_009	A	11
set1	SMAD7	siNR4A1 48h	siNR4A1	48h	ctrl	25.7579	7.23064	0.0669918	95.4626	NT23_009	A	11
set1	SMAD7	siNR4A1 72h ctrl	siNR4A1	72h	ctrl	26.2652	7.12679	-0.03685	102.587	NT23_009	A	11
set1	SMAD7	siNR4A1 72h TGF	siNR4A1	72h	TGF	25.0537	5.87359	-1.29005	244.537	NT23_009	A	11
set1	SMAD7	siNR4A1 96h ctrl	siNR4A1	96h	ctrl	25.7833	7.2328	0.0691509	95.3199	NT23_009	A	11
set1	SMAD7	siNR4A1 96h TGF	siNR4A1	96h	TGF	24.7694	5.45619	-1.70746	326.585	NT23_009	A	11
set1	SERPINE1	siNeg9 48h	siNeg9	48h	ctrl	22.9131	4.70786	0	100	NT23_009	A	11
set1	SERPINE1	siNeg9 72h ctrl	siNeg9	72h	ctrl	24.6407	5.8391	1.13124	45.6523	NT23_009	A	11
set1	SERPINE1	siNeg9 72h TGF	siNeg9	72h	TGF	21.9697	2.76096	-1.9469	385.546	NT23_009	A	11
set1	SERPINE1	siNeg9 96h ctrl	siNeg9	96h	ctrl	24.8152	5.61246	0.904602	53.418	NT23_009	A	11
set1	SERPINE1	siNeg9 96h TGF	siNeg9	96h	TGF	22.8876	3.53325	-1.17461	225.732	NT23_009	A	11
set1	SERPINE1	siNR4A1 48h	siNR4A1	48h	ctrl	23.0594	4.53218	-0.175686	112.95	NT23_009	A	11
set1	SERPINE1	siNR4A1 72h ctrl	siNR4A1	72h	ctrl	24.4869	5.34841	0.640549	64.1469	NT23_009	A	11
set1	SERPINE1	siNR4A1 72h TGF	siNR4A1	72h	TGF	21.8046	2.62444	-2.08342	423.812	NT23_009	A	11
set1	SERPINE1	siNR4A1 96h ctrl	siNR4A1	96h	ctrl	23.8661	5.31558	0.607719	65.6233	NT23_009	A	11
set1	SERPINE1	siNR4A1 96h TGF	siNR4A1	96h	TGF	22.6469	3.33369	-1.37417	259.219	NT23_009	A	11
set1	BHLHE40	siNeg9 48h	siNeg9	48h	ctrl	25.3698	7.16449	0	100	NT23_009	A	11
set1	BHLHE40	siNeg9 72h ctrl	siNeg9	72h	ctrl	24.813	6.01142	-1.15307	222.386	NT23_009	A	11
set1	BHLHE40	siNeg9 72h TGF	siNeg9	72h	TGF	23.6444	4.43573	-2.72876	662.885	NT23_009	A	11
set1	BHLHE40	siNeg9 96h ctrl	siNeg9	96h	ctrl	24.938	5.73526	-1.42922	269.302	NT23_009	A	11
set1	BHLHE40	siNeg9 96h TGF	siNeg9	96h	TGF	23.8257	4.4713	-2.69319	646.74	NT23_009	A	11
set1	BHLHE40	siNR4A1 48h	siNR4A1	48h	ctrl	25.7906	7.26339	0.0989017	93.3744	NT23_009	A	11
set1	BHLHE40	siNR4A1 72h ctrl	siNR4A1	72h	ctrl	25.4893	6.35081	-0.813677	175.769	NT23_009	A	11
set1	BHLHE40	siNR4A1 72h TGF	siNR4A1	72h	TGF	23.9693	4.78913	-2.37536	518.866	NT23_009	A	11
set1	BHLHE40	siNR4A1 96h ctrl	siNR4A1	96h	ctrl	24.613	6.06248	-1.102	214.653	NT23_009	A	11
set1	BHLHE40	siNR4A1 96h TGF	siNR4A1	96h	TGF	23.8525	4.53927	-2.62522	616.978	NT23_009	A	11
set1	IGFBP3	siNeg9 48h	siNeg9	48h	ctrl	24.5862	6.38096	0	100	NT23_009	A	11
set1	IGFBP3	siNeg9 72h ctrl	siNeg9	72h	ctrl	24.7139	5.91235	-0.468603	138.377	NT23_009	A	11
set1	IGFBP3	siNeg9 72h TGF	siNeg9	72h	TGF	23.605	4.39631	-1.98465	395.766	NT23_009	A	11
set1	IGFBP3	siNeg9 96h ctrl	siNeg9	96h	ctrl	25.2488	6.04614	-0.334813	126.121	NT23_009	A	11
set1	IGFBP3	siNeg9 96h TGF	siNeg9	96h	TGF	24.4958	5.1414	-1.23956	236.126	NT23_009	A	11
set1	IGFBP3	siFLI1 48h	siFLI1	48h	ctrl	24.2529	5.82943	-0.551523	146.563	NT23_009	A	11
set1	IGFBP3	siFLI1 72h ctrl	siFLI1	72h	ctrl	24.12	5.50484	-0.876116	183.543	NT23_009	A	11
set1	IGFBP3	siFLI1 72h TGF	siFLI1	72h	TGF	22.5192	3.57766	-2.80329	698.032	NT23_009	A	11
set1	IGFBP3	siFLI1 96h ctrl	siFLI1	96h	ctrl	23.821	5.4708	-0.910152	187.924	NT23_009	A	11
set1	IGFBP3	siFLI1 96h TGF	siFLI1	96h	TGF	23.1555	4.2511	-2.12986	437.674	NT23_009	A	11
set1	GAPDH	siNeg9 48h	siNeg9	48h	ctrl	17.9198	0	0	100	NT23_009	A	12
set1	GAPDH	siNeg9 72h ctrl	siNeg9	72h	ctrl	18.8081	0	0	100	NT23_009	A	12
set1	GAPDH	siNeg9 72h TGF	siNeg9	72h	TGF	18.2411	0	0	100	NT23_009	A	12
set1	GAPDH	siNeg9 96h ctrl	siNeg9	96h	ctrl	18.1178	0	0	100	NT23_009	A	12
set1	GAPDH	siNeg9 96h TGF	siNeg9	96h	TGF	18.5338	0	0	100	NT23_009	A	12
set1	GAPDH	siBHLHE40 48h	siBHLHE40	48h	ctrl	18.846	0	0	100	NT23_009	A	12
set1	GAPDH	siBHLHE40 72h ctrl	siBHLHE40	72h	ctrl	19.4104	0	0	100	NT23_009	A	12
set1	GAPDH	siBHLHE40 72h TGF	siBHLHE40	72h	TGF	19.4465	0	0	100	NT23_009	A	12
set1	GAPDH	siBHLHE40 96h ctrl	siBHLHE40	96h	ctrl	19.2391	0	0	100	NT23_009	A	12
set1	GAPDH	siBHLHE40 96h TGF	siBHLHE40	96h	TGF	18.9384	0	0	100	NT23_009	A	12
set1	BHLHE40	siNeg9 48h	siNeg9	48h	ctrl	25.0981	7.17835	0	100	NT23_009	A	12
set1	BHLHE40	siNeg9 72h ctrl	siNeg9	72h	ctrl	24.8675	6.05938	-1.11897	217.191	NT23_009	A	12
set1	BHLHE40	siNeg9 72h TGF	siNeg9	72h	TGF	22.7677	4.52664	-2.6517	628.409	NT23_009	A	12
set1	BHLHE40	siNeg9 96h ctrl	siNeg9	96h	ctrl	23.9077	5.78988	-1.38847	261.8	NT23_009	A	12
set1	BHLHE40	siNeg9 96h TGF	siNeg9	96h	TGF	23.0349	4.50103	-2.67731	639.663	NT23_009	A	12
set1	BHLHE40	siBHLHE40 48h	siBHLHE40	48h	ctrl	27.5375	8.69155	1.51321	35.0332	NT23_009	A	12
set1	BHLHE40	siBHLHE40 72h ctrl	siBHLHE40	72h	ctrl	26.7987	7.38829	0.209941	86.4572	NT23_009	A	12
set1	BHLHE40	siBHLHE40 72h TGF	siBHLHE40	72h	TGF	25.6331	6.18655	-0.991793	198.865	NT23_009	A	12
set1	BHLHE40	siBHLHE40 96h ctrl	siBHLHE40	96h	ctrl	26.4024	7.16331	-0.0150305	101.047	NT23_009	A	12
set1	BHLHE40	siBHLHE40 96h TGF	siBHLHE40	96h	TGF	24.9714	6.03293	-1.14542	221.211	NT23_009	A	12
set1	COL1A1	siNeg9 48h	siNeg9	48h	ctrl	17.1603	-0.759491	0	100	NT23_009	A	12
set1	COL1A1	siNeg9 72h ctrl	siNeg9	72h	ctrl	17.2748	-1.53337	-0.773881	170.986	NT23_009	A	12
set1	COL1A1	siNeg9 72h TGF	siNeg9	72h	TGF	15.6238	-2.61722	-1.85773	362.437	NT23_009	A	12
set1	COL1A1	siNeg9 96h ctrl	siNeg9	96h	ctrl	16.4411	-1.67675	-0.91726	188.853	NT23_009	A	12
set1	COL1A1	siNeg9 96h TGF	siNeg9	96h	TGF	15.5312	-3.00266	-2.24317	473.437	NT23_009	A	12
set1	COL1A1	siBHLHE40 48h	siBHLHE40	48h	ctrl	17.5987	-1.24729	-0.4878	140.23	NT23_009	A	12
set1	COL1A1	siBHLHE40 72h ctrl	siBHLHE40	72h	ctrl	17.5951	-1.81523	-1.05574	207.878	NT23_009	A	12
set1	COL1A1	siBHLHE40 72h TGF	siBHLHE40	72h	TGF	16.3211	-3.12539	-2.3659	515.475	NT23_009	A	12
set1	COL1A1	siBHLHE40 96h ctrl	siBHLHE40	96h	ctrl	17.3724	-1.86665	-1.10716	215.421	NT23_009	A	12
set1	COL1A1	siBHLHE40 96h TGF	siBHLHE40	96h	TGF	15.9128	-3.02561	-2.26612	481.027	NT23_009	A	12
set1	GAPDH	siNeg9 48h	siNeg9	48h	ctrl	18.0046	0	0	100	NT23_009	A	13
set1	GAPDH	siNeg9 72h ctrl	siNeg9	72h	ctrl	19.0363	0	0	100	NT23_009	A	13
set1	GAPDH	siNeg9 72h TGF	siNeg9	72h	TGF	18.403	0	0	100	NT23_009	A	13
set1	GAPDH	siNeg9 96h ctrl	siNeg9	96h	ctrl	18.1267	0	0	100	NT23_009	A	13
set1	GAPDH	siNeg9 96h TGF	siNeg9	96h	TGF	18.8077	0	0	100	NT23_009	A	13
set1	GAPDH	siBHLHE40 48h	siBHLHE40	48h	ctrl	18.7585	0	0	100	NT23_009	A	13
set1	GAPDH	siBHLHE40 72h ctrl	siBHLHE40	72h	ctrl	19.1746	0	0	100	NT23_009	A	13
set1	GAPDH	siBHLHE40 72h TGF	siBHLHE40	72h	TGF	19.2478	0	0	100	NT23_009	A	13
set1	GAPDH	siBHLHE40 96h ctrl	siBHLHE40	96h	ctrl	19.022	0	0	100	NT23_009	A	13
set1	GAPDH	siBHLHE40 96h TGF	siBHLHE40	96h	TGF	18.8012	0	0	100	NT23_009	A	13
set1	GAPDH	siHNF4G 48h	siHNF4G	48h	ctrl	18.4048	0	0	100	NT23_009	A	13
set1	GAPDH	siHNF4G 72h ctrl	siHNF4G	72h	ctrl	18.7295	0	0	100	NT23_009	A	13
set1	GAPDH	siHNF4G 72h TGF	siHNF4G	72h	TGF	19.0485	0	0	100	NT23_009	A	13
set1	GAPDH	siHNF4G 96h ctrl	siHNF4G	96h	ctrl	18.2048	0	0	100	NT23_009	A	13
set1	GAPDH	siHNF4G 96h TGF	siHNF4G	96h	TGF	18.6718	0	0	100	NT23_009	A	13
set1	SMAD1	siNeg9 48h	siNeg9	48h	ctrl	24.6213	6.61668	0	100	NT23_009	A	13
set1	SMAD1	siNeg9 72h ctrl	siNeg9	72h	ctrl	25.1354	6.09912	-0.517565	143.154	NT23_009	A	13
set1	SMAD1	siNeg9 72h TGF	siNeg9	72h	TGF	24.3503	5.94734	-0.66934	159.035	NT23_009	A	13
set1	SMAD1	siNeg9 96h ctrl	siNeg9	96h	ctrl	24.1074	5.98074	-0.635944	155.395	NT23_009	A	13
set1	SMAD1	siNeg9 96h TGF	siNeg9	96h	TGF	24.5162	5.70851	-0.908173	187.667	NT23_009	A	13
set1	SMAD1	siBHLHE40 48h	siBHLHE40	48h	ctrl	24.6102	5.85174	-0.764944	169.93	NT23_009	A	13
set1	SMAD1	siBHLHE40 72h ctrl	siBHLHE40	72h	ctrl	24.5237	5.34916	-1.26752	240.748	NT23_009	A	13
set1	SMAD1	siBHLHE40 72h TGF	siBHLHE40	72h	TGF	24.7741	5.5263	-1.09038	212.931	NT23_009	A	13
set1	SMAD1	siBHLHE40 96h ctrl	siBHLHE40	96h	ctrl	24.3693	5.34735	-1.26933	241.049	NT23_009	A	13
set1	SMAD1	siBHLHE40 96h TGF	siBHLHE40	96h	TGF	24.2808	5.47953	-1.13715	219.947	NT23_009	A	13
set1	E2F1	siNeg9 48h	siNeg9	48h	ctrl	24.9631	6.95847	0	100	NT23_009	A	13
set1	E2F1	siNeg9 72h ctrl	siNeg9	72h	ctrl	25.6279	6.59164	-0.366831	128.952	NT23_009	A	13
set1	E2F1	siNeg9 72h TGF	siNeg9	72h	TGF	24.8612	6.45821	-0.500254	141.446	NT23_009	A	13
set1	E2F1	siNeg9 96h ctrl	siNeg9	96h	ctrl	24.1088	5.98208	-0.976387	196.753	NT23_009	A	13
set1	E2F1	siNeg9 96h TGF	siNeg9	96h	TGF	24.8768	6.06909	-0.889376	185.237	NT23_009	A	13
set1	E2F1	siBHLHE40 48h	siBHLHE40	48h	ctrl	25.0869	6.32839	-0.630079	154.765	NT23_009	A	13
set1	E2F1	siBHLHE40 72h ctrl	siBHLHE40	72h	ctrl	25.0075	5.83292	-1.12555	218.184	NT23_009	A	13
set1	E2F1	siBHLHE40 72h TGF	siBHLHE40	72h	TGF	25.1298	5.88202	-1.07645	210.884	NT23_009	A	13
set1	E2F1	siBHLHE40 96h ctrl	siBHLHE40	96h	ctrl	24.3969	5.37488	-1.58358	299.713	NT23_009	A	13
set1	E2F1	siBHLHE40 96h TGF	siBHLHE40	96h	TGF	24.3969	5.59562	-1.36285	257.192	NT23_009	A	13
set1	E2F1	siHNF4G 48h	siHNF4G	48h	ctrl	25.3296	6.92487	-0.0335941	102.356	NT23_009	A	13
set1	E2F1	siHNF4G 72h ctrl	siHNF4G	72h	ctrl	25.511	6.78152	-0.176943	113.049	NT23_009	A	13
set1	E2F1	siHNF4G 72h TGF	siHNF4G	72h	TGF	25.6655	6.61693	-0.341536	126.71	NT23_009	A	13
set1	E2F1	siHNF4G 96h ctrl	siHNF4G	96h	ctrl	24.3301	6.12531	-0.833162	178.159	NT23_009	A	13
set1	E2F1	siHNF4G 96h TGF	siHNF4G	96h	TGF	25.0026	6.33081	-0.627659	154.506	NT23_009	A	13
set1	NR4A1	siNeg9 48h	siNeg9	48h	ctrl	30.0301	12.0255	0	100	NT23_009	A	13
set1	NR4A1	siNeg9 72h ctrl	siNeg9	72h	ctrl	30.0537	11.0174	-1.00805	201.118	NT23_009	A	13
set1	NR4A1	siNeg9 72h TGF	siNeg9	72h	TGF	29.7844	11.3814	-0.644072	156.273	NT23_009	A	13
set1	NR4A1	siNeg9 96h ctrl	siNeg9	96h	ctrl	29.3607	11.234	-0.791496	173.087	NT23_009	A	13
set1	NR4A1	siNeg9 96h TGF	siNeg9	96h	TGF	30.3541	11.5464	-0.479084	139.386	NT23_009	A	13
set1	NR4A1	siBHLHE40 48h	siBHLHE40	48h	ctrl	30.6048	11.8463	-0.179146	113.221	NT23_009	A	13
set1	NR4A1	siBHLHE40 72h ctrl	siBHLHE40	72h	ctrl	31.2995	12.1249	0.0994587	93.3383	NT23_009	A	13
set1	NR4A1	siBHLHE40 72h TGF	siBHLHE40	72h	TGF	30.922	11.6742	-0.351286	127.57	NT23_009	A	13
set1	NR4A1	siBHLHE40 96h ctrl	siBHLHE40	96h	ctrl	30.4981	11.4761	-0.549387	146.346	NT23_009	A	13
set1	NR4A1	siBHLHE40 96h TGF	siBHLHE40	96h	TGF	30.5467	11.7455	-0.280005	121.42	NT23_009	A	13
set1	HNF4G	siNeg9 48h	siNeg9	48h	ctrl	28.1126	10.108	0	100	NT23_009	A	13
set1	HNF4G	siNeg9 72h ctrl	siNeg9	72h	ctrl	28.6748	9.6385	-0.469463	138.459	NT23_009	A	13
set1	HNF4G	siNeg9 72h TGF	siNeg9	72h	TGF	28.4725	10.0695	-0.0384293	102.7	NT23_009	A	13
set1	HNF4G	siNeg9 96h ctrl	siNeg9	96h	ctrl	27.6184	9.4917	-0.616264	153.29	NT23_009	A	13
set1	HNF4G	siNeg9 96h TGF	siNeg9	96h	TGF	28.801	9.99335	-0.114611	108.268	NT23_009	A	13
set1	HNF4G	siBHLHE40 48h	siBHLHE40	48h	ctrl	28.3984	9.63995	-0.468014	138.32	NT23_009	A	13
set1	HNF4G	siBHLHE40 72h ctrl	siBHLHE40	72h	ctrl	28.2548	9.08018	-1.02777	203.888	NT23_009	A	13
set1	HNF4G	siBHLHE40 72h TGF	siBHLHE40	72h	TGF	29.0561	9.80829	-0.299665	123.086	NT23_009	A	13
set1	HNF4G	siBHLHE40 96h ctrl	siBHLHE40	96h	ctrl	27.7904	8.76843	-1.33953	253.069	NT23_009	A	13
set1	HNF4G	siBHLHE40 96h TGF	siBHLHE40	96h	TGF	28.2166	9.41532	-0.692644	161.624	NT23_009	A	13
set1	FLI1	siNeg9 48h	siNeg9	48h	ctrl	24.1041	6.09948	0	100	NT23_009	A	13
set1	FLI1	siNeg9 72h ctrl	siNeg9	72h	ctrl	24.9533	5.91702	-0.182459	113.482	NT23_009	A	13
set1	FLI1	siNeg9 72h TGF	siNeg9	72h	TGF	24.5184	6.1154	0.0159206	98.9025	NT23_009	A	13
set1	FLI1	siNeg9 96h ctrl	siNeg9	96h	ctrl	24.1463	6.01961	-0.0798645	105.692	NT23_009	A	13
set1	FLI1	siNeg9 96h TGF	siNeg9	96h	TGF	24.814	6.00631	-0.0931644	106.671	NT23_009	A	13
set1	FLI1	siBHLHE40 48h	siBHLHE40	48h	ctrl	24.6479	5.88938	-0.210096	115.677	NT23_009	A	13
set1	FLI1	siBHLHE40 72h ctrl	siBHLHE40	72h	ctrl	24.8143	5.63971	-0.459766	137.532	NT23_009	A	13
set1	FLI1	siBHLHE40 72h TGF	siBHLHE40	72h	TGF	25.1744	5.92657	-0.172905	112.733	NT23_009	A	13
set1	FLI1	siBHLHE40 96h ctrl	siBHLHE40	96h	ctrl	24.5834	5.56145	-0.538033	145.199	NT23_009	A	13
set1	FLI1	siBHLHE40 96h TGF	siBHLHE40	96h	TGF	24.5882	5.78697	-0.31251	124.187	NT23_009	A	13
set1	FLI1	siHNF4G 48h	siHNF4G	48h	ctrl	24.2723	5.86752	-0.231958	117.443	NT23_009	A	13
set1	FLI1	siHNF4G 72h ctrl	siHNF4G	72h	ctrl	24.2723	5.54281	-0.556669	147.087	NT23_009	A	13
set1	FLI1	siHNF4G 72h TGF	siHNF4G	72h	TGF	24.4359	5.38739	-0.71209	163.818	NT23_009	A	13
set1	FLI1	siHNF4G 96h ctrl	siHNF4G	96h	ctrl	23.6972	5.49234	-0.607138	152.323	NT23_009	A	13
set1	FLI1	siHNF4G 96h TGF	siHNF4G	96h	TGF	24.1096	5.43784	-0.661642	158.188	NT23_009	A	13
set1	SMAD7	siNeg9 48h	siNeg9	48h	ctrl	25.8992	7.8946	0	100	NT23_009	A	13
set1	SMAD7	siNeg9 72h ctrl	siNeg9	72h	ctrl	27.0053	7.96904	0.0744438	94.9708	NT23_009	A	13
set1	SMAD7	siNeg9 72h TGF	siNeg9	72h	TGF	24.6804	6.2774	-1.6172	306.779	NT23_009	A	13
set1	SMAD7	siNeg9 96h ctrl	siNeg9	96h	ctrl	26.0719	7.94523	0.0506363	96.551	NT23_009	A	13
set1	SMAD7	siNeg9 96h TGF	siNeg9	96h	TGF	24.9317	6.12401	-1.77059	341.193	NT23_009	A	13
set1	SMAD7	siBHLHE40 48h	siBHLHE40	48h	ctrl	25.8677	7.10916	-0.78544	172.362	NT23_009	A	13
set1	SMAD7	siBHLHE40 72h ctrl	siBHLHE40	72h	ctrl	25.9564	6.78178	-1.11282	216.267	NT23_009	A	13
set1	SMAD7	siBHLHE40 72h TGF	siBHLHE40	72h	TGF	25.2383	5.9905	-1.9041	374.274	NT23_009	A	13
set1	SMAD7	siBHLHE40 96h ctrl	siBHLHE40	96h	ctrl	25.8674	6.8454	-1.04919	206.937	NT23_009	A	13
set1	SMAD7	siBHLHE40 96h TGF	siBHLHE40	96h	TGF	24.6942	5.893	-2.00159	400.442	NT23_009	A	13
set1	ID2	siNeg9 48h	siNeg9	48h	ctrl	24.3402	6.33555	0	100	NT23_009	A	13
set1	ID2	siNeg9 72h ctrl	siNeg9	72h	ctrl	25.2171	6.18087	-0.154678	111.317	NT23_009	A	13
set1	ID2	siNeg9 72h TGF	siNeg9	72h	TGF	24.7799	6.37689	0.0413399	97.1752	NT23_009	A	13
set1	ID2	siNeg9 96h ctrl	siNeg9	96h	ctrl	24.3528	6.22613	-0.109426	107.88	NT23_009	A	13
set1	ID2	siNeg9 96h TGF	siNeg9	96h	TGF	24.2422	5.43451	-0.901045	186.742	NT23_009	A	13
set1	ID2	siBHLHE40 48h	siBHLHE40	48h	ctrl	24.8124	6.05387	-0.281681	121.561	NT23_009	A	13
set1	ID2	siBHLHE40 72h ctrl	siBHLHE40	72h	ctrl	24.7521	5.57755	-0.757999	169.114	NT23_009	A	13
set1	ID2	siBHLHE40 72h TGF	siBHLHE40	72h	TGF	25.0744	5.82657	-0.508984	142.305	NT23_009	A	13
set1	ID2	siBHLHE40 96h ctrl	siBHLHE40	96h	ctrl	24.6566	5.63461	-0.700945	162.557	NT23_009	A	13
set1	ID2	siBHLHE40 96h TGF	siBHLHE40	96h	TGF	23.7213	4.9201	-1.41545	266.743	NT23_009	A	13
set1	GAPDH	0h		0h	ctrl	17.5549	0	0	100	NT23_010	B	14
set1	GAPDH	siNeg9 48h	siNeg9	48h	ctrl	18.1211	0	0	100	NT23_010	B	14
set1	GAPDH	siNeg9 72h ctrl	siNeg9	72h	ctrl	17.7708	0	0	100	NT23_010	B	14
set1	GAPDH	siNeg9 72h TGF	siNeg9	72h	TGF	18.4007	0	0	100	NT23_010	B	14
set1	GAPDH	siNeg9 96h ctrl	siNeg9	96h	ctrl	18.3298	0	0	100	NT23_010	B	14
set1	GAPDH	siNeg9 96h TGF	siNeg9	96h	TGF	18.4477	0	0	100	NT23_010	B	14
set1	GAPDH	siBHLHE40 48h	siBHLHE40	48h	ctrl	17.964	0	0	100	NT23_010	B	14
set1	GAPDH	siBHLHE40 72h ctrl	siBHLHE40	72h	ctrl	18.9092	0	0	100	NT23_010	B	14
set1	GAPDH	siBHLHE40 72h TGF	siBHLHE40	72h	TGF	18.4618	0	0	100	NT23_010	B	14
set1	GAPDH	siBHLHE40 96h ctrl	siBHLHE40	96h	ctrl	18.6489	0	0	100	NT23_010	B	14
set1	GAPDH	siBHLHE40 96h TGF	siBHLHE40	96h	TGF	18.4859	0	0	100	NT23_010	B	14
set1	GAPDH	siBHLHE40 48h	siBHLHE40	48h	ctrl	18.6504	0	0	100	NT23_010	C	14
set1	GAPDH	siBHLHE40 72h ctrl	siBHLHE40	72h	ctrl	18.2443	0	0	100	NT23_010	C	14
set1	GAPDH	siBHLHE40 72h TGF	siBHLHE40	72h	TGF	18.197	0	0	100	NT23_010	C	14
set1	GAPDH	siBHLHE40 96h ctrl	siBHLHE40	96h	ctrl	18.6133	0	0	100	NT23_010	C	14
set1	GAPDH	siBHLHE40 96h TGF	siBHLHE40	96h	TGF	18.7738	0	0	100	NT23_010	C	14
set1	BHLHE40	0h		0h	ctrl	23.8064	6.25149	-0.574593	148.926	NT23_010	B	14
set1	BHLHE40	siNeg9 48h	siNeg9	48h	ctrl	24.9472	6.82609	0	100	NT23_010	B	14
set1	BHLHE40	siNeg9 72h ctrl	siNeg9	72h	ctrl	23.7696	5.99883	-0.827253	177.43	NT23_010	B	14
set1	BHLHE40	siNeg9 72h TGF	siNeg9	72h	TGF	22.6972	4.29646	-2.52963	577.424	NT23_010	B	14
set1	BHLHE40	siNeg9 96h ctrl	siNeg9	96h	ctrl	24.0903	5.76058	-1.06551	209.291	NT23_010	B	14
set1	BHLHE40	siNeg9 96h TGF	siNeg9	96h	TGF	22.7571	4.30935	-2.51673	572.285	NT23_010	B	14
set1	BHLHE40	siBHLHE40 48h	siBHLHE40	48h	ctrl	26.5115	8.54745	1.72136	30.3262	NT23_010	B	14
set1	BHLHE40	siBHLHE40 72h ctrl	siBHLHE40	72h	ctrl	26.4875	7.57832	0.752234	59.3684	NT23_010	B	14
set1	BHLHE40	siBHLHE40 72h TGF	siBHLHE40	72h	TGF	24.9569	6.4951	-0.330986	125.787	NT23_010	B	14
set1	BHLHE40	siBHLHE40 96h ctrl	siBHLHE40	96h	ctrl	26.1661	7.51726	0.691177	61.9348	NT23_010	B	14
set1	BHLHE40	siBHLHE40 96h TGF	siBHLHE40	96h	TGF	24.7667	6.28079	-0.545298	145.932	NT23_010	B	14
set1	BHLHE40	siBHLHE40 48h	siBHLHE40	48h	ctrl	27.1154	8.46497	1.63888	32.1106	NT23_010	C	14
set1	BHLHE40	siBHLHE40 72h ctrl	siBHLHE40	72h	ctrl	26.1028	7.85851	1.03242	48.889	NT23_010	C	14
set1	BHLHE40	siBHLHE40 72h TGF	siBHLHE40	72h	TGF	24.7337	6.53666	-0.289421	122.215	NT23_010	C	14
set1	BHLHE40	siBHLHE40 96h ctrl	siBHLHE40	96h	ctrl	26.0564	7.4431	0.617014	65.2019	NT23_010	C	14
set1	BHLHE40	siBHLHE40 96h TGF	siBHLHE40	96h	TGF	24.7557	5.98192	-0.844168	179.523	NT23_010	C	14
set1	COL1A1	0h		0h	ctrl	16.9962	-0.558689	-0.533176	144.711	NT23_010	B	14
set1	COL1A1	siNeg9 48h	siNeg9	48h	ctrl	18.0956	-0.0255127	0	100	NT23_010	B	14
set1	COL1A1	siNeg9 72h ctrl	siNeg9	72h	ctrl	17.0744	-0.69634	-0.670827	159.199	NT23_010	B	14
set1	COL1A1	siNeg9 72h TGF	siNeg9	72h	TGF	16.1131	-2.28765	-2.26213	479.7	NT23_010	B	14
set1	COL1A1	siNeg9 96h ctrl	siNeg9	96h	ctrl	17.2326	-1.09714	-1.07162	210.18	NT23_010	B	14
set1	COL1A1	siNeg9 96h TGF	siNeg9	96h	TGF	16.0103	-2.43746	-2.41194	532.191	NT23_010	B	14
set1	COL1A1	siBHLHE40 48h	siBHLHE40	48h	ctrl	17.6993	-0.264725	-0.239212	118.035	NT23_010	B	14
set1	COL1A1	siBHLHE40 72h ctrl	siBHLHE40	72h	ctrl	18.0862	-0.822969	-0.797457	173.803	NT23_010	B	14
set1	COL1A1	siBHLHE40 72h TGF	siBHLHE40	72h	TGF	16.428	-2.03381	-2.0083	402.307	NT23_010	B	14
set1	COL1A1	siBHLHE40 96h ctrl	siBHLHE40	96h	ctrl	17.8256	-0.823309	-0.797796	173.844	NT23_010	B	14
set1	COL1A1	siBHLHE40 96h TGF	siBHLHE40	96h	TGF	16.3735	-2.11244	-2.08693	424.842	NT23_010	B	14
set1	COL1A1	siBHLHE40 48h	siBHLHE40	48h	ctrl	18.1164	-0.534027	-0.508514	142.258	NT23_010	C	14
set1	COL1A1	siBHLHE40 72h ctrl	siBHLHE40	72h	ctrl	17.8146	-0.429697	-0.404184	132.334	NT23_010	C	14
set1	COL1A1	siBHLHE40 72h TGF	siBHLHE40	72h	TGF	16.3811	-1.81592	-1.79041	345.913	NT23_010	C	14
set1	COL1A1	siBHLHE40 96h ctrl	siBHLHE40	96h	ctrl	17.6779	-0.935413	-0.909901	187.892	NT23_010	C	14
set1	COL1A1	siBHLHE40 96h TGF	siBHLHE40	96h	TGF	16.1706	-2.60313	-2.57761	596.952	NT23_010	C	14
set1	ID2	0h		0h	ctrl	22.6293	5.0744	-0.774744	171.089	NT23_010	B	14
set1	ID2	siNeg9 48h	siNeg9	48h	ctrl	23.9702	5.84915	0	100	NT23_010	B	14
set1	ID2	siNeg9 72h ctrl	siNeg9	72h	ctrl	23.2994	5.52864	-0.320508	124.877	NT23_010	B	14
set1	ID2	siNeg9 72h TGF	siNeg9	72h	TGF	24.0318	5.63108	-0.218063	116.317	NT23_010	B	14
set1	ID2	siNeg9 96h ctrl	siNeg9	96h	ctrl	23.8859	5.55616	-0.292992	122.518	NT23_010	B	14
set1	ID2	siNeg9 96h TGF	siNeg9	96h	TGF	23.273	4.82525	-1.0239	203.341	NT23_010	B	14
set1	ID2	siBHLHE40 48h	siBHLHE40	48h	ctrl	23.8364	5.87243	0.0232811	98.3992	NT23_010	B	14
set1	ID2	siBHLHE40 72h ctrl	siBHLHE40	72h	ctrl	23.9651	5.05586	-0.793283	173.301	NT23_010	B	14
set1	ID2	siBHLHE40 72h TGF	siBHLHE40	72h	TGF	23.8471	5.38535	-0.463797	137.917	NT23_010	B	14
set1	ID2	siBHLHE40 96h ctrl	siBHLHE40	96h	ctrl	23.739	5.09014	-0.759008	169.233	NT23_010	B	14
set1	ID2	siBHLHE40 96h TGF	siBHLHE40	96h	TGF	23.0441	4.55819	-1.29096	244.691	NT23_010	B	14
set1	ID2	siBHLHE40 48h	siBHLHE40	48h	ctrl	24.461	5.81062	-0.0385265	102.706	NT23_010	C	14
set1	ID2	siBHLHE40 72h ctrl	siBHLHE40	72h	ctrl	23.3487	5.10438	-0.744772	167.571	NT23_010	C	14
set1	ID2	siBHLHE40 72h TGF	siBHLHE40	72h	TGF	23.5769	5.37989	-0.469254	138.439	NT23_010	C	14
set1	ID2	siBHLHE40 96h ctrl	siBHLHE40	96h	ctrl	23.7127	5.09935	-0.749796	168.155	NT23_010	C	14
set1	ID2	siBHLHE40 96h TGF	siBHLHE40	96h	TGF	23.1865	4.41273	-1.43641	270.647	NT23_010	C	14
set1	SMAD7	0h		0h	ctrl	24.8953	7.34034	-0.327255	125.462	NT23_010	B	14
set1	SMAD7	siNeg9 48h	siNeg9	48h	ctrl	25.7887	7.66759	0	100	NT23_010	B	14
set1	SMAD7	siNeg9 72h ctrl	siNeg9	72h	ctrl	25.5989	7.82815	0.16055	89.4684	NT23_010	B	14
set1	SMAD7	siNeg9 72h TGF	siNeg9	72h	TGF	24.4156	6.01487	-1.65272	314.427	NT23_010	B	14
set1	SMAD7	siNeg9 96h ctrl	siNeg9	96h	ctrl	25.9456	7.61582	-0.0517731	103.654	NT23_010	B	14
set1	SMAD7	siNeg9 96h TGF	siNeg9	96h	TGF	24.4714	6.02361	-1.64398	312.527	NT23_010	B	14
set1	SMAD7	siBHLHE40 48h	siBHLHE40	48h	ctrl	25.2539	7.28991	-0.377687	129.926	NT23_010	B	14
set1	SMAD7	siBHLHE40 72h ctrl	siBHLHE40	72h	ctrl	25.6464	6.7372	-0.930391	190.579	NT23_010	B	14
set1	SMAD7	siBHLHE40 72h TGF	siBHLHE40	72h	TGF	24.3008	5.839	-1.82859	355.191	NT23_010	B	14
set1	SMAD7	siBHLHE40 96h ctrl	siBHLHE40	96h	ctrl	25.6957	7.04685	-0.620741	153.766	NT23_010	B	14
set1	SMAD7	siBHLHE40 96h TGF	siBHLHE40	96h	TGF	24.468	5.98206	-1.68554	321.66	NT23_010	B	14
set1	SMAD7	siBHLHE40 48h	siBHLHE40	48h	ctrl	25.8005	7.15011	-0.517488	143.146	NT23_010	C	14
set1	SMAD7	siBHLHE40 72h ctrl	siBHLHE40	72h	ctrl	25.4481	7.2038	-0.463795	137.916	NT23_010	C	14
set1	SMAD7	siBHLHE40 72h TGF	siBHLHE40	72h	TGF	24.1631	5.96616	-1.70144	325.225	NT23_010	C	14
set1	SMAD7	siBHLHE40 96h ctrl	siBHLHE40	96h	ctrl	25.7362	7.12282	-0.544777	145.879	NT23_010	C	14
set1	SMAD7	siBHLHE40 96h TGF	siBHLHE40	96h	TGF	24.5284	5.75469	-1.91291	376.567	NT23_010	C	14
set1	FLI1	0h		0h	ctrl	24.0033	6.44838	0.679396	62.4427	NT23_010	B	14
set1	FLI1	siNeg9 48h	siNeg9	48h	ctrl	23.8901	5.76898	0	100	NT23_010	B	14
set1	FLI1	siNeg9 72h ctrl	siNeg9	72h	ctrl	23.1535	5.38268	-0.386304	130.704	NT23_010	B	14
set1	FLI1	siNeg9 72h TGF	siNeg9	72h	TGF	23.97	5.56932	-0.199659	114.843	NT23_010	B	14
set1	FLI1	siNeg9 96h ctrl	siNeg9	96h	ctrl	23.9995	5.66974	-0.0992413	107.121	NT23_010	B	14
set1	FLI1	siNeg9 96h TGF	siNeg9	96h	TGF	24.2119	5.76419	-0.00479507	100.333	NT23_010	B	14
set1	FLI1	siBHLHE40 48h	siBHLHE40	48h	ctrl	23.981	6.01699	0.248003	84.2061	NT23_010	B	14
set1	FLI1	siBHLHE40 72h ctrl	siBHLHE40	72h	ctrl	24.2417	5.33246	-0.43652	135.334	NT23_010	B	14
set1	FLI1	siBHLHE40 72h TGF	siBHLHE40	72h	TGF	24.5052	6.04347	0.27449	82.6742	NT23_010	B	14
set1	FLI1	siBHLHE40 96h ctrl	siBHLHE40	96h	ctrl	24.0575	5.40867	-0.360313	128.37	NT23_010	B	14
set1	FLI1	siBHLHE40 96h TGF	siBHLHE40	96h	TGF	24.4506	5.9647	0.195717	87.3139	NT23_010	B	14
set1	FLI1	siBHLHE40 48h	siBHLHE40	48h	ctrl	24.5777	5.92731	0.158327	89.6064	NT23_010	C	14
set1	FLI1	siBHLHE40 72h ctrl	siBHLHE40	72h	ctrl	23.8004	5.55606	-0.212919	115.903	NT23_010	C	14
set1	FLI1	siBHLHE40 72h TGF	siBHLHE40	72h	TGF	24.1927	5.99567	0.22669	85.4593	NT23_010	C	14
set1	FLI1	siBHLHE40 96h ctrl	siBHLHE40	96h	ctrl	23.8943	5.28097	-0.488016	140.251	NT23_010	C	14
set1	FLI1	siBHLHE40 96h TGF	siBHLHE40	96h	TGF	24.2521	5.47831	-0.290674	122.321	NT23_010	C	14
set1	GAPDH	0h		0h	ctrl	17.3187	0	0	100	NT23_010	B	15
set1	GAPDH	siNeg9 48h	siNeg9	48h	ctrl	17.6169	0	0	100	NT23_010	B	15
set1	GAPDH	siNeg9 72h ctrl	siNeg9	72h	ctrl	17.5012	0	0	100	NT23_010	B	15
set1	GAPDH	siNeg9 72h TGF	siNeg9	72h	TGF	17.8806	0	0	100	NT23_010	B	15
set1	GAPDH	siNeg9 96h ctrl	siNeg9	96h	ctrl	18.0707	0	0	100	NT23_010	B	15
set1	GAPDH	siNeg9 96h TGF	siNeg9	96h	TGF	18.313	0	0	100	NT23_010	B	15
set1	GAPDH	siBHLHE40 48h	siBHLHE40	48h	ctrl	17.8112	0	0	100	NT23_010	B	15
set1	GAPDH	siBHLHE40 72h ctrl	siBHLHE40	72h	ctrl	19.0121	0	0	100	NT23_010	B	15
set1	GAPDH	siBHLHE40 72h TGF	siBHLHE40	72h	TGF	18.1762	0	0	100	NT23_010	B	15
set1	GAPDH	siBHLHE40 96h ctrl	siBHLHE40	96h	ctrl	18.4015	0	0	100	NT23_010	B	15
set1	GAPDH	siBHLHE40 96h TGF	siBHLHE40	96h	TGF	17.9767	0	0	100	NT23_010	B	15
set1	GAPDH	siBHLHE40 48h	siBHLHE40	48h	ctrl	18.4024	0	0	100	NT23_010	C	15
set1	GAPDH	siBHLHE40 72h ctrl	siBHLHE40	72h	ctrl	18.1614	0	0	100	NT23_010	C	15
set1	GAPDH	siBHLHE40 72h TGF	siBHLHE40	72h	TGF	18.1204	0	0	100	NT23_010	C	15
set1	GAPDH	siBHLHE40 96h ctrl	siBHLHE40	96h	ctrl	18.4632	0	0	100	NT23_010	C	15
set1	GAPDH	siBHLHE40 96h TGF	siBHLHE40	96h	TGF	18.8114	0	0	100	NT23_010	C	15
set1	SMAD1	0h		0h	ctrl	23.9324	6.61365	1.13104	45.6587	NT23_010	B	15
set1	SMAD1	siNeg9 48h	siNeg9	48h	ctrl	23.0995	5.48261	0	100	NT23_010	B	15
set1	SMAD1	siNeg9 72h ctrl	siNeg9	72h	ctrl	23.3106	5.80937	0.326757	79.7327	NT23_010	B	15
set1	SMAD1	siNeg9 72h TGF	siNeg9	72h	TGF	23.3382	5.45766	-0.02495	101.744	NT23_010	B	15
set1	SMAD1	siNeg9 96h ctrl	siNeg9	96h	ctrl	23.3046	5.23391	-0.248699	118.814	NT23_010	B	15
set1	SMAD1	siNeg9 96h TGF	siNeg9	96h	TGF	23.5299	5.21691	-0.265701	120.222	NT23_010	B	15
set1	SMAD1	siBHLHE40 48h	siBHLHE40	48h	ctrl	23.4618	5.65055	0.167936	89.0115	NT23_010	B	15
set1	SMAD1	siBHLHE40 72h ctrl	siBHLHE40	72h	ctrl	24.0252	5.01316	-0.469446	138.458	NT23_010	B	15
set1	SMAD1	siBHLHE40 72h TGF	siBHLHE40	72h	TGF	23.3032	5.12695	-0.355658	127.957	NT23_010	B	15
set1	SMAD1	siBHLHE40 96h ctrl	siBHLHE40	96h	ctrl	23.68	5.27844	-0.204168	115.202	NT23_010	B	15
set1	SMAD1	siBHLHE40 96h TGF	siBHLHE40	96h	TGF	23.2015	5.22479	-0.257822	119.567	NT23_010	B	15
set1	SMAD1	siBHLHE40 48h	siBHLHE40	48h	ctrl	24.0336	5.63119	0.148575	90.2141	NT23_010	C	15
set1	SMAD1	siBHLHE40 72h ctrl	siBHLHE40	72h	ctrl	23.6634	5.50197	0.0193596	98.6671	NT23_010	C	15
set1	SMAD1	siBHLHE40 72h TGF	siBHLHE40	72h	TGF	23.2035	5.08309	-0.399521	131.907	NT23_010	C	15
set1	SMAD1	siBHLHE40 96h ctrl	siBHLHE40	96h	ctrl	23.3741	4.91082	-0.571794	148.637	NT23_010	C	15
set1	SMAD1	siBHLHE40 96h TGF	siBHLHE40	96h	TGF	23.6468	4.83542	-0.647193	156.612	NT23_010	C	15
set1	E2F1	0h		0h	ctrl	24.3336	7.01483	1.05286	48.2012	NT23_010	B	15
set1	E2F1	siNeg9 48h	siNeg9	48h	ctrl	23.5788	5.96197	0	100	NT23_010	B	15
set1	E2F1	siNeg9 72h ctrl	siNeg9	72h	ctrl	23.7696	6.26833	0.306362	80.8678	NT23_010	B	15
set1	E2F1	siNeg9 72h TGF	siNeg9	72h	TGF	23.8285	5.94798	-0.0139847	100.974	NT23_010	B	15
set1	E2F1	siNeg9 96h ctrl	siNeg9	96h	ctrl	23.8217	5.75094	-0.211025	115.751	NT23_010	B	15
set1	E2F1	siNeg9 96h TGF	siNeg9	96h	TGF	23.8425	5.52947	-0.432495	134.957	NT23_010	B	15
set1	E2F1	siBHLHE40 48h	siBHLHE40	48h	ctrl	23.9172	6.10603	0.144065	90.4965	NT23_010	B	15
set1	E2F1	siBHLHE40 72h ctrl	siBHLHE40	72h	ctrl	24.1862	5.17411	-0.787855	172.651	NT23_010	B	15
set1	E2F1	siBHLHE40 72h TGF	siBHLHE40	72h	TGF	23.6578	5.48154	-0.480425	139.515	NT23_010	B	15
set1	E2F1	siBHLHE40 96h ctrl	siBHLHE40	96h	ctrl	23.6821	5.28059	-0.681379	160.367	NT23_010	B	15
set1	E2F1	siBHLHE40 96h TGF	siBHLHE40	96h	TGF	23.3395	5.36284	-0.599131	151.48	NT23_010	B	15
set1	E2F1	siBHLHE40 48h	siBHLHE40	48h	ctrl	24.5449	6.14243	0.180462	88.242	NT23_010	C	15
set1	E2F1	siBHLHE40 72h ctrl	siBHLHE40	72h	ctrl	23.7606	5.59922	-0.362751	128.588	NT23_010	C	15
set1	E2F1	siBHLHE40 72h TGF	siBHLHE40	72h	TGF	23.6888	5.56836	-0.39361	131.368	NT23_010	C	15
set1	E2F1	siBHLHE40 96h ctrl	siBHLHE40	96h	ctrl	23.4422	4.97896	-0.983008	197.658	NT23_010	C	15
set1	E2F1	siBHLHE40 96h TGF	siBHLHE40	96h	TGF	23.5618	4.75034	-1.21163	231.599	NT23_010	C	15
set1	NR4A1	0h		0h	ctrl	29.3832	12.0645	0.263977	83.2789	NT23_010	B	15
set1	NR4A1	siNeg9 48h	siNeg9	48h	ctrl	29.4174	11.8005	0	100	NT23_010	B	15
set1	NR4A1	siNeg9 72h ctrl	siNeg9	72h	ctrl	28.4562	10.955	-0.845528	179.692	NT23_010	B	15
set1	NR4A1	siNeg9 72h TGF	siNeg9	72h	TGF	28.9106	11.0301	-0.770422	170.577	NT23_010	B	15
set1	NR4A1	siNeg9 96h ctrl	siNeg9	96h	ctrl	28.9096	10.8389	-0.961611	194.748	NT23_010	B	15
set1	NR4A1	siNeg9 96h TGF	siNeg9	96h	TGF	29.3832	11.0702	-0.730333	165.902	NT23_010	B	15
set1	NR4A1	siBHLHE40 48h	siBHLHE40	48h	ctrl	30.2694	12.4581	0.657632	63.3918	NT23_010	B	15
set1	NR4A1	siBHLHE40 72h ctrl	siBHLHE40	72h	ctrl	30.386	11.374	-0.426531	134.4	NT23_010	B	15
set1	NR4A1	siBHLHE40 72h TGF	siBHLHE40	72h	TGF	30.1196	11.9434	0.142931	90.5677	NT23_010	B	15
set1	NR4A1	siBHLHE40 96h ctrl	siBHLHE40	96h	ctrl	30.0632	11.6617	-0.13883	110.101	NT23_010	B	15
set1	NR4A1	siBHLHE40 96h TGF	siBHLHE40	96h	TGF	29.7694	11.7927	-0.00780487	100.542	NT23_010	B	15
set1	NR4A1	siBHLHE40 48h	siBHLHE40	48h	ctrl	30.4735	12.0711	0.270565	82.8995	NT23_010	C	15
set1	NR4A1	siBHLHE40 72h ctrl	siBHLHE40	72h	ctrl	30.2041	12.0427	0.242161	84.5478	NT23_010	C	15
set1	NR4A1	siBHLHE40 72h TGF	siBHLHE40	72h	TGF	30.1081	11.9877	0.187176	87.8323	NT23_010	C	15
set1	NR4A1	siBHLHE40 96h ctrl	siBHLHE40	96h	ctrl	29.7889	11.3256	-0.474858	138.978	NT23_010	C	15
set1	NR4A1	siBHLHE40 96h TGF	siBHLHE40	96h	TGF	30.3575	11.5461	-0.254388	119.283	NT23_010	C	15
set1	HNF4G	0h		0h	ctrl	27.4751	10.1564	-0.131882	109.572	NT23_010	B	15
set1	HNF4G	siNeg9 48h	siNeg9	48h	ctrl	27.9052	10.2883	0	100	NT23_010	B	15
set1	HNF4G	siNeg9 72h ctrl	siNeg9	72h	ctrl	27.409	9.90778	-0.380527	130.182	NT23_010	B	15
set1	HNF4G	siNeg9 72h TGF	siNeg9	72h	TGF	27.9434	10.0628	-0.225483	116.917	NT23_010	B	15
set1	HNF4G	siNeg9 96h ctrl	siNeg9	96h	ctrl	27.3418	9.27104	-1.01727	202.408	NT23_010	B	15
set1	HNF4G	siNeg9 96h TGF	siNeg9	96h	TGF	28.3308	10.0178	-0.270496	120.622	NT23_010	B	15
set1	HNF4G	siBHLHE40 48h	siBHLHE40	48h	ctrl	27.5051	9.69391	-0.594397	150.984	NT23_010	B	15
set1	HNF4G	siBHLHE40 72h ctrl	siBHLHE40	72h	ctrl	28.1451	9.13305	-1.15526	222.724	NT23_010	B	15
set1	HNF4G	siBHLHE40 72h TGF	siBHLHE40	72h	TGF	28.1421	9.96584	-0.322462	125.046	NT23_010	B	15
set1	HNF4G	siBHLHE40 96h ctrl	siBHLHE40	96h	ctrl	27.7227	9.32111	-0.967192	195.503	NT23_010	B	15
set1	HNF4G	siBHLHE40 96h TGF	siBHLHE40	96h	TGF	27.8246	9.84793	-0.440372	135.695	NT23_010	B	15
set1	HNF4G	siBHLHE40 48h	siBHLHE40	48h	ctrl	28.2976	9.89517	-0.393135	131.324	NT23_010	C	15
set1	HNF4G	siBHLHE40 72h ctrl	siBHLHE40	72h	ctrl	28.1225	9.96107	-0.327234	125.461	NT23_010	C	15
set1	HNF4G	siBHLHE40 72h TGF	siBHLHE40	72h	TGF	28.3087	10.1883	-0.100048	107.181	NT23_010	C	15
set1	HNF4G	siBHLHE40 96h ctrl	siBHLHE40	96h	ctrl	27.4223	8.95905	-1.32926	251.273	NT23_010	C	15
set1	HNF4G	siBHLHE40 96h TGF	siBHLHE40	96h	TGF	28.0242	9.2128	-1.0755	210.746	NT23_010	C	15
set1	GAPDH	0h		0h	ctrl	17.0271	0	0	100	NT23_010	B	16
set1	GAPDH	siNeg9 48h	siNeg9	48h	ctrl	17.4205	0	0	100	NT23_010	B	16
set1	GAPDH	siNeg9 72h ctrl	siNeg9	72h	ctrl	17.3934	0	0	100	NT23_010	B	16
set1	GAPDH	siNeg9 72h TGF	siNeg9	72h	TGF	17.6908	0	0	100	NT23_010	B	16
set1	GAPDH	siNeg9 96h ctrl	siNeg9	96h	ctrl	17.8642	0	0	100	NT23_010	B	16
set1	GAPDH	siNeg9 96h TGF	siNeg9	96h	TGF	17.9582	0	0	100	NT23_010	B	16
set1	GAPDH	siE2F1 48h	siE2F1b	48h	ctrl	17.1658	0	0	100	NT23_010	B	16
set1	GAPDH	siE2F1 72h ctrl	siE2F1b	72h	ctrl	17.8371	0	0	100	NT23_010	B	16
set1	GAPDH	siE2F1 72h TGF	siE2F1b	72h	TGF	17.9843	0	0	100	NT23_010	B	16
set1	GAPDH	siE2F1 96h ctrl	siE2F1b	96h	ctrl	17.988	0	0	100	NT23_010	B	16
set1	GAPDH	siE2F1 96h TGF	siE2F1b	96h	TGF	18.1708	0	0	100	NT23_010	B	16
set1	GAPDH	siE2F1 48h	siE2F1b	48h	ctrl	18.3675	0	0	100	NT23_010	C	16
set1	GAPDH	siE2F1 72h ctrl	siE2F1b	72h	ctrl	18.4058	0	0	100	NT23_010	C	16
set1	GAPDH	siE2F1 72h TGF	siE2F1b	72h	TGF	18.2229	0	0	100	NT23_010	C	16
set1	GAPDH	siE2F1 96h ctrl	siE2F1b	96h	ctrl	18.5425	0	0	100	NT23_010	C	16
set1	GAPDH	siE2F1 96h TGF	siE2F1b	96h	TGF	19.0179	0	0	100	NT23_010	C	16
set1	E2F1	0h		0h	ctrl	23.7325	6.70548	-0.304451	123.495	NT23_010	B	16
set1	E2F1	siNeg9 48h	siNeg9	48h	ctrl	24.4305	7.00993	0	100	NT23_010	B	16
set1	E2F1	siNeg9 72h ctrl	siNeg9	72h	ctrl	23.7893	6.39594	-0.613989	153.048	NT23_010	B	16
set1	E2F1	siNeg9 72h TGF	siNeg9	72h	TGF	23.8839	6.19316	-0.816769	176.146	NT23_010	B	16
set1	E2F1	siNeg9 96h ctrl	siNeg9	96h	ctrl	23.8508	5.98662	-1.02331	203.257	NT23_010	B	16
set1	E2F1	siNeg9 96h TGF	siNeg9	96h	TGF	23.9055	5.94728	-1.06264	208.876	NT23_010	B	16
set1	E2F1	siE2F1 48h	siE2F1b	48h	ctrl	26.4893	9.32352	2.31359	20.116	NT23_010	B	16
set1	E2F1	siE2F1 72h ctrl	siE2F1b	72h	ctrl	27.2125	9.37532	2.36539	19.4065	NT23_010	B	16
set1	E2F1	siE2F1 72h TGF	siE2F1b	72h	TGF	27.0726	9.08824	2.07831	23.6791	NT23_010	B	16
set1	E2F1	siE2F1 96h ctrl	siE2F1b	96h	ctrl	27.1763	9.18835	2.17842	22.0918	NT23_010	B	16
set1	E2F1	siE2F1 96h TGF	siE2F1b	96h	TGF	26.8437	8.67283	1.6629	31.5803	NT23_010	B	16
set1	E2F1	siE2F1 48h	siE2F1b	48h	ctrl	27.8001	9.43264	2.42271	18.6506	NT23_010	C	16
set1	E2F1	siE2F1 72h ctrl	siE2F1b	72h	ctrl	27.6232	9.21732	2.20739	21.6526	NT23_010	C	16
set1	E2F1	siE2F1 72h TGF	siE2F1b	72h	TGF	27.0718	8.84886	1.83893	27.9529	NT23_010	C	16
set1	E2F1	siE2F1 96h ctrl	siE2F1b	96h	ctrl	27.0431	8.50056	1.49063	35.5858	NT23_010	C	16
set1	E2F1	siE2F1 96h TGF	siE2F1b	96h	TGF	27.7277	8.70979	1.69986	30.7815	NT23_010	C	16
set1	COL1A1	0h		0h	ctrl	16.7642	-0.26289	-0.770193	170.55	NT23_010	B	16
set1	COL1A1	siNeg9 48h	siNeg9	48h	ctrl	17.9278	0.507303	0	100	NT23_010	B	16
set1	COL1A1	siNeg9 72h ctrl	siNeg9	72h	ctrl	17.1417	-0.251656	-0.758959	169.227	NT23_010	B	16
set1	COL1A1	siNeg9 72h TGF	siNeg9	72h	TGF	15.8124	-1.87833	-2.38564	522.574	NT23_010	B	16
set1	COL1A1	siNeg9 96h ctrl	siNeg9	96h	ctrl	17.0727	-0.791456	-1.29876	246.017	NT23_010	B	16
set1	COL1A1	siNeg9 96h TGF	siNeg9	96h	TGF	15.8524	-2.10577	-2.61307	611.806	NT23_010	B	16
set1	COL1A1	siE2F1 48h	siE2F1b	48h	ctrl	17.2929	0.127127	-0.380177	130.15	NT23_010	B	16
set1	COL1A1	siE2F1 72h ctrl	siE2F1b	72h	ctrl	17.4447	-0.392471	-0.899775	186.577	NT23_010	B	16
set1	COL1A1	siE2F1 72h TGF	siE2F1b	72h	TGF	16.6292	-1.35514	-1.86245	363.624	NT23_010	B	16
set1	COL1A1	siE2F1 96h ctrl	siE2F1b	96h	ctrl	17.0548	-0.933149	-1.44045	271.406	NT23_010	B	16
set1	COL1A1	siE2F1 96h TGF	siE2F1b	96h	TGF	16.1405	-2.03038	-2.53768	580.656	NT23_010	B	16
set1	COL1A1	siE2F1 48h	siE2F1b	48h	ctrl	18.191	-0.176468	-0.683771	160.633	NT23_010	C	16
set1	COL1A1	siE2F1 72h ctrl	siE2F1b	72h	ctrl	18.0664	-0.339407	-0.84671	179.84	NT23_010	C	16
set1	COL1A1	siE2F1 72h TGF	siE2F1b	72h	TGF	16.5566	-1.66639	-2.1737	451.178	NT23_010	C	16
set1	COL1A1	siE2F1 96h ctrl	siE2F1b	96h	ctrl	17.2873	-1.25525	-1.76255	339.297	NT23_010	C	16
set1	COL1A1	siE2F1 96h TGF	siE2F1b	96h	TGF	16.763	-2.25486	-2.76216	678.411	NT23_010	C	16
set1	ID2	0h		0h	ctrl	22.3078	5.28069	-1.2094	231.242	NT23_010	B	16
set1	ID2	siNeg9 48h	siNeg9	48h	ctrl	23.9106	6.49009	0	100	NT23_010	B	16
set1	ID2	siNeg9 72h ctrl	siNeg9	72h	ctrl	23.4024	6.00899	-0.481106	139.581	NT23_010	B	16
set1	ID2	siNeg9 72h TGF	siNeg9	72h	TGF	23.8752	6.18448	-0.305611	123.594	NT23_010	B	16
set1	ID2	siNeg9 96h ctrl	siNeg9	96h	ctrl	23.8063	5.94209	-0.548008	146.207	NT23_010	B	16
set1	ID2	siNeg9 96h TGF	siNeg9	96h	TGF	23.1711	5.21294	-1.27716	242.361	NT23_010	B	16
set1	ID2	siE2F1 48h	siE2F1b	48h	ctrl	23.6084	6.44265	-0.0474416	103.343	NT23_010	B	16
set1	ID2	siE2F1 72h ctrl	siE2F1b	72h	ctrl	24.0853	6.24817	-0.241928	118.257	NT23_010	B	16
set1	ID2	siE2F1 72h TGF	siE2F1b	72h	TGF	24.0694	6.08504	-0.405054	132.414	NT23_010	B	16
set1	ID2	siE2F1 96h ctrl	siE2F1b	96h	ctrl	24.0255	6.03751	-0.452585	136.849	NT23_010	B	16
set1	ID2	siE2F1 96h TGF	siE2F1b	96h	TGF	23.5038	5.33299	-1.1571	223.009	NT23_010	B	16
set1	ID2	siE2F1 48h	siE2F1b	48h	ctrl	24.7788	6.41138	-0.0787183	105.608	NT23_010	C	16
set1	ID2	siE2F1 72h ctrl	siE2F1b	72h	ctrl	24.3594	5.95359	-0.536501	145.045	NT23_010	C	16
set1	ID2	siE2F1 72h TGF	siE2F1b	72h	TGF	24.2297	6.00677	-0.48332	139.796	NT23_010	C	16
set1	ID2	siE2F1 96h ctrl	siE2F1b	96h	ctrl	24.4691	5.92659	-0.563505	147.785	NT23_010	C	16
set1	ID2	siE2F1 96h TGF	siE2F1b	96h	TGF	24.4062	5.38828	-1.10182	214.625	NT23_010	C	16
set1	ID3	0h		0h	ctrl	23.2303	6.20319	-2.36915	516.637	NT23_010	B	16
set1	ID3	siNeg9 48h	siNeg9	48h	ctrl	25.9929	8.57235	0	100	NT23_010	B	16
set1	ID3	siNeg9 72h ctrl	siNeg9	72h	ctrl	27.9535	10.5602	1.98781	25.2122	NT23_010	B	16
set1	ID3	siNeg9 72h TGF	siNeg9	72h	TGF	24.6359	6.94518	-1.62716	308.905	NT23_010	B	16
set1	ID3	siNeg9 96h ctrl	siNeg9	96h	ctrl	28.0442	10.18	1.60766	32.8131	NT23_010	B	16
set1	ID3	siNeg9 96h TGF	siNeg9	96h	TGF	23.9728	6.01464	-2.55771	588.773	NT23_010	B	16
set1	ID3	siE2F1 48h	siE2F1b	48h	ctrl	25.9883	8.82256	0.250212	84.0773	NT23_010	B	16
set1	ID3	siE2F1 72h ctrl	siE2F1b	72h	ctrl	28.5881	10.7509	2.17859	22.0891	NT23_010	B	16
set1	ID3	siE2F1 72h TGF	siE2F1b	72h	TGF	24.9549	6.97059	-1.60176	303.512	NT23_010	B	16
set1	ID3	siE2F1 96h ctrl	siE2F1b	96h	ctrl	28.4462	10.4582	1.88585	27.0584	NT23_010	B	16
set1	ID3	siE2F1 96h TGF	siE2F1b	96h	TGF	24.3537	6.18282	-2.38953	523.987	NT23_010	B	16
set1	ID3	siE2F1 48h	siE2F1b	48h	ctrl	27.153	8.78552	0.213175	86.2637	NT23_010	C	16
set1	ID3	siE2F1 72h ctrl	siE2F1b	72h	ctrl	28.9529	10.547	1.97468	25.4426	NT23_010	C	16
set1	ID3	siE2F1 72h TGF	siE2F1b	72h	TGF	25.1902	6.96723	-1.60512	304.221	NT23_010	C	16
set1	ID3	siE2F1 96h ctrl	siE2F1b	96h	ctrl	28.8506	10.3081	1.73579	30.0245	NT23_010	C	16
set1	ID3	siE2F1 96h TGF	siE2F1b	96h	TGF	25.1157	6.09783	-2.47451	555.78	NT23_010	C	16
set1	SERPINE1	0h		0h	ctrl	19.7478	2.72069	-1.68241	320.963	NT23_010	B	16
set1	SERPINE1	siNeg9 48h	siNeg9	48h	ctrl	21.8236	4.4031	0	100	NT23_010	B	16
set1	SERPINE1	siNeg9 72h ctrl	siNeg9	72h	ctrl	23.2557	5.86228	1.45918	36.37	NT23_010	B	16
set1	SERPINE1	siNeg9 72h TGF	siNeg9	72h	TGF	20.6783	2.98757	-1.41553	266.757	NT23_010	B	16
set1	SERPINE1	siNeg9 96h ctrl	siNeg9	96h	ctrl	23.6422	5.77799	1.37489	38.5583	NT23_010	B	16
set1	SERPINE1	siNeg9 96h TGF	siNeg9	96h	TGF	21.6947	3.73649	-0.666613	158.734	NT23_010	B	16
set1	SERPINE1	siE2F1 48h	siE2F1b	48h	ctrl	20.1814	3.01568	-1.38742	261.611	NT23_010	B	16
set1	SERPINE1	siE2F1 72h ctrl	siE2F1b	72h	ctrl	22.0477	4.21053	-0.19257	114.28	NT23_010	B	16
set1	SERPINE1	siE2F1 72h TGF	siE2F1b	72h	TGF	20.3911	2.40673	-1.99637	398.994	NT23_010	B	16
set1	SERPINE1	siE2F1 96h ctrl	siE2F1b	96h	ctrl	21.5724	3.58447	-0.818628	176.373	NT23_010	B	16
set1	SERPINE1	siE2F1 96h TGF	siE2F1b	96h	TGF	20.3799	2.20908	-2.19402	457.579	NT23_010	B	16
set1	SERPINE1	siE2F1 48h	siE2F1b	48h	ctrl	21.4193	3.05184	-1.35126	255.134	NT23_010	C	16
set1	SERPINE1	siE2F1 72h ctrl	siE2F1b	72h	ctrl	22.7446	4.33875	-0.064352	104.562	NT23_010	C	16
set1	SERPINE1	siE2F1 72h TGF	siE2F1b	72h	TGF	20.2133	1.99033	-2.41277	532.495	NT23_010	C	16
set1	SERPINE1	siE2F1 96h ctrl	siE2F1b	96h	ctrl	22.295	3.75248	-0.650621	156.984	NT23_010	C	16
set1	SERPINE1	siE2F1 96h TGF	siE2F1b	96h	TGF	20.7018	1.6839	-2.7192	658.506	NT23_010	C	16
set1	GAPDH	0h		0h	ctrl	17.2224	0	0	100	NT23_010	B	17
set1	GAPDH	siNeg9 48h	siNeg9	48h	ctrl	17.6836	0	0	100	NT23_010	B	17
set1	GAPDH	siNeg9 72h ctrl	siNeg9	72h	ctrl	17.6833	0	0	100	NT23_010	B	17
set1	GAPDH	siNeg9 72h TGF	siNeg9	72h	TGF	18.0121	0	0	100	NT23_010	B	17
set1	GAPDH	siNeg9 96h ctrl	siNeg9	96h	ctrl	18.0122	0	0	100	NT23_010	B	17
set1	GAPDH	siNeg9 96h TGF	siNeg9	96h	TGF	18.234	0	0	100	NT23_010	B	17
set1	GAPDH	siE2F1 48h	siE2F1b	48h	ctrl	17.4318	0	0	100	NT23_010	B	17
set1	GAPDH	siE2F1 72h ctrl	siE2F1b	72h	ctrl	18.1874	0	0	100	NT23_010	B	17
set1	GAPDH	siE2F1 72h TGF	siE2F1b	72h	TGF	18.0428	0	0	100	NT23_010	B	17
set1	GAPDH	siE2F1 96h ctrl	siE2F1b	96h	ctrl	18.3584	0	0	100	NT23_010	B	17
set1	GAPDH	siE2F1 96h TGF	siE2F1b	96h	TGF	18.9974	0	0	100	NT23_010	B	17
set1	GAPDH	siE2F1 48h	siE2F1b	48h	ctrl	18.3532	0	0	100	NT23_010	C	17
set1	GAPDH	siE2F1 72h ctrl	siE2F1b	72h	ctrl	18.1214	0	0	100	NT23_010	C	17
set1	GAPDH	siE2F1 72h TGF	siE2F1b	72h	TGF	18.5795	0	0	100	NT23_010	C	17
set1	GAPDH	siE2F1 96h ctrl	siE2F1b	96h	ctrl	18.7316	0	0	100	NT23_010	C	17
set1	GAPDH	siE2F1 96h TGF	siE2F1b	96h	TGF	19.806	0	0	100	NT23_010	C	17
set1	BHLHE40	0h		0h	ctrl	22.5129	5.29056	-0.84705	179.882	NT23_010	B	17
set1	BHLHE40	siNeg9 48h	siNeg9	48h	ctrl	23.8212	6.13761	0	100	NT23_010	B	17
set1	BHLHE40	siNeg9 72h ctrl	siNeg9	72h	ctrl	22.7073	5.02393	-1.11367	216.396	NT23_010	B	17
set1	BHLHE40	siNeg9 72h TGF	siNeg9	72h	TGF	21.4466	3.43446	-2.70315	651.22	NT23_010	B	17
set1	BHLHE40	siNeg9 96h ctrl	siNeg9	96h	ctrl	22.8939	4.8817	-1.2559	238.816	NT23_010	B	17
set1	BHLHE40	siNeg9 96h TGF	siNeg9	96h	TGF	21.6246	3.39056	-2.74705	671.342	NT23_010	B	17
set1	BHLHE40	siE2F1 48h	siE2F1b	48h	ctrl	23.6495	6.21766	0.0800514	94.6024	NT23_010	B	17
set1	BHLHE40	siE2F1 72h ctrl	siE2F1b	72h	ctrl	23.3036	5.11612	-1.02149	203.001	NT23_010	B	17
set1	BHLHE40	siE2F1 72h TGF	siE2F1b	72h	TGF	21.9191	3.8763	-2.26131	479.427	NT23_010	B	17
set1	BHLHE40	siE2F1 96h ctrl	siE2F1b	96h	ctrl	22.927	4.56866	-1.56894	296.687	NT23_010	B	17
set1	BHLHE40	siE2F1 96h TGF	siE2F1b	96h	TGF	22.6503	3.6529	-2.4847	559.72	NT23_010	B	17
set1	BHLHE40	siE2F1 48h	siE2F1b	48h	ctrl	24.1798	5.82663	-0.31098	124.055	NT23_010	C	17
set1	BHLHE40	siE2F1 72h ctrl	siE2F1b	72h	ctrl	22.9292	4.80784	-1.32976	251.361	NT23_010	C	17
set1	BHLHE40	siE2F1 72h TGF	siE2F1b	72h	TGF	22.3538	3.77425	-2.36336	514.567	NT23_010	C	17
set1	BHLHE40	siE2F1 96h ctrl	siE2F1b	96h	ctrl	23.3175	4.58597	-1.55163	293.149	NT23_010	C	17
set1	BHLHE40	siE2F1 96h TGF	siE2F1b	96h	TGF	23.3335	3.52754	-2.61007	610.532	NT23_010	C	17
set1	NR4A1	0h		0h	ctrl	28.671	11.4486	-0.395945	131.58	NT23_010	B	17
set1	NR4A1	siNeg9 48h	siNeg9	48h	ctrl	29.5282	11.8445	0	100	NT23_010	B	17
set1	NR4A1	siNeg9 72h ctrl	siNeg9	72h	ctrl	28.8258	11.1425	-0.702055	162.682	NT23_010	B	17
set1	NR4A1	siNeg9 72h TGF	siNeg9	72h	TGF	28.8497	10.8376	-1.00695	200.965	NT23_010	B	17
set1	NR4A1	siNeg9 96h ctrl	siNeg9	96h	ctrl	29.1599	11.1477	-0.696842	162.095	NT23_010	B	17
set1	NR4A1	siNeg9 96h TGF	siNeg9	96h	TGF	29.3542	11.1202	-0.724329	165.213	NT23_010	B	17
set1	NR4A1	siE2F1 48h	siE2F1b	48h	ctrl	29.1905	11.7587	-0.0858307	106.13	NT23_010	B	17
set1	NR4A1	siE2F1 72h ctrl	siE2F1b	72h	ctrl	28.7379	10.5505	-1.29409	245.223	NT23_010	B	17
set1	NR4A1	siE2F1 72h TGF	siE2F1b	72h	TGF	28.4425	10.3997	-1.4448	272.225	NT23_010	B	17
set1	NR4A1	siE2F1 96h ctrl	siE2F1b	96h	ctrl	29.0396	10.6812	-1.16332	223.972	NT23_010	B	17
set1	NR4A1	siE2F1 96h TGF	siE2F1b	96h	TGF	30.1202	11.1228	-0.721699	164.912	NT23_010	B	17
set1	NR4A1	siE2F1 48h	siE2F1b	48h	ctrl	29.7217	11.3685	-0.476055	139.094	NT23_010	C	17
set1	NR4A1	siE2F1 72h ctrl	siE2F1b	72h	ctrl	28.3756	10.2542	-1.59031	301.115	NT23_010	C	17
set1	NR4A1	siE2F1 72h TGF	siE2F1b	72h	TGF	29.1993	10.6198	-1.22475	233.714	NT23_010	C	17
set1	NR4A1	siE2F1 96h ctrl	siE2F1b	96h	ctrl	28.9867	10.2552	-1.58937	300.918	NT23_010	C	17
set1	NR4A1	siE2F1 96h TGF	siE2F1b	96h	TGF	30.4616	10.6556	-1.18896	227.988	NT23_010	C	17
set1	SMAD1	0h		0h	ctrl	23.6021	6.37976	-0.0289173	102.025	NT23_010	B	17
set1	SMAD1	siNeg9 48h	siNeg9	48h	ctrl	24.0923	6.40868	0	100	NT23_010	B	17
set1	SMAD1	siNeg9 72h ctrl	siNeg9	72h	ctrl	23.5223	5.83893	-0.569754	148.427	NT23_010	B	17
set1	SMAD1	siNeg9 72h TGF	siNeg9	72h	TGF	23.5044	5.49222	-0.916458	188.748	NT23_010	B	17
set1	SMAD1	siNeg9 96h ctrl	siNeg9	96h	ctrl	23.5413	5.52904	-0.879639	183.991	NT23_010	B	17
set1	SMAD1	siNeg9 96h TGF	siNeg9	96h	TGF	23.5486	5.31456	-1.09412	213.483	NT23_010	B	17
set1	SMAD1	siE2F1 48h	siE2F1b	48h	ctrl	24.0256	6.59378	0.185099	87.9589	NT23_010	B	17
set1	SMAD1	siE2F1 72h ctrl	siE2F1b	72h	ctrl	24.3529	6.16549	-0.243193	118.361	NT23_010	B	17
set1	SMAD1	siE2F1 72h TGF	siE2F1b	72h	TGF	24.0159	5.97312	-0.435558	135.243	NT23_010	B	17
set1	SMAD1	siE2F1 96h ctrl	siE2F1b	96h	ctrl	24.0459	5.68752	-0.721155	164.85	NT23_010	B	17
set1	SMAD1	siE2F1 96h TGF	siE2F1b	96h	TGF	24.9492	5.95177	-0.456911	137.26	NT23_010	B	17
set1	SMAD1	siE2F1 48h	siE2F1b	48h	ctrl	24.8007	6.44752	0.0388432	97.3435	NT23_010	C	17
set1	SMAD1	siE2F1 72h ctrl	siE2F1b	72h	ctrl	24.1201	5.99866	-0.410015	132.87	NT23_010	C	17
set1	SMAD1	siE2F1 72h TGF	siE2F1b	72h	TGF	24.5864	6.00689	-0.401793	132.115	NT23_010	C	17
set1	SMAD1	siE2F1 96h ctrl	siE2F1b	96h	ctrl	24.4035	5.67196	-0.736725	166.639	NT23_010	C	17
set1	SMAD1	siE2F1 96h TGF	siE2F1b	96h	TGF	25.6457	5.83969	-0.568991	148.349	NT23_010	C	17
set1	FLI1	0h		0h	ctrl	24.1809	6.95856	0.235104	84.9624	NT23_010	B	17
set1	FLI1	siNeg9 48h	siNeg9	48h	ctrl	24.4071	6.72346	0	100	NT23_010	B	17
set1	FLI1	siNeg9 72h ctrl	siNeg9	72h	ctrl	23.911	6.22763	-0.495827	141.013	NT23_010	B	17
set1	FLI1	siNeg9 72h TGF	siNeg9	72h	TGF	24.1845	6.17239	-0.551071	146.517	NT23_010	B	17
set1	FLI1	siNeg9 96h ctrl	siNeg9	96h	ctrl	24.0338	6.02156	-0.7019	162.665	NT23_010	B	17
set1	FLI1	siNeg9 96h TGF	siNeg9	96h	TGF	24.4266	6.19258	-0.53088	144.481	NT23_010	B	17
set1	FLI1	siE2F1 48h	siE2F1b	48h	ctrl	23.9655	6.53373	-0.189734	114.055	NT23_010	B	17
set1	FLI1	siE2F1 72h ctrl	siE2F1b	72h	ctrl	24.3454	6.15799	-0.565475	147.988	NT23_010	B	17
set1	FLI1	siE2F1 72h TGF	siE2F1b	72h	TGF	24.2624	6.21958	-0.50388	141.802	NT23_010	B	17
set1	FLI1	siE2F1 96h ctrl	siE2F1b	96h	ctrl	24.1265	5.76816	-0.955303	193.899	NT23_010	B	17
set1	FLI1	siE2F1 96h TGF	siE2F1b	96h	TGF	25.1615	6.16411	-0.559351	147.361	NT23_010	B	17
set1	FLI1	siE2F1 48h	siE2F1b	48h	ctrl	24.3641	6.01088	-0.712584	163.874	NT23_010	C	17
set1	FLI1	siE2F1 72h ctrl	siE2F1b	72h	ctrl	23.8376	5.71619	-1.00727	201.011	NT23_010	C	17
set1	FLI1	siE2F1 72h TGF	siE2F1b	72h	TGF	24.6106	6.03109	-0.692375	161.594	NT23_010	C	17
set1	FLI1	siE2F1 96h ctrl	siE2F1b	96h	ctrl	24.4562	5.7246	-0.998863	199.842	NT23_010	C	17
set1	FLI1	siE2F1 96h TGF	siE2F1b	96h	TGF	25.6142	5.80821	-0.915251	188.59	NT23_010	C	17
set1	HNF4G	0h		0h	ctrl	27.7915	10.5691	0.0425167	97.096	NT23_010	B	17
set1	HNF4G	siNeg9 48h	siNeg9	48h	ctrl	28.2102	10.5266	0	100	NT23_010	B	17
set1	HNF4G	siNeg9 72h ctrl	siNeg9	72h	ctrl	27.5951	9.91175	-0.614809	153.136	NT23_010	B	17
set1	HNF4G	siNeg9 72h TGF	siNeg9	72h	TGF	28.1066	10.0944	-0.432125	134.922	NT23_010	B	17
set1	HNF4G	siNeg9 96h ctrl	siNeg9	96h	ctrl	27.5617	9.54952	-0.977036	196.842	NT23_010	B	17
set1	HNF4G	siNeg9 96h TGF	siNeg9	96h	TGF	28.493	10.259	-0.26758	120.379	NT23_010	B	17
set1	HNF4G	siE2F1 48h	siE2F1b	48h	ctrl	28.001	10.5692	0.0426044	97.0901	NT23_010	B	17
set1	HNF4G	siE2F1 72h ctrl	siE2F1b	72h	ctrl	28.1031	9.91568	-0.610878	152.719	NT23_010	B	17
set1	HNF4G	siE2F1 72h TGF	siE2F1b	72h	TGF	28.4713	10.4285	-0.0980415	107.032	NT23_010	B	17
set1	HNF4G	siE2F1 96h ctrl	siE2F1b	96h	ctrl	27.8663	9.50794	-1.01861	202.597	NT23_010	B	17
set1	HNF4G	siE2F1 96h TGF	siE2F1b	96h	TGF	29.2654	10.268	-0.258551	119.628	NT23_010	B	17
set1	HNF4G	siE2F1 48h	siE2F1b	48h	ctrl	28.5774	10.2242	-0.302364	123.316	NT23_010	C	17
set1	HNF4G	siE2F1 72h ctrl	siE2F1b	72h	ctrl	27.8065	9.68509	-0.841459	179.186	NT23_010	C	17
set1	HNF4G	siE2F1 72h TGF	siE2F1b	72h	TGF	28.9168	10.3373	-0.189211	114.014	NT23_010	C	17
set1	HNF4G	siE2F1 96h ctrl	siE2F1b	96h	ctrl	28.2405	9.50898	-1.01757	202.451	NT23_010	C	17
set1	HNF4G	siE2F1 96h TGF	siE2F1b	96h	TGF	30.1907	10.3847	-0.14189	110.335	NT23_010	C	17
set1	GAPDH	siNeg9 48h	siNeg9	48h	ctrl	17.9189	0	0	100	NT23_009	A	18
set1	GAPDH	siNeg9 72h ctrl	siNeg9	72h	ctrl	18.5695	0	0	100	NT23_009	A	18
set1	GAPDH	siNeg9 72h TGF	siNeg9	72h	TGF	18.9412	0	0	100	NT23_009	A	18
set1	GAPDH	siNeg9 96h ctrl	siNeg9	96h	ctrl	18.4849	0	0	100	NT23_009	A	18
set1	GAPDH	siNeg9 96h TGF	siNeg9	96h	TGF	19.1121	0	0	100	NT23_009	A	18
set1	GAPDH	siE2F1 48h	siE2F1b	48h	ctrl	18.2477	0	0	100	NT23_009	A	18
set1	GAPDH	siE2F1 72h ctrl	siE2F1b	72h	ctrl	18.6949	0	0	100	NT23_009	A	18
set1	GAPDH	siE2F1 72h TGF	siE2F1b	72h	TGF	18.2848	0	0	100	NT23_009	A	18
set1	GAPDH	siE2F1 96h ctrl	siE2F1b	96h	ctrl	18.8211	0	0	100	NT23_009	A	18
set1	GAPDH	siE2F1 96h TGF	siE2F1b	96h	TGF	18.5837	0	0	100	NT23_009	A	18
set1	BHLHE40	siNeg9 48h	siNeg9	48h	ctrl	25.7001	7.78119	0	100	NT23_009	A	18
set1	BHLHE40	siNeg9 72h ctrl	siNeg9	72h	ctrl	25.3197	6.75018	-1.03102	204.347	NT23_009	A	18
set1	BHLHE40	siNeg9 72h TGF	siNeg9	72h	TGF	23.9907	5.04949	-2.7317	664.238	NT23_009	A	18
set1	BHLHE40	siNeg9 96h ctrl	siNeg9	96h	ctrl	24.8083	6.32344	-1.45775	274.68	NT23_009	A	18
set1	BHLHE40	siNeg9 96h TGF	siNeg9	96h	TGF	24.102	4.98991	-2.79128	692.244	NT23_009	A	18
set1	BHLHE40	siE2F1 48h	siE2F1b	48h	ctrl	25.7631	7.51542	-0.265777	120.228	NT23_009	A	18
set1	BHLHE40	siE2F1 72h ctrl	siE2F1b	72h	ctrl	25.0997	6.40478	-1.37642	259.622	NT23_009	A	18
set1	BHLHE40	siE2F1 72h TGF	siE2F1b	72h	TGF	23.7474	5.46259	-2.31861	498.851	NT23_009	A	18
set1	BHLHE40	siE2F1 96h ctrl	siE2F1b	96h	ctrl	25.0781	6.25702	-1.52418	287.623	NT23_009	A	18
set1	BHLHE40	siE2F1 96h TGF	siE2F1b	96h	TGF	23.8261	5.24239	-2.53881	581.109	NT23_009	A	18
set1	NR4A1	siNeg9 48h	siNeg9	48h	ctrl	30.7142	12.7953	0	100	NT23_009	A	18
set1	NR4A1	siNeg9 72h ctrl	siNeg9	72h	ctrl	30.5088	11.9392	-0.856087	181.012	NT23_009	A	18
set1	NR4A1	siNeg9 72h TGF	siNeg9	72h	TGF	30.8616	11.9204	-0.874939	183.393	NT23_009	A	18
set1	NR4A1	siNeg9 96h ctrl	siNeg9	96h	ctrl	29.9694	11.4846	-1.31075	248.07	NT23_009	A	18
set1	NR4A1	siNeg9 96h TGF	siNeg9	96h	TGF	31.0446	11.9325	-0.862831	181.86	NT23_009	A	18
set1	NR4A1	siE2F1 48h	siE2F1b	48h	ctrl	30.2606	12.0129	-0.782408	172	NT23_009	A	18
set1	NR4A1	siE2F1 72h ctrl	siE2F1b	72h	ctrl	30.0147	11.3198	-1.47555	278.089	NT23_009	A	18
set1	NR4A1	siE2F1 72h TGF	siE2F1b	72h	TGF	29.7412	11.4564	-1.33896	252.968	NT23_009	A	18
set1	NR4A1	siE2F1 96h ctrl	siE2F1b	96h	ctrl	29.8376	11.0164	-1.77888	343.16	NT23_009	A	18
set1	NR4A1	siE2F1 96h TGF	siE2F1b	96h	TGF	29.7807	11.197	-1.59836	302.799	NT23_009	A	18
set1	SMAD1	siNeg9 48h	siNeg9	48h	ctrl	24.5156	6.59669	0	100	NT23_009	A	18
set1	SMAD1	siNeg9 72h ctrl	siNeg9	72h	ctrl	24.5293	5.95978	-0.636913	155.5	NT23_009	A	18
set1	SMAD1	siNeg9 72h TGF	siNeg9	72h	TGF	24.6828	5.74162	-0.855076	180.885	NT23_009	A	18
set1	SMAD1	siNeg9 96h ctrl	siNeg9	96h	ctrl	24.084	5.5991	-0.997591	199.666	NT23_009	A	18
set1	SMAD1	siNeg9 96h TGF	siNeg9	96h	TGF	24.6914	5.57928	-1.01742	202.43	NT23_009	A	18
set1	SMAD1	siE2F1 48h	siE2F1b	48h	ctrl	24.7209	6.4732	-0.123491	108.937	NT23_009	A	18
set1	SMAD1	siE2F1 72h ctrl	siE2F1b	72h	ctrl	24.729	6.03406	-0.562635	147.696	NT23_009	A	18
set1	SMAD1	siE2F1 72h TGF	siE2F1b	72h	TGF	24.6138	6.32904	-0.267658	120.385	NT23_009	A	18
set1	SMAD1	siE2F1 96h ctrl	siE2F1b	96h	ctrl	24.7109	5.88978	-0.706913	163.231	NT23_009	A	18
set1	SMAD1	siE2F1 96h TGF	siE2F1b	96h	TGF	24.6982	6.11451	-0.482185	139.686	NT23_009	A	18
set1	FLI1	siNeg9 48h	siNeg9	48h	ctrl	24.6339	6.71495	0	100	NT23_009	A	18
set1	FLI1	siNeg9 72h ctrl	siNeg9	72h	ctrl	24.8026	6.23305	-0.481899	139.658	NT23_009	A	18
set1	FLI1	siNeg9 72h TGF	siNeg9	72h	TGF	25.2573	6.31605	-0.398899	131.85	NT23_009	A	18
set1	FLI1	siNeg9 96h ctrl	siNeg9	96h	ctrl	24.5737	6.08887	-0.626076	154.336	NT23_009	A	18
set1	FLI1	siNeg9 96h TGF	siNeg9	96h	TGF	25.4712	6.35906	-0.355884	127.977	NT23_009	A	18
set1	FLI1	siE2F1 48h	siE2F1b	48h	ctrl	24.5608	6.31309	-0.401855	132.121	NT23_009	A	18
set1	FLI1	siE2F1 72h ctrl	siE2F1b	72h	ctrl	24.6079	5.91291	-0.802038	174.356	NT23_009	A	18
set1	FLI1	siE2F1 72h TGF	siE2F1b	72h	TGF	24.6653	6.38053	-0.334421	126.087	NT23_009	A	18
set1	FLI1	siE2F1 96h ctrl	siE2F1b	96h	ctrl	24.6835	5.86238	-0.852571	180.572	NT23_009	A	18
set1	FLI1	siE2F1 96h TGF	siE2F1b	96h	TGF	24.8382	6.25451	-0.460441	137.596	NT23_009	A	18
set1	HNF4G	siNeg9 48h	siNeg9	48h	ctrl	28.8707	10.9518	0	100	NT23_009	A	18
set1	HNF4G	siNeg9 72h ctrl	siNeg9	72h	ctrl	28.8433	10.2738	-0.678068	160	NT23_009	A	18
set1	HNF4G	siNeg9 72h TGF	siNeg9	72h	TGF	29.3307	10.3895	-0.562378	147.67	NT23_009	A	18
set1	HNF4G	siNeg9 96h ctrl	siNeg9	96h	ctrl	28.4571	9.97222	-0.979612	197.194	NT23_009	A	18
set1	HNF4G	siNeg9 96h TGF	siNeg9	96h	TGF	29.6217	10.5096	-0.442247	135.872	NT23_009	A	18
set1	HNF4G	siE2F1 48h	siE2F1b	48h	ctrl	28.771	10.5233	-0.428552	134.588	NT23_009	A	18
set1	HNF4G	siE2F1 72h ctrl	siE2F1b	72h	ctrl	28.8481	10.1531	-0.798723	173.956	NT23_009	A	18
set1	HNF4G	siE2F1 72h TGF	siE2F1b	72h	TGF	29.1727	10.8879	-0.0639799	104.535	NT23_009	A	18
set1	HNF4G	siE2F1 96h ctrl	siE2F1b	96h	ctrl	28.9429	10.1217	-0.830091	177.78	NT23_009	A	18
set1	HNF4G	siE2F1 96h TGF	siE2F1b	96h	TGF	29.0669	10.4832	-0.468597	138.376	NT23_009	A	18
set1	SERPINE1	siNeg9 48h	siNeg9	48h	ctrl	22.7977	4.8788	0	100	NT23_009	A	18
set1	SERPINE1	siNeg9 72h ctrl	siNeg9	72h	ctrl	24.5904	6.02085	1.14204	45.3117	NT23_009	A	18
set1	SERPINE1	siNeg9 72h TGF	siNeg9	72h	TGF	21.8057	2.86452	-2.01429	403.981	NT23_009	A	18
set1	SERPINE1	siNeg9 96h ctrl	siNeg9	96h	ctrl	24.2728	5.78794	0.909142	53.2502	NT23_009	A	18
set1	SERPINE1	siNeg9 96h TGF	siNeg9	96h	TGF	22.8052	3.69307	-1.18573	227.479	NT23_009	A	18
set1	SERPINE1	siE2F1 48h	siE2F1b	48h	ctrl	22.01	3.76232	-1.11649	216.818	NT23_009	A	18
set1	SERPINE1	siE2F1 72h ctrl	siE2F1b	72h	ctrl	22.6275	3.93254	-0.946262	192.687	NT23_009	A	18
set1	SERPINE1	siE2F1 72h TGF	siE2F1b	72h	TGF	20.1608	1.87604	-3.00276	801.533	NT23_009	A	18
set1	SERPINE1	siE2F1 96h ctrl	siE2F1b	96h	ctrl	23.0749	4.25377	-0.625034	154.225	NT23_009	A	18
set1	SERPINE1	siE2F1 96h TGF	siE2F1b	96h	TGF	21.0521	2.46835	-2.41046	531.643	NT23_009	A	18
set1	ID2	siNeg9 48h	siNeg9	48h	ctrl	24.8083	6.88939	0	100	NT23_009	A	18
set1	ID2	siNeg9 72h ctrl	siNeg9	72h	ctrl	25.2906	6.72103	-0.168365	112.378	NT23_009	A	18
set1	ID2	siNeg9 72h TGF	siNeg9	72h	TGF	25.749	6.80783	-0.0815562	105.816	NT23_009	A	18
set1	ID2	siNeg9 96h ctrl	siNeg9	96h	ctrl	25.2928	6.80796	-0.0814265	105.806	NT23_009	A	18
set1	ID2	siNeg9 96h TGF	siNeg9	96h	TGF	25.0554	5.94335	-0.946039	192.658	NT23_009	A	18
set1	ID2	siE2F1 48h	siE2F1b	48h	ctrl	25.3538	7.10612	0.216726	86.0516	NT23_009	A	18
set1	ID2	siE2F1 72h ctrl	siE2F1b	72h	ctrl	25.4786	6.78367	-0.10572	107.603	NT23_009	A	18
set1	ID2	siE2F1 72h TGF	siE2F1b	72h	TGF	25.02	6.73518	-0.154207	111.281	NT23_009	A	18
set1	ID2	siE2F1 96h ctrl	siE2F1b	96h	ctrl	25.6378	6.81667	-0.0727175	105.17	NT23_009	A	18
set1	ID2	siE2F1 96h TGF	siE2F1b	96h	TGF	24.8464	6.26269	-0.626703	154.403	NT23_009	A	18
set1	ID3	siNeg9 48h	siNeg9	48h	ctrl	26.1118	8.19287	0	100	NT23_009	A	18
set1	ID3	siNeg9 72h ctrl	siNeg9	72h	ctrl	28.9997	10.4302	2.23734	21.2078	NT23_009	A	18
set1	ID3	siNeg9 72h TGF	siNeg9	72h	TGF	25.6552	6.71398	-1.47889	278.734	NT23_009	A	18
set1	ID3	siNeg9 96h ctrl	siNeg9	96h	ctrl	29.1156	10.6307	2.43784	18.4559	NT23_009	A	18
set1	ID3	siNeg9 96h TGF	siNeg9	96h	TGF	25.4479	6.33586	-1.85701	362.257	NT23_009	A	18
set1	ID3	siE2F1 48h	siE2F1b	48h	ctrl	27.3468	9.0991	0.906231	53.3577	NT23_009	A	18
set1	ID3	siE2F1 72h ctrl	siE2F1b	72h	ctrl	29.6941	10.9991	2.80625	14.2967	NT23_009	A	18
set1	ID3	siE2F1 72h TGF	siE2F1b	72h	TGF	25.292	7.00716	-1.18571	227.475	NT23_009	A	18
set1	ID3	siE2F1 96h ctrl	siE2F1b	96h	ctrl	29.3547	10.5335	2.34066	19.742	NT23_009	A	18
set1	ID3	siE2F1 96h TGF	siE2F1b	96h	TGF	24.9648	6.38111	-1.81176	351.069	NT23_009	A	18
set1	GAPDH	siNeg9 48h	siNeg9	48h	ctrl	17.6185	0	0	100	NT23_009	A	19
set1	GAPDH	siNeg9 72h ctrl	siNeg9	72h	ctrl	18.5853	0	0	100	NT23_009	A	19
set1	GAPDH	siNeg9 72h TGF	siNeg9	72h	TGF	18.0589	0	0	100	NT23_009	A	19
set1	GAPDH	siNeg9 96h ctrl	siNeg9	96h	ctrl	17.9261	0	0	100	NT23_009	A	19
set1	GAPDH	siNeg9 96h TGF	siNeg9	96h	TGF	18.3916	0	0	100	NT23_009	A	19
set1	GAPDH	siE2F1 48h	siE2F1b	48h	ctrl	18.1933	0	0	100	NT23_009	A	19
set1	GAPDH	siE2F1 72h ctrl	siE2F1b	72h	ctrl	18.7492	0	0	100	NT23_009	A	19
set1	GAPDH	siE2F1 72h TGF	siE2F1b	72h	TGF	18.5438	0	0	100	NT23_009	A	19
set1	GAPDH	siE2F1 96h ctrl	siE2F1b	96h	ctrl	18.8237	0	0	100	NT23_009	A	19
set1	GAPDH	siE2F1 96h TGF	siE2F1b	96h	TGF	18.6918	0	0	100	NT23_009	A	19
set1	E2F1	siNeg9 48h	siNeg9	48h	ctrl	24.5085	6.89005	0	100	NT23_009	A	19
set1	E2F1	siNeg9 72h ctrl	siNeg9	72h	ctrl	25.0546	6.46928	-0.420773	133.864	NT23_009	A	19
set1	E2F1	siNeg9 72h TGF	siNeg9	72h	TGF	24.4704	6.4115	-0.47855	139.334	NT23_009	A	19
set1	E2F1	siNeg9 96h ctrl	siNeg9	96h	ctrl	23.9251	5.99905	-0.890998	185.446	NT23_009	A	19
set1	E2F1	siNeg9 96h TGF	siNeg9	96h	TGF	24.4051	6.01352	-0.876528	183.595	NT23_009	A	19
set1	E2F1	siE2F1 48h	siE2F1b	48h	ctrl	27.6379	9.44451	2.55446	17.0227	NT23_009	A	19
set1	E2F1	siE2F1 72h ctrl	siE2F1b	72h	ctrl	27.6181	8.86892	1.97887	25.3688	NT23_009	A	19
set1	E2F1	siE2F1 72h TGF	siE2F1b	72h	TGF	27.2921	8.74828	1.85823	27.5815	NT23_009	A	19
set1	E2F1	siE2F1 96h ctrl	siE2F1b	96h	ctrl	27.1713	8.34763	1.45758	36.4105	NT23_009	A	19
set1	E2F1	siE2F1 96h TGF	siE2F1b	96h	TGF	27.395	8.70318	1.81313	28.4573	NT23_009	A	19
set1	COL1A1	siNeg9 48h	siNeg9	48h	ctrl	18.4351	0.81658	0	100	NT23_009	A	19
set1	COL1A1	siNeg9 72h ctrl	siNeg9	72h	ctrl	18.6242	0.0388699	-0.777711	171.441	NT23_009	A	19
set1	COL1A1	siNeg9 72h TGF	siNeg9	72h	TGF	16.9578	-1.10116	-1.91774	377.832	NT23_009	A	19
set1	COL1A1	siNeg9 96h ctrl	siNeg9	96h	ctrl	17.7458	-0.180302	-0.996883	199.568	NT23_009	A	19
set1	COL1A1	siNeg9 96h TGF	siNeg9	96h	TGF	16.8369	-1.55468	-2.37127	517.395	NT23_009	A	19
set1	COL1A1	siE2F1 48h	siE2F1b	48h	ctrl	18.4498	0.256477	-0.560103	147.437	NT23_009	A	19
set1	COL1A1	siE2F1 72h ctrl	siE2F1b	72h	ctrl	18.3235	-0.425701	-1.24228	236.572	NT23_009	A	19
set1	COL1A1	siE2F1 72h TGF	siE2F1b	72h	TGF	17.4224	-1.12139	-1.93797	383.166	NT23_009	A	19
set1	COL1A1	siE2F1 96h ctrl	siE2F1b	96h	ctrl	18.2153	-0.608376	-1.42496	268.506	NT23_009	A	19
set1	COL1A1	siE2F1 96h TGF	siE2F1b	96h	TGF	17.1672	-1.52461	-2.3412	506.722	NT23_009	A	19
set1	GAPDH	siNeg9 48h	siNeg9	48h	ctrl	18.2529	0	0	100	NT23_009	A	20
set1	GAPDH	siNeg9 72h ctrl	siNeg9	72h	ctrl	19.0504	0	0	100	NT23_009	A	20
set1	GAPDH	siNeg9 72h TGF	siNeg9	72h	TGF	18.5118	0	0	100	NT23_009	A	20
set1	GAPDH	siNeg9 96h ctrl	siNeg9	96h	ctrl	18.2814	0	0	100	NT23_009	A	20
set1	GAPDH	siNeg9 96h TGF	siNeg9	96h	TGF	19.1248	0	0	100	NT23_009	A	20
set1	GAPDH	siSMAD1 48h	siSMAD1	48h	ctrl	18.234	0	0	100	NT23_009	A	20
set1	GAPDH	siSMAD1 72h ctrl	siSMAD1	72h	ctrl	19.237	0	0	100	NT23_009	A	20
set1	GAPDH	siSMAD1 72h TGF	siSMAD1	72h	TGF	18.8333	0	0	100	NT23_009	A	20
set1	GAPDH	siSMAD1 96h ctrl	siSMAD1	96h	ctrl	18.8879	0	0	100	NT23_009	A	20
set1	GAPDH	siSMAD1 96h TGF	siSMAD1	96h	TGF	18.9482	0	0	100	NT23_009	A	20
set1	SMAD1	siNeg9 48h	siNeg9	48h	ctrl	24.2991	6.04625	0	100	NT23_009	A	20
set1	SMAD1	siNeg9 72h ctrl	siNeg9	72h	ctrl	24.6945	5.64412	-0.402134	132.146	NT23_009	A	20
set1	SMAD1	siNeg9 72h TGF	siNeg9	72h	TGF	23.9626	5.45077	-0.595477	151.097	NT23_009	A	20
set1	SMAD1	siNeg9 96h ctrl	siNeg9	96h	ctrl	23.751	5.46957	-0.576681	149.141	NT23_009	A	20
set1	SMAD1	siNeg9 96h TGF	siNeg9	96h	TGF	24.3608	5.23605	-0.810203	175.346	NT23_009	A	20
set1	SMAD1	siSMAD1 48h	siSMAD1	48h	ctrl	26.6476	8.41358	2.36733	19.3804	NT23_009	A	20
set1	SMAD1	siSMAD1 72h ctrl	siSMAD1	72h	ctrl	26.7684	7.53146	1.48521	35.7197	NT23_009	A	20
set1	SMAD1	siSMAD1 72h TGF	siSMAD1	72h	TGF	26.1584	7.32511	1.27886	41.212	NT23_009	A	20
set1	SMAD1	siSMAD1 96h ctrl	siSMAD1	96h	ctrl	25.9505	7.06255	1.0163	49.4383	NT23_009	A	20
set1	SMAD1	siSMAD1 96h TGF	siSMAD1	96h	TGF	25.9732	7.02498	0.978725	50.7428	NT23_009	A	20
set1	COL1A1	siNeg9 48h	siNeg9	48h	ctrl	17.9034	-0.34945	0	100	NT23_009	A	20
set1	COL1A1	siNeg9 72h ctrl	siNeg9	72h	ctrl	18.0516	-0.998816	-0.649366	156.848	NT23_009	A	20
set1	COL1A1	siNeg9 72h TGF	siNeg9	72h	TGF	16.2978	-2.21403	-1.86458	364.161	NT23_009	A	20
set1	COL1A1	siNeg9 96h ctrl	siNeg9	96h	ctrl	17.0382	-1.2432	-0.893755	185.801	NT23_009	A	20
set1	COL1A1	siNeg9 96h TGF	siNeg9	96h	TGF	16.3106	-2.81418	-2.46473	552.023	NT23_009	A	20
set1	COL1A1	siSMAD1 48h	siSMAD1	48h	ctrl	18.319	0.0850143	0.434464	73.9969	NT23_009	A	20
set1	COL1A1	siSMAD1 72h ctrl	siSMAD1	72h	ctrl	18.8094	-0.427557	-0.0781072	105.563	NT23_009	A	20
set1	COL1A1	siSMAD1 72h TGF	siSMAD1	72h	TGF	17.0988	-1.7345	-1.38505	261.182	NT23_009	A	20
set1	COL1A1	siSMAD1 96h ctrl	siSMAD1	96h	ctrl	17.8014	-1.0865	-0.737052	166.677	NT23_009	A	20
set1	COL1A1	siSMAD1 96h TGF	siSMAD1	96h	TGF	16.8702	-2.07804	-1.72859	331.404	NT23_009	A	20
set1	GAPDH	0h		0h	ctrl	16.9599	0	0	100	NT23_010	B	21
set1	GAPDH	siNeg9 48h	siNeg9	48h	ctrl	17.3344	0	0	100	NT23_010	B	21
set1	GAPDH	siNeg9 72h ctrl	siNeg9	72h	ctrl	17.2126	0	0	100	NT23_010	B	21
set1	GAPDH	siNeg9 72h TGF	siNeg9	72h	TGF	17.5972	0	0	100	NT23_010	B	21
set1	GAPDH	siNeg9 96h ctrl	siNeg9	96h	ctrl	17.6947	0	0	100	NT23_010	B	21
set1	GAPDH	siNeg9 96h TGF	siNeg9	96h	TGF	17.775	0	0	100	NT23_010	B	21
set1	GAPDH	siSMAD1 48h	siSMAD1	48h	ctrl	17.0069	0	0	100	NT23_010	B	21
set1	GAPDH	siSMAD1 72h ctrl	siSMAD1	72h	ctrl	17.6119	0	0	100	NT23_010	B	21
set1	GAPDH	siSMAD1 72h TGF	siSMAD1	72h	TGF	17.7993	0	0	100	NT23_010	B	21
set1	GAPDH	siSMAD1 96h ctrl	siSMAD1	96h	ctrl	18.0019	0	0	100	NT23_010	B	21
set1	GAPDH	siSMAD1 96h TGF	siSMAD1	96h	TGF	17.8482	0	0	100	NT23_010	B	21
set1	GAPDH	siSMAD1 48h	siSMAD1	48h	ctrl	18.1902	0	0	100	NT23_010	C	21
set1	GAPDH	siSMAD1 72h ctrl	siSMAD1	72h	ctrl	18.2335	0	0	100	NT23_010	C	21
set1	GAPDH	siSMAD1 72h TGF	siSMAD1	72h	TGF	18.099	0	0	100	NT23_010	C	21
set1	GAPDH	siSMAD1 96h ctrl	siSMAD1	96h	ctrl	18.727	0	0	100	NT23_010	C	21
set1	GAPDH	siSMAD1 96h TGF	siSMAD1	96h	TGF	18.1708	0	0	100	NT23_010	C	21
set1	SMAD1	0h		0h	ctrl	23.7402	6.78033	0.0659218	95.5335	NT23_010	B	21
set1	SMAD1	siNeg9 48h	siNeg9	48h	ctrl	24.0488	6.71441	0	100	NT23_010	B	21
set1	SMAD1	siNeg9 72h ctrl	siNeg9	72h	ctrl	23.3766	6.16409	-0.550318	146.441	NT23_010	B	21
set1	SMAD1	siNeg9 72h TGF	siNeg9	72h	TGF	23.4604	5.86324	-0.851173	180.397	NT23_010	B	21
set1	SMAD1	siNeg9 96h ctrl	siNeg9	96h	ctrl	23.5845	5.8898	-0.824612	177.106	NT23_010	B	21
set1	SMAD1	siNeg9 96h TGF	siNeg9	96h	TGF	23.5979	5.82293	-0.891483	185.508	NT23_010	B	21
set1	SMAD1	siSMAD1 48h	siSMAD1	48h	ctrl	26.72	9.71316	2.99875	12.5108	NT23_010	B	21
set1	SMAD1	siSMAD1 72h ctrl	siSMAD1	72h	ctrl	26.2485	8.6366	1.92219	26.3854	NT23_010	B	21
set1	SMAD1	siSMAD1 72h TGF	siSMAD1	72h	TGF	26.0278	8.22858	1.51417	35.0099	NT23_010	B	21
set1	SMAD1	siSMAD1 96h ctrl	siSMAD1	96h	ctrl	26.0733	8.07142	1.35701	39.0391	NT23_010	B	21
set1	SMAD1	siSMAD1 96h TGF	siSMAD1	96h	TGF	25.513	7.66479	0.950375	51.7498	NT23_010	B	21
set1	SMAD1	siSMAD1 48h	siSMAD1	48h	ctrl	27.7708	9.58054	2.86612	13.7155	NT23_010	C	21
set1	SMAD1	siSMAD1 72h ctrl	siSMAD1	72h	ctrl	26.6843	8.4508	1.73639	30.012	NT23_010	C	21
set1	SMAD1	siSMAD1 72h TGF	siSMAD1	72h	TGF	26.1513	8.05235	1.33794	39.5585	NT23_010	C	21
set1	SMAD1	siSMAD1 96h ctrl	siSMAD1	96h	ctrl	26.4238	7.69679	0.982378	50.6145	NT23_010	C	21
set1	SMAD1	siSMAD1 96h TGF	siSMAD1	96h	TGF	25.7096	7.53881	0.824394	56.4719	NT23_010	C	21
set1	COL1A1	0h		0h	ctrl	16.7717	-0.188169	-0.773798	170.976	NT23_010	B	21
set1	COL1A1	siNeg9 48h	siNeg9	48h	ctrl	17.92	0.585629	0	100	NT23_010	B	21
set1	COL1A1	siNeg9 72h ctrl	siNeg9	72h	ctrl	17.1604	-0.0521049	-0.637733	155.588	NT23_010	B	21
set1	COL1A1	siNeg9 72h TGF	siNeg9	72h	TGF	15.919	-1.67824	-2.26387	480.277	NT23_010	B	21
set1	COL1A1	siNeg9 96h ctrl	siNeg9	96h	ctrl	17.1049	-0.589788	-1.17542	225.858	NT23_010	B	21
set1	COL1A1	siNeg9 96h TGF	siNeg9	96h	TGF	15.8421	-1.93292	-2.51855	573.005	NT23_010	B	21
set1	COL1A1	siSMAD1 48h	siSMAD1	48h	ctrl	18.5923	1.58546	0.999828	50.0059	NT23_010	B	21
set1	COL1A1	siSMAD1 72h ctrl	siSMAD1	72h	ctrl	18.1658	0.553928	-0.0317001	102.222	NT23_010	B	21
set1	COL1A1	siSMAD1 72h TGF	siSMAD1	72h	TGF	17.0201	-0.779133	-1.36476	257.534	NT23_010	B	21
set1	COL1A1	siSMAD1 96h ctrl	siSMAD1	96h	ctrl	17.9007	-0.101183	-0.686811	160.972	NT23_010	B	21
set1	COL1A1	siSMAD1 96h TGF	siSMAD1	96h	TGF	16.6166	-1.23159	-1.81722	352.402	NT23_010	B	21
set1	COL1A1	siSMAD1 48h	siSMAD1	48h	ctrl	19.0442	0.853921	0.268293	83.0301	NT23_010	C	21
set1	COL1A1	siSMAD1 72h ctrl	siSMAD1	72h	ctrl	18.4391	0.205633	-0.379995	130.134	NT23_010	C	21
set1	COL1A1	siSMAD1 72h TGF	siSMAD1	72h	TGF	16.9166	-1.18234	-1.76797	340.573	NT23_010	C	21
set1	COL1A1	siSMAD1 96h ctrl	siSMAD1	96h	ctrl	18.061	-0.666043	-1.25167	238.117	NT23_010	C	21
set1	COL1A1	siSMAD1 96h TGF	siSMAD1	96h	TGF	16.4172	-1.75357	-2.3392	506.023	NT23_010	C	21
set1	ID2	0h		0h	ctrl	22.9557	5.99581	-0.93434	191.102	NT23_010	B	21
set1	ID2	siNeg9 48h	siNeg9	48h	ctrl	24.2646	6.93015	0	100	NT23_010	B	21
set1	ID2	siNeg9 72h ctrl	siNeg9	72h	ctrl	23.9156	6.70308	-0.227062	117.045	NT23_010	B	21
set1	ID2	siNeg9 72h TGF	siNeg9	72h	TGF	24.4025	6.80531	-0.124834	109.038	NT23_010	B	21
set1	ID2	siNeg9 96h ctrl	siNeg9	96h	ctrl	24.318	6.62328	-0.306866	123.702	NT23_010	B	21
set1	ID2	siNeg9 96h TGF	siNeg9	96h	TGF	23.7767	6.00166	-0.928492	190.328	NT23_010	B	21
set1	ID2	siSMAD1 48h	siSMAD1	48h	ctrl	24.6908	7.68398	0.75383	59.3027	NT23_010	B	21
set1	ID2	siSMAD1 72h ctrl	siSMAD1	72h	ctrl	24.2703	6.65839	-0.271753	120.727	NT23_010	B	21
set1	ID2	siSMAD1 72h TGF	siSMAD1	72h	TGF	25.0871	7.28779	0.357645	78.0437	NT23_010	B	21
set1	ID2	siSMAD1 96h ctrl	siSMAD1	96h	ctrl	24.5679	6.56602	-0.364128	128.71	NT23_010	B	21
set1	ID2	siSMAD1 96h TGF	siSMAD1	96h	TGF	24.1182	6.26999	-0.660156	158.025	NT23_010	B	21
set1	ID2	siSMAD1 48h	siSMAD1	48h	ctrl	25.6299	7.43966	0.50951	70.2461	NT23_010	C	21
set1	ID2	siSMAD1 72h ctrl	siSMAD1	72h	ctrl	24.8296	6.59608	-0.334066	126.056	NT23_010	C	21
set1	ID2	siSMAD1 72h TGF	siSMAD1	72h	TGF	25.1184	7.01939	0.089241	94.0017	NT23_010	C	21
set1	ID2	siSMAD1 96h ctrl	siSMAD1	96h	ctrl	25.1553	6.42828	-0.501865	141.604	NT23_010	C	21
set1	ID2	siSMAD1 96h TGF	siSMAD1	96h	TGF	24.3632	6.19248	-0.737669	166.748	NT23_010	C	21
set1	ID3	0h		0h	ctrl	23.3759	6.41603	-2.45338	547.699	NT23_010	B	21
set1	ID3	siNeg9 48h	siNeg9	48h	ctrl	26.2038	8.86941	0	100	NT23_010	B	21
set1	ID3	siNeg9 72h ctrl	siNeg9	72h	ctrl	27.9873	10.7748	1.90534	26.6953	NT23_010	B	21
set1	ID3	siNeg9 72h TGF	siNeg9	72h	TGF	24.8193	7.22211	-1.6473	313.248	NT23_010	B	21
set1	ID3	siNeg9 96h ctrl	siNeg9	96h	ctrl	28.0892	10.3944	1.52504	34.7471	NT23_010	B	21
set1	ID3	siNeg9 96h TGF	siNeg9	96h	TGF	24.0741	6.29905	-2.57036	593.959	NT23_010	B	21
set1	ID3	siSMAD1 48h	siSMAD1	48h	ctrl	26.0257	9.0188	0.149384	90.1636	NT23_010	B	21
set1	ID3	siSMAD1 72h ctrl	siSMAD1	72h	ctrl	28.2154	10.6035	1.73411	30.0595	NT23_010	B	21
set1	ID3	siSMAD1 72h TGF	siSMAD1	72h	TGF	25.8816	8.08232	-0.787092	172.559	NT23_010	B	21
set1	ID3	siSMAD1 96h ctrl	siSMAD1	96h	ctrl	28.0773	10.0754	1.20601	43.3464	NT23_010	B	21
set1	ID3	siSMAD1 96h TGF	siSMAD1	96h	TGF	24.7952	6.94696	-1.92245	379.066	NT23_010	B	21
set1	ID3	siSMAD1 48h	siSMAD1	48h	ctrl	27.4755	9.28524	0.415825	74.9591	NT23_010	C	21
set1	ID3	siSMAD1 72h ctrl	siSMAD1	72h	ctrl	28.8738	10.6404	1.77094	29.3018	NT23_010	C	21
set1	ID3	siSMAD1 72h TGF	siSMAD1	72h	TGF	26.2586	8.15963	-0.70978	163.555	NT23_010	C	21
set1	ID3	siSMAD1 96h ctrl	siSMAD1	96h	ctrl	28.998	10.271	1.40156	37.852	NT23_010	C	21
set1	ID3	siSMAD1 96h TGF	siSMAD1	96h	TGF	25.137	6.96627	-1.90315	374.028	NT23_010	C	21
set1	GAPDH	0h		0h	ctrl	17.6366	0	0	100	NT23_010	B	22
set1	GAPDH	siNeg9 48h	siNeg9	48h	ctrl	17.8309	0	0	100	NT23_010	B	22
set1	GAPDH	siNeg9 72h ctrl	siNeg9	72h	ctrl	17.8434	0	0	100	NT23_010	B	22
set1	GAPDH	siNeg9 72h TGF	siNeg9	72h	TGF	18.2002	0	0	100	NT23_010	B	22
set1	GAPDH	siNeg9 96h ctrl	siNeg9	96h	ctrl	18.3436	0	0	100	NT23_010	B	22
set1	GAPDH	siNeg9 96h TGF	siNeg9	96h	TGF	18.2454	0	0	100	NT23_010	B	22
set1	GAPDH	siSMAD1 48h	siSMAD1	48h	ctrl	17.9292	0	0	100	NT23_010	B	22
set1	GAPDH	siSMAD1 72h ctrl	siSMAD1	72h	ctrl	18.2182	0	0	100	NT23_010	B	22
set1	GAPDH	siSMAD1 72h TGF	siSMAD1	72h	TGF	18.5586	0	0	100	NT23_010	B	22
set1	GAPDH	siSMAD1 96h ctrl	siSMAD1	96h	ctrl	18.8476	0	0	100	NT23_010	B	22
set1	GAPDH	siSMAD1 96h TGF	siSMAD1	96h	TGF	18.5576	0	0	100	NT23_010	B	22
set1	GAPDH	siSMAD1 48h	siSMAD1	48h	ctrl	18.3183	0	0	100	NT23_010	C	22
set1	GAPDH	siSMAD1 72h ctrl	siSMAD1	72h	ctrl	18.7675	0	0	100	NT23_010	C	22
set1	GAPDH	siSMAD1 72h TGF	siSMAD1	72h	TGF	18.7983	0	0	100	NT23_010	C	22
set1	GAPDH	siSMAD1 96h ctrl	siSMAD1	96h	ctrl	19.2114	0	0	100	NT23_010	C	22
set1	GAPDH	siSMAD1 96h TGF	siSMAD1	96h	TGF	18.4628	0	0	100	NT23_010	C	22
set1	BHLHE40	0h		0h	ctrl	23.966	6.3294	-0.838617	178.834	NT23_010	B	22
set1	BHLHE40	siNeg9 48h	siNeg9	48h	ctrl	24.9989	7.16802	0	100	NT23_010	B	22
set1	BHLHE40	siNeg9 72h ctrl	siNeg9	72h	ctrl	23.8657	6.02233	-1.14569	221.251	NT23_010	B	22
set1	BHLHE40	siNeg9 72h TGF	siNeg9	72h	TGF	22.6209	4.42071	-2.74731	671.462	NT23_010	B	22
set1	BHLHE40	siNeg9 96h ctrl	siNeg9	96h	ctrl	24.218	5.87438	-1.29364	245.145	NT23_010	B	22
set1	BHLHE40	siNeg9 96h TGF	siNeg9	96h	TGF	22.6712	4.42581	-2.74221	669.093	NT23_010	B	22
set1	BHLHE40	siSMAD1 48h	siSMAD1	48h	ctrl	25.1418	7.21258	0.0445652	96.9582	NT23_010	B	22
set1	BHLHE40	siSMAD1 72h ctrl	siSMAD1	72h	ctrl	24.228	6.00983	-1.15819	223.177	NT23_010	B	22
set1	BHLHE40	siSMAD1 72h TGF	siSMAD1	72h	TGF	23.0949	4.53635	-2.63167	619.742	NT23_010	B	22
set1	BHLHE40	siSMAD1 96h ctrl	siSMAD1	96h	ctrl	24.5834	5.73579	-1.43223	269.864	NT23_010	B	22
set1	BHLHE40	siSMAD1 96h TGF	siSMAD1	96h	TGF	22.955	4.39741	-2.7706	682.393	NT23_010	B	22
set1	BHLHE40	siSMAD1 48h	siSMAD1	48h	ctrl	25.3489	7.03053	-0.137491	109.999	NT23_010	C	22
set1	BHLHE40	siSMAD1 72h ctrl	siSMAD1	72h	ctrl	24.769	6.00149	-1.16653	224.471	NT23_010	C	22
set1	BHLHE40	siSMAD1 72h TGF	siSMAD1	72h	TGF	23.2797	4.48136	-2.68666	643.82	NT23_010	C	22
set1	BHLHE40	siSMAD1 96h ctrl	siSMAD1	96h	ctrl	24.6749	5.46346	-1.70456	325.929	NT23_010	C	22
set1	BHLHE40	siSMAD1 96h TGF	siSMAD1	96h	TGF	22.8852	4.42239	-2.74562	670.68	NT23_010	C	22
set1	E2F1	0h		0h	ctrl	24.102	6.46534	-0.204128	115.199	NT23_010	B	22
set1	E2F1	siNeg9 48h	siNeg9	48h	ctrl	24.5004	6.66947	0	100	NT23_010	B	22
set1	E2F1	siNeg9 72h ctrl	siNeg9	72h	ctrl	23.96	6.11662	-0.552853	146.698	NT23_010	B	22
set1	E2F1	siNeg9 72h TGF	siNeg9	72h	TGF	24.0621	5.8619	-0.80757	175.026	NT23_010	B	22
set1	E2F1	siNeg9 96h ctrl	siNeg9	96h	ctrl	24.0611	5.71749	-0.951984	193.453	NT23_010	B	22
set1	E2F1	siNeg9 96h TGF	siNeg9	96h	TGF	23.8677	5.62236	-1.04711	206.639	NT23_010	B	22
set1	E2F1	siSMAD1 48h	siSMAD1	48h	ctrl	24.7251	6.79594	0.126472	91.6069	NT23_010	B	22
set1	E2F1	siSMAD1 72h ctrl	siSMAD1	72h	ctrl	24.2584	6.04022	-0.629251	154.676	NT23_010	B	22
set1	E2F1	siSMAD1 72h TGF	siSMAD1	72h	TGF	24.5393	5.9807	-0.688774	161.191	NT23_010	B	22
set1	E2F1	siSMAD1 96h ctrl	siSMAD1	96h	ctrl	24.4041	5.55654	-1.11293	216.285	NT23_010	B	22
set1	E2F1	siSMAD1 96h TGF	siSMAD1	96h	TGF	24.0816	5.52397	-1.1455	221.223	NT23_010	B	22
set1	E2F1	siSMAD1 48h	siSMAD1	48h	ctrl	25.1381	6.81979	0.150316	90.1053	NT23_010	C	22
set1	E2F1	siSMAD1 72h ctrl	siSMAD1	72h	ctrl	24.9036	6.13609	-0.533377	144.731	NT23_010	C	22
set1	E2F1	siSMAD1 72h TGF	siSMAD1	72h	TGF	24.643	5.8447	-0.824772	177.125	NT23_010	C	22
set1	E2F1	siSMAD1 96h ctrl	siSMAD1	96h	ctrl	24.9408	5.72939	-0.940077	191.863	NT23_010	C	22
set1	E2F1	siSMAD1 96h TGF	siSMAD1	96h	TGF	24.0993	5.63649	-1.03298	204.625	NT23_010	C	22
set1	NR4A1	0h		0h	ctrl	28.7428	11.1062	-0.697336	162.151	NT23_010	B	22
set1	NR4A1	siNeg9 48h	siNeg9	48h	ctrl	29.6344	11.8035	0	100	NT23_010	B	22
set1	NR4A1	siNeg9 72h ctrl	siNeg9	72h	ctrl	28.4865	10.6431	-1.16037	223.515	NT23_010	B	22
set1	NR4A1	siNeg9 72h TGF	siNeg9	72h	TGF	28.9718	10.7717	-1.03185	204.464	NT23_010	B	22
set1	NR4A1	siNeg9 96h ctrl	siNeg9	96h	ctrl	29.308	10.9644	-0.839144	178.899	NT23_010	B	22
set1	NR4A1	siNeg9 96h TGF	siNeg9	96h	TGF	29.1308	10.8854	-0.918118	188.965	NT23_010	B	22
set1	NR4A1	siSMAD1 48h	siSMAD1	48h	ctrl	29.2678	11.3386	-0.46493	138.025	NT23_010	B	22
set1	NR4A1	siSMAD1 72h ctrl	siSMAD1	72h	ctrl	28.6915	10.4734	-1.33014	251.427	NT23_010	B	22
set1	NR4A1	siSMAD1 72h TGF	siSMAD1	72h	TGF	29.0937	10.5351	-1.26841	240.896	NT23_010	B	22
set1	NR4A1	siSMAD1 96h ctrl	siSMAD1	96h	ctrl	29.2446	10.397	-1.40653	265.1	NT23_010	B	22
set1	NR4A1	siSMAD1 96h TGF	siSMAD1	96h	TGF	29.1595	10.6019	-1.20159	229.993	NT23_010	B	22
set1	NR4A1	siSMAD1 48h	siSMAD1	48h	ctrl	29.429	11.1107	-0.692822	161.644	NT23_010	C	22
set1	NR4A1	siSMAD1 72h ctrl	siSMAD1	72h	ctrl	29.0261	10.2587	-1.54485	291.774	NT23_010	C	22
set1	NR4A1	siSMAD1 72h TGF	siSMAD1	72h	TGF	29.1163	10.318	-1.48547	280.008	NT23_010	C	22
set1	NR4A1	siSMAD1 96h ctrl	siSMAD1	96h	ctrl	29.4958	10.2844	-1.5191	286.613	NT23_010	C	22
set1	NR4A1	siSMAD1 96h TGF	siSMAD1	96h	TGF	28.9751	10.5123	-1.29125	244.74	NT23_010	C	22
set1	HNF4G	0h		0h	ctrl	27.8974	10.2608	-0.220093	116.481	NT23_010	B	22
set1	HNF4G	siNeg9 48h	siNeg9	48h	ctrl	28.3117	10.4808	0	100	NT23_010	B	22
set1	HNF4G	siNeg9 72h ctrl	siNeg9	72h	ctrl	27.416	9.57255	-0.908302	187.684	NT23_010	B	22
set1	HNF4G	siNeg9 72h TGF	siNeg9	72h	TGF	27.9004	9.70025	-0.780598	171.784	NT23_010	B	22
set1	HNF4G	siNeg9 96h ctrl	siNeg9	96h	ctrl	27.6318	9.28816	-1.19269	228.578	NT23_010	B	22
set1	HNF4G	siNeg9 96h TGF	siNeg9	96h	TGF	28.0087	9.76338	-0.717472	164.43	NT23_010	B	22
set1	HNF4G	siSMAD1 48h	siSMAD1	48h	ctrl	28.2876	10.3584	-0.122452	108.858	NT23_010	B	22
set1	HNF4G	siSMAD1 72h ctrl	siSMAD1	72h	ctrl	28.0048	9.78667	-0.694178	161.796	NT23_010	B	22
set1	HNF4G	siSMAD1 72h TGF	siSMAD1	72h	TGF	28.6191	10.0605	-0.420307	133.821	NT23_010	B	22
set1	HNF4G	siSMAD1 96h ctrl	siSMAD1	96h	ctrl	27.8685	9.02089	-1.45996	275.1	NT23_010	B	22
set1	HNF4G	siSMAD1 96h TGF	siSMAD1	96h	TGF	28.1406	9.58298	-0.897869	186.331	NT23_010	B	22
set1	HNF4G	siSMAD1 48h	siSMAD1	48h	ctrl	28.2063	9.88795	-0.592899	150.827	NT23_010	C	22
set1	HNF4G	siSMAD1 72h ctrl	siSMAD1	72h	ctrl	28.1688	9.40129	-1.07956	211.339	NT23_010	C	22
set1	HNF4G	siSMAD1 72h TGF	siSMAD1	72h	TGF	28.8344	10.0361	-0.444761	136.109	NT23_010	C	22
set1	HNF4G	siSMAD1 96h ctrl	siSMAD1	96h	ctrl	27.9894	8.77794	-1.70291	325.556	NT23_010	C	22
set1	HNF4G	siSMAD1 96h TGF	siSMAD1	96h	TGF	28.2557	9.79292	-0.687925	161.097	NT23_010	C	22
set1	FLI1	0h		0h	ctrl	24.4722	6.83556	0.360231	77.904	NT23_010	B	22
set1	FLI1	siNeg9 48h	siNeg9	48h	ctrl	24.3062	6.47532	0	100	NT23_010	B	22
set1	FLI1	siNeg9 72h ctrl	siNeg9	72h	ctrl	23.7934	5.94999	-0.525339	143.927	NT23_010	B	22
set1	FLI1	siNeg9 72h TGF	siNeg9	72h	TGF	24.1165	5.91629	-0.559031	147.328	NT23_010	B	22
set1	FLI1	siNeg9 96h ctrl	siNeg9	96h	ctrl	24.2179	5.87426	-0.601065	151.684	NT23_010	B	22
set1	FLI1	siNeg9 96h TGF	siNeg9	96h	TGF	24.324	6.0786	-0.396727	131.652	NT23_010	B	22
set1	FLI1	siSMAD1 48h	siSMAD1	48h	ctrl	24.2838	6.35464	-0.120689	108.725	NT23_010	B	22
set1	FLI1	siSMAD1 72h ctrl	siSMAD1	72h	ctrl	24.1512	5.93307	-0.54225	145.624	NT23_010	B	22
set1	FLI1	siSMAD1 72h TGF	siSMAD1	72h	TGF	24.6866	6.128	-0.347328	127.22	NT23_010	B	22
set1	FLI1	siSMAD1 96h ctrl	siSMAD1	96h	ctrl	24.7976	5.95003	-0.525291	143.922	NT23_010	B	22
set1	FLI1	siSMAD1 96h TGF	siSMAD1	96h	TGF	24.5657	6.0081	-0.467228	138.245	NT23_010	B	22
set1	FLI1	siSMAD1 48h	siSMAD1	48h	ctrl	24.2507	5.93234	-0.54298	145.698	NT23_010	C	22
set1	FLI1	siSMAD1 72h ctrl	siSMAD1	72h	ctrl	24.4884	5.72091	-0.754414	168.695	NT23_010	C	22
set1	FLI1	siSMAD1 72h TGF	siSMAD1	72h	TGF	24.6464	5.84804	-0.627283	154.465	NT23_010	C	22
set1	FLI1	siSMAD1 96h ctrl	siSMAD1	96h	ctrl	24.603	5.39152	-1.0838	211.962	NT23_010	C	22
set1	FLI1	siSMAD1 96h TGF	siSMAD1	96h	TGF	24.2045	5.74169	-0.733637	166.283	NT23_010	C	22
set1	GAPDH	siNeg9 48h	siNeg9	48h	ctrl	18.0199	0	0	100	NT23_009	A	23
set1	GAPDH	siNeg9 72h ctrl	siNeg9	72h	ctrl	19.0297	0	0	100	NT23_009	A	23
set1	GAPDH	siNeg9 72h TGF	siNeg9	72h	TGF	18.5457	0	0	100	NT23_009	A	23
set1	GAPDH	siNeg9 96h ctrl	siNeg9	96h	ctrl	18.2311	0	0	100	NT23_009	A	23
set1	GAPDH	siNeg9 96h TGF	siNeg9	96h	TGF	19.6561	0	0	100	NT23_009	A	23
set1	GAPDH	siSMAD1 48h	siSMAD1	48h	ctrl	18.3585	0	0	100	NT23_009	A	23
set1	GAPDH	siSMAD1 72h ctrl	siSMAD1	72h	ctrl	19.0429	0	0	100	NT23_009	A	23
set1	GAPDH	siSMAD1 72h TGF	siSMAD1	72h	TGF	18.8373	0	0	100	NT23_009	A	23
set1	GAPDH	siSMAD1 96h ctrl	siSMAD1	96h	ctrl	18.7257	0	0	100	NT23_009	A	23
set1	GAPDH	siSMAD1 96h TGF	siSMAD1	96h	TGF	18.6916	0	0	100	NT23_009	A	23
set1	GAPDH	siFLI1 48h	siFLI1	48h	ctrl	18.0512	0	0	100	NT23_009	A	23
set1	GAPDH	siFLI1 72h ctrl	siFLI1	72h	ctrl	18.5505	0	0	100	NT23_009	A	23
set1	GAPDH	siFLI1 72h TGF	siFLI1	72h	TGF	19.2201	0	0	100	NT23_009	A	23
set1	GAPDH	siFLI1 96h ctrl	siFLI1	96h	ctrl	18.9024	0	0	100	NT23_009	A	23
set1	GAPDH	siFLI1 96h TGF	siFLI1	96h	TGF	18.892	0	0	100	NT23_009	A	23
set1	BHLHE40	siNeg9 48h	siNeg9	48h	ctrl	24.3772	6.35726	0	100	NT23_009	A	23
set1	BHLHE40	siNeg9 72h ctrl	siNeg9	72h	ctrl	24.219	5.18932	-1.16794	224.69	NT23_009	A	23
set1	BHLHE40	siNeg9 72h TGF	siNeg9	72h	TGF	22.2107	3.66496	-2.6923	646.342	NT23_009	A	23
set1	BHLHE40	siNeg9 96h ctrl	siNeg9	96h	ctrl	23.2497	5.01865	-1.33861	252.908	NT23_009	A	23
set1	BHLHE40	siNeg9 96h TGF	siNeg9	96h	TGF	23.1613	3.50517	-2.85209	722.047	NT23_009	A	23
set1	BHLHE40	siSMAD1 48h	siSMAD1	48h	ctrl	24.6341	6.27554	-0.0817261	105.828	NT23_009	A	23
set1	BHLHE40	siSMAD1 72h ctrl	siSMAD1	72h	ctrl	23.9169	4.87399	-1.48328	279.583	NT23_009	A	23
set1	BHLHE40	siSMAD1 72h TGF	siSMAD1	72h	TGF	22.5692	3.73197	-2.62529	617.009	NT23_009	A	23
set1	BHLHE40	siSMAD1 96h ctrl	siSMAD1	96h	ctrl	23.47	4.74434	-1.61292	305.871	NT23_009	A	23
set1	BHLHE40	siSMAD1 96h TGF	siSMAD1	96h	TGF	22.4821	3.79052	-2.56675	592.472	NT23_009	A	23
set1	E2F1	siNeg9 48h	siNeg9	48h	ctrl	25.1302	7.11028	0	100	NT23_009	A	23
set1	E2F1	siNeg9 72h ctrl	siNeg9	72h	ctrl	25.7481	6.71843	-0.39185	131.207	NT23_009	A	23
set1	E2F1	siNeg9 72h TGF	siNeg9	72h	TGF	25.0384	6.49266	-0.617618	153.434	NT23_009	A	23
set1	E2F1	siNeg9 96h ctrl	siNeg9	96h	ctrl	24.3644	6.13327	-0.977001	196.837	NT23_009	A	23
set1	E2F1	siNeg9 96h TGF	siNeg9	96h	TGF	25.8074	6.15128	-0.959	194.396	NT23_009	A	23
set1	E2F1	siSMAD1 48h	siSMAD1	48h	ctrl	25.2324	6.87384	-0.236431	117.807	NT23_009	A	23
set1	E2F1	siSMAD1 72h ctrl	siSMAD1	72h	ctrl	25.3975	6.35463	-0.755646	168.839	NT23_009	A	23
set1	E2F1	siSMAD1 72h TGF	siSMAD1	72h	TGF	25.2235	6.38625	-0.72403	165.179	NT23_009	A	23
set1	E2F1	siSMAD1 96h ctrl	siSMAD1	96h	ctrl	24.6825	5.9568	-1.15347	222.448	NT23_009	A	23
set1	E2F1	siSMAD1 96h TGF	siSMAD1	96h	TGF	24.8878	6.19624	-0.914038	188.431	NT23_009	A	23
set1	E2F1	siFLI1 48h	siFLI1	48h	ctrl	25.0765	7.0253	-0.0849705	106.067	NT23_009	A	23
set1	E2F1	siFLI1 72h ctrl	siFLI1	72h	ctrl	24.7799	6.22939	-0.880886	184.151	NT23_009	A	23
set1	E2F1	siFLI1 72h TGF	siFLI1	72h	TGF	25.4809	6.26081	-0.849468	180.184	NT23_009	A	23
set1	E2F1	siFLI1 96h ctrl	siFLI1	96h	ctrl	24.7185	5.81608	-1.29419	245.24	NT23_009	A	23
set1	E2F1	siFLI1 96h TGF	siFLI1	96h	TGF	24.9039	6.01193	-1.09835	214.109	NT23_009	A	23
set1	NR4A1	siNeg9 48h	siNeg9	48h	ctrl	30.0036	11.9837	0	100	NT23_009	A	23
set1	NR4A1	siNeg9 72h ctrl	siNeg9	72h	ctrl	30.2162	11.1865	-0.797157	173.767	NT23_009	A	23
set1	NR4A1	siNeg9 72h TGF	siNeg9	72h	TGF	29.8906	11.3448	-0.638847	155.708	NT23_009	A	23
set1	NR4A1	siNeg9 96h ctrl	siNeg9	96h	ctrl	29.3562	11.1251	-0.85857	181.324	NT23_009	A	23
set1	NR4A1	siNeg9 96h TGF	siNeg9	96h	TGF	30.6492	10.9931	-0.99057	198.697	NT23_009	A	23
set1	NR4A1	siSMAD1 48h	siSMAD1	48h	ctrl	29.8885	11.53	-0.453676	136.953	NT23_009	A	23
set1	NR4A1	siSMAD1 72h ctrl	siSMAD1	72h	ctrl	29.5949	10.5521	-1.43159	269.744	NT23_009	A	23
set1	NR4A1	siSMAD1 72h TGF	siSMAD1	72h	TGF	29.5692	10.732	-1.2517	238.121	NT23_009	A	23
set1	NR4A1	siSMAD1 96h ctrl	siSMAD1	96h	ctrl	29.0923	10.3667	-1.61701	306.738	NT23_009	A	23
set1	NR4A1	siSMAD1 96h TGF	siSMAD1	96h	TGF	29.2486	10.557	-1.42663	268.818	NT23_009	A	23
set1	HNF4G	siNeg9 48h	siNeg9	48h	ctrl	28.6281	10.6082	0	100	NT23_009	A	23
set1	HNF4G	siNeg9 72h ctrl	siNeg9	72h	ctrl	29.0099	9.98018	-0.627996	154.542	NT23_009	A	23
set1	HNF4G	siNeg9 72h TGF	siNeg9	72h	TGF	29.0426	10.4968	-0.111341	108.023	NT23_009	A	23
set1	HNF4G	siNeg9 96h ctrl	siNeg9	96h	ctrl	28.0562	9.82516	-0.783012	172.072	NT23_009	A	23
set1	HNF4G	siNeg9 96h TGF	siNeg9	96h	TGF	29.4145	9.75834	-0.849829	180.229	NT23_009	A	23
set1	HNF4G	siSMAD1 48h	siSMAD1	48h	ctrl	28.2876	9.92907	-0.679106	160.115	NT23_009	A	23
set1	HNF4G	siSMAD1 72h ctrl	siSMAD1	72h	ctrl	28.7314	9.68856	-0.919611	189.161	NT23_009	A	23
set1	HNF4G	siSMAD1 72h TGF	siSMAD1	72h	TGF	28.8485	10.0113	-0.596909	151.247	NT23_009	A	23
set1	HNF4G	siSMAD1 96h ctrl	siSMAD1	96h	ctrl	28.1681	9.44247	-1.1657	224.342	NT23_009	A	23
set1	HNF4G	siSMAD1 96h TGF	siSMAD1	96h	TGF	28.5225	9.83092	-0.777254	171.387	NT23_009	A	23
set1	FLI1	siNeg9 48h	siNeg9	48h	ctrl	23.9935	5.97356	0	100	NT23_009	A	23
set1	FLI1	siNeg9 72h ctrl	siNeg9	72h	ctrl	24.6554	5.62573	-0.347836	127.265	NT23_009	A	23
set1	FLI1	siNeg9 72h TGF	siNeg9	72h	TGF	24.3878	5.84209	-0.131474	109.541	NT23_009	A	23
set1	FLI1	siNeg9 96h ctrl	siNeg9	96h	ctrl	24.0905	5.85941	-0.114155	108.234	NT23_009	A	23
set1	FLI1	siNeg9 96h TGF	siNeg9	96h	TGF	25.2145	5.55835	-0.415213	133.35	NT23_009	A	23
set1	FLI1	siSMAD1 48h	siSMAD1	48h	ctrl	24.1281	5.76961	-0.203951	115.185	NT23_009	A	23
set1	FLI1	siSMAD1 72h ctrl	siSMAD1	72h	ctrl	24.4547	5.41179	-0.561777	147.609	NT23_009	A	23
set1	FLI1	siSMAD1 72h TGF	siSMAD1	72h	TGF	24.56	5.72276	-0.250805	118.987	NT23_009	A	23
set1	FLI1	siSMAD1 96h ctrl	siSMAD1	96h	ctrl	24.1699	5.44423	-0.529331	144.326	NT23_009	A	23
set1	FLI1	siSMAD1 96h TGF	siSMAD1	96h	TGF	24.3237	5.63216	-0.341406	126.699	NT23_009	A	23
set1	ID2	siNeg9 48h	siNeg9	48h	ctrl	24.2647	6.24477	0	100	NT23_009	A	23
set1	ID2	siNeg9 72h ctrl	siNeg9	72h	ctrl	25.0692	6.0395	-0.205271	115.29	NT23_009	A	23
set1	ID2	siNeg9 72h TGF	siNeg9	72h	TGF	24.6795	6.13375	-0.111015	107.999	NT23_009	A	23
set1	ID2	siNeg9 96h ctrl	siNeg9	96h	ctrl	24.37	6.13894	-0.105827	107.611	NT23_009	A	23
set1	ID2	siNeg9 96h TGF	siNeg9	96h	TGF	24.9989	5.34277	-0.901995	186.865	NT23_009	A	23
set1	ID2	siSMAD1 48h	siSMAD1	48h	ctrl	24.9734	6.61488	0.370117	77.372	NT23_009	A	23
set1	ID2	siSMAD1 72h ctrl	siSMAD1	72h	ctrl	24.9601	5.91725	-0.32752	125.485	NT23_009	A	23
set1	ID2	siSMAD1 72h TGF	siSMAD1	72h	TGF	25.0965	6.25925	0.0144882	99.0008	NT23_009	A	23
set1	ID2	siSMAD1 96h ctrl	siSMAD1	96h	ctrl	24.5837	5.85799	-0.386776	130.747	NT23_009	A	23
set1	ID2	siSMAD1 96h TGF	siSMAD1	96h	TGF	24.6151	5.9235	-0.321264	124.942	NT23_009	A	23
set1	ID2	siFLI1 48h	siFLI1	48h	ctrl	24.1775	6.12638	-0.118389	108.552	NT23_009	A	23
set1	ID2	siFLI1 72h ctrl	siFLI1	72h	ctrl	24.6059	6.0554	-0.189363	114.026	NT23_009	A	23
set1	ID2	siFLI1 72h TGF	siFLI1	72h	TGF	25.2349	6.0148	-0.229967	117.281	NT23_009	A	23
set1	ID2	siFLI1 96h ctrl	siFLI1	96h	ctrl	24.5633	5.66088	-0.583889	149.888	NT23_009	A	23
set1	ID2	siFLI1 96h TGF	siFLI1	96h	TGF	24.026	5.13404	-1.11073	215.954	NT23_009	A	23
set1	ID3	siNeg9 48h	siNeg9	48h	ctrl	26.2723	8.25235	0	100	NT23_009	A	23
set1	ID3	siNeg9 72h ctrl	siNeg9	72h	ctrl	29.2319	10.2022	1.9498	25.8851	NT23_009	A	23
set1	ID3	siNeg9 72h TGF	siNeg9	72h	TGF	25.1	6.55422	-1.69813	324.479	NT23_009	A	23
set1	ID3	siNeg9 96h ctrl	siNeg9	96h	ctrl	28.2588	10.0277	1.77533	29.2127	NT23_009	A	23
set1	ID3	siNeg9 96h TGF	siNeg9	96h	TGF	25.8135	6.15737	-2.09498	427.22	NT23_009	A	23
set1	ID3	siSMAD1 48h	siSMAD1	48h	ctrl	26.9803	8.62178	0.369427	77.409	NT23_009	A	23
set1	ID3	siSMAD1 72h ctrl	siSMAD1	72h	ctrl	29.264	10.2211	1.9688	25.5466	NT23_009	A	23
set1	ID3	siSMAD1 72h TGF	siSMAD1	72h	TGF	25.9951	7.15787	-1.09448	213.536	NT23_009	A	23
set1	ID3	siSMAD1 96h ctrl	siSMAD1	96h	ctrl	28.8652	10.1396	1.88722	27.0328	NT23_009	A	23
set1	ID3	siSMAD1 96h TGF	siSMAD1	96h	TGF	25.3072	6.61566	-1.63669	310.952	NT23_009	A	23
set2	GAPDH	siNeg9 48h	siNeg9	48h	ctrl	17.452	0	0	100	NT23_013	A	1
set2	GAPDH	siNeg9 72h ctrl	siNeg9	72h	ctrl	18.1208	0	0	100	NT23_013	A	1
set2	GAPDH	siNeg9 72h TGF	siNeg9	72h	TGF	18.4615	0	0	100	NT23_013	A	1
set2	GAPDH	siNeg9 96h ctrl	siNeg9	96h	ctrl	18.3797	0	0	100	NT23_013	A	1
set2	GAPDH	siNeg9 96h TGF	siNeg9	96h	TGF	17.9989	0	0	100	NT23_013	A	1
set2	GAPDH	siE2F1 48h	siE2F1	48h	ctrl	19.0919	0	0	100	NT23_013	A	1
set2	GAPDH	siE2F1 72h ctrl	siE2F1	72h	ctrl	18.2722	0	0	100	NT23_013	A	1
set2	GAPDH	siE2F1 72h TGF	siE2F1	72h	TGF	18.8967	0	0	100	NT23_013	A	1
set2	GAPDH	siE2F1 96h ctrl	siE2F1	96h	ctrl	18.784	0	0	100	NT23_013	A	1
set2	GAPDH	siE2F1 96h TGF	siE2F1	96h	TGF	18.6586	0	0	100	NT23_013	A	1
set2	GAPDH	siFLI1 48h	siFLI1_b	48h	ctrl	17.751	0	0	100	NT23_013	A	1
set2	GAPDH	siFLI1 72h ctrl	siFLI1_b	72h	ctrl	17.8011	0	0	100	NT23_013	A	1
set2	GAPDH	siFLI1 72h TGF	siFLI1_b	72h	TGF	18.3252	0	0	100	NT23_013	A	1
set2	GAPDH	siFLI1 96h ctrl	siFLI1_b	96h	ctrl	17.9153	0	0	100	NT23_013	A	1
set2	GAPDH	siFLI1 96h TGF	siFLI1_b	96h	TGF	18.4554	0	0	100	NT23_013	A	1
set2	E2F1	siNeg9 48h	siNeg9	48h	ctrl	25.0764	7.6244	0	100	NT23_013	A	1
set2	E2F1	siNeg9 72h ctrl	siNeg9	72h	ctrl	25.2477	7.12694	-0.497458	141.172	NT23_013	A	1
set2	E2F1	siNeg9 72h TGF	siNeg9	72h	TGF	25.48	7.01845	-0.605951	152.198	NT23_013	A	1
set2	E2F1	siNeg9 96h ctrl	siNeg9	96h	ctrl	25.0676	6.68787	-0.936529	191.392	NT23_013	A	1
set2	E2F1	siNeg9 96h TGF	siNeg9	96h	TGF	24.8432	6.84433	-0.780064	171.721	NT23_013	A	1
set2	E2F1	siE2F1 48h	siE2F1	48h	ctrl	29.1585	10.0665	2.44214	18.401	NT23_013	A	1
set2	E2F1	siE2F1 72h ctrl	siE2F1	72h	ctrl	27.999	9.72676	2.10237	23.2876	NT23_013	A	1
set2	E2F1	siE2F1 72h TGF	siE2F1	72h	TGF	28.2559	9.35916	1.73476	30.0458	NT23_013	A	1
set2	E2F1	siE2F1 96h ctrl	siE2F1	96h	ctrl	28.6878	9.90389	2.2795	20.597	NT23_013	A	1
set2	E2F1	siE2F1 96h TGF	siE2F1	96h	TGF	28.4459	9.78725	2.16285	22.3315	NT23_013	A	1
set2	COL1A1	siNeg9 48h	siNeg9	48h	ctrl	18.8496	1.39764	0	100	NT23_013	A	1
set2	COL1A1	siNeg9 72h ctrl	siNeg9	72h	ctrl	18.5388	0.418001	-0.979643	197.198	NT23_013	A	1
set2	COL1A1	siNeg9 72h TGF	siNeg9	72h	TGF	17.5594	-0.902161	-2.2998	492.391	NT23_013	A	1
set2	COL1A1	siNeg9 96h ctrl	siNeg9	96h	ctrl	18.2784	-0.10136	-1.499	282.648	NT23_013	A	1
set2	COL1A1	siNeg9 96h TGF	siNeg9	96h	TGF	16.8314	-1.16748	-2.56513	591.808	NT23_013	A	1
set2	COL1A1	siE2F1 48h	siE2F1	48h	ctrl	20.5259	1.43393	0.0362892	97.516	NT23_013	A	1
set2	COL1A1	siE2F1 72h ctrl	siE2F1	72h	ctrl	18.5069	0.23473	-1.16291	223.909	NT23_013	A	1
set2	COL1A1	siE2F1 72h TGF	siE2F1	72h	TGF	17.7022	-1.19459	-2.59223	603.031	NT23_013	A	1
set2	COL1A1	siE2F1 96h ctrl	siE2F1	96h	ctrl	18.489	-0.294912	-1.69256	323.229	NT23_013	A	1
set2	COL1A1	siE2F1 96h TGF	siE2F1	96h	TGF	17.0555	-1.60314	-3.00078	800.434	NT23_013	A	1
set2	ID2	siNeg9 48h	siNeg9	48h	ctrl	23.0307	5.57866	0	100	NT23_013	A	1
set2	ID2	siNeg9 72h ctrl	siNeg9	72h	ctrl	24.0268	5.90608	0.327414	79.6964	NT23_013	A	1
set2	ID2	siNeg9 72h TGF	siNeg9	72h	TGF	24.5901	6.1286	0.549931	68.3053	NT23_013	A	1
set2	ID2	siNeg9 96h ctrl	siNeg9	96h	ctrl	24.1722	5.79247	0.213804	86.2261	NT23_013	A	1
set2	ID2	siNeg9 96h TGF	siNeg9	96h	TGF	23.424	5.42511	-0.153551	111.23	NT23_013	A	1
set2	ID2	siE2F1 48h	siE2F1	48h	ctrl	24.6614	5.56947	-0.00919724	100.64	NT23_013	A	1
set2	ID2	siE2F1 72h ctrl	siE2F1	72h	ctrl	25.5023	7.23008	1.65142	31.8327	NT23_013	A	1
set2	ID2	siE2F1 72h TGF	siE2F1	72h	TGF	25.8218	6.92501	1.34635	39.3287	NT23_013	A	1
set2	ID2	siE2F1 96h ctrl	siE2F1	96h	ctrl	25.7452	6.96129	1.38262	38.3521	NT23_013	A	1
set2	ID2	siE2F1 96h TGF	siE2F1	96h	TGF	24.9734	6.31473	0.736061	60.0376	NT23_013	A	1
set2	ID3	siNeg9 48h	siNeg9	48h	ctrl	25.4023	7.95026	0	100	NT23_013	A	1
set2	ID3	siNeg9 72h ctrl	siNeg9	72h	ctrl	29.0758	10.955	3.00477	12.4588	NT23_013	A	1
set2	ID3	siNeg9 72h TGF	siNeg9	72h	TGF	26.4701	8.00852	0.0582581	96.0423	NT23_013	A	1
set2	ID3	siNeg9 96h ctrl	siNeg9	96h	ctrl	29.4389	11.0592	3.1089	11.5912	NT23_013	A	1
set2	ID3	siNeg9 96h TGF	siNeg9	96h	TGF	25.0769	7.07799	-0.872271	183.054	NT23_013	A	1
set2	ID3	siE2F1 48h	siE2F1	48h	ctrl	26.2398	7.14786	-0.802399	174.4	NT23_013	A	1
set2	ID3	siE2F1 72h ctrl	siE2F1	72h	ctrl	28.8297	10.5575	2.60726	16.411	NT23_013	A	1
set2	ID3	siE2F1 72h TGF	siE2F1	72h	TGF	27.4394	8.54266	0.592402	66.3238	NT23_013	A	1
set2	ID3	siE2F1 96h ctrl	siE2F1	96h	ctrl	29.4647	10.6808	2.73049	15.0675	NT23_013	A	1
set2	ID3	siE2F1 96h TGF	siE2F1	96h	TGF	26.1065	7.44787	-0.502386	141.655	NT23_013	A	1
set2	SERPINE1	siNeg9 48h	siNeg9	48h	ctrl	22.005	4.55295	0	100	NT23_013	A	1
set2	SERPINE1	siNeg9 72h ctrl	siNeg9	72h	ctrl	24.5645	6.44374	1.89078	26.9661	NT23_013	A	1
set2	SERPINE1	siNeg9 72h TGF	siNeg9	72h	TGF	22.1577	3.69617	-0.856781	181.099	NT23_013	A	1
set2	SERPINE1	siNeg9 96h ctrl	siNeg9	96h	ctrl	24.7372	6.35746	1.80451	28.6278	NT23_013	A	1
set2	SERPINE1	siNeg9 96h TGF	siNeg9	96h	TGF	21.9192	3.9203	-0.63265	155.041	NT23_013	A	1
set2	SERPINE1	siE2F1 48h	siE2F1	48h	ctrl	23.2587	4.16679	-0.386164	130.691	NT23_013	A	1
set2	SERPINE1	siE2F1 72h ctrl	siE2F1	72h	ctrl	21.3447	3.07251	-1.48044	279.034	NT23_013	A	1
set2	SERPINE1	siE2F1 72h TGF	siE2F1	72h	TGF	20.28	1.38323	-3.16973	899.876	NT23_013	A	1
set2	SERPINE1	siE2F1 96h ctrl	siE2F1	96h	ctrl	22.2995	3.51557	-1.03738	205.25	NT23_013	A	1
set2	SERPINE1	siE2F1 96h TGF	siE2F1	96h	TGF	20.1421	1.48343	-3.06952	839.496	NT23_013	A	1
set2	IGFBP3	siNeg9 48h	siNeg9	48h	ctrl	25.3202	7.86816	0	100	NT23_013	A	1
set2	IGFBP3	siNeg9 72h ctrl	siNeg9	72h	ctrl	25.668	7.54729	-0.320871	124.908	NT23_013	A	1
set2	IGFBP3	siNeg9 72h TGF	siNeg9	72h	TGF	25.8614	7.39989	-0.468264	138.344	NT23_013	A	1
set2	IGFBP3	siNeg9 96h ctrl	siNeg9	96h	ctrl	25.756	7.37624	-0.491919	140.631	NT23_013	A	1
set2	IGFBP3	siNeg9 96h TGF	siNeg9	96h	TGF	24.9103	6.91138	-0.956772	194.096	NT23_013	A	1
set2	IGFBP3	siFLI1 48h	siFLI1_b	48h	ctrl	25.5906	7.83963	-0.0285282	101.997	NT23_013	A	1
set2	IGFBP3	siFLI1 72h ctrl	siFLI1_b	72h	ctrl	25.6241	7.82296	-0.0451946	103.182	NT23_013	A	1
set2	IGFBP3	siFLI1 72h TGF	siFLI1_b	72h	TGF	25.3522	7.02702	-0.841141	179.147	NT23_013	A	1
set2	IGFBP3	siFLI1 96h ctrl	siFLI1_b	96h	ctrl	25.3727	7.4574	-0.410761	132.939	NT23_013	A	1
set2	IGFBP3	siFLI1 96h TGF	siFLI1_b	96h	TGF	24.881	6.42557	-1.44258	271.807	NT23_013	A	1
set2	SMAD1	siNeg9 48h	siNeg9	48h	ctrl	24.4941	7.04211	0	100	NT23_013	A	1
set2	SMAD1	siNeg9 72h ctrl	siNeg9	72h	ctrl	24.4978	6.37699	-0.665115	158.57	NT23_013	A	1
set2	SMAD1	siNeg9 72h TGF	siNeg9	72h	TGF	24.4347	5.97317	-1.06894	209.789	NT23_013	A	1
set2	SMAD1	siNeg9 96h ctrl	siNeg9	96h	ctrl	24.4855	6.10574	-0.936365	191.37	NT23_013	A	1
set2	SMAD1	siNeg9 96h TGF	siNeg9	96h	TGF	24.0023	6.00344	-1.03867	205.434	NT23_013	A	1
set2	SMAD1	siE2F1 48h	siE2F1	48h	ctrl	25.9857	6.89377	-0.148338	110.829	NT23_013	A	1
set2	SMAD1	siE2F1 72h ctrl	siE2F1	72h	ctrl	24.6576	6.38541	-0.6567	157.647	NT23_013	A	1
set2	SMAD1	siE2F1 72h TGF	siE2F1	72h	TGF	25.192	6.29525	-0.746853	167.813	NT23_013	A	1
set2	SMAD1	siE2F1 96h ctrl	siE2F1	96h	ctrl	24.6038	5.81988	-1.22223	233.307	NT23_013	A	1
set2	SMAD1	siE2F1 96h TGF	siE2F1	96h	TGF	24.7189	6.06028	-0.981825	197.496	NT23_013	A	1
set2	HNF4G	siNeg9 48h	siNeg9	48h	ctrl	29.0511	11.5991	0	100	NT23_013	A	1
set2	HNF4G	siNeg9 72h ctrl	siNeg9	72h	ctrl	28.8069	10.6861	-0.912998	188.295	NT23_013	A	1
set2	HNF4G	siNeg9 72h TGF	siNeg9	72h	TGF	29.4285	10.9669	-0.632196	154.992	NT23_013	A	1
set2	HNF4G	siNeg9 96h ctrl	siNeg9	96h	ctrl	28.6432	10.2634	-1.3357	252.397	NT23_013	A	1
set2	HNF4G	siNeg9 96h TGF	siNeg9	96h	TGF	28.7252	10.7263	-0.872849	183.128	NT23_013	A	1
set2	HNF4G	siE2F1 48h	siE2F1	48h	ctrl	30.3616	11.2697	-0.329477	125.656	NT23_013	A	1
set2	HNF4G	siE2F1 72h ctrl	siE2F1	72h	ctrl	29.0087	10.7365	-0.862661	181.839	NT23_013	A	1
set2	HNF4G	siE2F1 72h TGF	siE2F1	72h	TGF	29.7546	10.8578	-0.74132	167.17	NT23_013	A	1
set2	HNF4G	siE2F1 96h ctrl	siE2F1	96h	ctrl	29.2458	10.4618	-1.13734	219.975	NT23_013	A	1
set2	HNF4G	siE2F1 96h TGF	siE2F1	96h	TGF	29.8997	11.241	-0.358122	128.176	NT23_013	A	1
set2	GAPDH	siNeg9 48h	siNeg9	48h	ctrl	17.4613	0	0	100	NT23_013	A	2
set2	GAPDH	siNeg9 72h ctrl	siNeg9	72h	ctrl	18.2608	0	0	100	NT23_013	A	2
set2	GAPDH	siNeg9 72h TGF	siNeg9	72h	TGF	18.6278	0	0	100	NT23_013	A	2
set2	GAPDH	siNeg9 96h ctrl	siNeg9	96h	ctrl	18.4737	0	0	100	NT23_013	A	2
set2	GAPDH	siNeg9 96h TGF	siNeg9	96h	TGF	18.2288	0	0	100	NT23_013	A	2
set2	GAPDH	siSMAD1 48h	siSMAD1	48h	ctrl	27.8583	0	0	100	NT23_013	A	2
set2	GAPDH	siSMAD1 72h ctrl	siSMAD1	72h	ctrl	18.8916	0	0	100	NT23_013	A	2
set2	GAPDH	siSMAD1 72h TGF	siSMAD1	72h	TGF	18.3179	0	0	100	NT23_013	A	2
set2	GAPDH	siSMAD1 96h ctrl	siSMAD1	96h	ctrl	18.7433	0	0	100	NT23_013	A	2
set2	GAPDH	siSMAD1 96h TGF	siSMAD1	96h	TGF	18.4322	0	0	100	NT23_013	A	2
set2	GAPDH	siFLI1 48h	siFLI1_b	48h	ctrl	17.826	0	0	100	NT23_013	A	2
set2	GAPDH	siFLI1 72h ctrl	siFLI1_b	72h	ctrl	17.9315	0	0	100	NT23_013	A	2
set2	GAPDH	siFLI1 72h TGF	siFLI1_b	72h	TGF	18.6581	0	0	100	NT23_013	A	2
set2	GAPDH	siFLI1 96h ctrl	siFLI1_b	96h	ctrl	18.185	0	0	100	NT23_013	A	2
set2	GAPDH	siFLI1 96h TGF	siFLI1_b	96h	TGF	18.3892	0	0	100	NT23_013	A	2
set2	SMAD1	siNeg9 48h	siNeg9	48h	ctrl	23.7576	6.29625	0	100	NT23_013	A	2
set2	SMAD1	siNeg9 72h ctrl	siNeg9	72h	ctrl	23.9611	5.70035	-0.595901	151.142	NT23_013	A	2
set2	SMAD1	siNeg9 72h TGF	siNeg9	72h	TGF	23.77	5.14218	-1.15407	222.541	NT23_013	A	2
set2	SMAD1	siNeg9 96h ctrl	siNeg9	96h	ctrl	23.7887	5.31496	-0.981289	197.423	NT23_013	A	2
set2	SMAD1	siNeg9 96h TGF	siNeg9	96h	TGF	23.5486	5.31983	-0.976425	196.758	NT23_013	A	2
set2	SMAD1	siSMAD1 48h	siSMAD1	48h	ctrl	36.5886	8.73032	2.43407	18.5042	NT23_013	A	2
set2	SMAD1	siSMAD1 72h ctrl	siSMAD1	72h	ctrl	28.806	9.91441	3.61816	8.14378	NT23_013	A	2
set2	SMAD1	siSMAD1 72h TGF	siSMAD1	72h	TGF	28.0487	9.73072	3.43447	9.24956	NT23_013	A	2
set2	SMAD1	siSMAD1 96h ctrl	siSMAD1	96h	ctrl	28.1649	9.42164	3.12539	11.4594	NT23_013	A	2
set2	SMAD1	siSMAD1 96h TGF	siSMAD1	96h	TGF	27.507	9.07484	2.77859	14.5734	NT23_013	A	2
set2	SMAD1	siFLI1 48h	siFLI1_b	48h	ctrl	24.2996	6.4736	0.177351	88.4325	NT23_013	A	2
set2	SMAD1	siFLI1 72h ctrl	siFLI1_b	72h	ctrl	23.7783	5.84674	-0.449512	136.558	NT23_013	A	2
set2	SMAD1	siFLI1 72h TGF	siFLI1_b	72h	TGF	23.9113	5.25322	-1.04304	206.056	NT23_013	A	2
set2	SMAD1	siFLI1 96h ctrl	siFLI1_b	96h	ctrl	23.7233	5.53827	-0.757977	169.112	NT23_013	A	2
set2	SMAD1	siFLI1 96h TGF	siFLI1_b	96h	TGF	23.8318	5.44265	-0.853603	180.701	NT23_013	A	2
set2	COL1A1	siNeg9 48h	siNeg9	48h	ctrl	18.8377	1.37637	0	100	NT23_013	A	2
set2	COL1A1	siNeg9 72h ctrl	siNeg9	72h	ctrl	18.6152	0.354385	-1.02198	203.071	NT23_013	A	2
set2	COL1A1	siNeg9 72h TGF	siNeg9	72h	TGF	17.6067	-1.02114	-2.39751	526.892	NT23_013	A	2
set2	COL1A1	siNeg9 96h ctrl	siNeg9	96h	ctrl	18.3194	-0.154293	-1.53066	288.918	NT23_013	A	2
set2	COL1A1	siNeg9 96h TGF	siNeg9	96h	TGF	16.9525	-1.2763	-2.65267	628.831	NT23_013	A	2
set2	COL1A1	siSMAD1 48h	siSMAD1	48h	ctrl	29.0456	1.18732	-0.189051	114.001	NT23_013	A	2
set2	COL1A1	siSMAD1 72h ctrl	siSMAD1	72h	ctrl	18.5754	-0.316227	-1.6926	323.238	NT23_013	A	2
set2	COL1A1	siSMAD1 72h TGF	siSMAD1	72h	TGF	17.4051	-0.912886	-2.28926	488.804	NT23_013	A	2
set2	COL1A1	siSMAD1 96h ctrl	siSMAD1	96h	ctrl	17.9632	-0.780087	-2.15646	445.818	NT23_013	A	2
set2	COL1A1	siSMAD1 96h TGF	siSMAD1	96h	TGF	16.845	-1.58723	-2.9636	780.067	NT23_013	A	2
set2	ID2	siNeg9 48h	siNeg9	48h	ctrl	23.7508	6.28953	0	100	NT23_013	A	2
set2	ID2	siNeg9 72h ctrl	siNeg9	72h	ctrl	24.9556	6.69478	0.405249	75.5106	NT23_013	A	2
set2	ID2	siNeg9 72h TGF	siNeg9	72h	TGF	25.5271	6.89934	0.60981	65.5283	NT23_013	A	2
set2	ID2	siNeg9 96h ctrl	siNeg9	96h	ctrl	25.0542	6.58049	0.290962	81.7357	NT23_013	A	2
set2	ID2	siNeg9 96h TGF	siNeg9	96h	TGF	24.2521	6.02335	-0.266182	120.262	NT23_013	A	2
set2	ID2	siSMAD1 48h	siSMAD1	48h	ctrl	34.6503	6.79197	0.502439	70.5912	NT23_013	A	2
set2	ID2	siSMAD1 72h ctrl	siSMAD1	72h	ctrl	25.4967	6.60509	0.315561	80.3538	NT23_013	A	2
set2	ID2	siSMAD1 72h TGF	siSMAD1	72h	TGF	25.8363	7.51835	1.22882	42.6665	NT23_013	A	2
set2	ID2	siSMAD1 96h ctrl	siSMAD1	96h	ctrl	24.9568	6.21354	-0.0759907	105.408	NT23_013	A	2
set2	ID2	siSMAD1 96h TGF	siSMAD1	96h	TGF	25.6231	7.19088	0.901352	53.5385	NT23_013	A	2
set2	ID3	siNeg9 48h	siNeg9	48h	ctrl	24.6788	7.21749	0	100	NT23_013	A	2
set2	ID3	siNeg9 72h ctrl	siNeg9	72h	ctrl	28.5794	10.3186	3.10116	11.6536	NT23_013	A	2
set2	ID3	siNeg9 72h TGF	siNeg9	72h	TGF	25.7267	7.0989	-0.118591	108.567	NT23_013	A	2
set2	ID3	siNeg9 96h ctrl	siNeg9	96h	ctrl	28.8052	10.3315	3.11402	11.5501	NT23_013	A	2
set2	ID3	siNeg9 96h TGF	siNeg9	96h	TGF	24.4127	6.18389	-1.0336	204.712	NT23_013	A	2
set2	ID3	siSMAD1 48h	siSMAD1	48h	ctrl	37.171	9.31273	2.09524	23.4029	NT23_013	A	2
set2	ID3	siSMAD1 72h ctrl	siSMAD1	72h	ctrl	29.8221	10.9305	3.71304	7.62543	NT23_013	A	2
set2	ID3	siSMAD1 72h TGF	siSMAD1	72h	TGF	28.0499	9.73194	2.51445	17.5015	NT23_013	A	2
set2	ID3	siSMAD1 96h ctrl	siSMAD1	96h	ctrl	29.0897	10.3464	3.12889	11.4317	NT23_013	A	2
set2	ID3	siSMAD1 96h TGF	siSMAD1	96h	TGF	27.1	8.66785	1.45036	36.5929	NT23_013	A	2
set2	HNF4G	siNeg9 48h	siNeg9	48h	ctrl	29.001	11.5397	0	100	NT23_013	A	2
set2	HNF4G	siNeg9 72h ctrl	siNeg9	72h	ctrl	29.2434	10.9826	-0.557072	147.128	NT23_013	A	2
set2	HNF4G	siNeg9 72h TGF	siNeg9	72h	TGF	29.3909	10.7631	-0.776552	171.303	NT23_013	A	2
set2	HNF4G	siNeg9 96h ctrl	siNeg9	96h	ctrl	29.2078	10.734	-0.805628	174.791	NT23_013	A	2
set2	HNF4G	siNeg9 96h TGF	siNeg9	96h	TGF	29.4154	11.1866	-0.353022	127.723	NT23_013	A	2
set2	HNF4G	siSMAD1 48h	siSMAD1	48h	ctrl	36.4338	8.5755	-2.96417	780.375	NT23_013	A	2
set2	HNF4G	siSMAD1 72h ctrl	siSMAD1	72h	ctrl	29.9241	11.0325	-0.507166	142.126	NT23_013	A	2
set2	HNF4G	siSMAD1 72h TGF	siSMAD1	72h	TGF	29.2816	10.9636	-0.576048	149.076	NT23_013	A	2
set2	HNF4G	siSMAD1 96h ctrl	siSMAD1	96h	ctrl	29.116	10.3728	-1.1669	224.529	NT23_013	A	2
set2	HNF4G	siSMAD1 96h TGF	siSMAD1	96h	TGF	29.3191	10.8869	-0.652737	157.215	NT23_013	A	2
set2	HNF4G	siFLI1 48h	siFLI1_b	48h	ctrl	29.6483	11.8223	0.282621	82.2096	NT23_013	A	2
set2	HNF4G	siFLI1 72h ctrl	siFLI1_b	72h	ctrl	29.0784	11.1468	-0.392832	131.297	NT23_013	A	2
set2	HNF4G	siFLI1 72h TGF	siFLI1_b	72h	TGF	29.9899	11.3318	-0.207861	115.497	NT23_013	A	2
set2	HNF4G	siFLI1 96h ctrl	siFLI1_b	96h	ctrl	29.5374	11.3523	-0.18733	113.865	NT23_013	A	2
set2	HNF4G	siFLI1 96h TGF	siFLI1_b	96h	TGF	29.6119	11.2228	-0.316885	124.564	NT23_013	A	2
set2	NR4A1	siNeg9 48h	siNeg9	48h	ctrl	29.6844	12.2231	0	100	NT23_013	A	2
set2	NR4A1	siNeg9 72h ctrl	siNeg9	72h	ctrl	29.9604	11.6997	-0.523439	143.738	NT23_013	A	2
set2	NR4A1	siNeg9 72h TGF	siNeg9	72h	TGF	30.2968	11.669	-0.554045	146.82	NT23_013	A	2
set2	NR4A1	siNeg9 96h ctrl	siNeg9	96h	ctrl	31.2819	12.8082	0.585104	66.6601	NT23_013	A	2
set2	NR4A1	siNeg9 96h TGF	siNeg9	96h	TGF	30.4014	12.1726	-0.0505066	103.563	NT23_013	A	2
set2	NR4A1	siSMAD1 48h	siSMAD1	48h	ctrl	38.3332	10.4749	-1.74816	335.93	NT23_013	A	2
set2	NR4A1	siSMAD1 72h ctrl	siSMAD1	72h	ctrl	30.9153	12.0237	-0.199409	114.823	NT23_013	A	2
set2	NR4A1	siSMAD1 72h TGF	siSMAD1	72h	TGF	29.999	11.6811	-0.541998	145.599	NT23_013	A	2
set2	NR4A1	siSMAD1 96h ctrl	siSMAD1	96h	ctrl	30.1708	11.4275	-0.795586	173.578	NT23_013	A	2
set2	NR4A1	siSMAD1 96h TGF	siSMAD1	96h	TGF	30.0439	11.6117	-0.611385	152.773	NT23_013	A	2
set2	COL1A2	siNeg9 48h	siNeg9	48h	ctrl	31.7695	14.3082	0	100	NT23_013	A	2
set2	COL1A2	siNeg9 72h ctrl	siNeg9	72h	ctrl	31.8826	13.6218	-0.68639	160.925	NT23_013	A	2
set2	COL1A2	siNeg9 72h TGF	siNeg9	72h	TGF	30.5962	11.9685	-2.33975	506.216	NT23_013	A	2
set2	COL1A2	siNeg9 96h ctrl	siNeg9	96h	ctrl	32.2682	13.7945	-0.513695	142.77	NT23_013	A	2
set2	COL1A2	siNeg9 96h TGF	siNeg9	96h	TGF	29.8166	11.5879	-2.72034	659.027	NT23_013	A	2
set2	COL1A2	siSMAD1 48h	siSMAD1	48h	ctrl	34.9738	7.11553	-7.19268	14628.9	NT23_013	A	2
set2	COL1A2	siSMAD1 72h ctrl	siSMAD1	72h	ctrl	32.6276	13.736	-0.57216	148.675	NT23_013	A	2
set2	COL1A2	siSMAD1 72h TGF	siSMAD1	72h	TGF	30.5447	12.2267	-2.08148	423.241	NT23_013	A	2
set2	COL1A2	siSMAD1 96h ctrl	siSMAD1	96h	ctrl	31.9852	13.2419	-1.0663	209.405	NT23_013	A	2
set2	COL1A2	siSMAD1 96h TGF	siSMAD1	96h	TGF	29.9949	11.5627	-2.74547	670.606	NT23_013	A	2
set2	GAPDH	siNeg9 48h	siNeg9	48h	ctrl	18.0182	0	0	100	NT23_013	A	3
set2	GAPDH	siNeg9 72h ctrl	siNeg9	72h	ctrl	18.7849	0	0	100	NT23_013	A
set2	GAPDH	siNeg9 72h TGF	siNeg9	72h	TGF	19.0724	0	0	100	NT23_013	A
set2	GAPDH	siNeg9 96h ctrl	siNeg9	96h	ctrl	19.0451	0	0	100	NT23_013	A
set2	GAPDH	siNeg9 96h TGF	siNeg9	96h	TGF	18.7088	0	0	100	NT23_013	A
set2	GAPDH	siCOL1A1_77 48h	siCOL1A1_77	48h	ctrl	17.9488	0	0	100	NT23_013	A
set2	GAPDH	siCOL1A1_77 72h ctrl	siCOL1A1_77	72h	ctrl	18.7845	0	0	100	NT23_013	A
set2	GAPDH	siCOL1A1_77 72h TGF	siCOL1A1_77	72h	TGF	18.7639	0	0	100	NT23_013	A
set2	GAPDH	siCOL1A1_77 96h ctrl	siCOL1A1_77	96h	ctrl	18.9896	0	0	100	NT23_013	A
set2	GAPDH	siCOL1A1_77 96h TGF	siCOL1A1_77	96h	TGF	19.0376	0	0	100	NT23_013	A
set2	GAPDH	siFLI1 48h	siFLI1_b	48h	ctrl	18.2667	0	0	100	NT23_013	A
set2	GAPDH	siFLI1 72h ctrl	siFLI1_b	72h	ctrl	18.3827	0	0	100	NT23_013	A
set2	GAPDH	siFLI1 72h TGF	siFLI1_b	72h	TGF	18.9303	0	0	100	NT23_013	A
set2	GAPDH	siFLI1 96h ctrl	siFLI1_b	96h	ctrl	18.6273	0	0	100	NT23_013	A
set2	GAPDH	siFLI1 96h TGF	siFLI1_b	96h	TGF	18.928	0	0	100	NT23_013	A
set2	SMAD1	siNeg9 48h	siNeg9	48h	ctrl	23.8655	5.84734	0	100	NT23_013	A
set2	SMAD1	siNeg9 72h ctrl	siNeg9	72h	ctrl	23.9648	5.17987	-0.667469	158.828	NT23_013	A
set2	SMAD1	siNeg9 72h TGF	siNeg9	72h	TGF	23.704	4.63167	-1.21567	232.248	NT23_013	A
set2	SMAD1	siNeg9 96h ctrl	siNeg9	96h	ctrl	23.7689	4.72381	-1.12353	217.879	NT23_013	A
set2	SMAD1	siNeg9 96h TGF	siNeg9	96h	TGF	23.469	4.76025	-1.08708	212.444	NT23_013	A
set2	SMAD1	siCOL1A1_77 48h	siCOL1A1_77	48h	ctrl	24.8405	6.89176	1.04443	48.4838	NT23_013	A
set2	SMAD1	siCOL1A1_77 72h ctrl	siCOL1A1_77	72h	ctrl	24.5218	5.73729	-0.110043	107.926	NT23_013	A
set2	SMAD1	siCOL1A1_77 72h TGF	siCOL1A1_77	72h	TGF	24.2488	5.48487	-0.362471	128.563	NT23_013	A
set2	SMAD1	siCOL1A1_77 96h ctrl	siCOL1A1_77	96h	ctrl	24.4171	5.42743	-0.419903	133.784	NT23_013	A
set2	SMAD1	siCOL1A1_77 96h TGF	siCOL1A1_77	96h	TGF	24.4299	5.39227	-0.45507	137.085	NT23_013	A
set2	COL1A1	siNeg9 48h	siNeg9	48h	ctrl	18.8582	0.840054	0	100	NT23_013	A
set2	COL1A1	siNeg9 72h ctrl	siNeg9	72h	ctrl	18.4591	-0.325829	-1.16588	224.37	NT23_013	A
set2	COL1A1	siNeg9 72h TGF	siNeg9	72h	TGF	17.4249	-1.64745	-2.4875	560.806	NT23_013	A
set2	COL1A1	siNeg9 96h ctrl	siNeg9	96h	ctrl	18.2144	-0.830679	-1.67073	318.376	NT23_013	A
set2	COL1A1	siNeg9 96h TGF	siNeg9	96h	TGF	16.8494	-1.85938	-2.69943	649.545	NT23_013	A
set2	COL1A1	siCOL1A1_77 48h	siCOL1A1_77	48h	ctrl	23.5694	5.62059	4.78054	3.63844	NT23_013	A
set2	COL1A1	siCOL1A1_77 72h ctrl	siCOL1A1_77	72h	ctrl	22.0449	3.26034	2.42029	18.6819	NT23_013	A
set2	COL1A1	siCOL1A1_77 72h TGF	siCOL1A1_77	72h	TGF	21.0276	2.26371	1.42366	37.2766	NT23_013	A
set2	COL1A1	siCOL1A1_77 96h ctrl	siCOL1A1_77	96h	ctrl	21.722	2.73236	1.8923	26.9377	NT23_013	A
set2	COL1A1	siCOL1A1_77 96h TGF	siCOL1A1_77	96h	TGF	21.1501	2.11247	1.27241	41.3967	NT23_013	A
set2	COL1A1	siFLI1 48h	siFLI1_b	48h	ctrl	19.2585	0.991793	0.151739	90.0165	NT23_013	A
set2	COL1A1	siFLI1 72h ctrl	siFLI1_b	72h	ctrl	18.4207	0.0380287	-0.802025	174.355	NT23_013	A
set2	COL1A1	siFLI1 72h TGF	siFLI1_b	72h	TGF	17.0929	-1.83742	-2.67747	639.733	NT23_013	A
set2	COL1A1	siFLI1 96h ctrl	siFLI1_b	96h	ctrl	18.3027	-0.324585	-1.16464	224.177	NT23_013	A
set2	COL1A1	siFLI1 96h TGF	siFLI1_b	96h	TGF	16.9199	-2.00809	-2.84815	720.076	NT23_013	A
set2	ID3	siNeg9 48h	siNeg9	48h	ctrl	25.4981	7.47987	0	100	NT23_013	A
set2	ID3	siNeg9 72h ctrl	siNeg9	72h	ctrl	29.2556	10.4707	2.9908	12.58	NT23_013	A
set2	ID3	siNeg9 72h TGF	siNeg9	72h	TGF	26.6436	7.57123	0.0913601	93.8637	NT23_013	A
set2	ID3	siNeg9 96h ctrl	siNeg9	96h	ctrl	29.332	10.2869	2.80708	14.2885	NT23_013	A
set2	ID3	siNeg9 96h TGF	siNeg9	96h	TGF	25.1149	6.4061	-1.07377	210.493	NT23_013	A
set2	ID3	siCOL1A1_77 48h	siCOL1A1_77	48h	ctrl	27.6112	9.66239	2.18252	22.0291	NT23_013	A
set2	ID3	siCOL1A1_77 72h ctrl	siCOL1A1_77	72h	ctrl	29.0941	10.3096	2.8297	14.0661	NT23_013	A
set2	ID3	siCOL1A1_77 72h TGF	siCOL1A1_77	72h	TGF	27.212	8.44809	0.968214	51.1138	NT23_013	A
set2	ID3	siCOL1A1_77 96h ctrl	siCOL1A1_77	96h	ctrl	29.1756	10.186	2.70609	15.3245	NT23_013	A
set2	ID3	siCOL1A1_77 96h TGF	siCOL1A1_77	96h	TGF	26.8363	7.79873	0.318855	80.1706	NT23_013	A
set2	ID3	siFLI1 48h	siFLI1_b	48h	ctrl	25.0097	6.74298	-0.736897	166.659	NT23_013	A
set2	ID3	siFLI1 72h ctrl	siFLI1_b	72h	ctrl	28.1989	9.81623	2.33636	19.8009	NT23_013	A
set2	ID3	siFLI1 72h TGF	siFLI1_b	72h	TGF	25.7311	6.80078	-0.67909	160.113	NT23_013	A
set2	ID3	siFLI1 96h ctrl	siFLI1_b	96h	ctrl	28.6068	9.97943	2.49956	17.683	NT23_013	A
set2	ID3	siFLI1 96h TGF	siFLI1_b	96h	TGF	25.3312	6.40322	-1.07665	210.913	NT23_013	A
set2	ID2	siNeg9 48h	siNeg9	48h	ctrl	23.907	5.88886	0	100	NT23_013	A
set2	ID2	siNeg9 72h ctrl	siNeg9	72h	ctrl	24.9942	6.20934	0.320478	80.0804	NT23_013	A
set2	ID2	siNeg9 72h TGF	siNeg9	72h	TGF	25.602	6.52962	0.64076	64.1375	NT23_013	A
set2	ID2	siNeg9 96h ctrl	siNeg9	96h	ctrl	25.1769	6.1318	0.242939	84.5022	NT23_013	A
set2	ID2	siNeg9 96h TGF	siNeg9	96h	TGF	24.4318	5.72301	-0.165852	112.183	NT23_013	A
set2	ID2	siCOL1A1_77 48h	siCOL1A1_77	48h	ctrl	24.2235	6.27473	0.385874	76.5315	NT23_013	A
set2	ID2	siCOL1A1_77 72h ctrl	siCOL1A1_77	72h	ctrl	24.5552	5.77061	-0.118242	108.541	NT23_013	A
set2	ID2	siCOL1A1_77 72h TGF	siCOL1A1_77	72h	TGF	25.1572	6.39334	0.504482	70.4913	NT23_013	A
set2	ID2	siCOL1A1_77 96h ctrl	siCOL1A1_77	96h	ctrl	24.7349	5.74524	-0.143616	110.467	NT23_013	A
set2	ID2	siCOL1A1_77 96h TGF	siCOL1A1_77	96h	TGF	24.9668	5.92922	0.0403671	97.2407	NT23_013	A
set2	ID2	siFLI1 48h	siFLI1_b	48h	ctrl	23.6569	5.39022	-0.498636	141.288	NT23_013	A
[truncated: 1,661 more rows]
